# Supplementary material for: Knowledge-Based Neuroendocrine Immunomodulation (NIM) Molecular Network Construction and Its Application
Source: Molecules. 2018 May 30;23(6):1312. doi: 10.3390/molecules23061312 (PMC6099962; doi:10.3390/molecules23061312)
Supplement: Supplementary file 1 [file molecules-23-01312-s001.zip]

Archive with 34 entries (34 files):
- Figure S1.pdf
- Figure S1.tiff
- Figure S2.pdf
- Figure S2.tiff
- Figure S3.pdf
- Figure S3.tiff
- Table S1 Retrieval words and corresponding results for NIM signaling molecules.docx
- Table S10 Network topology parameter data for the core network of NIM signaling molecules.xlsx
- Table S11 Network topology parameter data for internal regulatory network of NSSM.xlsx
- Table S12 Network topology parameter data for regulatory network from NSSM to ESSM.xlsx
- Table S13 Network topology parameter data for regulatory network from NSSM to ISSM.xlsx
- Table S14 Network topology parameter data for regulatory network from ESSM to NSSM.xlsx
- Table S15 Network topology parameter data for internal regulatory network of ESSM.xlsx
- Table S16 Network topology parameter data for regulatory network from ESSM to ISSM.xlsx
- Table S17 Network topology parameter data for regulatory network from ISSM to NSSM.xlsx
- Table S18 Network topology parameter data for regulatory network from ISSM to ESSM.xlsx
- Table S19 Network topology parameter data for internal regulatory network of ISSM.xlsx
- Table S2 Signaling molecules belonging to nervous system (genes).xlsx
- Table S20 Gene expression profile signature of RA.xlsx
- Table S21 Gene expression profile signature of AD.xlsx
- Table S22 Network topology parameter data for RA-specific NIM subnetwork.xlsx
- Table S23 Network topology parameter data for AD-specific NIM subnetwork.xlsx
- Table S24 Edge data of the RA-specific NIM subnetwork.xlsx
- Table S25 Edge data of the AD-specific NIM subnetwork.xlsx
- Table S26 Biomarker dataset of RA downloaded from MetaCore database.xlsx
- Table S27 Biomarker dataset of AD downloaded from MetaCore database.xlsx
- Table S28 The extended network of NIM signaling molecules.xlsx
- Table S3 Signaling molecules belonging to nervous system (compounds).xlsx
- Table S4 Signaling molecules belonging to endocrine system (genes).xlsx
- Table S5 Signaling molecules belonging to endocrine system (compounds).xlsx
- Table S6 Signaling molecules belonging to immune system (genes).xlsx
- Table S7 Tissue specificity analysis of signaling molecules belonging to nervous system.xlsx
- Table S8 Tissue specificity analysis of signaling molecules belonging to endocrine system.xlsx
- Table S9 Tissue specificity analysis of signaling molecules belonging to immune system.xlsx
