# Supplementary material for: Knowledge-Based Neuroendocrine Immunomodulation (NIM) Molecular Network Construction and Its Application
Source: Molecules. 2018 May 30;23(6):1312. doi: 10.3390/molecules23061312 (PMC6099962; doi:10.3390/molecules23061312)
Supplement: Supplementary file 1 [file molecules-23-01312-s001.zip › Table S10 Network topology parameter data for the core network of NIM signaling molecules.xlsx]

## Sheet: sheet1
Name	Gene Name	Entrez Gene IDs	Degree	BetweennessCentrality	ClosenessCentrality	AverageShortestPathLength	Eccentricity	TopologicalCoefficient	Object Type	nervous system	endocrine system	immune system	system_tag 1
ESR1	estrogen receptor 1	2099	98	0.322092	0.387528	2.58046	6	0.0329616	Transcription factor	1	1	0	nervous; endocrine
PPARG	peroxisome proliferator activated receptor gamma	5468	51	0.140847	0.345467	2.89464	6	0.0548246	Transcription factor	0	1	0	endocrine
VDR	vitamin D receptor	7421	45	0.0821779	0.326454	3.06322	7	0.0530719	Transcription factor	0	1	0	endocrine
ESR2	estrogen receptor 2	2100	43	0.126213	0.346844	2.88314	7	0.0483026	Transcription factor	1	1	0	nervous; endocrine
HNF4A	hepatocyte nuclear factor 4 alpha	3172	43	0.0455028	0.318487	3.13985	7	0.0712909	Transcription factor	0	1	0	endocrine
PGR	progesterone receptor	5241	39	0.143517	0.34501	2.89847	6	0.0573128	Transcription factor	0	1	0	endocrine
L-Glutamic acid	L-Glutamic acid	/	27	0.0733576	0.206243	4.84866	9	0.140741	Compound	1	0	0	nervous
Glycine	Glycine	/	27	0.0420143	0.212541	4.70498	9	0.231481	Compound	1	0	0	nervous
Dopamine	Dopamine	/	27	0.0474427	0.206897	4.83333	9	0.218107	Compound	1	0	0	nervous
PPARA	peroxisome proliferator activated receptor alpha	5465	26	0.0720373	0.333333	3	6	0.0978261	Transcription factor	1	1	0	nervous; endocrine
RORA	RAR related orphan receptor A	6095	26	0.0502553	0.322222	3.10345	6	0.0815918	Transcription factor	0	1	0	endocrine
Serotonin	Serotonin	/	25	0.0816861	0.234818	4.25862	8	0.1225	Compound	1	0	0	nervous
NR0B1	nuclear receptor subfamily 0 group B member 1	190	24	0.0119605	0.319266	3.13218	6	0.136835	Transcription factor	0	1	0	endocrine
NR2F2	nuclear receptor subfamily 2 group F member 2	7026	24	0.0201739	0.30724	3.25479	6	0.0918786	Transcription factor	0	1	0	endocrine
NR1H4	nuclear receptor subfamily 1 group H member 4	9971	24	0.0559465	0.325031	3.07663	7	0.105549	Transcription factor	0	1	0	endocrine
NR0B2	nuclear receptor subfamily 0 group B member 2	8431	23	0.00546584	0.323621	3.09004	6	0.132926	Transcription factor	0	1	0	endocrine
Acetylcholine	Acetylcholine	/	22	0.0513233	0.183415	5.45211	9	0.204545	Compound	1	1	0	nervous; endocrine
NR5A1	nuclear receptor subfamily 5 group A member 1	2516	21	0.0231631	0.300173	3.33142	7	0.100833	Transcription factor	0	1	0	endocrine
NR4A1	nuclear receptor subfamily 4 group A member 1	3164	21	0.0169792	0.319071	3.1341	6	0.102557	Transcription factor	0	1	0	endocrine
GABA	GABA	/	21	0.0182772	0.198102	5.04789	9	0.52381	Compound	1	0	0	nervous
Androsterone	Androsterone	/	21	0.0988406	0.296591	3.37165	7	0.0812325	Compound	0	1	0	endocrine
ACKR2	atypical chemokine receptor 2	1238	20	0.00600953	0.243584	4.10536	8	0.252066	GPCR	0	0	1	immune
NR5A2	nuclear receptor subfamily 5 group A member 2	2494	20	0.0110729	0.308146	3.24521	7	0.125419	Transcription factor	0	1	0	endocrine
NR1D1	nuclear receptor subfamily 1 group D member 1	9572	20	0.0152504	0.300691	3.32567	7	0.0957602	Transcription factor	0	1	0	endocrine
NR1H3	nuclear receptor subfamily 1 group H member 3	10062	20	0.0155697	0.311456	3.21073	7	0.111579	Transcription factor	0	1	0	endocrine
NO	NO	/	20	0.139022	0.308511	3.24138	7	0.067757	Compound	1	0	0	nervous
RARA	retinoic acid receptor alpha	5914	19	0.0376514	0.307965	3.24713	7	0.109053	Transcription factor	0	1	0	endocrine
ESRRA	estrogen related receptor alpha	2101	18	0.0180212	0.309609	3.22989	7	0.106597	Transcription factor	0	1	0	endocrine
Norepinephrine	Norepinephrine	/	18	0.0110313	0.198706	5.03257	9	0.466667	Compound	1	0	0	nervous
CCR3	C-C motif chemokine receptor 3	1232	17	0.010111	0.245878	4.06705	8	0.176471	GPCR	0	0	1	immune
NR2F1	nuclear receptor subfamily 2 group F member 1	7025	17	0.0110497	0.269211	3.71456	7	0.124006	Transcription factor	0	1	0	endocrine
THRA	thyroid hormone receptor, alpha	7067	17	0.0187644	0.304196	3.28736	7	0.097479	Transcription factor	0	1	0	endocrine
THRB	thyroid hormone receptor beta	7068	17	0.0141501	0.295751	3.38123	7	0.100125	Transcription factor	0	1	0	endocrine
RARB	retinoic acid receptor beta	5915	15	0.0129602	0.282315	3.54215	7	0.120448	Transcription factor	0	1	0	endocrine
VEGFA	vascular endothelial growth factor A	7422	15	0.0135258	0.324425	3.08238	6	0.149645	Receptor ligand	0	0	1	immune
NR1I3	nuclear receptor subfamily 1 group I member 3	9970	15	0.0221205	0.306518	3.26245	7	0.122646	Transcription factor	0	1	0	endocrine
RORC	RAR related orphan receptor C	6097	14	0.0175871	0.29211	3.42337	7	0.114672	Transcription factor	0	1	0	endocrine
CCL2	C-C motif chemokine ligand 2	6347	14	0.0315765	0.300345	3.3295	7	0.139911	Receptor ligand	0	0	1	immune
NR1I2	nuclear receptor subfamily 1 group I member 2	8856	14	0.0105788	0.289517	3.45402	7	0.15377	Transcription factor	0	1	0	endocrine
CCR5	C-C motif chemokine receptor 5 (gene/pseudogene)	1234	13	0.0110592	0.244153	4.09579	8	0.227106	GPCR	0	0	1	immune
CCR1	C-C motif chemokine receptor 1	1230	12	0.00711843	0.243925	4.09962	8	0.238095	GPCR	0	0	1	immune
RARG	retinoic acid receptor gamma	5916	12	0.0299605	0.278995	3.58429	7	0.130252	Transcription factor	0	1	0	endocrine
Epinephrine	Epinephrine	/	12	0.00107053	0.163278	6.12452	10	0.604167	Compound	0	1	0	endocrine
Progesterone	Progesterone	/	12	0.0322876	0.295751	3.38123	7	0.114837	Compound	0	1	0	endocrine
AR	androgen receptor	367	11	0.0122518	0.25451	3.92912	8	0.152406	Transcription factor	0	1	0	endocrine
CXCR3	C-X-C motif chemokine receptor 3	2833	11	0.0128778	0.248453	4.0249	7	0.153605	GPCR	0	0	1	immune
IL6ST	interleukin 6 signal transducer	3572	11	0.0211035	0.299312	3.341	7	0.131232	Generic receptor	0	0	1	immune
BMP4	bone morphogenetic protein 4	652	10	0.00857324	0.267281	3.74138	7	0.140299	Receptor ligand	0	0	1	immune
ESRRG	estrogen related receptor gamma	2104	10	0.00032734	0.292601	3.41762	7	0.221639	Transcription factor	0	1	0	endocrine
CCL5	C-C motif chemokine ligand 5	6352	10	0.00897678	0.265649	3.76437	7	0.17094	Receptor ligand	0	0	1	immune
CCL13	C-C motif chemokine ligand 13	6357	10	0.0230139	0.300691	3.32567	7	0.153901	Receptor ligand	0	0	1	immune
CXCL12	C-X-C motif chemokine ligand 12	6387	10	0.0222334	0.298286	3.35249	7	0.146565	Receptor ligand	0	0	1	immune
SPP1	secreted phosphoprotein 1	6696	10	0.00563839	0.314079	3.18391	6	0.190476	Receptor ligand	0	0	1	immune
CCR2	C-C motif chemokine receptor 2	729230	10	0.0109271	0.266191	3.7567	7	0.157812	GPCR	0	0	1	immune
Choline	Choline	/	10	0.0350356	0.209135	4.78161	9	0.242857	Compound	1	0	0	nervous
BMP2	bone morphogenetic protein 2	650	9	0.00598955	0.3	3.33333	7	0.178093	Receptor ligand	0	0	1	immune
CXCL8	C-X-C motif chemokine ligand 8	3576	9	0.0173024	0.308328	3.2433	7	0.187638	Receptor ligand	0	0	1	immune
NR3C2	nuclear receptor subfamily 3 group C member 2	4306	9	0.0397196	0.296086	3.37739	7	0.130584	Transcription factor	0	1	0	endocrine
PRL	prolactin	5617	9	0.00494283	0.30724	3.25479	7	0.205065	Receptor ligand	0	1	0	endocrine
PTH1R	parathyroid hormone 1 receptor	5745	9	0.00314273	0.266871	3.74713	7	0.168627	GPCR	0	1	0	endocrine
CCL7	C-C motif chemokine ligand 7	6354	9	0.00510572	0.220719	4.53065	8	0.287879	Receptor ligand	0	0	1	immune
NR1H2	nuclear receptor subfamily 1 group H member 2	7376	9	0.00090056	0.299656	3.33716	7	0.190691	Transcription factor	0	1	0	endocrine
CXCR4	C-X-C motif chemokine receptor 4	7852	9	0.00407119	0.297267	3.36398	7	0.162582	GPCR	0	0	1	immune
L-Aspartic acid	L-Aspartic acid	/	9	0.00764929	0.202561	4.93678	9	0.5	Compound	1	0	0	nervous
BMP1	bone morphogenetic protein 1	649	8	0.00541576	0.255132	3.91954	7	0.170833	Metalloprotease	0	0	1	immune
BMP7	bone morphogenetic protein 7	655	8	0.00364707	0.287921	3.47318	7	0.184783	Receptor ligand	0	0	1	immune
FSHR	follicle stimulating hormone receptor	2492	8	0.00117228	0.266735	3.74904	7	0.230952	GPCR	0	1	0	endocrine
IL1B	interleukin 1 beta	3553	8	0.00370795	0.271875	3.67816	7	0.191092	Receptor ligand	0	0	1	immune
IL6	interleukin 6	3569	8	0.0110369	0.296422	3.37356	7	0.18797	Receptor ligand	0	0	1	immune
CXCR2	C-X-C motif chemokine receptor 2	3579	8	0.0140453	0.242115	4.13027	7	0.173077	GPCR	0	0	1	immune
OXT	oxytocin/neurophysin I prepropeptide	5020	8	0.00312752	0.301212	3.31992	7	0.212037	Receptor ligand	0	1	0	endocrine
POMC	proopiomelanocortin	5443	8	0.00914671	0.284779	3.51149	7	0.15684	Receptor ligand	1	1	0	nervous; endocrine
PRLR	prolactin receptor	5618	8	0.00735865	0.288557	3.46552	7	0.182754	Generic receptor	0	0	1	immune
ADIPOQ	adiponectin, C1Q and collagen domain containing	9370	8	0.0192464	0.273442	3.65709	7	0.166118	Receptor ligand	0	1	1	endocrine; immune
Anandamide	Anandamide	/	8	0.0717407	0.275899	3.62452	7	0.1375	Compound	1	0	0	nervous
AGT	angiotensinogen	183	7	0.00081627	0.297605	3.36015	7	0.248016	Receptor ligand	0	1	0	endocrine
CSF2RB	colony stimulating factor 2 receptor beta common subunit	1439	7	0.0159302	0.227948	4.38697	8	0.220779	Generic receptor	0	0	1	immune
EPO	erythropoietin	2056	7	0.00791356	0.264706	3.77778	7	0.223684	Receptor ligand	0	1	0	endocrine
NR2F6	nuclear receptor subfamily 2 group F member 6	2063	7	0.00103442	0.254138	3.93487	8	0.203571	Transcription factor	0	1	0	endocrine
ESRRB	estrogen related receptor beta	2103	7	0.00427296	0.293258	3.40996	7	0.251366	Transcription factor	0	1	0	endocrine
HTR3A	5-hydroxytryptamine receptor 3A	3359	7	0.0508728	0.258288	3.87165	8	0.172507	Generic receptor	1	1	0	nervous; endocrine
IFNG	interferon gamma	3458	7	0.00452685	0.292765	3.41571	7	0.213187	Receptor ligand	0	0	1	immune
MIF	macrophage migration inhibitory factor (glycosylation-inhibiting factor)	4282	7	0.00736442	0.293423	3.40805	7	0.190092	Receptor ligand	0	0	1	immune
NODAL	nodal growth differentiation factor	4838	7	0.00529503	0.248335	4.02682	7	0.204082	Receptor ligand	0	0	1	immune
NR4A2	nuclear receptor subfamily 4 group A member 2	4929	7	0.00469929	0.269072	3.71648	7	0.204082	Transcription factor	0	1	0	endocrine
PPARD	peroxisome proliferator activated receptor delta	5467	7	0.00850835	0.26838	3.72605	7	0.193705	Transcription factor	0	1	0	endocrine
NR2C2	nuclear receptor subfamily 2 group C member 2	7182	7	0.00162726	0.257143	3.88889	8	0.221088	Transcription factor	0	1	0	endocrine
NR4A3	nuclear receptor subfamily 4 group A member 3	8013	7	0.00075264	0.248453	4.0249	8	0.194529	Transcription factor	0	1	0	endocrine
NR1D2	nuclear receptor subfamily 1 group D member 2	9975	7	0.00219519	0.284004	3.52107	7	0.212733	Transcription factor	0	1	0	endocrine
Dehydroepiandrosterone	Dehydroepiandrosterone	/	7	0.0257403	0.29914	3.34291	7	0.201602	Compound	0	1	0	endocrine
Androstanolone	Androstanolone	/	7	0.00329336	0.299484	3.33908	7	0.235491	Compound	0	1	0	endocrine
Estradiol	Estradiol	/	7	0.027599	0.31016	3.22414	7	0.219866	Compound	0	1	0	endocrine
CCR4	C-C motif chemokine receptor 4	1233	6	0.00618435	0.238792	4.18774	8	0.268519	GPCR	0	0	1	immune
GHR	growth hormone receptor	2690	6	0.00194023	0.254386	3.93103	7	0.221154	Generic receptor	0	0	1	immune
NR3C1	nuclear receptor subfamily 3 group C member 1	2908	6	0.00044632	0.205593	4.86398	9	0.366667	Transcription factor	0	1	0	endocrine
IGF1	insulin like growth factor 1	3479	6	0.00057473	0.300173	3.33142	7	0.295165	Receptor ligand	0	1	0	endocrine
IL1RAP	interleukin 1 receptor accessory protein	3556	6	0.00919492	0.260479	3.83908	8	0.229787	Generic receptor	0	0	1	immune
IL1RN	interleukin 1 receptor antagonist	3557	6	0.00069987	0.248217	4.02874	7	0.21875	Receptor ligand	0	0	1	immune
IL2	interleukin 2	3558	6	0.00266264	0.290646	3.44061	7	0.224462	Receptor ligand	0	0	1	immune
IL4	interleukin 4	3565	6	0.00885214	0.301212	3.31992	7	0.254386	Receptor ligand	0	0	1	immune
IL10	interleukin 10	3586	6	0.00444209	0.272727	3.66667	7	0.23301	Receptor ligand	0	0	1	immune
IL17A	interleukin 17A	3605	6	0.00888644	0.265244	3.77011	7	0.222222	Receptor ligand	0	0	1	immune
LHB	luteinizing hormone beta polypeptide	3972	6	0.00081382	0.299312	3.341	7	0.266404	Receptor ligand	0	1	0	endocrine
LHCGR	luteinizing hormone/choriogonadotropin receptor	3973	6	0.00035308	0.246343	4.05939	8	0.273171	GPCR	0	1	0	endocrine
LIFR	LIF receptor alpha	3977	6	0.0139797	0.295082	3.38889	7	0.211207	Generic receptor	0	0	1	immune
CCL3L1	C-C motif chemokine ligand 3 like 1	6349	6	0.00215223	0.262312	3.81226	7	0.282353	Receptor ligand	0	0	1	immune
CCL11	C-C motif chemokine ligand 11	6356	6	0.00023597	0.214726	4.65709	8	0.393103	Receptor ligand	0	0	1	immune
TTR	transthyretin	7276	6	0.00815605	0.300173	3.33142	7	0.238889	Generic binding protein	0	1	0	endocrine
IL1R2	interleukin 1 receptor type 2	7850	6	0.00348282	0.251445	3.97701	7	0.24359	Generic receptor	0	0	1	immune
NR2E3	nuclear receptor subfamily 2 group E member 3	10002	6	0.00552742	0.289517	3.45402	7	0.216102	Transcription factor	0	1	0	endocrine
IL17RA	interleukin 17 receptor A	23765	6	0.00510059	0.210654	4.74713	8	0.333333	Generic receptor	0	0	1	immune
ACKR4	atypical chemokine receptor 4	51554	6	0.00518879	0.233348	4.28544	8	0.266667	GPCR	0	0	1	immune
ACKR3	atypical chemokine receptor 3	57007	6	0.00296622	0.285714	3.5	7	0.19802	GPCR	0	0	1	immune
GPBAR1	G protein-coupled bile acid receptor 1	151306	6	0.00386172	0.252785	3.95594	8	0.247475	GPCR	0	1	0	endocrine
CCL3L3	C-C motif chemokine ligand 3 like 3	414062	6	0.00215223	0.262312	3.81226	7	0.282353	Receptor ligand	0	0	1	immune
Tyramine	Tyramine	/	6	0.00392418	0.162667	6.14751	10	0.708333	Compound	1	0	0	nervous
Testosterone	Testosterone	/	6	0.0168365	0.283234	3.53065	8	0.230994	Compound	0	1	0	endocrine
ADRA1D	adrenoceptor alpha 1D	146	5	0.00343063	0.193477	5.16858	9	0.425641	Generic receptor	1	1	0	nervous; endocrine
ADRA1B	adrenoceptor alpha 1B	147	5	0.00343063	0.193477	5.16858	9	0.425641	Generic receptor	1	1	0	nervous; endocrine
ADRA1A	adrenoceptor alpha 1A	148	5	0.00343063	0.193477	5.16858	9	0.425641	Generic receptor	1	1	0	nervous; endocrine
CGA	glycoprotein hormones, alpha polypeptide	1081	5	0.00073208	0.296591	3.37165	7	0.270866	Receptor ligand	0	1	0	endocrine
CCR8	C-C motif chemokine receptor 8	1237	5	0.0039173	0.181818	5.5	9	0.311111	GPCR	0	0	1	immune
CSF2	colony stimulating factor 2	1437	5	0.0228881	0.29211	3.42337	7	0.246032	Receptor ligand	0	0	1	immune
CX3CR1	C-X3-C motif chemokine receptor 1	1524	5	0.00421059	0.261523	3.82375	7	0.253333	GPCR	0	0	1	immune
NR6A1	nuclear receptor subfamily 6 group A member 1	2649	5	0.015298	0.226366	4.41762	8	0.231579	Transcription factor	0	1	0	endocrine
GH1	growth hormone 1	2688	5	0.00096042	0.264572	3.77969	7	0.264615	Receptor ligand	0	1	0	endocrine
GNRHR	gonadotropin releasing hormone receptor	2798	5	0.0561814	0.275899	3.62452	7	0.22973	GPCR	1	0	0	nervous
CCR10	C-C motif chemokine receptor 10	2826	5	0.00669392	0.256133	3.90421	8	0.232727	GPCR	0	0	1	immune
GRIN1	glutamate ionotropic receptor NMDA type subunit 1	2902	5	0.0539119	0.251931	3.96935	8	0.241176	Ligand-gated ion channel	1	1	0	nervous; endocrine
IL1R1	interleukin 1 receptor type 1	3554	5	0.00179047	0.243243	4.11111	7	0.241667	Generic receptor	0	0	1	immune
IL15	interleukin 15	3600	5	0.00417927	0.230565	4.33716	8	0.25	Receptor ligand	0	0	1	immune
INS	insulin	3630	5	0.00092624	0.272159	3.67433	7	0.27033	Receptor ligand	0	1	0	endocrine
INSL3	insulin like 3	3640	5	0.00188965	0.260349	3.841	7	0.294545	Receptor ligand	0	1	0	endocrine
NPPA	natriuretic peptide A	4878	5	7.339e-05	0.290808	3.4387	7	0.355691	Receptor ligand	1	1	0	nervous; endocrine
TNFRSF11B	TNF receptor superfamily member 11b	4982	5	0.00058422	0.253152	3.95019	7	0.347826	Generic receptor	0	0	1	immune
RXRB	retinoid X receptor beta	6257	5	0.00140641	0.251324	3.97893	8	0.277778	Transcription factor	0	1	0	endocrine
CCL3	C-C motif chemokine ligand 3	6348	5	8.105e-05	0.197428	5.06513	9	0.558824	Receptor ligand	0	0	1	immune
CCL8	C-C motif chemokine ligand 8	6355	5	0.00040743	0.214462	4.66284	8	0.392593	Receptor ligand	0	0	1	immune
CCL14	C-C motif chemokine ligand 14	6358	5	0.00212312	0.251809	3.97126	8	0.34359	Receptor ligand	0	0	1	immune
CCL17	C-C motif chemokine ligand 17	6361	5	0.00129079	0.21341	4.68582	8	0.340909	Receptor ligand	0	0	1	immune
TGFB1	transforming growth factor beta 1	7040	5	0.00746562	0.299656	3.33716	7	0.256934	Receptor ligand	0	0	1	immune
TRH	thyrotropin releasing hormone	7200	5	0.00414765	0.25996	3.84674	7	0.266667	Receptor ligand	0	1	0	endocrine
IL22	interleukin 22	50616	5	0.00784118	0.253398	3.94636	7	0.247059	Receptor ligand	0	0	1	immune
Corticosterone	Corticosterone	/	5	0.0036974	0.251688	3.97318	8	0.328	Compound	0	1	0	endocrine
ADRA2A	adrenoceptor alpha 2A	150	4	0.00048977	0.17205	5.81226	10	0.526786	Generic receptor	1	1	0	nervous; endocrine
AGRP	agouti related neuropeptide	181	4	0.00088009	0.245416	4.07471	7	0.3125	Receptor ligand	1	0	0	nervous
CSH1	chorionic somatomammotropin hormone 1	1442	4	0.00050691	0.25036	3.99425	8	0.29902	Generic binding protein	0	1	0	endocrine
FSHB	follicle stimulating hormone beta subunit	2488	4	0.00027141	0.266462	3.75287	7	0.354167	Receptor ligand	0	1	0	endocrine
GNRH1	gonadotropin releasing hormone 1	2796	4	0.00393468	0.273298	3.659	8	0.30597	Receptor ligand	0	1	0	endocrine
GRIN2A	glutamate ionotropic receptor NMDA type subunit 2A	2903	4	0.0422083	0.248453	4.0249	8	0.303846	Generic binding protein	1	0	0	nervous
HTR1A	5-hydroxytryptamine receptor 1A	3350	4	0.0270756	0.243243	4.11111	8	0.407609	Generic receptor	1	0	0	nervous
IFNAR1	interferon alpha and beta receptor subunit 1	3454	4	0.00066463	0.208217	4.80268	8	0.375	Generic receptor	0	0	1	immune
IFNAR2	interferon alpha and beta receptor subunit 2	3455	4	0.00786818	0.257778	3.87931	7	0.269737	Generic receptor	0	0	1	immune
IL2RA	interleukin 2 receptor subunit alpha	3559	4	0.00188768	0.287129	3.48276	7	0.338942	Generic receptor	0	0	1	immune
IL4R	interleukin 4 receptor	3566	4	0.00279314	0.241331	4.14368	8	0.27381	Generic receptor	0	0	1	immune
IL6R	interleukin 6 receptor	3570	4	0.00065397	0.257778	3.87931	7	0.3125	Generic receptor	0	0	1	immune
IL13	interleukin 13	3596	4	8.425e-05	0.196462	5.09004	9	0.416667	Receptor ligand	0	0	1	immune
CXCL10	C-X-C motif chemokine ligand 10	3627	4	0.00157524	0.257778	3.87931	7	0.298077	Receptor ligand	0	0	1	immune
LEP	leptin	3952	4	0.00064225	0.266191	3.7567	7	0.325	Receptor ligand	0	1	0	endocrine
MC4R	melanocortin 4 receptor	4160	4	0.00032389	0.244726	4.08621	8	0.403846	GPCR	0	1	0	endocrine
PF4	platelet factor 4	5196	4	0.00143401	0.254386	3.93103	7	0.298077	Receptor ligand	0	0	1	immune
CCL16	C-C motif chemokine ligand 16	6360	4	0.00172781	0.212714	4.70115	8	0.428571	Receptor ligand	0	0	1	immune
CCL20	C-C motif chemokine ligand 20	6364	4	0.00858262	0.28125	3.55556	6	0.272727	Receptor ligand	0	0	1	immune
CCL21	C-C motif chemokine ligand 21	6366	4	0.0002879	0.206815	4.83525	8	0.338235	Receptor ligand	0	0	1	immune
NR2C1	nuclear receptor subfamily 2 group C member 1	7181	4	0.00035163	0.242791	4.11877	8	0.288462	Transcription factor	0	1	0	endocrine
TNFSF11	TNF superfamily member 11	8600	4	0.00103721	0.27416	3.64751	7	0.363636	Receptor ligand	0	0	1	immune
IL1RL2	interleukin 1 receptor like 2	8808	4	0.0114722	0.14667	6.81801	10	0.25	Generic receptor	0	0	1	immune
HTR3B	5-hydroxytryptamine receptor 3B	9177	4	0.0087079	0.228647	4.37356	8	0.276316	Generic receptor	1	0	0	nervous
CER1	cerberus 1, DAN family BMP antagonist	9350	4	5.691e-05	0.235347	4.24904	8	0.404762	Generic binding protein	0	0	1	immune
GDF15	growth differentiation factor 15	9518	4	0.00069241	0.294416	3.39655	7	0.330153	Receptor ligand	0	0	1	immune
SIGMAR1	sigma non-opioid intracellular receptor 1	10280	4	0.0260631	0.246459	4.05747	8	0.277027	GPCR	1	1	0	nervous; endocrine
CCL26	C-C motif chemokine ligand 26	10344	4	0.00079704	0.249046	4.01533	7	0.321429	Receptor ligand	0	0	1	immune
CXCL13	C-X-C motif chemokine ligand 13	10563	4	0.00388155	0.201467	4.9636	8	0.328125	Receptor ligand	0	0	1	immune
GREM1	gremlin 1, DAN family BMP antagonist	26585	4	0.00020053	0.240997	4.14943	8	0.380952	Generic binding protein	0	0	1	immune
IL17RB	interleukin 17 receptor B	55540	4	0.00403627	0.200307	4.99234	9	0.333333	Generic receptor	0	0	1	immune
IL17F	interleukin 17F	112744	4	0.00401437	0.253275	3.94828	7	0.326389	Receptor ligand	0	0	1	immune
RXFP2	relaxin/insulin like family peptide receptor 2	122042	4	0.00385288	0.230973	4.3295	8	0.291667	Generic receptor	0	1	0	endocrine
IL31RA	interleukin 31 receptor A	133396	4	0.00765548	0.231178	4.32567	8	0.354167	Generic receptor	0	0	1	immune
Histamine	Histamine	/	4	1	1	1	1	0	Compound	1	0	0	nervous
Alfatradiol	Alfatradiol	/	4	0.00148485	0.295918	3.37931	7	0.375	Compound	0	1	0	endocrine
L-Triiodothyronine	L-Triiodothyronine	/	4	0.0117297	0.261	3.83142	8	0.353448	Compound	0	1	0	endocrine
Estrone	Estrone	/	4	0.00314861	0.287762	3.4751	7	0.34375	Compound	0	1	0	endocrine
ADRA2B	adrenoceptor alpha 2B	151	3	0.00012115	0.171824	5.81992	10	0.666667	Generic receptor	1	1	0	nervous; endocrine
ADRA2C	adrenoceptor alpha 2C	152	3	0.00012115	0.171824	5.81992	10	0.666667	Generic receptor	1	1	0	nervous; endocrine
ADRB1	adrenoceptor beta 1	153	3	0.00012115	0.171824	5.81992	10	0.666667	Generic receptor	1	1	0	nervous; endocrine
ADRB2	adrenoceptor beta 2	154	3	0.00012115	0.171824	5.81992	10	0.666667	Generic receptor	1	1	0	nervous; endocrine
FASLG	Fas ligand	356	3	0.00017231	0.294582	3.39464	7	0.473118	Receptor ligand	0	0	1	immune
AREG	amphiregulin	374	3	0.00017231	0.294582	3.39464	7	0.473118	Receptor ligand	0	0	1	immune
CCR7	C-C motif chemokine receptor 7	1236	3	0.00264607	0.238792	4.18774	8	0.366667	GPCR	0	0	1	immune
CNTF	ciliary neurotrophic factor	1270	3	1.103e-05	0.231897	4.31226	8	0.538462	Receptor ligand	0	0	1	immune
CRH	corticotropin releasing hormone	1392	3	0	0.286341	3.49234	7	0.445545	Receptor ligand	1	1	0	nervous; endocrine
CRHBP	corticotropin releasing hormone binding protein	1393	3	0	0.286341	3.49234	7	0.445545	Generic binding protein	0	1	0	endocrine
DRD1	dopamine receptor D1	1812	3	0.00128702	0.193047	5.18008	9	0.535088	Generic receptor	1	1	0	nervous; endocrine
EPOR	erythropoietin receptor	2057	3	0.00458688	0.210739	4.74521	8	0.333333	Generic receptor	0	0	1	immune
GABRA1	gamma-aminobutyric acid type A receptor alpha1 subunit	2554	3	0.00279432	0.237705	4.2069	8	0.611111	Ligand-gated ion channel	1	1	0	nervous; endocrine
GABRA2	gamma-aminobutyric acid type A receptor alpha2 subunit	2555	3	0.00279432	0.237705	4.2069	8	0.611111	Ligand-gated ion channel	1	1	0	nervous; endocrine
GABRA3	gamma-aminobutyric acid type A receptor alpha3 subunit	2556	3	0.00279432	0.237705	4.2069	8	0.611111	Ligand-gated ion channel	1	1	0	nervous; endocrine
GABRA4	gamma-aminobutyric acid type A receptor alpha4 subunit	2557	3	0.00279432	0.237705	4.2069	8	0.611111	Ligand-gated ion channel	1	1	0	nervous; endocrine
GABRA5	gamma-aminobutyric acid type A receptor alpha5 subunit	2558	3	0.00279432	0.237705	4.2069	8	0.611111	Ligand-gated ion channel	1	1	0	nervous; endocrine
GABRA6	gamma-aminobutyric acid type A receptor alpha6 subunit	2559	3	0.00279432	0.237705	4.2069	8	0.611111	Ligand-gated ion channel	1	1	0	nervous; endocrine
GABRB1	gamma-aminobutyric acid type A receptor beta1 subunit	2560	3	0.00279432	0.237705	4.2069	8	0.611111	Ligand-gated ion channel	1	1	0	nervous; endocrine
GABRB2	gamma-aminobutyric acid type A receptor beta2 subunit	2561	3	0.00279432	0.237705	4.2069	8	0.611111	Ligand-gated ion channel	1	1	0	nervous; endocrine
GABRB3	gamma-aminobutyric acid type A receptor beta3 subunit	2562	3	0.00279432	0.237705	4.2069	8	0.611111	Ligand-gated ion channel	1	1	0	nervous; endocrine
GABRD	gamma-aminobutyric acid type A receptor delta subunit	2563	3	0.00279432	0.237705	4.2069	8	0.611111	Ligand-gated ion channel	1	1	0	nervous; endocrine
GABRE	gamma-aminobutyric acid type A receptor epsilon subunit	2564	3	0.00279432	0.237705	4.2069	8	0.611111	Ligand-gated ion channel	1	1	0	nervous; endocrine
GABRG1	gamma-aminobutyric acid type A receptor gamma1 subunit	2565	3	0.00279432	0.237705	4.2069	8	0.611111	Ligand-gated ion channel	1	1	0	nervous; endocrine
GABRG2	gamma-aminobutyric acid type A receptor gamma2 subunit	2566	3	0.00279432	0.237705	4.2069	8	0.611111	Ligand-gated ion channel	1	1	0	nervous; endocrine
GABRG3	gamma-aminobutyric acid type A receptor gamma3 subunit	2567	3	0.00279432	0.237705	4.2069	8	0.611111	Ligand-gated ion channel	1	1	0	nervous; endocrine
GABRP	gamma-aminobutyric acid type A receptor pi subunit	2568	3	0.00279432	0.237705	4.2069	8	0.611111	Ligand-gated ion channel	1	1	0	nervous; endocrine
GH2	growth hormone 2	2689	3	5.08e-05	0.227451	4.39655	8	0.461538	Receptor ligand	0	1	0	endocrine
GLRA1	glycine receptor alpha 1	2741	3	0.00573977	0.17558	5.6954	10	0.346154	Ligand-gated ion channel	1	1	0	nervous; endocrine
GRIN2B	glutamate ionotropic receptor NMDA type subunit 2B	2904	3	0.00071826	0.178096	5.61494	10	0.425532	Generic binding protein	1	0	0	nervous
GRIN2C	glutamate ionotropic receptor NMDA type subunit 2C	2905	3	0.00071826	0.178096	5.61494	10	0.425532	Generic binding protein	1	0	0	nervous
GRIN2D	glutamate ionotropic receptor NMDA type subunit 2D	2906	3	0.00071826	0.178096	5.61494	10	0.425532	Generic binding protein	1	0	0	nervous
CXCL1	C-X-C motif chemokine ligand 1	2919	3	0.00245603	0.259701	3.85057	8	0.35461	Receptor ligand	0	0	1	immune
HMGB1	high mobility group box 1	3146	3	0.00132904	0.23923	4.18008	8	0.351852	Transcription factor	0	0	1	immune
HTR1B	5-hydroxytryptamine receptor 1B	3351	3	0.00063111	0.193047	5.18008	9	0.587719	Generic receptor	1	0	0	nervous
HTR1D	5-hydroxytryptamine receptor 1D	3352	3	0.00063111	0.193047	5.18008	9	0.587719	Generic receptor	1	0	0	nervous
HTR1F	5-hydroxytryptamine receptor 1F	3355	3	0.00063111	0.193047	5.18008	9	0.587719	Generic receptor	1	0	0	nervous
HTR2A	5-hydroxytryptamine receptor 2A	3356	3	0.00063111	0.193047	5.18008	9	0.587719	Generic receptor	1	0	0	nervous
HTR2B	5-hydroxytryptamine receptor 2B	3357	3	0.00063111	0.193047	5.18008	9	0.587719	Generic receptor	1	0	0	nervous
HTR2C	5-hydroxytryptamine receptor 2C	3358	3	0.00063111	0.193047	5.18008	9	0.587719	Generic receptor	1	0	0	nervous
IFNB1	interferon beta 1	3456	3	0.00350787	0.258033	3.87548	7	0.353333	Receptor ligand	0	0	1	immune
IL2RB	interleukin 2 receptor subunit beta	3560	3	0.00021682	0.230769	4.33333	8	0.433333	Generic receptor	0	0	1	immune
IL2RG	interleukin 2 receptor subunit gamma	3561	3	0.00020772	0.223938	4.46552	8	0.333333	Generic receptor	0	0	1	immune
IL7R	interleukin 7 receptor	3575	3	0.0067466	0.280645	3.56322	7	0.333333	Generic receptor	0	0	1	immune
CXCR1	C-X-C motif chemokine receptor 1	3577	3	0.00143651	0.236199	4.23372	8	0.458333	GPCR	0	0	1	immune
IL12A	interleukin 12A	3592	3	0.00764813	0.25816	3.87356	8	0.5	Receptor ligand	0	0	1	immune
IL12B	interleukin 12B	3593	3	0.00064962	0.266191	3.7567	7	0.382716	Receptor ligand	0	0	1	immune
IL13RA2	interleukin 13 receptor subunit alpha 2	3598	3	0.00075487	0.225291	4.4387	8	0.5	Generic receptor	0	0	1	immune
INHA	inhibin alpha subunit	3623	3	1.448e-05	0.251324	3.97893	7	0.458333	Receptor ligand	0	1	1	endocrine; immune
MTNR1A	melatonin receptor 1A	4543	3	0.00509152	0.22128	4.51916	8	0.45614	GPCR	1	1	0	nervous; endocrine
MTNR1B	melatonin receptor 1B	4544	3	0.00509152	0.22128	4.51916	8	0.45614	GPCR	1	1	0	nervous; endocrine
OPRM1	opioid receptor mu 1	4988	3	0.00012115	0.171824	5.81992	10	0.666667	GPCR	1	1	0	nervous; endocrine
PENK	proenkephalin	5179	3	0.00016723	0.28262	3.53831	7	0.403333	Receptor ligand	1	0	0	nervous
PTH	parathyroid hormone	5741	3	0.00764813	0.248927	4.01724	8	0.36	Receptor ligand	0	1	0	endocrine
RLN2	relaxin 2	6019	3	0.00468297	0.293094	3.41188	7	0.39697	Receptor ligand	0	1	0	endocrine
CCL15	C-C motif chemokine ligand 15	6359	3	0.00090824	0.25048	3.99234	8	0.428571	Receptor ligand	0	0	1	immune
CCL19	C-C motif chemokine ligand 19	6363	3	0.00012037	0.206651	4.83908	8	0.404762	Receptor ligand	0	0	1	immune
CCL22	C-C motif chemokine ligand 22	6367	3	1.028e-05	0.196241	5.09579	9	0.681818	Receptor ligand	0	0	1	immune
CCL24	C-C motif chemokine ligand 24	6369	3	0.00031606	0.242565	4.12261	8	0.409524	Receptor ligand	0	0	1	immune
CXCL11	C-X-C motif chemokine ligand 11	6373	3	0.00016108	0.229048	4.3659	8	0.413333	Receptor ligand	0	0	1	immune
TSHB	thyroid stimulating hormone beta	7252	3	4.685e-05	0.2506	3.99042	8	0.47619	Receptor ligand	0	1	0	endocrine
TNFSF10	TNF superfamily member 10	8743	3	0.00013527	0.238465	4.19349	8	0.5	Receptor ligand	0	0	1	immune
IL1RL1	interleukin 1 receptor like 1	9173	3	0	0.206815	4.83525	9	0.7	Generic receptor	0	0	1	immune
CXCL14	C-X-C motif chemokine ligand 14	9547	3	0.00012156	0.293754	3.40421	7	0.415152	Receptor ligand	0	0	1	immune
EBI3	Epstein-Barr virus induced 3	10148	3	0.00383142	0.205431	4.86782	9	0.5	Receptor ligand	0	0	1	immune
BRD8	bromodomain containing 8	10902	3	0.00023793	0.29211	3.42337	7	0.410667	Generic enzyme	0	1	0	endocrine
GAL	galanin and GMAP prepropeptide	51083	3	0	0.288877	3.46169	7	0.465409	Receptor ligand	1	1	0	nervous; endocrine
GABRQ	gamma-aminobutyric acid type A receptor theta subunit	55879	3	0.00279432	0.237705	4.2069	8	0.611111	Ligand-gated ion channel	1	1	0	nervous; endocrine
CCL28	C-C motif chemokine ligand 28	56477	3	0.00235332	0.284004	3.52107	7	0.349359	Receptor ligand	0	0	1	immune
RETN	resistin	56729	3	0	0.294085	3.40038	7	0.447222	Receptor ligand	0	1	0	endocrine
HAMP	hepcidin antimicrobial peptide	57817	3	9.691e-05	0.290808	3.4387	7	0.446194	Generic binding protein	0	1	0	endocrine
IL17RC	interleukin 17 receptor C	84818	3	1.255e-05	0.210314	4.75479	8	0.555556	Generic receptor	0	0	1	immune
GRIN3A	glutamate ionotropic receptor NMDA type subunit 3A	116443	3	0.00071826	0.178096	5.61494	10	0.425532	Ligand-gated ion channel	1	0	0	nervous
TAAR1	trace amine associated receptor 1	134864	3	0.00210943	0.193047	5.18008	9	0.482456	GPCR	1	0	0	nervous
5-Hydroxy-L-tryptophan	5-Hydroxy-L-tryptophan	/	3	0.00060766	0.205674	4.86207	9	0.555556	Compound	1	0	0	nervous
Estriol	Estriol	/	3	0.0018111	0.286498	3.49042	7	0.438944	Compound	0	1	0	endocrine
Desoxycortone	Desoxycortone	/	3	0.00073721	0.240664	4.15517	8	0.473684	Compound	0	1	0	endocrine
17alpha-Hydroxyprogesterone	17alpha-Hydroxyprogesterone	/	3	0.00012731	0.247746	4.0364	8	0.458333	Compound	0	1	0	endocrine
Melatonin	Melatonin	/	3	0.0140008	0.255007	3.92146	7	0.358025	Compound	0	1	0	endocrine
L-Thyroxine	L-Thyroxine	/	3	7.1e-05	0.247393	4.04215	8	0.493333	Compound	0	1	0	endocrine
Cortisone	Cortisone	/	3	0.0011802	0.244611	4.08812	8	0.402778	Compound	0	1	0	endocrine
ADM	adrenomedullin	133	2	0	0.279743	3.57471	7	0.527473	Receptor ligand	0	1	0	endocrine
ADRB3	adrenoceptor beta 3	155	2	2.32e-05	0.166136	6.01916	10	0.736842	Generic receptor	1	1	0	nervous; endocrine
AMH	anti-Mullerian hormone	268	2	0	0.231076	4.32759	8	0.55	Receptor ligand	0	1	0	endocrine
AMHR2	anti-Mullerian hormone receptor type 2	269	2	0	0.231076	4.32759	8	0.55	Receptor with enzyme activity	0	1	0	endocrine
BMP6	bone morphogenetic protein 6	654	2	0	0.287445	3.47893	7	0.59292	Receptor ligand	0	0	1	immune
CD4	CD4 molecule	920	2	0.00383142	0.230057	4.34674	8	0.5	Generic receptor	0	0	1	immune
CD74	CD74 molecule	972	2	0	0.230057	4.34674	8	0.727273	Generic receptor	0	0	1	immune
CHRM1	cholinergic receptor muscarinic 1	1128	2	0.0458394	0.220346	4.53831	8	0.5	Generic receptor	1	1	0	nervous; endocrine
CHRNA2	cholinergic receptor nicotinic alpha 2 subunit	1135	2	0.00094564	0.174757	5.72222	10	0.652174	Ligand-gated ion channel	1	1	0	nervous; endocrine
CHRNA3	cholinergic receptor nicotinic alpha 3 subunit	1136	2	0.00094564	0.174757	5.72222	10	0.652174	Ligand-gated ion channel	1	1	0	nervous; endocrine
CHRNA4	cholinergic receptor nicotinic alpha 4 subunit	1137	2	0.00094564	0.174757	5.72222	10	0.652174	Ligand-gated ion channel	1	1	0	nervous; endocrine
CHRNA7	cholinergic receptor nicotinic alpha 7 subunit	1139	2	0.00094564	0.174757	5.72222	10	0.652174	Ligand-gated ion channel	1	1	0	nervous; endocrine
CHRNB2	cholinergic receptor nicotinic beta 2 subunit	1141	2	0.00094564	0.174757	5.72222	10	0.652174	Ligand-gated ion channel	1	1	0	nervous; endocrine
CHRNB4	cholinergic receptor nicotinic beta 4 subunit	1143	2	0.00094564	0.174757	5.72222	10	0.652174	Ligand-gated ion channel	1	1	0	nervous; endocrine
CORT	cortistatin	1325	2	0.00764813	0.257143	3.88889	7	0.5	Receptor ligand	1	1	0	nervous; endocrine
CSF1	colony stimulating factor 1	1435	2	0.00383142	0.257143	3.88889	7	0.5	Receptor ligand	0	0	1	immune
CSF2RA	colony stimulating factor 2 receptor alpha subunit	1438	2	0	0.226957	4.40613	8	0.6	Generic receptor	0	0	1	immune
CSF3	colony stimulating factor 3	1440	2	0.00383142	0.230667	4.33525	8	0.5	Receptor ligand	0	0	1	immune
DRD2	dopamine receptor D2	1813	2	8.799e-05	0.171711	5.82375	10	0.685185	Generic receptor	1	1	0	nervous; endocrine
DRD4	dopamine receptor D4	1815	2	9.97e-06	0.171711	5.82375	10	0.796296	Generic receptor	1	0	0	nervous
EDN1	endothelin 1	1906	2	0.00061225	0.26284	3.8046	7	0.511364	Receptor ligand	0	1	1	endocrine; immune
ERBB2	erb-b2 receptor tyrosine kinase 2	2064	2	4.15e-06	0.223746	4.46935	8	0.833333	Receptor with enzyme activity	0	1	0	endocrine
FGF2	fibroblast growth factor 2	2247	2	5.394e-05	0.217772	4.59195	8	0.5	Receptor ligand	0	0	1	immune
FLT3	fms related tyrosine kinase 3	2322	2	1	1	1	1	0	Receptor with enzyme activity	0	0	1	immune
GABBR1	gamma-aminobutyric acid type B receptor subunit 1	2550	2	0.00123362	0.177611	5.63027	10	0.5	GPCR	1	0	0	nervous
GDF1	growth differentiation factor 1	2657	2	0.00073366	0.259314	3.85632	8	0.51087	Receptor ligand	0	0	1	immune
MSTN	myostatin	2660	2	0.00076714	0.259057	3.86015	7	0.5	Receptor ligand	0	0	1	immune
GDF9	growth differentiation factor 9	2661	2	0	0.184713	5.41379	9	0.7	Receptor ligand	0	0	1	immune
GHSR	growth hormone secretagogue receptor	2693	2	0.00383142	0.204786	4.88314	8	0.5	GPCR	0	1	0	endocrine
GLRA2	glycine receptor alpha 2	2742	2	0.00190835	0.175462	5.69923	10	0.519231	Ligand-gated ion channel	1	0	0	nervous
XCR1	X-C motif chemokine receptor 1	2829	2	0.00383142	0.204786	4.88314	8	0.5	GPCR	0	0	1	immune
NPBWR1	neuropeptides B and W receptor 1	2831	2	0.166667	0.75	1.33333	2	1	GPCR	1	0	0	nervous
NPBWR2	neuropeptides B and W receptor 2	2832	2	0.166667	0.75	1.33333	2	1	GPCR	1	0	0	nervous
GRM3	glutamate metabotropic receptor 3	2913	2	1.588e-05	0.171148	5.84291	10	0.653846	GPCR	1	0	0	nervous
GRM8	glutamate metabotropic receptor 8	2918	2	1.588e-05	0.171148	5.84291	10	0.653846	GPCR	1	0	0	nervous
CXCL3	C-X-C motif chemokine ligand 3	2921	2	0.00155638	0.258672	3.8659	7	0.509434	Receptor ligand	0	0	1	immune
GRP	gastrin releasing peptide	2922	2	0.00764813	0.218593	4.57471	8	0.5	Receptor ligand	1	0	0	nervous
GRPR	gastrin releasing peptide receptor	2925	2	0.00383142	0.179567	5.56897	9	0.5	GPCR	1	0	0	nervous
HCRT	hypocretin neuropeptide precursor	3060	2	0.00383142	0.184779	5.41188	9	0.5	Receptor ligand	1	0	0	nervous
HNF4G	hepatocyte nuclear factor 4 gamma	3174	2	2.405e-05	0.214992	4.65134	8	0.525	Transcription factor	0	1	0	endocrine
HTR4	5-hydroxytryptamine receptor 4	3360	2	0.00012154	0.190372	5.25287	9	0.541667	Generic receptor	1	0	0	nervous
IFNA2	interferon alpha 2	3440	2	0.00017607	0.205755	4.86015	8	0.75	Receptor ligand	0	0	1	immune
IFNA8	interferon alpha 8	3445	2	0.00017607	0.205755	4.86015	8	0.75	Receptor ligand	0	0	1	immune
IGF2	insulin like growth factor 2	3481	2	0.00010872	0.278846	3.58621	7	0.550725	Receptor ligand	0	1	0	endocrine
IL1A	interleukin 1 alpha	3552	2	8.81e-06	0.203429	4.91571	8	0.75	Receptor ligand	0	0	1	immune
IL3	interleukin 3	3562	2	0	0.185765	5.38314	9	0.642857	Receptor ligand	0	0	1	immune
IL3RA	interleukin 3 receptor subunit alpha	3563	2	0	0.185765	5.38314	9	0.642857	Generic receptor	0	0	1	immune
IL5	interleukin 5	3567	2	0	0.185765	5.38314	9	0.642857	Receptor ligand	0	0	1	immune
IL5RA	interleukin 5 receptor subunit alpha	3568	2	0	0.185765	5.38314	9	0.642857	Generic receptor	0	0	1	immune
IL13RA1	interleukin 13 receptor subunit alpha 1	3597	2	0.00108089	0.232	4.31034	8	0.583333	Generic receptor	0	0	1	immune
IL15RA	interleukin 15 receptor subunit alpha	3601	2	0	0.187433	5.33525	9	0	Generic binding protein	0	0	1	immune
IL18	interleukin 18	3606	2	0.0227679	0.258416	3.86973	7	0.5	Receptor ligand	0	0	1	immune
LEPR	leptin receptor	3953	2	0.00026231	0.280645	3.56322	7	0.511111	Generic receptor	0	0	1	immune
LIF	LIF, interleukin 6 family cytokine	3976	2	0	0.281099	3.55747	7	0.526042	Receptor ligand	0	0	1	immune
MC3R	melanocortin 3 receptor	4159	2	1.346e-05	0.224131	4.46169	8	0.625	GPCR	0	1	0	endocrine
CXCL9	C-X-C motif chemokine ligand 9	4283	2	3.275e-05	0.203271	4.91954	8	0.619048	Receptor ligand	0	0	1	immune
NPPB	natriuretic peptide B	4879	2	0	0.25072	3.98851	8	0.59434	Receptor ligand	0	1	0	endocrine
PTHLH	parathyroid hormone like hormone	5744	2	0	0.248453	4.0249	8	0.540816	Receptor ligand	0	1	0	endocrine
PTH2R	parathyroid hormone 2 receptor	5746	2	0.00383142	0.199541	5.01149	9	0.5	GPCR	0	1	0	endocrine
RLN1	relaxin 1	6013	2	0.00107351	0.25727	3.88697	7	0.512821	Receptor ligand	0	1	0	endocrine
RXRG	retinoid X receptor gamma	6258	2	0	0.221562	4.51341	8	0.666667	Transcription factor	0	1	0	endocrine
CCL18	C-C motif chemokine ligand 18	6362	2	0.00039318	0.197952	5.05172	9	0.526316	Receptor ligand	0	0	1	immune
CCL25	C-C motif chemokine ligand 25	6370	2	0.00014743	0.198102	5.04789	9	0.5	Receptor ligand	0	1	1	endocrine; immune
CXCL6	C-X-C motif chemokine ligand 6	6372	2	1.599e-05	0.19514	5.12452	8	0.642857	Receptor ligand	0	0	1	immune
STC1	stanniocalcin 1	6781	2	0	0.292273	3.42146	7	0.592593	Generic binding protein	0	1	0	endocrine
XCL2	X-C motif chemokine ligand 2	6846	2	0.00764813	0.257143	3.88889	7	0.5	Receptor ligand	0	0	1	immune
THPO	thrombopoietin	7066	2	0.00383142	0.235772	4.24138	8	0.5	Receptor ligand	0	1	1	endocrine; immune
TIMP1	TIMP metallopeptidase inhibitor 1	7076	2	0	0.255132	3.91954	8	0.588235	Generic binding protein	0	0	1	immune
NR2E1	nuclear receptor subfamily 2 group E member 1	7101	2	6.095e-05	0.22128	4.51916	8	0.5	Transcription factor	0	1	0	endocrine
TRPV1	transient receptor potential cation channel subfamily V member 1	7442	2	0.00999244	0.2506	3.99042	8	0.5	Ligand-gated ion channel	1	0	0	nervous
WNT5A	Wnt family member 5A	7474	2	0.00027618	0.256637	3.89655	7	0.525424	Receptor ligand	0	0	1	immune
WNT7A	Wnt family member 7A	7476	2	0.00166574	0.257396	3.88506	7	0.5	Receptor ligand	0	0	1	immune
PAX8	paired box 8	7849	2	0.00383142	0.17725	5.64176	9	0.5	Transcription factor	0	1	0	endocrine
STC2	stanniocalcin 2	8614	2	0	0.292273	3.42146	7	0.592593	Generic binding protein	0	1	0	endocrine
NPFF	neuropeptide FF-amide peptide precursor	8620	2	1	1	1	1	0	Receptor ligand	1	0	0	nervous
TNFSF13	TNF superfamily member 13	8741	2	0	0.24347	4.10728	8	0.652174	Receptor ligand	0	0	1	immune
IL18R1	interleukin 18 receptor 1	8809	2	0.01901	0.206243	4.84866	8	0.5	Generic receptor	0	0	1	immune
APLN	apelin	8862	2	0.00383142	0.257143	3.88889	7	0.5	Receptor ligand	0	1	0	endocrine
BMP15	bone morphogenetic protein 15	9210	2	0	0.184713	5.41379	9	0.7	Receptor ligand	0	0	1	immune
AIMP1	aminoacyl tRNA synthetase complex interacting multifunctional protein 1	9255	2	0	0.29	3.44828	7	0.594828	Protein	0	0	1	immune
KL	klotho	9365	2	0.00383142	0.257143	3.88889	7	0.5	Generic enzyme	0	1	0	endocrine
NAMPT	nicotinamide phosphoribosyltransferase	10135	2	0	0.29	3.44828	7	0.594828	Generic enzyme	0	0	1	immune
LEFTY1	left-right determination factor 1	10637	2	0.00033061	0.221093	4.52299	8	0.5	Receptor ligand	0	0	1	immune
CCR9	C-C motif chemokine receptor 9	10803	2	0.00238358	0.236842	4.22222	8	0.5	GPCR	0	0	1	immune
IL24	interleukin 24	11009	2	0	0.282162	3.54406	7	0.557895	Receptor ligand	0	0	1	immune
CLCF1	cardiotrophin like cytokine factor 1	23529	2	0.00383142	0.228147	4.38314	8	0.5	Receptor ligand	0	0	1	immune
IL37	interleukin 37	27178	2	0.0152374	0.171485	5.83142	9	0.5	Receptor ligand	0	0	1	immune
IL17B	interleukin 17B	27190	2	0.00655224	0.246575	4.05556	8	0.5	Receptor ligand	0	0	1	immune
IL20	interleukin 20	50604	2	0	0.282162	3.54406	7	0.557895	Receptor ligand	0	0	1	immune
ADIPOR1	adiponectin receptor 1	51094	2	0.00764813	0.215169	4.64751	8	0.5	Generic receptor	0	1	0	endocrine
IL23A	interleukin 23 subunit alpha	51561	2	0.00035443	0.264706	3.77778	7	0.5	Receptor ligand	0	0	1	immune
CHRNA9	cholinergic receptor nicotinic alpha 9 subunit	55584	2	0.00094564	0.174757	5.72222	10	0.652174	Ligand-gated ion channel	1	1	0	nervous; endocrine
CHRFAM7A	CHRNA7 (exons 5-10) and FAM7A (exons A-E) fusion	89832	2	0.00094564	0.174757	5.72222	10	0.652174	Ligand-gated ion channel	1	1	0	nervous; endocrine
IL33	interleukin 33	90865	2	0	0.206815	4.83525	9	0.7	Receptor ligand	0	0	1	immune
GRIN3B	glutamate ionotropic receptor NMDA type subunit 3B	116444	2	1.588e-05	0.171148	5.84291	10	0.653846	Ligand-gated ion channel	1	0	0	nervous
NPB	neuropeptide B	256933	2	0.166667	0.75	1.33333	2	1	Receptor ligand	1	0	0	nervous
NPW	neuropeptide W	283869	2	0.166667	0.75	1.33333	2	1	Receptor ligand	1	0	0	nervous
PAQR9	progestin and adipoQ receptor family member 9	344838	2	0.00032443	0.24507	4.08046	8	0.519231	Generic receptor	0	1	0	endocrine
NPSR1	neuropeptide S receptor 1	387129	2	0.00383142	0.244039	4.0977	7	0.5	GPCR	1	0	0	nervous
beta-Alanine	beta-Alanine	/	2	7.35e-06	0.149485	6.68966	11	0.75	Compound	1	0	0	nervous
Cortisol	Cortisol	/	2	0.00024128	0.229451	4.35824	8	0.65	Compound	0	1	0	endocrine
Epiandrosterone	Epiandrosterone	/	2	8.166e-05	0.243017	4.11494	8	0.558824	Compound	0	1	0	endocrine
Androstenediol	Androstenediol	/	2	0.00023146	0.258929	3.86207	8	0.579545	Compound	0	1	0	endocrine
Cortodoxone	Cortodoxone	/	2	0.00045265	0.235347	4.24904	8	0.59375	Compound	0	1	0	endocrine
Aldosterone	Aldosterone	/	2	0.00024128	0.229451	4.35824	8	0.65	Compound	0	1	0	endocrine
ADORA3	adenosine A3 receptor	140	1	0	0.171035	5.84674	10	0	Generic receptor	1	0	0	nervous
AGTR1	angiotensin II receptor type 1	185	1	0	1	1	1	0	GPCR	0	1	0	endocrine
ARNT	aryl hydrocarbon receptor nuclear translocator	405	1	0	0.235879	4.23946	8	0	Transcription factor	1	0	0	nervous
AVP	arginine vasopressin	551	1	0	0.204626	4.88697	8	0	Receptor ligand	1	0	0	nervous
CXCR5	C-X-C motif chemokine receptor 5	643	1	0	0.167738	5.96169	9	0	GPCR	0	0	1	immune
CHRM2	cholinergic receptor muscarinic 2	1129	1	0	0.155034	6.45019	10	0	Generic receptor	1	1	0	nervous; endocrine
CHRM3	cholinergic receptor muscarinic 3	1131	1	0	0.155034	6.45019	10	0	Generic receptor	1	1	0	nervous; endocrine
CHRM4	cholinergic receptor muscarinic 4	1132	1	0	0.155034	6.45019	10	0	Generic receptor	1	1	0	nervous; endocrine
CHRM5	cholinergic receptor muscarinic 5	1133	1	0	0.155034	6.45019	10	0	Generic receptor	1	1	0	nervous; endocrine
CHRNA1	cholinergic receptor nicotinic alpha 1 subunit	1134	1	0	0.155034	6.45019	10	0	Ligand-gated ion channel	1	1	0	nervous; endocrine
CHRNA5	cholinergic receptor nicotinic alpha 5 subunit	1138	1	0	0.155034	6.45019	10	0	Ligand-gated ion channel	1	1	0	nervous; endocrine
CHRNB1	cholinergic receptor nicotinic beta 1 subunit	1140	1	0	0.155034	6.45019	10	0	Ligand-gated ion channel	1	1	0	nervous; endocrine
CHRNB3	cholinergic receptor nicotinic beta 3 subunit	1142	1	0	0.155034	6.45019	10	0	Ligand-gated ion channel	1	1	0	nervous; endocrine
CHRND	cholinergic receptor nicotinic delta subunit	1144	1	0	0.155034	6.45019	10	0	Ligand-gated ion channel	1	1	0	nervous; endocrine
CHRNE	cholinergic receptor nicotinic epsilon subunit	1145	1	0	0.155034	6.45019	10	0	Ligand-gated ion channel	1	1	0	nervous; endocrine
CHRNG	cholinergic receptor nicotinic gamma subunit	1146	1	0	0.155034	6.45019	10	0	Ligand-gated ion channel	1	1	0	nervous; endocrine
CCR6	C-C motif chemokine receptor 6	1235	1	0	0.219605	4.55364	7	0	GPCR	0	0	1	immune
CMKLR1	chemerin chemokine-like receptor 1	1240	1	0	0.25689	3.89272	7	0	GPCR	0	0	1	immune
CNR1	cannabinoid receptor 1	1268	1	0	0.216328	4.62261	8	0	GPCR	1	0	0	nervous
CNR2	cannabinoid receptor 2	1269	1	0	0.216328	4.62261	8	0	GPCR	1	0	0	nervous
CNTFR	ciliary neurotrophic factor receptor	1271	1	0	0.185831	5.38123	9	0	Generic receptor	0	0	1	immune
COPA	coatomer protein complex subunit alpha	1314	1	0	0.241667	4.13793	8	0	Generic binding protein	0	1	0	endocrine
CSF3R	colony stimulating factor 3 receptor	1441	1	0	0.1875	5.33333	9	0	Generic receptor	0	0	1	immune
CSH2	chorionic somatomammotropin hormone 2	1443	1	0	0.224034	4.4636	8	0	Receptor ligand	0	1	0	endocrine
CTF1	cardiotrophin 1	1489	1	0	0.230464	4.33908	8	0	Receptor ligand	0	0	1	immune
DRD3	dopamine receptor D3	1814	1	0	0.171485	5.83142	10	0	Generic receptor	1	0	0	nervous
DRD5	dopamine receptor D5	1816	1	0	0.171485	5.83142	10	0	Generic receptor	1	0	0	nervous
EDN2	endothelin 2	1907	1	0	0.226858	4.40805	8	0	Receptor ligand	0	1	0	endocrine
F3	coagulation factor III, tissue factor	2152	1	0	0.279443	3.57854	7	0	Generic receptor	0	0	1	immune
FLT3LG	fms related tyrosine kinase 3 ligand	2323	1	0	0.666667	1.5	2	0	Receptor ligand	0	0	1	immune
GAST	gastrin	2520	1	0	0.666667	1.5	2	0	Receptor ligand	0	1	0	endocrine
GABRR1	gamma-aminobutyric acid type A receptor rho1 subunit	2569	1	0	0.165399	6.04598	10	0	Ligand-gated ion channel	1	0	0	nervous
GABRR2	gamma-aminobutyric acid type A receptor rho2 subunit	2570	1	0	0.165399	6.04598	10	0	Ligand-gated ion channel	1	0	0	nervous
GDF10	growth differentiation factor 10	2662	1	0	0.23128	4.32375	8	0	Receptor ligand	0	0	1	immune
GLRB	glycine receptor beta	2743	1	0	0.175344	5.70307	10	0	Ligand-gated ion channel	1	0	0	nervous
GNRH2	gonadotropin releasing hormone 2	2797	1	0	0.216328	4.62261	8	0	Receptor ligand	0	1	0	endocrine
GPI	glucose-6-phosphate isomerase	2821	1	0	0.23652	4.22797	8	0	Receptor ligand	0	0	1	immune
PRLHR	prolactin releasing hormone receptor	2834	1	0	1	1	1	0	GPCR	1	0	0	nervous
MCHR1	melanin concentrating hormone receptor 1	2847	1	0	1	1	1	0	GPCR	1	1	0	nervous; endocrine
GPER1	G protein-coupled estrogen receptor 1	2852	1	0	0.236842	4.22222	8	0	Generic receptor	0	1	0	endocrine
MLNR	motilin receptor	2862	1	0	1	1	1	0	GPCR	0	1	0	endocrine
GRIA1	glutamate ionotropic receptor AMPA type subunit 1	2890	1	0	0.171035	5.84674	10	0	Ligand-gated ion channel	1	0	0	nervous
GRIA2	glutamate ionotropic receptor AMPA type subunit 2	2891	1	0	0.171035	5.84674	10	0	Ligand-gated ion channel	1	0	0	nervous
GRIA3	glutamate ionotropic receptor AMPA type subunit 3	2892	1	0	0.171035	5.84674	10	0	Ligand-gated ion channel	1	0	0	nervous
GRIA4	glutamate ionotropic receptor AMPA type subunit 4	2893	1	0	0.171035	5.84674	10	0	Ligand-gated ion channel	1	0	0	nervous
GRIK1	glutamate ionotropic receptor kainate type subunit 1	2897	1	0	0.171035	5.84674	10	0	Ligand-gated ion channel	1	0	0	nervous
GRIK2	glutamate ionotropic receptor kainate type subunit 2	2898	1	0	0.171035	5.84674	10	0	Ligand-gated ion channel	1	0	0	nervous
GRIK3	glutamate ionotropic receptor kainate type subunit 3	2899	1	0	0.171035	5.84674	10	0	Ligand-gated ion channel	1	0	0	nervous
GRIK4	glutamate ionotropic receptor kainate type subunit 4	2900	1	0	0.171035	5.84674	10	0	Ligand-gated ion channel	1	0	0	nervous
GRIK5	glutamate ionotropic receptor kainate type subunit 5	2901	1	0	0.171035	5.84674	10	0	Ligand-gated ion channel	1	0	0	nervous
GRINA	glutamate ionotropic receptor NMDA type subunit associated protein 1	2907	1	0	0.171035	5.84674	10	0	Ligand-gated ion channel	1	0	0	nervous
GRM1	glutamate metabotropic receptor 1	2911	1	0	0.171035	5.84674	10	0	GPCR	1	0	0	nervous
GRM2	glutamate metabotropic receptor 2	2912	1	0	0.171035	5.84674	10	0	Generic receptor	1	0	0	nervous
GRM4	glutamate metabotropic receptor 4	2914	1	0	0.171035	5.84674	10	0	GPCR	1	0	0	nervous
GRM5	glutamate metabotropic receptor 5	2915	1	0	0.171035	5.84674	10	0	GPCR	1	0	0	nervous
GRM6	glutamate metabotropic receptor 6	2916	1	0	0.171035	5.84674	10	0	Generic receptor	1	0	0	nervous
GRM7	glutamate metabotropic receptor 7	2917	1	0	0.171035	5.84674	10	0	GPCR	1	0	0	nervous
CXCL2	C-X-C motif chemokine ligand 2	2920	1	0	0.194994	5.12835	8	0	Receptor ligand	0	0	1	immune
HCRTR2	hypocretin receptor 2	3062	1	0	0.156007	6.40996	10	0	Generic receptor	1	0	0	nervous
HRH1	histamine receptor H1	3269	1	0	0.571429	1.75	2	0	Generic receptor	1	0	0	nervous
HRH2	histamine receptor H2	3274	1	0	0.571429	1.75	2	0	Generic receptor	1	0	0	nervous
HTR1E	5-hydroxytryptamine receptor 1E	3354	1	0	0.190233	5.2567	9	0	Generic receptor	1	0	0	nervous
HTR5A	5-hydroxytryptamine receptor 5A	3361	1	0	0.190233	5.2567	9	0	Generic receptor	1	0	0	nervous
HTR6	5-hydroxytryptamine receptor 6	3362	1	0	0.190233	5.2567	9	0	Generic receptor	1	0	0	nervous
HTR7	5-hydroxytryptamine receptor 7	3363	1	0	0.190233	5.2567	9	0	Generic receptor	1	0	0	nervous
IFNGR1	interferon gamma receptor 1	3459	1	0	0.226562	4.41379	8	0	Generic receptor	0	0	1	immune
IL7	interleukin 7	3574	1	0	0.219236	4.5613	8	0	Receptor ligand	0	0	1	immune
IL10RA	interleukin 10 receptor subunit alpha	3587	1	0	0.214374	4.66475	8	0	Generic receptor	0	0	1	immune
IL11	interleukin 11	3589	1	0	1	1	1	0	Receptor ligand	0	0	1	immune
IL11RA	interleukin 11 receptor subunit alpha	3590	1	0	1	1	1	0	Generic receptor	0	0	1	immune
IL16	interleukin 16	3603	1	0	0.187097	5.34483	9	0	Receptor ligand	0	0	1	immune
INHBB	inhibin beta B subunit	3625	1	0	0.279443	3.57854	7	0	Receptor ligand	0	1	1	endocrine; immune
INSR	insulin receptor	3643	1	0	0.235879	4.23946	8	0	Generic enzyme	1	0	0	nervous
IRS1	insulin receptor substrate 1	3667	1	0	0.235879	4.23946	8	0	Generic binding protein	1	0	0	nervous
MC1R	melanocortin 1 receptor	4157	1	0	0.22175	4.50958	8	0	GPCR	0	1	0	endocrine
KITLG	KIT ligand	4254	1	0	0.174116	5.7433	9	0	Receptor ligand	0	0	1	immune
MLN	motilin	4295	1	0	1	1	1	0	Receptor ligand	0	1	0	endocrine
MPL	MPL proto-oncogene, thrombopoietin receptor	4352	1	0	0.190859	5.23946	9	0	Generic receptor	0	0	1	immune
NGFR	nerve growth factor receptor	4804	1	0	0.230362	4.341	8	0	Generic receptor	0	1	0	endocrine
NMB	neuromedin B	4828	1	0	0.152275	6.56705	10	0	Receptor ligand	0	1	0	endocrine
NPY	neuropeptide Y	4852	1	0	0.230973	4.3295	8	0	Receptor ligand	1	0	0	nervous
NPR1	natriuretic peptide receptor 1	4881	1	0	0.235879	4.23946	8	0	GPCR	1	0	0	nervous
NTRK1	neurotrophic receptor tyrosine kinase 1	4914	1	0	0.230362	4.341	8	0	Receptor with enzyme activity	0	1	0	endocrine
NTS	neurotensin	4922	1	0	0.212195	4.71264	8	0	Protein	1	0	0	nervous
OPRD1	opioid receptor delta 1	4985	1	0	0.171485	5.83142	10	0	GPCR	1	0	0	nervous
OPRK1	opioid receptor kappa 1	4986	1	0	0.171485	5.83142	10	0	GPCR	1	0	0	nervous
PMCH	pro-melanin concentrating hormone	5367	1	0	1	1	1	0	Receptor ligand	1	1	0	nervous; endocrine
PNOC	prepronociceptin	5368	1	0	0.279443	3.57854	7	0	Receptor ligand	1	0	0	nervous
PPBP	pro-platelet basic protein	5473	1	0	0.194994	5.12835	8	0	Receptor ligand	0	0	1	immune
PYY	peptide YY	5697	1	0	0.246226	4.0613	8	0	Receptor ligand	1	1	0	nervous; endocrine
RORB	RAR related orphan receptor B	6096	1	0	0.22617	4.42146	8	0	Transcription factor	0	1	0	endocrine
RYR1	ryanodine receptor 1	6261	1	0	0.235879	4.23946	8	0	Ligand-gated ion channel	1	0	0	nervous
RYR2	ryanodine receptor 2	6262	1	0	0.235879	4.23946	8	0	Generic receptor	1	0	0	nervous
SCT	secretin	6343	1	0	0.23652	4.22797	8	0	Receptor ligand	0	1	0	endocrine
CCL1	C-C motif chemokine ligand 1	6346	1	0	0.153892	6.49808	10	0	Receptor ligand	0	0	1	immune
CCL23	C-C motif chemokine ligand 23	6368	1	0	0.196167	5.0977	9	0	Receptor ligand	0	0	1	immune
CXCL5	C-X-C motif chemokine ligand 5	6374	1	0	0.194994	5.12835	8	0	Receptor ligand	0	0	1	immune
XCL1	X-C motif chemokine ligand 1	6375	1	0	0.170033	5.88123	9	0	Receptor ligand	0	0	1	immune
CX3CL1	C-X3-C motif chemokine ligand 1	6376	1	0	0.20739	4.82184	8	0	Receptor ligand	0	0	1	immune
SRC	SRC proto-oncogene, non-receptor tyrosine kinase	6714	1	0	0.235879	4.23946	8	0	Protein kinase	1	0	0	nervous
TAC1	tachykinin precursor 1	6863	1	0	0.220253	4.54023	8	0	Receptor ligand	1	0	0	nervous
TG	thyroglobulin	7038	1	0	0.150606	6.63985	10	0	Generic binding protein	0	1	0	endocrine
TGFB2	transforming growth factor beta 2	7042	1	0	0.246226	4.0613	8	0	Receptor ligand	0	0	1	immune
TGFB3	transforming growth factor beta 3	7043	1	0	0.246226	4.0613	8	0	Receptor ligand	0	0	1	immune
LEFTY2	left-right determination factor 2	7044	1	0	0.199009	5.0249	8	0	Receptor ligand	0	0	1	immune
TRHR	thyrotropin releasing hormone receptor	7201	1	0	0.206406	4.84483	8	0	GPCR	0	1	0	endocrine
TRPC1	transient receptor potential cation channel subfamily C member 1	7220	1	0	0.235879	4.23946	8	0	Voltage-gated ion channel	1	0	0	nervous
TRPC4	transient receptor potential cation channel subfamily C member 4	7223	1	0	0.235879	4.23946	8	0	Voltage-gated ion channel	1	0	0	nervous
TRPC5	transient receptor potential cation channel subfamily C member 5	7224	1	0	0.235879	4.23946	8	0	Voltage-gated ion channel	1	0	0	nervous
TRPM2	transient receptor potential cation channel subfamily M member 2	7226	1	0	0.235879	4.23946	8	0	Generic channel	1	0	0	nervous
TNFSF4	TNF superfamily member 4	7292	1	0	0.245416	4.07471	8	0	Receptor ligand	0	0	1	immune
UCN	urocortin	7349	1	0	0.279443	3.57854	7	0	Receptor ligand	1	1	0	nervous; endocrine
VIP	vasoactive intestinal peptide	7432	1	0	0.212109	4.71456	8	0	Receptor ligand	1	1	0	nervous; endocrine
WNT1	Wnt family member 1	7471	1	0	0.204626	4.88697	8	0	Receptor ligand	0	0	1	immune
GLRA3	glycine receptor alpha 3	8001	1	0	0.175344	5.70307	10	0	Ligand-gated ion channel	1	0	0	nervous
IRS2	insulin receptor substrate 2	8660	1	0	0.235879	4.23946	8	0	Generic binding protein	1	0	0	nervous
CHRNA6	cholinergic receptor nicotinic alpha 6 subunit	8973	1	0	0.155034	6.45019	10	0	Ligand-gated ion channel	1	1	0	nervous; endocrine
OSMR	oncostatin M receptor	9180	1	0	0.187837	5.32375	9	0	Generic receptor	0	0	1	immune
GPR55	G protein-coupled receptor 55	9290	1	0	0.216328	4.62261	8	0	GPCR	1	0	0	nervous
CCL4L2	C-C motif chemokine ligand 4 like 2	9560	1	0	0.196314	5.09387	9	0	Receptor ligand	0	0	1	immune
GABBR2	gamma-aminobutyric acid type B receptor subunit 2	9568	1	0	0.165399	6.04598	10	0	GPCR	1	0	0	nervous
GDF3	growth differentiation factor 3	9573	1	0	0.210994	4.73946	8	0	Receptor ligand	0	0	1	immune
MED13	mediator complex subunit 13	9969	1	0	0.246226	4.0613	8	0	Generic binding protein	0	1	0	endocrine
GDF11	growth differentiation factor 11	10220	1	0	0.20335	4.91762	8	0	Receptor ligand	0	0	1	immune
NMUR1	neuromedin U receptor 1	10316	1	0	1	1	1	0	GPCR	1	0	0	nervous
CXCR6	C-X-C motif chemokine receptor 6	10663	1	0	1	1	1	0	GPCR	0	0	1	immune
CCL27	C-C motif chemokine ligand 27	10850	1	0	0.203986	4.9023	9	0	Receptor ligand	0	0	1	immune
PGRMC1	progesterone receptor membrane component 1	10857	1	0	0.228346	4.37931	8	0	Generic receptor	0	1	0	endocrine
NMU	neuromedin U	10874	1	0	1	1	1	0	Receptor ligand	1	0	0	nervous
NPFFR2	neuropeptide FF receptor 2	10886	1	0	0.666667	1.5	2	0	GPCR	1	0	0	nervous
GPR75	G protein-coupled receptor 75	10936	1	0	0.23556	4.24521	8	0	GPCR	0	0	1	immune
INSL6	insulin like 6	11172	1	0	0.187702	5.32759	9	0	Receptor ligand	0	1	0	endocrine
HRH3	histamine receptor H3	11255	1	0	0.571429	1.75	2	0	Generic receptor	1	0	0	nervous
P2RX2	purinergic receptor P2X 2	22953	1	0	0.190233	5.2567	9	0	Ligand-gated ion channel	1	0	0	nervous
IL36RN	interleukin 36 receptor antagonist	26525	1	0	0.127941	7.81609	11	0	Receptor ligand	0	0	1	immune
IL36A	interleukin 36, alpha	27179	1	0	0.127941	7.81609	11	0	Receptor ligand	0	0	1	immune
TOR2A	torsin family 2 member A	27433	1	0	0.241667	4.13793	8	0	Generic binding protein	0	1	0	endocrine
PRLH	prolactin releasing hormone	51052	1	0	1	1	1	0	Receptor ligand	1	1	0	nervous; endocrine
CKLF	chemokine like factor	51192	1	0	0.192833	5.18582	9	0	Transcription factor	0	0	1	immune
GHRL	ghrelin and obestatin prepropeptide	51738	1	0	0.170033	5.88123	9	0	Receptor ligand	0	1	0	endocrine
IL20RA	interleukin 20 receptor subunit alpha	53832	1	0	1	1	1	0	Generic receptor	0	0	1	immune
IL20RB	interleukin 20 receptor subunit beta	53833	1	0	1	1	1	0	Generic receptor	0	0	1	immune
FAM3B	family with sequence similarity 3 member B	54097	1	0	0.241667	4.13793	8	0	Receptor ligand	0	0	1	immune
GPR173	G protein-coupled receptor 173	54328	1	0	0.279443	3.57854	7	0	GPCR	0	1	0	endocrine
PAQR5	progestin and adipoQ receptor family member 5	54852	1	0	0.228346	4.37931	8	0	Generic receptor	0	1	0	endocrine
IL36G	interleukin 36, gamma	56300	1	0	0.127941	7.81609	11	0	Receptor ligand	0	0	1	immune
CHRNA10	cholinergic receptor nicotinic alpha 10 subunit	57053	1	0	0.155034	6.45019	10	0	Ligand-gated ion channel	1	1	0	nervous; endocrine
TRPC7	transient receptor potential cation channel subfamily C member 7	57113	1	0	0.235879	4.23946	8	0	Voltage-gated ion channel	1	0	0	nervous
CXCL16	C-X-C motif chemokine ligand 16	58191	1	0	1	1	1	0	Receptor ligand	0	0	1	immune
IL22RA1	interleukin 22 receptor subunit alpha 1	58985	1	0	0.202247	4.94444	8	0	Generic receptor	0	0	1	immune
HRH4	histamine receptor H4	59340	1	0	0.571429	1.75	2	0	Generic receptor	1	0	0	nervous
PROK2	prokineticin 2	60675	1	0	0.25689	3.89272	7	0	Receptor ligand	1	0	0	nervous
NPFFR1	neuropeptide FF receptor 1	64106	1	0	0.666667	1.5	2	0	GPCR	1	0	0	nervous
IL25	interleukin 25	64806	1	0	0.166933	5.99042	10	0	Receptor ligand	0	0	1	immune
ADIPOR2	adiponectin receptor 2	79602	1	0	0.214815	4.65517	8	0	Generic receptor	0	1	0	endocrine
ADM2	adrenomedullin 2	79924	1	0	0.25689	3.89272	7	0	Receptor ligand	0	1	0	endocrine
PAQR6	progestin and adipoQ receptor family member 6	79957	1	0	0.228346	4.37931	8	0	Generic receptor	0	1	0	endocrine
INHBE	inhibin beta E subunit	83729	1	0	0.241667	4.13793	8	0	Receptor ligand	0	1	1	endocrine; immune
RETNLB	resistin like beta	84666	1	0	0.241667	4.13793	8	0	Generic binding protein	0	1	0	endocrine
PAQR8	progestin and adipoQ receptor family member 8	85315	1	0	0.228346	4.37931	8	0	Generic receptor	0	1	0	endocrine
TSLP	thymic stromal lymphopoietin	85480	1	0	0.246226	4.0613	8	0	Receptor ligand	0	0	1	immune
CMTM7	CKLF like MARVEL transmembrane domain containing 7	112616	1	0	0.256637	3.89655	7	0	Generic binding protein	0	0	1	immune
PTH2	parathyroid hormone 2	113091	1	0	0.166401	6.00958	10	0	Receptor ligand	1	0	0	nervous
IL22RA2	interleukin 22 receptor subunit alpha 2	116379	1	0	0.202247	4.94444	8	0	Generic receptor	0	0	1	immune
GPHB5	glycoprotein hormone beta 5	122876	1	0	1	1	1	0	Receptor ligand	0	1	0	endocrine
IL17RE	interleukin 17 receptor E	132014	1	0	0.174058	5.74521	9	0	Generic receptor	0	0	1	immune
TAAR9	trace amine associated receptor 9 (gene/pseudogene)	134860	1	0	0.139946	7.14559	11	0	GPCR	1	0	0	nervous
CMTM2	CKLF like MARVEL transmembrane domain containing 2	146225	1	0	0.242003	4.13218	7	0	Generic binding protein	0	0	1	immune
IL34	interleukin 34	146433	1	0	0.204626	4.88697	8	0	Receptor ligand	0	0	1	immune
TRPV3	transient receptor potential cation channel subfamily V member 3	162514	1	0	0.235879	4.23946	8	0	Generic channel	1	0	0	nervous
PAQR7	progestin and adipoQ receptor family member 7	164091	1	0	0.228346	4.37931	8	0	Generic receptor	0	1	0	endocrine
HTR3C	5-hydroxytryptamine receptor 3C	170572	1	0	0.190233	5.2567	9	0	Generic receptor	1	0	0	nervous
GPHA2	glycoprotein hormone alpha 2	170589	1	0	1	1	1	0	Receptor ligand	0	1	0	endocrine
GABRR3	gamma-aminobutyric acid type A receptor rho3 subunit (gene/pseudogene)	200959	1	0	0.165399	6.04598	10	0	Ligand-gated ion channel	1	0	0	nervous
IL27	interleukin 27	246778	1	0	0.170477	5.8659	10	0	Receptor ligand	0	0	1	immune
FNDC5	fibronectin type III domain containing 5	252995	1	0	0.25689	3.89272	7	0	Generic binding protein	0	1	0	endocrine
METRNL	meteorin like, glial cell differentiation regulator	284207	1	0	0.279443	3.57854	7	0	Protein	0	1	0	endocrine
IL31	interleukin 31	386653	1	0	0.187837	5.32375	9	0	Receptor ligand	0	0	1	immune
CCL4L1	C-C motif chemokine ligand 4 like 1	388372	1	0	0.196314	5.09387	9	0	Receptor ligand	0	0	1	immune
C1QTNF12	C1q and TNF related 12	388581	1	0	0.279443	3.57854	7	0	Protein	0	1	0	endocrine
GLRA4	glycine receptor alpha 4	441509	1	0	0.175344	5.70307	10	0	Ligand-gated ion channel	1	0	0	nervous
NPS	neuropeptide S	594857	1	0	0.196241	5.09579	8	0	Receptor ligand	1	0	0	nervous
HTR5BP	5-hydroxytryptamine receptor 5B, pseudogene	645694	1	0	0.190233	5.2567	9	0	Generic receptor	1	0	0	nervous
Nandrolone	Nandrolone	/	1	0	0.202955	4.9272	9	0	Compound	0	1	0	endocrine
Calcitriol	Calcitriol	/	1	0	0.246226	4.0613	8	0	Compound	0	1	0	endocrine
Androstenedione	Androstenedione	/	1	0	0.202955	4.9272	9	0	Compound	0	1	0	endocrine
Cholecalciferol	Cholecalciferol	/	1	0	0.149399	6.69349	11	0	Compound	0	1	0	endocrine
Angiotensin I	Angiotensin I	/	1	0	1	1	1	0	Compound	0	1	0	endocrine
