# Supplementary material for: Knowledge-Based Neuroendocrine Immunomodulation (NIM) Molecular Network Construction and Its Application
Source: Molecules. 2018 May 30;23(6):1312. doi: 10.3390/molecules23061312 (PMC6099962; doi:10.3390/molecules23061312)
Supplement: Supplementary file 1 [file molecules-23-01312-s001.zip › Table S11 Network topology parameter data for internal regulatory network of NSSM.xlsx]

## Sheet: Sheet1
Gene_symbol	Gene Name	Entrez Gene IDs	Degree	BetweennessCentrality	ClosenessCentrality	AverageShortestPathLength	ClusteringCoefficient	TopologicalCoefficient	Eccentricity	nervous system	endocrine system	immune system	Object Type	system_tag 1	Therapeutic Drugs
Acetylcholine	Acetylcholine		22	0.182556	0.190652	5.24516	0	0.204545	9	1	1	0	Compound	nervous; endocrine
CHRNA4	cholinergic receptor nicotinic alpha 4 subunit	1137	2	0.00602011	0.177143	5.64516	0	0.652174	10	1	1	0	Ligand-gated ion channel	nervous; endocrine
CHRNB2	cholinergic receptor nicotinic beta 2 subunit	1141	2	0.00602011	0.177143	5.64516	0	0.652174	10	1	1	0	Ligand-gated ion channel	nervous; endocrine
CHRNA7	cholinergic receptor nicotinic alpha 7 subunit	1139	2	0.00602011	0.177143	5.64516	0	0.652174	10	1	1	0	Ligand-gated ion channel	nervous; endocrine
CHRFAM7A	CHRNA7 (exons 5-10) and FAM7A (exons A-E) fusion	89832	2	0.00602011	0.177143	5.64516	0	0.652174	10	1	1	0	Ligand-gated ion channel	nervous; endocrine
CHRM2	cholinergic receptor muscarinic 2	1129	1	0	0.16029	6.23871	0	0	10	1	1	0	Generic receptor	nervous; endocrine
CHRM5	cholinergic receptor muscarinic 5	1133	1	0	0.16029	6.23871	0	0	10	1	1	0	Generic receptor	nervous; endocrine
CHRM3	cholinergic receptor muscarinic 3	1131	1	0	0.16029	6.23871	0	0	10	1	1	0	Generic receptor	nervous; endocrine
CHRM1	cholinergic receptor muscarinic 1	1128	2	0.127357	0.220484	4.53548	0	0.5	8	1	1	0	Generic receptor	nervous; endocrine
CHRNB4	cholinergic receptor nicotinic beta 4 subunit	1143	2	0.00602011	0.177143	5.64516	0	0.652174	10	1	1	0	Ligand-gated ion channel	nervous; endocrine
CHRNA3	cholinergic receptor nicotinic alpha 3 subunit	1136	2	0.00602011	0.177143	5.64516	0	0.652174	10	1	1	0	Ligand-gated ion channel	nervous; endocrine
CHRNB1	cholinergic receptor nicotinic beta 1 subunit	1140	1	0	0.16029	6.23871	0	0	10	1	1	0	Ligand-gated ion channel	nervous; endocrine
CHRNA5	cholinergic receptor nicotinic alpha 5 subunit	1138	1	0	0.16029	6.23871	0	0	10	1	1	0	Ligand-gated ion channel	nervous; endocrine
CHRNG	cholinergic receptor nicotinic gamma subunit	1146	1	0	0.16029	6.23871	0	0	10	1	1	0	Ligand-gated ion channel	nervous; endocrine
CHRNE	cholinergic receptor nicotinic epsilon subunit	1145	1	0	0.16029	6.23871	0	0	10	1	1	0	Ligand-gated ion channel	nervous; endocrine
CHRND	cholinergic receptor nicotinic delta subunit	1144	1	0	0.16029	6.23871	0	0	10	1	1	0	Ligand-gated ion channel	nervous; endocrine
CHRNB3	cholinergic receptor nicotinic beta 3 subunit	1142	1	0	0.16029	6.23871	0	0	10	1	1	0	Ligand-gated ion channel	nervous; endocrine
CHRNA9	cholinergic receptor nicotinic alpha 9 subunit	55584	2	0.00602011	0.177143	5.64516	0	0.652174	10	1	1	0	Ligand-gated ion channel	nervous; endocrine
CHRNA6	cholinergic receptor nicotinic alpha 6 subunit	8973	1	0	0.16029	6.23871	0	0	10	1	1	0	Ligand-gated ion channel	nervous; endocrine
CHRNA2	cholinergic receptor nicotinic alpha 2 subunit	1135	2	0.00602011	0.177143	5.64516	0	0.652174	10	1	1	0	Ligand-gated ion channel	nervous; endocrine
CHRNA10	cholinergic receptor nicotinic alpha 10 subunit	57053	1	0	0.16029	6.23871	0	0	10	1	1	0	Ligand-gated ion channel	nervous; endocrine
CHRNA1	cholinergic receptor nicotinic alpha 1 subunit	1134	1	0	0.16029	6.23871	0	0	10	1	1	0	Ligand-gated ion channel	nervous; endocrine
CHRM4	cholinergic receptor muscarinic 4	1132	1	0	0.16029	6.23871	0	0	10	1	1	0	Generic receptor	nervous; endocrine
L-Glutamic acid	L-Glutamic acid		27	0.248972	0.214681	4.65806	0	0.166667	9	1	0	0	Compound	nervous
GRIN2B	glutamate ionotropic receptor NMDA type subunit 2B	2904	3	0.00671132	0.187198	5.34194	0	0.425532	10	1	0	0	Generic binding protein	nervous	1
GRIK2	glutamate ionotropic receptor kainate type subunit 2	2898	1	0	0.176941	5.65161	0	0	10	1	0	0	Ligand-gated ion channel	nervous
GRM4	glutamate metabotropic receptor 4	2914	1	0	0.176941	5.65161	0	0	10	1	0	0	GPCR	nervous
GRIN2C	glutamate ionotropic receptor NMDA type subunit 2C	2905	3	0.00671132	0.187198	5.34194	0	0.425532	10	1	0	0	Generic binding protein	nervous	1
GRM7	glutamate metabotropic receptor 7	2917	1	0	0.176941	5.65161	0	0	10	1	0	0	GPCR	nervous
GRIN2D	glutamate ionotropic receptor NMDA type subunit 2D	2906	3	0.00671132	0.187198	5.34194	0	0.425532	10	1	0	0	Generic binding protein	nervous	1
GRM5	glutamate metabotropic receptor 5	2915	1	0	0.176941	5.65161	0	0	10	1	0	0	GPCR	nervous	1
GRIA4	glutamate ionotropic receptor AMPA type subunit 4	2893	1	0	0.176941	5.65161	0	0	10	1	0	0	Ligand-gated ion channel	nervous
GRIA1	glutamate ionotropic receptor AMPA type subunit 1	2890	1	0	0.176941	5.65161	0	0	10	1	0	0	Ligand-gated ion channel	nervous
GRIK3	glutamate ionotropic receptor kainate type subunit 3	2899	1	0	0.176941	5.65161	0	0	10	1	0	0	Ligand-gated ion channel	nervous
GRIK1	glutamate ionotropic receptor kainate type subunit 1	2897	1	0	0.176941	5.65161	0	0	10	1	0	0	Ligand-gated ion channel	nervous
GRIN2A	glutamate ionotropic receptor NMDA type subunit 2A	2903	4	0.234822	0.246032	4.06452	0	0.304688	8	1	0	0	Generic binding protein	nervous	1
GRM1	glutamate metabotropic receptor 1	2911	1	0	0.176941	5.65161	0	0	10	1	0	0	GPCR	nervous
GRM8	glutamate metabotropic receptor 8	2918	2	0.00018087	0.177346	5.63871	0	0.653846	10	1	0	0	GPCR	nervous
GRM6	glutamate metabotropic receptor 6	2916	1	0	0.176941	5.65161	0	0	10	1	0	0	Generic receptor	nervous
GRM3	glutamate metabotropic receptor 3	2913	2	0.00018087	0.177346	5.63871	0	0.653846	10	1	0	0	GPCR	nervous
GRM2	glutamate metabotropic receptor 2	2912	1	0	0.176941	5.65161	0	0	10	1	0	0	Generic receptor	nervous
GRINA	glutamate ionotropic receptor NMDA type subunit associated protein 1	2907	1	0	0.176941	5.65161	0	0	10	1	0	0	Ligand-gated ion channel	nervous
Anandamide	Anandamide		8	0.528065	0.261383	3.82581	0	0.1875	7	1	0	0	Compound	nervous
CNR2	cannabinoid receptor 2	1269	1	0	0.207497	4.81935	0	0	8	1	0	0	GPCR	nervous	1
CNR1	cannabinoid receptor 1	1268	1	0	0.207497	4.81935	0	0	8	1	0	0	GPCR	nervous	1
GPR55	G protein-coupled receptor 55	9290	1	0	0.207497	4.81935	0	0	8	1	0	0	GPCR	nervous
TRPV1	transient receptor potential cation channel subfamily V member 1	7442	2	0.443444	0.261383	3.82581	0	0.5	6	1	0	0	Ligand-gated ion channel	nervous
PPARA	peroxisome proliferator activated receptor alpha	5465	2	0.05199	0.235921	4.23871	0	0.5	7	1	1	0	Transcription factor	nervous; endocrine	1
GABA	GABA		21	0.0616612	0.165953	6.02581	0	0.404762	11	1	0	0	Compound	nervous
GABRG1	gamma-aminobutyric acid type A receptor gamma1 subunit	2565	2	0.00282143	0.179814	5.56129	0	0.741935	10	1	1	0	Ligand-gated ion channel	nervous; endocrine
GABRB1	gamma-aminobutyric acid type A receptor beta1 subunit	2560	2	0.00282143	0.179814	5.56129	0	0.741935	10	1	1	0	Ligand-gated ion channel	nervous; endocrine
GABRA3	gamma-aminobutyric acid type A receptor alpha3 subunit	2556	2	0.00282143	0.179814	5.56129	0	0.741935	10	1	1	0	Ligand-gated ion channel	nervous; endocrine
GABRB3	gamma-aminobutyric acid type A receptor beta3 subunit	2562	2	0.00282143	0.179814	5.56129	0	0.741935	10	1	1	0	Ligand-gated ion channel	nervous; endocrine
GABRA5	gamma-aminobutyric acid type A receptor alpha5 subunit	2558	2	0.00282143	0.179814	5.56129	0	0.741935	10	1	1	0	Ligand-gated ion channel	nervous; endocrine
GABRQ	gamma-aminobutyric acid type A receptor theta subunit	55879	2	0.00282143	0.179814	5.56129	0	0.741935	10	1	1	0	Ligand-gated ion channel	nervous; endocrine
GABRP	gamma-aminobutyric acid type A receptor pi subunit	2568	2	0.00282143	0.179814	5.56129	0	0.741935	10	1	1	0	Ligand-gated ion channel	nervous; endocrine
GABRG3	gamma-aminobutyric acid type A receptor gamma3 subunit	2567	2	0.00282143	0.179814	5.56129	0	0.741935	10	1	1	0	Ligand-gated ion channel	nervous; endocrine
GABRG2	gamma-aminobutyric acid type A receptor gamma2 subunit	2566	2	0.00282143	0.179814	5.56129	0	0.741935	10	1	1	0	Ligand-gated ion channel	nervous; endocrine
GABRE	gamma-aminobutyric acid type A receptor epsilon subunit	2564	2	0.00282143	0.179814	5.56129	0	0.741935	10	1	1	0	Ligand-gated ion channel	nervous; endocrine
GABRD	gamma-aminobutyric acid type A receptor delta subunit	2563	2	0.00282143	0.179814	5.56129	0	0.741935	10	1	1	0	Ligand-gated ion channel	nervous; endocrine
GABRB2	gamma-aminobutyric acid type A receptor beta2 subunit	2561	2	0.00282143	0.179814	5.56129	0	0.741935	10	1	1	0	Ligand-gated ion channel	nervous; endocrine
GABRA6	gamma-aminobutyric acid type A receptor alpha6 subunit	2559	2	0.00282143	0.179814	5.56129	0	0.741935	10	1	1	0	Ligand-gated ion channel	nervous; endocrine
GABRA4	gamma-aminobutyric acid type A receptor alpha4 subunit	2557	2	0.00282143	0.179814	5.56129	0	0.741935	10	1	1	0	Ligand-gated ion channel	nervous; endocrine
GABRA2	gamma-aminobutyric acid type A receptor alpha2 subunit	2555	2	0.00282143	0.179814	5.56129	0	0.741935	10	1	1	0	Ligand-gated ion channel	nervous; endocrine
GABRA1	gamma-aminobutyric acid type A receptor alpha1 subunit	2554	2	0.00282143	0.179814	5.56129	0	0.741935	10	1	1	0	Ligand-gated ion channel	nervous; endocrine
GABBR2	gamma-aminobutyric acid type B receptor subunit 2	9568	1	0	0.142463	7.01935	0	0	12	1	0	0	GPCR	nervous
GABBR1	gamma-aminobutyric acid type B receptor subunit 1	2550	2	0.0151777	0.185851	5.38065	0	0.5	10	1	0	0	GPCR	nervous
GABRR3	gamma-aminobutyric acid type A receptor rho3 subunit (gene/pseudogene)	200959	1	0	0.142463	7.01935	0	0	12	1	0	0	Ligand-gated ion channel	nervous
GABRR2	gamma-aminobutyric acid type A receptor rho2 subunit	2570	1	0	0.142463	7.01935	0	0	12	1	0	0	Ligand-gated ion channel	nervous
GABRR1	gamma-aminobutyric acid type A receptor rho1 subunit	2569	1	0	0.142463	7.01935	0	0	12	1	0	0	Ligand-gated ion channel	nervous
L-Aspartic acid	L-Aspartic acid		9	0.02753	0.201823	4.95484	0	0.62963	9	1	0	0	Compound	nervous
GRIN3A	glutamate ionotropic receptor NMDA type subunit 3A	116443	3	0.00671132	0.187198	5.34194	0	0.425532	10	1	0	0	Ligand-gated ion channel	nervous
GRIN1	glutamate ionotropic receptor NMDA type subunit 1	2902	4	0.234822	0.246032	4.06452	0	0.304688	8	1	1	0	Ligand-gated ion channel	nervous; endocrine	1
GRIN3B	glutamate ionotropic receptor NMDA type subunit 3B	116444	2	0.00018087	0.177346	5.63871	0	0.653846	10	1	0	0	Ligand-gated ion channel	nervous	1
Glycine	Glycine		27	0.300735	0.215278	4.64516	0	0.237037	9	1	0	0	Compound	nervous
GLRA1	glycine receptor alpha 1	2741	2	0.00640972	0.177752	5.62581	0	0.519231	10	1	1	0	Ligand-gated ion channel	nervous; endocrine
GLRA2	glycine receptor alpha 2	2742	2	0.00640972	0.177752	5.62581	0	0.519231	10	1	0	0	Ligand-gated ion channel	nervous
GLRB	glycine receptor beta	2743	1	0	0.177346	5.63871	0	0	10	1	0	0	Ligand-gated ion channel	nervous
GLRA4	glycine receptor alpha 4	441509	1	0	0.177346	5.63871	0	0	10	1	0	0	Ligand-gated ion channel	nervous
GLRA3	glycine receptor alpha 3	8001	1	0	0.177346	5.63871	0	0	10	1	0	0	Ligand-gated ion channel	nervous
Norepinephrine	Norepinephrine		18	0.0484019	0.162986	6.13548	0	0.574074	11	1	0	0	Compound	nervous
ADRA1A	adrenoceptor alpha 1A	148	4	0.0198222	0.186522	5.36129	0	0.461538	10	1	1	0	Generic receptor	nervous; endocrine	1
ADRA2A	adrenoceptor alpha 2A	150	3	0.00087658	0.143652	6.96129	0	0.571429	12	1	1	0	Generic receptor	nervous; endocrine
ADRA1D	adrenoceptor alpha 1D	146	4	0.0198222	0.186522	5.36129	0	0.461538	10	1	1	0	Generic receptor	nervous; endocrine
ADRB3	adrenoceptor beta 3	155	1	0	0.140271	7.12903	0	0	12	1	1	0	Generic receptor	nervous; endocrine	1
ADRB2	adrenoceptor beta 2	154	2	9.303e-05	0.143121	6.9871	0	0.796296	12	1	1	0	Generic receptor	nervous; endocrine	1
ADRB1	adrenoceptor beta 1	153	2	9.303e-05	0.143121	6.9871	0	0.796296	12	1	1	0	Generic receptor	nervous; endocrine	1
ADRA1B	adrenoceptor alpha 1B	147	4	0.0198222	0.186522	5.36129	0	0.461538	10	1	1	0	Generic receptor	nervous; endocrine	1
ADRA2B	adrenoceptor alpha 2B	151	2	9.303e-05	0.143121	6.9871	0	0.796296	12	1	1	0	Generic receptor	nervous; endocrine
DRD4	dopamine receptor D4	1815	2	9.303e-05	0.143121	6.9871	0	0.796296	12	1	0	0	Generic receptor	nervous
ADRA2C	adrenoceptor alpha 2C	152	2	9.303e-05	0.143121	6.9871	0	0.796296	12	1	1	0	Generic receptor	nervous; endocrine
Serotonin	Serotonin		25	0.417917	0.217391	4.6	0	0.233333	9	1	0	0	Compound	nervous
HTR1A	5-hydroxytryptamine receptor 1A	3350	3	0.0133267	0.185629	5.3871	0	0.587719	10	1	0	0	Generic receptor	nervous	1
HTR1F	5-hydroxytryptamine receptor 1F	3355	3	0.0133267	0.185629	5.3871	0	0.587719	10	1	0	0	Generic receptor	nervous	1
HTR2B	5-hydroxytryptamine receptor 2B	3357	3	0.0133267	0.185629	5.3871	0	0.587719	10	1	0	0	Generic receptor	nervous	1
HTR2A	5-hydroxytryptamine receptor 2A	3356	3	0.0133267	0.185629	5.3871	0	0.587719	10	1	0	0	Generic receptor	nervous	1
P2RX2	purinergic receptor P2X 2	22953	1	0	0.178777	5.59355	0	0	10	1	0	0	Ligand-gated ion channel	nervous
HTR4	5-hydroxytryptamine receptor 4	3360	2	0.00114509	0.179191	5.58065	0	0.541667	10	1	0	0	Generic receptor	nervous	1
HTR3B	5-hydroxytryptamine receptor 3B	9177	4	0.224195	0.241058	4.14839	0	0.276316	8	1	0	0	Generic receptor	nervous	1
HTR6	5-hydroxytryptamine receptor 6	3362	1	0	0.178777	5.59355	0	0	10	1	0	0	Generic receptor	nervous	1
HTR1B	5-hydroxytryptamine receptor 1B	3351	3	0.0133267	0.185629	5.3871	0	0.587719	10	1	0	0	Generic receptor	nervous	1
HTR3A	5-hydroxytryptamine receptor 3A	3359	4	0.224195	0.241058	4.14839	0	0.276316	8	1	1	0	Generic receptor	nervous; endocrine	1
HTR7	5-hydroxytryptamine receptor 7	3363	1	0	0.178777	5.59355	0	0	10	1	0	0	Generic receptor	nervous	1
HTR1D	5-hydroxytryptamine receptor 1D	3352	3	0.0133267	0.185629	5.3871	0	0.587719	10	1	0	0	Generic receptor	nervous	1
HTR2C	5-hydroxytryptamine receptor 2C	3358	3	0.0133267	0.185629	5.3871	0	0.587719	10	1	0	0	Generic receptor	nervous	1
TAAR1	trace amine associated receptor 1	134864	3	0.0143676	0.185629	5.3871	0	0.482456	10	1	0	0	GPCR	nervous
HTR5A	5-hydroxytryptamine receptor 5A	3361	1	0	0.178777	5.59355	0	0	10	1	0	0	Generic receptor	nervous	1
DRD1	dopamine receptor D1	1812	2	0.00816327	0.184744	5.4129	0	0.675676	10	1	1	0	Generic receptor	nervous; endocrine	1
HTR5BP	5-hydroxytryptamine receptor 5B, pseudogene	645694	1	0	0.178777	5.59355	0	0	10	1	0	0	Generic receptor	nervous	1
HTR3C	5-hydroxytryptamine receptor 3C	170572	1	0	0.178777	5.59355	0	0	10	1	0	0	Generic receptor	nervous	1
HTR1E	5-hydroxytryptamine receptor 1E	3354	1	0	0.178777	5.59355	0	0	10	1	0	0	Generic receptor	nervous	1
NO	NO		19	0.578027	0.264505	3.78065	0.00584795	0.0789474	7	1	0	0	Compound	nervous
TRPC1	transient receptor potential cation channel subfamily C member 1	7220	1	0	0.209459	4.77419	0	0	8	1	0	0	Voltage-gated ion channel	nervous
NPR1	natriuretic peptide receptor 1	4881	1	0	0.209459	4.77419	0	0	8	1	0	0	GPCR	nervous	1
TRPM2	transient receptor potential cation channel subfamily M member 2	7226	1	0	0.209459	4.77419	0	0	8	1	0	0	Generic channel	nervous
RYR2	ryanodine receptor 2	6262	1	0	0.209459	4.77419	0	0	8	1	0	0	Generic receptor	nervous
TRPC5	transient receptor potential cation channel subfamily C member 5	7224	1	0	0.209459	4.77419	0	0	8	1	0	0	Voltage-gated ion channel	nervous
TRPC7	transient receptor potential cation channel subfamily C member 7	57113	1	0	0.209459	4.77419	0	0	8	1	0	0	Voltage-gated ion channel	nervous
RYR1	ryanodine receptor 1	6261	1	0	0.209459	4.77419	0	0	8	1	0	0	Ligand-gated ion channel	nervous	1
TRPV3	transient receptor potential cation channel subfamily V member 3	162514	1	0	0.209459	4.77419	0	0	8	1	0	0	Generic channel	nervous
SRC	SRC proto-oncogene, non-receptor tyrosine kinase	6714	1	0	0.209459	4.77419	0	0	8	1	0	0	Protein kinase	nervous	1
TRPC4	transient receptor potential cation channel subfamily C member 4	7223	1	0	0.209459	4.77419	0	0	8	1	0	0	Voltage-gated ion channel	nervous
Tyramine	Tyramine		6	0.0146814	0.158974	6.29032	0	0.722222	11	1	0	0	Compound	nervous
TAAR9	trace amine associated receptor 9 (gene/pseudogene)	134860	1	0	0.13729	7.28387	0	0	12	1	0	0	GPCR	nervous
Dopamine	Dopamine		27	0.128614	0.166131	6.01935	0	0.444444	11	1	0	0	Compound	nervous
DRD3	dopamine receptor D3	1814	1	0	0.142594	7.0129	0	0	12	1	0	0	Generic receptor	nervous	1
DRD5	dopamine receptor D5	1816	1	0	0.142594	7.0129	0	0	12	1	0	0	Generic receptor	nervous
DRD2	dopamine receptor D2	1813	1	0	0.142594	7.0129	0	0	12	1	1	0	Generic receptor	nervous; endocrine	1
PRLH	prolactin releasing hormone	51052	1	0	1	1	0	0	1	1	1	0	Receptor ligand	nervous; endocrine
PRLHR	prolactin releasing hormone receptor	2834	1	0	1	1	0	0	1	1	0	0	GPCR	nervous
NPS	neuropeptide S	594857	1	0	1	1	0	0	1	1	0	0	Receptor ligand	nervous
NPSR1	neuropeptide S receptor 1	387129	1	0	1	1	0	0	1	1	0	0	GPCR	nervous
NPW	neuropeptide W	283869	2	0.166667	0.75	1.33333	0	1	2	1	0	0	Receptor ligand	nervous
NPBWR2	neuropeptides B and W receptor 2	2832	2	0.166667	0.75	1.33333	0	1	2	1	0	0	GPCR	nervous
NPBWR1	neuropeptides B and W receptor 1	2831	2	0.166667	0.75	1.33333	0	1	2	1	0	0	GPCR	nervous
PMCH	pro-melanin concentrating hormone	5367	1	0	1	1	0	0	1	1	1	0	Receptor ligand	nervous; endocrine
MCHR1	melanin concentrating hormone receptor 1	2847	1	0	1	1	0	0	1	1	1	0	GPCR	nervous; endocrine	1
NPB	neuropeptide B	256933	2	0.166667	0.75	1.33333	0	1	2	1	0	0	Receptor ligand	nervous
NMU	neuromedin U	10874	1	0	1	1	0	0	1	1	0	0	Receptor ligand	nervous
NMUR1	neuromedin U receptor 1	10316	1	0	1	1	0	0	1	1	0	0	GPCR	nervous
HCRT	hypocretin neuropeptide precursor	3060	1	0	1	1	0	0	1	1	0	0	Receptor ligand	nervous
HCRTR2	hypocretin receptor 2	3062	1	0	1	1	0	0	1	1	0	0	Generic receptor	nervous	1
NPFF	neuropeptide FF-amide peptide precursor	8620	2	1	1	1	0	0	1	1	0	0	Receptor ligand	nervous
NPFFR1	neuropeptide FF receptor 1	64106	1	0	0.666667	1.5	0	0	2	1	0	0	GPCR	nervous
NPFFR2	neuropeptide FF receptor 2	10886	1	0	0.666667	1.5	0	0	2	1	0	0	GPCR	nervous
GRP	gastrin releasing peptide	2922	1	0	1	1	0	0	1	1	0	0	Receptor ligand	nervous
GRPR	gastrin releasing peptide receptor	2925	1	0	1	1	0	0	1	1	0	0	GPCR	nervous	1
ESR1	estrogen receptor 1	2099	12	0.0914118	0.238462	4.19355	0.0666667	0.127273	7	1	1	0	Transcription factor	nervous; endocrine	1
NPPA	natriuretic peptide A	4878	2	0	0.192786	5.1871	0	0	8	1	1	0	Receptor ligand	nervous; endocrine
UCN	urocortin	7349	1	0	0.192786	5.1871	0	0	8	1	1	0	Receptor ligand	nervous; endocrine
CRH	corticotropin releasing hormone	1392	2	0	0.193026	5.18065	1	0.7	8	1	1	0	Receptor ligand	nervous; endocrine
PENK	proenkephalin	5179	1	0	0.192786	5.1871	0	0	8	1	0	0	Receptor ligand	nervous
PNOC	prepronociceptin	5368	1	0	0.192786	5.1871	0	0	8	1	0	0	Receptor ligand	nervous
GAL	galanin and GMAP prepropeptide	51083	2	0	0.193026	5.18065	1	0.7	8	1	1	0	Receptor ligand	nervous; endocrine
POMC	proopiomelanocortin	5443	1	0	0.192786	5.1871	0	0	8	1	1	0	Receptor ligand	nervous; endocrine
ESR2	estrogen receptor 2	2100	5	0.00615836	0.21262	4.70323	0.5	0.305556	8	1	1	0	Transcription factor	nervous; endocrine	1
beta-Alanine	beta-Alanine		2	4.189e-05	0.151367	6.60645	0	1	11	1	0	0	Compound	nervous
5-Hydroxy-L-tryptophan	5-Hydroxy-L-tryptophan		3	0.00475492	0.19546	5.11613	0	0.777778	9	1	0	0	Compound	nervous
Histamine	Histamine		4	1	1	1	0	0	1	1	0	0	Compound	nervous
HRH2	histamine receptor H2	3274	1	0	0.571429	1.75	0	0	2	1	0	0	Generic receptor	nervous	1
HRH1	histamine receptor H1	3269	1	0	0.571429	1.75	0	0	2	1	0	0	Generic receptor	nervous	1
HRH4	histamine receptor H4	59340	1	0	0.571429	1.75	0	0	2	1	0	0	Generic receptor	nervous
HRH3	histamine receptor H3	11255	1	0	0.571429	1.75	0	0	2	1	0	0	Generic receptor	nervous
Choline	Choline		10	0.117155	0.206391	4.84516	0	0.35	9	1	0	0	Compound	nervous
ADORA3	adenosine A3 receptor	140	1	0	0.176941	5.65161	0	0	10	1	0	0	Generic receptor	nervous	1
GRIK5	glutamate ionotropic receptor kainate type subunit 5	2901	1	0	0.176941	5.65161	0	0	10	1	0	0	Ligand-gated ion channel	nervous
GRIA3	glutamate ionotropic receptor AMPA type subunit 3	2892	1	0	0.176941	5.65161	0	0	10	1	0	0	Ligand-gated ion channel	nervous
GRIK4	glutamate ionotropic receptor kainate type subunit 4	2900	1	0	0.176941	5.65161	0	0	10	1	0	0	Ligand-gated ion channel	nervous
GRIA2	glutamate ionotropic receptor AMPA type subunit 2	2891	1	0	0.176941	5.65161	0	0	10	1	0	0	Ligand-gated ion channel	nervous
OPRM1	opioid receptor mu 1	4988	2	9.303e-05	0.143121	6.9871	0	0.796296	12	1	1	0	GPCR	nervous; endocrine	1
MTNR1B	melatonin receptor 1B	4544	2	0.00816327	0.184744	5.4129	0	0.675676	10	1	1	0	GPCR	nervous; endocrine	1
MTNR1A	melatonin receptor 1A	4543	2	0.00816327	0.184744	5.4129	0	0.675676	10	1	1	0	GPCR	nervous; endocrine	1
GNRHR	gonadotropin releasing hormone receptor	2798	1	0	0.178777	5.59355	0	0	10	1	0	0	GPCR	nervous	1
SIGMAR1	sigma non-opioid intracellular receptor 1	10280	1	0	0.142594	7.0129	0	0	12	1	1	0	GPCR	nervous; endocrine
OPRK1	opioid receptor kappa 1	4986	1	0	0.142594	7.0129	0	0	12	1	0	0	GPCR	nervous	1
OPRD1	opioid receptor delta 1	4985	1	0	0.142594	7.0129	0	0	12	1	0	0	GPCR	nervous	1
INSR	insulin receptor	3643	1	0	0.209459	4.77419	0	0	8	1	0	0	Generic enzyme	nervous
IRS1	insulin receptor substrate 1	3667	1	0	0.209459	4.77419	0	0	8	1	0	0	Generic binding protein	nervous
IRS2	insulin receptor substrate 2	8660	1	0	0.209459	4.77419	0	0	8	1	0	0	Generic binding protein	nervous
ARNT	aryl hydrocarbon receptor nuclear translocator	405	1	0	0.209459	4.77419	0	0	8	1	0	0	Transcription factor	nervous
