# Supplementary material for: Knowledge-Based Neuroendocrine Immunomodulation (NIM) Molecular Network Construction and Its Application
Source: Molecules. 2018 May 30;23(6):1312. doi: 10.3390/molecules23061312 (PMC6099962; doi:10.3390/molecules23061312)
Supplement: Supplementary file 1 [file molecules-23-01312-s001.zip › Table S12 Network topology parameter data for regulatory network from NSSM to ESSM.xlsx]

## Sheet: Sheet1
Gene_symbol	Gene Name	Entrez Gene IDs	Degree	BetweennessCentrality	ClosenessCentrality	AverageShortestPathLength	ClusteringCoefficient	TopologicalCoefficient	Eccentricity	nervous system	endocrine system	immune system	Object Type	system_tag 1	Therapeutic Drugs
ESR1	estrogen receptor 1	2099	46	0.724779	0.314496	3.17969	0.0174216	0.0454546	7	1	1	0	Transcription factor	nervous; endocrine	1
Acetylcholine	Acetylcholine		22	0.237683	0.202853	4.92969	0	0.204545	9	1	1	0	Compound	nervous; endocrine
Glycine	Glycine		18	0.266363	0.194825	5.13281	0	0.222222	10	1	0	0	Compound	nervous
GABA	GABA		16	0.00738189	0.14562	6.86719	0	1	12	1	0	0	Compound	nervous
ESR2	estrogen receptor 2	2100	16	0.0569636	0.260163	3.84375	0.120879	0.107143	8	1	1	0	Transcription factor	nervous; endocrine	1
Dopamine	Dopamine		14	0.0895625	0.154403	6.47656	0	0.452381	11	1	0	0	Compound	nervous
PPARA	peroxisome proliferator activated receptor alpha	5465	12	0.513041	0.299065	3.34375	0.0727273	0.109504	6	1	1	0	Transcription factor	nervous; endocrine	1
Norepinephrine	Norepinephrine		10	0.0441683	0.152927	6.53906	0	0.533333	11	1	0	0	Compound	nervous
Choline	Choline		9	0.0958825	0.207455	4.82031	0	0.305556	9	1	0	0	Compound	nervous
Serotonin	Serotonin		7	0.244776	0.2048	4.88281	0	0.357143	9	1	0	0	Compound	nervous
GRIN1	glutamate ionotropic receptor NMDA type subunit 1	2902	4	0.291954	0.225352	4.4375	0	0.25	9	1	1	0	Ligand-gated ion channel	nervous; endocrine	1
ADRA1A	adrenoceptor alpha 1A	148	4	0.0396908	0.175824	5.6875	0	0.516667	10	1	1	0	Generic receptor	nervous; endocrine	1
ADRA1D	adrenoceptor alpha 1D	146	4	0.0396908	0.175824	5.6875	0	0.516667	10	1	1	0	Generic receptor	nervous; endocrine
ADRA1B	adrenoceptor alpha 1B	147	4	0.0396908	0.175824	5.6875	0	0.516667	10	1	1	0	Generic receptor	nervous; endocrine	1
HTR3A	5-hydroxytryptamine receptor 3A	3359	4	0.319773	0.2397	4.17188	0	0.25	8	1	1	0	Generic receptor	nervous; endocrine	1
Tyramine	Tyramine		4	0.00362943	0.150766	6.63281	0	0.916667	11	1	0	0	Compound	nervous
POMC	proopiomelanocortin	5443	4	0.0614542	0.243346	4.10938	0	0.255952	8	1	1	0	Receptor ligand	nervous; endocrine
PGR	progesterone receptor	5241	4	0.0463829	0.24381	4.10156	0.166667	0.316667	8	0	1	0	Transcription factor	endocrine	1
Anandamide	Anandamide		3	0.466139	0.275269	3.63281	0	0.333333	7	1	0	0	Compound	nervous
ADRA2A	adrenoceptor alpha 2A	150	3	0.00050384	0.134737	7.42188	0	0.595238	12	1	1	0	Generic receptor	nervous; endocrine
IGF1	insulin like growth factor 1	3479	3	0.00959646	0.267223	3.74219	0.666667	0.446667	7	0	1	0	Receptor ligand	endocrine
NPPA	natriuretic peptide A	4878	3	0.015625	0.240601	4.15625	0	0.5	8	1	1	0	Receptor ligand	nervous; endocrine
TTR	transthyretin	7276	3	0.015625	0.241966	4.13281	0.333333	0.424242	8	0	1	0	Generic binding protein	endocrine
NO	NO		3	0.297121	0.263918	3.78906	0.333333	0.41844	8	1	0	0	Compound	nervous
CHRNA4	cholinergic receptor nicotinic alpha 4 subunit	1137	2	0.004248	0.179272	5.57812	0	0.659091	10	1	1	0	Ligand-gated ion channel	nervous; endocrine
CHRNB2	cholinergic receptor nicotinic beta 2 subunit	1141	2	0.004248	0.179272	5.57812	0	0.659091	10	1	1	0	Ligand-gated ion channel	nervous; endocrine
CHRNA7	cholinergic receptor nicotinic alpha 7 subunit	1139	2	0.004248	0.179272	5.57812	0	0.659091	10	1	1	0	Ligand-gated ion channel	nervous; endocrine
CHRFAM7A	CHRNA7 (exons 5-10) and FAM7A (exons A-E) fusion	89832	2	0.004248	0.179272	5.57812	0	0.659091	10	1	1	0	Ligand-gated ion channel	nervous; endocrine
CHRM1	cholinergic receptor muscarinic 1	1128	2	0.190043	0.233577	4.28125	0	0.5	8	1	1	0	Generic receptor	nervous; endocrine
CHRNB4	cholinergic receptor nicotinic beta 4 subunit	1143	2	0.004248	0.179272	5.57812	0	0.659091	10	1	1	0	Ligand-gated ion channel	nervous; endocrine
CHRNA3	cholinergic receptor nicotinic alpha 3 subunit	1136	2	0.004248	0.179272	5.57812	0	0.659091	10	1	1	0	Ligand-gated ion channel	nervous; endocrine
CHRNA9	cholinergic receptor nicotinic alpha 9 subunit	55584	2	0.004248	0.179272	5.57812	0	0.659091	10	1	1	0	Ligand-gated ion channel	nervous; endocrine
CHRNA2	cholinergic receptor nicotinic alpha 2 subunit	1135	2	0.004248	0.179272	5.57812	0	0.659091	10	1	1	0	Ligand-gated ion channel	nervous; endocrine
GABRG1	gamma-aminobutyric acid type A receptor gamma1 subunit	2565	2	0.00086122	0.163683	6.10938	0	0.941176	11	1	1	0	Ligand-gated ion channel	nervous; endocrine
GABRB1	gamma-aminobutyric acid type A receptor beta1 subunit	2560	2	0.00086122	0.163683	6.10938	0	0.941176	11	1	1	0	Ligand-gated ion channel	nervous; endocrine
GABRA3	gamma-aminobutyric acid type A receptor alpha3 subunit	2556	2	0.00086122	0.163683	6.10938	0	0.941176	11	1	1	0	Ligand-gated ion channel	nervous; endocrine
GABRB3	gamma-aminobutyric acid type A receptor beta3 subunit	2562	2	0.00086122	0.163683	6.10938	0	0.941176	11	1	1	0	Ligand-gated ion channel	nervous; endocrine
GABRA5	gamma-aminobutyric acid type A receptor alpha5 subunit	2558	2	0.00086122	0.163683	6.10938	0	0.941176	11	1	1	0	Ligand-gated ion channel	nervous; endocrine
GABRQ	gamma-aminobutyric acid type A receptor theta subunit	55879	2	0.00086122	0.163683	6.10938	0	0.941176	11	1	1	0	Ligand-gated ion channel	nervous; endocrine
GABRP	gamma-aminobutyric acid type A receptor pi subunit	2568	2	0.00086122	0.163683	6.10938	0	0.941176	11	1	1	0	Ligand-gated ion channel	nervous; endocrine
GABRG3	gamma-aminobutyric acid type A receptor gamma3 subunit	2567	2	0.00086122	0.163683	6.10938	0	0.941176	11	1	1	0	Ligand-gated ion channel	nervous; endocrine
GABRG2	gamma-aminobutyric acid type A receptor gamma2 subunit	2566	2	0.00086122	0.163683	6.10938	0	0.941176	11	1	1	0	Ligand-gated ion channel	nervous; endocrine
GABRE	gamma-aminobutyric acid type A receptor epsilon subunit	2564	2	0.00086122	0.163683	6.10938	0	0.941176	11	1	1	0	Ligand-gated ion channel	nervous; endocrine
GABRD	gamma-aminobutyric acid type A receptor delta subunit	2563	2	0.00086122	0.163683	6.10938	0	0.941176	11	1	1	0	Ligand-gated ion channel	nervous; endocrine
GABRB2	gamma-aminobutyric acid type A receptor beta2 subunit	2561	2	0.00086122	0.163683	6.10938	0	0.941176	11	1	1	0	Ligand-gated ion channel	nervous; endocrine
GABRA6	gamma-aminobutyric acid type A receptor alpha6 subunit	2559	2	0.00086122	0.163683	6.10938	0	0.941176	11	1	1	0	Ligand-gated ion channel	nervous; endocrine
GABRA4	gamma-aminobutyric acid type A receptor alpha4 subunit	2557	2	0.00086122	0.163683	6.10938	0	0.941176	11	1	1	0	Ligand-gated ion channel	nervous; endocrine
GABRA2	gamma-aminobutyric acid type A receptor alpha2 subunit	2555	2	0.00086122	0.163683	6.10938	0	0.941176	11	1	1	0	Ligand-gated ion channel	nervous; endocrine
GABRA1	gamma-aminobutyric acid type A receptor alpha1 subunit	2554	2	0.00086122	0.163683	6.10938	0	0.941176	11	1	1	0	Ligand-gated ion channel	nervous; endocrine
GLRA1	glycine receptor alpha 1	2741	2	0.015625	0.163683	6.10938	0	0.5	11	1	1	0	Ligand-gated ion channel	nervous; endocrine
ADRB2	adrenoceptor beta 2	154	2	0.00014354	0.134454	7.4375	0	0.785714	12	1	1	0	Generic receptor	nervous; endocrine	1
ADRB1	adrenoceptor beta 1	153	2	0.00014354	0.134454	7.4375	0	0.785714	12	1	1	0	Generic receptor	nervous; endocrine	1
ADRA2B	adrenoceptor alpha 2B	151	2	0.00014354	0.134454	7.4375	0	0.785714	12	1	1	0	Generic receptor	nervous; endocrine
ADRA2C	adrenoceptor alpha 2C	152	2	0.00014354	0.134454	7.4375	0	0.785714	12	1	1	0	Generic receptor	nervous; endocrine
DRD1	dopamine receptor D1	1812	2	0.0155532	0.174387	5.73438	0	0.678571	10	1	1	0	Generic receptor	nervous; endocrine	1
MC4R	melanocortin 4 receptor	4160	2	0.00775098	0.196621	5.08594	0	0.666667	9	0	1	0	GPCR	endocrine	1
MC3R	melanocortin 3 receptor	4159	2	0.00775098	0.196621	5.08594	0	0.666667	9	0	1	0	GPCR	endocrine
NR1I3	nuclear receptor subfamily 1 group I member 3	9970	2	0	0.26556	3.76562	1	0.552083	7	0	1	0	Transcription factor	endocrine
RETN	resistin	56729	2	0	0.26556	3.76562	1	0.552083	7	0	1	0	Receptor ligand	endocrine
CRH	corticotropin releasing hormone	1392	2	0	0.241055	4.14844	1	0.636364	8	1	1	0	Receptor ligand	nervous; endocrine
GAL	galanin and GMAP prepropeptide	51083	2	0	0.241055	4.14844	1	0.636364	8	1	1	0	Receptor ligand	nervous; endocrine
CRHBP	corticotropin releasing hormone binding protein	1393	2	0	0.241055	4.14844	1	0.636364	8	0	1	0	Generic binding protein	endocrine
NR5A2	nuclear receptor subfamily 5 group A member 2	2494	2	0	0.241055	4.14844	1	0.636364	8	0	1	0	Transcription factor	endocrine
PRL	prolactin	5617	2	0	0.241055	4.14844	1	0.636364	8	0	1	0	Receptor ligand	endocrine
RARA	retinoic acid receptor alpha	5914	2	0	0.241055	4.14844	1	0.636364	8	0	1	0	Transcription factor	endocrine	1
OXT	oxytocin/neurophysin I prepropeptide	5020	2	0	0.241055	4.14844	1	0.636364	8	0	1	0	Receptor ligand	endocrine
OPRM1	opioid receptor mu 1	4988	2	0.00014354	0.134454	7.4375	0	0.785714	12	1	1	0	GPCR	nervous; endocrine	1
MTNR1B	melatonin receptor 1B	4544	2	0.0155532	0.174387	5.73438	0	0.678571	10	1	1	0	GPCR	nervous; endocrine	1
MTNR1A	melatonin receptor 1A	4543	2	0.0155532	0.174387	5.73438	0	0.678571	10	1	1	0	GPCR	nervous; endocrine	1
AGRP	agouti related neuropeptide	181	2	6.152e-05	0.164948	6.0625	0	1	10	1	0	0	Receptor ligand	nervous
PPARG	peroxisome proliferator activated receptor gamma	5468	2	0.015625	0.240601	4.15625	0	0.5	8	0	1	0	Transcription factor	endocrine	1
CORT	cortistatin	1325	2	0.015625	0.196923	5.07812	0	0.5	9	1	1	0	Receptor ligand	nervous; endocrine
NR1H4	nuclear receptor subfamily 1 group H member 4	9971	2	0	0.26556	3.76562	1	0.552083	7	0	1	0	Transcription factor	endocrine	1
CHRM2	cholinergic receptor muscarinic 2	1129	1	0	0.168865	5.92188	0	0	10	1	1	0	Generic receptor	nervous; endocrine
CHRM5	cholinergic receptor muscarinic 5	1133	1	0	0.168865	5.92188	0	0	10	1	1	0	Generic receptor	nervous; endocrine
CHRM3	cholinergic receptor muscarinic 3	1131	1	0	0.168865	5.92188	0	0	10	1	1	0	Generic receptor	nervous; endocrine
CHRNB1	cholinergic receptor nicotinic beta 1 subunit	1140	1	0	0.168865	5.92188	0	0	10	1	1	0	Ligand-gated ion channel	nervous; endocrine
CHRNA5	cholinergic receptor nicotinic alpha 5 subunit	1138	1	0	0.168865	5.92188	0	0	10	1	1	0	Ligand-gated ion channel	nervous; endocrine
CHRNG	cholinergic receptor nicotinic gamma subunit	1146	1	0	0.168865	5.92188	0	0	10	1	1	0	Ligand-gated ion channel	nervous; endocrine
CHRNE	cholinergic receptor nicotinic epsilon subunit	1145	1	0	0.168865	5.92188	0	0	10	1	1	0	Ligand-gated ion channel	nervous; endocrine
CHRND	cholinergic receptor nicotinic delta subunit	1144	1	0	0.168865	5.92188	0	0	10	1	1	0	Ligand-gated ion channel	nervous; endocrine
CHRNB3	cholinergic receptor nicotinic beta 3 subunit	1142	1	0	0.168865	5.92188	0	0	10	1	1	0	Ligand-gated ion channel	nervous; endocrine
CHRNA6	cholinergic receptor nicotinic alpha 6 subunit	8973	1	0	0.168865	5.92188	0	0	10	1	1	0	Ligand-gated ion channel	nervous; endocrine
CHRNA10	cholinergic receptor nicotinic alpha 10 subunit	57053	1	0	0.168865	5.92188	0	0	10	1	1	0	Ligand-gated ion channel	nervous; endocrine
CHRNA1	cholinergic receptor nicotinic alpha 1 subunit	1134	1	0	0.168865	5.92188	0	0	10	1	1	0	Ligand-gated ion channel	nervous; endocrine
CHRM4	cholinergic receptor muscarinic 4	1132	1	0	0.168865	5.92188	0	0	10	1	1	0	Generic receptor	nervous; endocrine
L-Aspartic acid	L-Aspartic acid		1	0	0.184173	5.42969	0	0	10	1	0	0	Compound	nervous
ADRB3	adrenoceptor beta 3	155	1	0	0.13278	7.53125	0	0	12	1	1	0	Generic receptor	nervous; endocrine	1
DRD2	dopamine receptor D2	1813	1	0	0.133891	7.46875	0	0	12	1	1	0	Generic receptor	nervous; endocrine	1
PTH2	parathyroid hormone 2	113091	1	0	1	1	0	0	1	1	0	0	Receptor ligand	nervous
PTH2R	parathyroid hormone 2 receptor	5746	1	0	1	1	0	0	1	0	1	0	GPCR	endocrine
PMCH	pro-melanin concentrating hormone	5367	1	0	1	1	0	0	1	1	1	0	Receptor ligand	nervous; endocrine
MCHR1	melanin concentrating hormone receptor 1	2847	1	0	1	1	0	0	1	1	1	0	GPCR	nervous; endocrine	1
MC1R	melanocortin 1 receptor	4157	1	0	0.196018	5.10156	0	0	9	0	1	0	GPCR	endocrine
LEP	leptin	3952	1	0	0.230631	4.33594	0	0	7	0	1	0	Receptor ligand	endocrine
ADIPOQ	adiponectin, C1Q and collagen domain containing	9370	1	0	0.230631	4.33594	0	0	7	0	1	1	Receptor ligand	endocrine; immune
NR1I2	nuclear receptor subfamily 1 group I member 2	8856	1	0	0.230631	4.33594	0	0	7	0	1	0	Transcription factor	endocrine
AGT	angiotensinogen	183	1	0	0.2397	4.17188	0	0	8	0	1	0	Receptor ligand	endocrine
ADM	adrenomedullin	133	1	0	0.2397	4.17188	0	0	8	0	1	0	Receptor ligand	endocrine
ESRRA	estrogen related receptor alpha	2101	1	0	0.2397	4.17188	0	0	8	0	1	0	Transcription factor	endocrine
UCN	urocortin	7349	1	0	0.2397	4.17188	0	0	8	1	1	0	Receptor ligand	nervous; endocrine
NR1H2	nuclear receptor subfamily 1 group H member 2	7376	1	0	0.2397	4.17188	0	0	8	0	1	0	Transcription factor	endocrine
STC2	stanniocalcin 2	8614	1	0	0.2397	4.17188	0	0	8	0	1	0	Generic binding protein	endocrine
NR4A1	nuclear receptor subfamily 4 group A member 1	3164	1	0	0.2397	4.17188	0	0	8	0	1	0	Transcription factor	endocrine
GPR173	G protein-coupled receptor 173	54328	1	0	0.2397	4.17188	0	0	8	0	1	0	GPCR	endocrine
RLN2	relaxin 2	6019	1	0	0.2397	4.17188	0	0	8	0	1	0	Receptor ligand	endocrine
NR0B2	nuclear receptor subfamily 0 group B member 2	8431	1	0	0.2397	4.17188	0	0	8	0	1	0	Transcription factor	endocrine
STC1	stanniocalcin 1	6781	1	0	0.2397	4.17188	0	0	8	0	1	0	Generic binding protein	endocrine
RORA	RAR related orphan receptor A	6095	1	0	0.2397	4.17188	0	0	8	0	1	0	Transcription factor	endocrine
LHB	luteinizing hormone beta polypeptide	3972	1	0	0.2397	4.17188	0	0	8	0	1	0	Receptor ligand	endocrine
GNRH1	gonadotropin releasing hormone 1	2796	1	0	0.206785	4.83594	0	0	9	0	1	0	Receptor ligand	endocrine	1
IGF2	insulin like growth factor 2	3481	1	0	0.206785	4.83594	0	0	9	0	1	0	Receptor ligand	endocrine
beta-Alanine	beta-Alanine		1	0	0.140814	7.10156	0	0	12	1	0	0	Compound	nervous
5-Hydroxy-L-tryptophan	5-Hydroxy-L-tryptophan		1	0	0.193646	5.16406	0	0	9	1	0	0	Compound	nervous
L-Glutamic acid	L-Glutamic acid		1	0	0.184173	5.42969	0	0	10	1	0	0	Compound	nervous
SIGMAR1	sigma non-opioid intracellular receptor 1	10280	1	0	0.133891	7.46875	0	0	12	1	1	0	GPCR	nervous; endocrine
HAMP	hepcidin antimicrobial peptide	57817	1	0	0.2397	4.17188	0	0	8	0	1	0	Generic binding protein	endocrine
C1QTNF12	C1q and TNF related 12	388581	1	0	0.2397	4.17188	0	0	8	0	1	0	Protein	endocrine
METRNL	meteorin like, glial cell differentiation regulator	284207	1	0	0.2397	4.17188	0	0	8	0	1	0	Protein	endocrine
CGA	glycoprotein hormones, alpha polypeptide	1081	1	0	0.2397	4.17188	0	0	8	0	1	0	Receptor ligand	endocrine
GHSR	growth hormone secretagogue receptor	2693	1	0	0.164736	6.07031	0	0	10	0	1	0	GPCR	endocrine	1
HNF4A	hepatocyte nuclear factor 4 alpha	3172	1	0	0.230631	4.33594	0	0	7	0	1	0	Transcription factor	endocrine
FSHR	follicle stimulating hormone receptor	2492	1	0	0.230631	4.33594	0	0	7	0	1	0	GPCR	endocrine	1
ESRRG	estrogen related receptor gamma	2104	1	0	0.2397	4.17188	0	0	8	0	1	0	Transcription factor	endocrine	1
NR1D1	nuclear receptor subfamily 1 group D member 1	9572	1	0	0.2397	4.17188	0	0	8	0	1	0	Transcription factor	endocrine
BRD8	bromodomain containing 8	10902	1	0	0.2397	4.17188	0	0	8	0	1	0	Generic enzyme	endocrine
NR1H3	nuclear receptor subfamily 1 group H member 3	10062	1	0	0.2397	4.17188	0	0	8	0	1	0	Transcription factor	endocrine
INHBB	inhibin beta B subunit	3625	1	0	0.2397	4.17188	0	0	8	0	1	1	Receptor ligand	endocrine; immune
NR3C2	nuclear receptor subfamily 3 group C member 2	4306	1	0	0.2397	4.17188	0	0	8	0	1	0	Transcription factor	endocrine	1
NPY	neuropeptide Y	4852	1	0	0.195122	5.125	0	0	9	1	0	0	Receptor ligand	nervous
NR2F2	nuclear receptor subfamily 2 group F member 2	7026	1	0	0.194234	5.14844	0	0	9	0	1	0	Transcription factor	endocrine
PROK2	prokineticin 2	60675	1	0	0.194234	5.14844	0	0	9	1	0	0	Receptor ligand	nervous
GNRHR	gonadotropin releasing hormone receptor	2798	1	0	0.196319	5.09375	0	0	9	1	0	0	GPCR	nervous	1
