# Supplementary material for: Knowledge-Based Neuroendocrine Immunomodulation (NIM) Molecular Network Construction and Its Application
Source: Molecules. 2018 May 30;23(6):1312. doi: 10.3390/molecules23061312 (PMC6099962; doi:10.3390/molecules23061312)
Supplement: Supplementary file 1 [file molecules-23-01312-s001.zip › Table S13 Network topology parameter data for regulatory network from NSSM to ISSM.xlsx]

## Sheet: Sheet1
Gene_symbol	Gene Name	Entrez Gene IDs	Degree	BetweennessCentrality	ClosenessCentrality	AverageShortestPathLength	ClusteringCoefficient	TopologicalCoefficient	Eccentricity	nervous system	endocrine system	immune system	Object Type	system_tag 1	Therapeutic Drugs
ESR1	estrogen receptor 1	2099	36	0.87266	0.75	1.33333	0	0.12963	3	1	1	0	Transcription factor	nervous; endocrine	1
ESR2	estrogen receptor 2	2100	15	0.241145	0.432692	2.31111	0	0.4	4	1	1	0	Transcription factor	nervous; endocrine	1
PPARA	peroxisome proliferator activated receptor alpha	5465	4	0.0468013	0.357143	2.8	0	0.625	4	1	1	0	Transcription factor	nervous; endocrine	1
IL4	interleukin 4	3565	3	0.0480808	0.511364	1.95556	0	0.422764	3	0	0	1	Receptor ligand	immune	1
VEGFA	vascular endothelial growth factor A	7422	3	0.0480808	0.511364	1.95556	0	0.422764	3	0	0	1	Receptor ligand	immune	1
TGFB1	transforming growth factor beta 1	7040	2	0.0444444	0.441176	2.26667	0	0.5	4	0	0	1	Receptor ligand	immune	1
SPP1	secreted phosphoprotein 1	6696	2	0.0214141	0.45	2.22222	0	0.527778	4	0	0	1	Receptor ligand	immune
BMP2	bone morphogenetic protein 2	650	2	0.0168687	0.48913	2.04444	0	0.6125	4	0	0	1	Receptor ligand	immune
CXCL12	C-X-C motif chemokine ligand 12	6387	2	0.0168687	0.48913	2.04444	0	0.6125	4	0	0	1	Receptor ligand	immune
AREG	amphiregulin	374	2	0.0168687	0.48913	2.04444	0	0.6125	4	0	0	1	Receptor ligand	immune
FASLG	Fas ligand	356	2	0.0168687	0.48913	2.04444	0	0.6125	4	0	0	1	Receptor ligand	immune
CXCL8	C-X-C motif chemokine ligand 8	3576	2	0.0168687	0.48913	2.04444	0	0.6125	4	0	0	1	Receptor ligand	immune	1
IL2RA	interleukin 2 receptor subunit alpha	3559	2	0.0168687	0.48913	2.04444	0	0.6125	4	0	0	1	Generic receptor	immune	1
CCL2	C-C motif chemokine ligand 2	6347	2	0.0168687	0.48913	2.04444	0	0.6125	4	0	0	1	Receptor ligand	immune	1
IL6	interleukin 6	3569	2	0.0168687	0.48913	2.04444	0	0.6125	4	0	0	1	Receptor ligand	immune	1
NO	NO		1	0	0.308219	3.24444	0	0	5	1	0	0	Compound	nervous
ADIPOQ	adiponectin, C1Q and collagen domain containing	9370	1	0	0.264706	3.77778	0	0	5	0	1	1	Receptor ligand	endocrine; immune
BMP6	bone morphogenetic protein 6	654	1	0	0.432692	2.31111	0	0	4	0	0	1	Receptor ligand	immune
LIF	LIF, interleukin 6 family cytokine	3976	1	0	0.432692	2.31111	0	0	4	0	0	1	Receptor ligand	immune
IL24	interleukin 24	11009	1	0	0.432692	2.31111	0	0	4	0	0	1	Receptor ligand	immune
IL6ST	interleukin 6 signal transducer	3572	1	0	0.432692	2.31111	0	0	4	0	0	1	Generic receptor	immune	1
LIFR	LIF receptor alpha	3977	1	0	0.432692	2.31111	0	0	4	0	0	1	Generic receptor	immune	1
F3	coagulation factor III, tissue factor	2152	1	0	0.432692	2.31111	0	0	4	0	0	1	Generic receptor	immune
CXCL14	C-X-C motif chemokine ligand 14	9547	1	0	0.432692	2.31111	0	0	4	0	0	1	Receptor ligand	immune
AIMP1	aminoacyl tRNA synthetase complex interacting multifunctional protein 1	9255	1	0	0.432692	2.31111	0	0	4	0	0	1	Protein	immune
PRLR	prolactin receptor	5618	1	0	0.432692	2.31111	0	0	4	0	0	1	Generic receptor	immune
IL20	interleukin 20	50604	1	0	0.432692	2.31111	0	0	4	0	0	1	Receptor ligand	immune
IL7R	interleukin 7 receptor	3575	1	0	0.432692	2.31111	0	0	4	0	0	1	Generic receptor	immune
GDF1	growth differentiation factor 1	2657	1	0	0.304054	3.28889	0	0	5	0	0	1	Receptor ligand	immune
CXCL1	C-X-C motif chemokine ligand 1	2919	1	0	0.304054	3.28889	0	0	5	0	0	1	Receptor ligand	immune
IL12A	interleukin 12A	3592	1	0	0.304054	3.28889	0	0	5	0	0	1	Receptor ligand	immune	1
ACKR3	atypical chemokine receptor 3	57007	1	0	0.432692	2.31111	0	0	4	0	0	1	GPCR	immune
IL2	interleukin 2	3558	1	0	0.432692	2.31111	0	0	4	0	0	1	Receptor ligand	immune	1
BMP7	bone morphogenetic protein 7	655	1	0	0.432692	2.31111	0	0	4	0	0	1	Receptor ligand	immune
CCL28	C-C motif chemokine ligand 28	56477	1	0	0.432692	2.31111	0	0	4	0	0	1	Receptor ligand	immune
IL23A	interleukin 23 subunit alpha	51561	1	0	0.304054	3.28889	0	0	5	0	0	1	Receptor ligand	immune	1
CCL13	C-C motif chemokine ligand 13	6357	1	0	0.432692	2.31111	0	0	4	0	0	1	Receptor ligand	immune
LEPR	leptin receptor	3953	1	0	0.432692	2.31111	0	0	4	0	0	1	Generic receptor	immune
IFNG	interferon gamma	3458	1	0	0.432692	2.31111	0	0	4	0	0	1	Receptor ligand	immune	1
CXCR4	C-X-C motif chemokine receptor 4	7852	1	0	0.432692	2.31111	0	0	4	0	0	1	GPCR	immune	1
INHBB	inhibin beta B subunit	3625	1	0	0.432692	2.31111	0	0	4	0	1	1	Receptor ligand	endocrine; immune
CSF2	colony stimulating factor 2	1437	1	0	0.432692	2.31111	0	0	4	0	0	1	Receptor ligand	immune	1
GDF15	growth differentiation factor 15	9518	1	0	0.432692	2.31111	0	0	4	0	0	1	Receptor ligand	immune
NAMPT	nicotinamide phosphoribosyltransferase	10135	1	0	0.432692	2.31111	0	0	4	0	0	1	Generic enzyme	immune
MIF	macrophage migration inhibitory factor (glycosylation-inhibiting factor)	4282	1	0	0.432692	2.31111	0	0	4	0	0	1	Receptor ligand	immune	1
IL1RAP	interleukin 1 receptor accessory protein	3556	1	0	0.304054	3.28889	0	0	5	0	0	1	Generic receptor	immune
