# Supplementary material for: Knowledge-Based Neuroendocrine Immunomodulation (NIM) Molecular Network Construction and Its Application
Source: Molecules. 2018 May 30;23(6):1312. doi: 10.3390/molecules23061312 (PMC6099962; doi:10.3390/molecules23061312)
Supplement: Supplementary file 1 [file molecules-23-01312-s001.zip › Table S14 Network topology parameter data for regulatory network from ESSM to NSSM.xlsx]

## Sheet: Sheet1
Gene_symbol	Gene Name	Entrez Gene IDs	Degree	BetweennessCentrality	ClosenessCentrality	AverageShortestPathLength	ClusteringCoefficient	TopologicalCoefficient	Eccentricity	nervous system	endocrine system	immune system	system_tag 1	Object Type	Therapeutic Drugs
ESR1	estrogen receptor 1	2099	39	0.70026	0.525316	1.90361	0.0374332	0.0588235	4	1	1	0	nervous; endocrine	Transcription factor	1
Acetylcholine	Acetylcholine		22	1	1	1	0	0	1	1	1	0	nervous; endocrine	Compound
ESR2	estrogen receptor 2	2100	19	0.402542	0.451087	2.21687	0.0955882	0.0921199	5	1	1	0	nervous; endocrine	Transcription factor	1
PPARA	peroxisome proliferator activated receptor alpha	5465	18	0.252983	0.399038	2.50602	0.0476191	0.0929825	4	1	1	0	nervous; endocrine	Transcription factor	1
Androsterone	Androsterone		17	0.350279	0.354701	2.81928	0	0.0588235	6	0	1	0	endocrine	Compound
Epinephrine	Epinephrine		12	1	1	1	0	0	1	0	1	0	endocrine	Compound
POMC	proopiomelanocortin	5443	5	0.106984	0.365639	2.73494	0.1	0.211111	4	1	1	0	nervous; endocrine	Receptor ligand
NPPA	natriuretic peptide A	4878	5	0.0087178	0.353191	2.83133	0.333333	0.3	5	1	1	0	nervous; endocrine	Receptor ligand
GNRHR	gonadotropin releasing hormone receptor	2798	4	0.0483397	0.271242	3.68675	0	0.375	6	1	0	0	nervous	GPCR	1
NR1H4	nuclear receptor subfamily 1 group H member 4	9971	4	0	0.367257	2.72289	1	0.569767	4	0	1	0	endocrine	Transcription factor	1
VDR	vitamin D receptor	7421	4	0.0250074	0.372197	2.68675	0.333333	0.30814	4	0	1	0	endocrine	Transcription factor	1
RORA	RAR related orphan receptor A	6095	3	0.0543442	0.294326	3.39759	0	0.333333	5	0	1	0	endocrine	Transcription factor
AGRP	agouti related neuropeptide	181	3	0.0272309	0.236467	4.22892	0	0.333333	6	1	0	0	nervous	Receptor ligand
NR1H3	nuclear receptor subfamily 1 group H member 3	10062	3	0.00091096	0.368889	2.71084	0.666667	0.410853	4	0	1	0	endocrine	Transcription factor
PGR	progesterone receptor	5241	3	0.0815457	0.36087	2.77108	0	0.342593	5	0	1	0	endocrine	Transcription factor	1
CRH	corticotropin releasing hormone	1392	3	0.0240964	0.382488	2.61446	0.333333	0.447368	5	1	1	0	nervous; endocrine	Receptor ligand
PENK	proenkephalin	5179	3	0.0320404	0.351695	2.84337	0	0.343434	5	1	0	0	nervous	Receptor ligand
GAL	galanin and GMAP prepropeptide	51083	3	0	0.380734	2.62651	1	0.473684	5	1	1	0	nervous; endocrine	Receptor ligand
NR5A2	nuclear receptor subfamily 5 group A member 2	2494	3	0	0.380734	2.62651	1	0.473684	5	0	1	0	endocrine	Transcription factor
Dehydroepiandrosterone	Dehydroepiandrosterone		3	0.0380057	0.386047	2.59036	0.333333	0.452991	5	0	1	0	endocrine	Compound
SIGMAR1	sigma non-opioid intracellular receptor 1	10280	3	0.0243021	0.285223	3.50602	0	0.444444	6	1	1	0	nervous; endocrine	GPCR
Estradiol	Estradiol		3	0.0174062	0.382488	2.61446	0.333333	0.464912	5	0	1	0	endocrine	Compound
NR0B2	nuclear receptor subfamily 0 group B member 2	8431	3	0.0390832	0.404878	2.46988	0.666667	0.468085	4	0	1	0	endocrine	Transcription factor
HTR3A	5-hydroxytryptamine receptor 3A	3359	3	0.00078362	0.285223	3.50602	0	0.555556	6	1	1	0	nervous; endocrine	Generic receptor	1
Testosterone	Testosterone		3	0.0117984	0.319231	3.13253	0	0.392157	6	0	1	0	endocrine	Compound
ESRRG	estrogen related receptor gamma	2104	2	0	0.367257	2.72289	1	0.569767	4	0	1	0	endocrine	Transcription factor	1
THRA	thyroid hormone receptor, alpha	7067	2	0.0035263	0.29021	3.44578	0	0.533333	5	0	1	0	endocrine	Transcription factor	1
NR4A1	nuclear receptor subfamily 4 group A member 1	3164	2	0	0.356223	2.80723	1	0.527027	4	0	1	0	endocrine	Transcription factor
NR4A2	nuclear receptor subfamily 4 group A member 2	4929	2	0.0240964	0.270358	3.6988	0	0.5	5	0	1	0	endocrine	Transcription factor
NR5A1	nuclear receptor subfamily 5 group A member 1	2516	2	0.0339406	0.354701	2.81928	0	0.514286	5	0	1	0	endocrine	Transcription factor
NR4A3	nuclear receptor subfamily 4 group A member 3	8013	2	0.0187286	0.275748	3.62651	0	0.5	5	0	1	0	endocrine	Transcription factor
PPARG	peroxisome proliferator activated receptor gamma	5468	2	0.0240964	0.288194	3.46988	0	0.5	5	0	1	0	endocrine	Transcription factor	1
HNF4A	hepatocyte nuclear factor 4 alpha	3172	2	0	0.286207	3.49398	0	0	5	0	1	0	endocrine	Transcription factor
Estriol	Estriol		2	0	0.378995	2.63855	1	0.671053	5	0	1	0	endocrine	Compound
Alfatradiol	Alfatradiol		2	0	0.378995	2.63855	1	0.671053	5	0	1	0	endocrine	Compound
Estrone	Estrone		2	0	0.378995	2.63855	1	0.671053	5	0	1	0	endocrine	Compound
Androstanolone	Androstanolone		2	0	0.378995	2.63855	1	0.671053	5	0	1	0	endocrine	Compound
Melatonin	Melatonin		2	1	1	1	0	0	1	0	1	0	endocrine	Compound
NR3C2	nuclear receptor subfamily 3 group C member 2	4306	2	0.0240964	0.348739	2.86747	0	0.5	5	0	1	0	endocrine	Transcription factor	1
ESRRB	estrogen related receptor beta	2103	2	0	0.378995	2.63855	1	0.671053	5	0	1	0	endocrine	Transcription factor
NR2F2	nuclear receptor subfamily 2 group F member 2	7026	2	0.00091096	0.288194	3.46988	0	0.607143	5	0	1	0	endocrine	Transcription factor
NR0B1	nuclear receptor subfamily 0 group B member 1	190	2	0	0.378995	2.63855	1	0.671053	5	0	1	0	endocrine	Transcription factor
Progesterone	Progesterone		2	0.00272799	0.314394	3.18072	0	0.5625	6	0	1	0	endocrine	Compound
CORT	cortistatin	1325	2	0.0240964	0.267742	3.73494	0	0.5	6	1	1	0	nervous; endocrine	Receptor ligand
CHRNA4	cholinergic receptor nicotinic alpha 4 subunit	1137	1	0	0.511628	1.95455	0	0	2	1	1	0	nervous; endocrine	Ligand-gated ion channel
CHRNB2	cholinergic receptor nicotinic beta 2 subunit	1141	1	0	0.511628	1.95455	0	0	2	1	1	0	nervous; endocrine	Ligand-gated ion channel
CHRNA7	cholinergic receptor nicotinic alpha 7 subunit	1139	1	0	0.511628	1.95455	0	0	2	1	1	0	nervous; endocrine	Ligand-gated ion channel
CHRFAM7A	CHRNA7 (exons 5-10) and FAM7A (exons A-E) fusion	89832	1	0	0.511628	1.95455	0	0	2	1	1	0	nervous; endocrine	Ligand-gated ion channel
CHRM2	cholinergic receptor muscarinic 2	1129	1	0	0.511628	1.95455	0	0	2	1	1	0	nervous; endocrine	Generic receptor
CHRM5	cholinergic receptor muscarinic 5	1133	1	0	0.511628	1.95455	0	0	2	1	1	0	nervous; endocrine	Generic receptor
CHRM3	cholinergic receptor muscarinic 3	1131	1	0	0.511628	1.95455	0	0	2	1	1	0	nervous; endocrine	Generic receptor
CHRM1	cholinergic receptor muscarinic 1	1128	1	0	0.511628	1.95455	0	0	2	1	1	0	nervous; endocrine	Generic receptor
CHRNB4	cholinergic receptor nicotinic beta 4 subunit	1143	1	0	0.511628	1.95455	0	0	2	1	1	0	nervous; endocrine	Ligand-gated ion channel
CHRNA3	cholinergic receptor nicotinic alpha 3 subunit	1136	1	0	0.511628	1.95455	0	0	2	1	1	0	nervous; endocrine	Ligand-gated ion channel
CHRNB1	cholinergic receptor nicotinic beta 1 subunit	1140	1	0	0.511628	1.95455	0	0	2	1	1	0	nervous; endocrine	Ligand-gated ion channel
CHRNA5	cholinergic receptor nicotinic alpha 5 subunit	1138	1	0	0.511628	1.95455	0	0	2	1	1	0	nervous; endocrine	Ligand-gated ion channel
CHRNG	cholinergic receptor nicotinic gamma subunit	1146	1	0	0.511628	1.95455	0	0	2	1	1	0	nervous; endocrine	Ligand-gated ion channel
CHRNE	cholinergic receptor nicotinic epsilon subunit	1145	1	0	0.511628	1.95455	0	0	2	1	1	0	nervous; endocrine	Ligand-gated ion channel
CHRND	cholinergic receptor nicotinic delta subunit	1144	1	0	0.511628	1.95455	0	0	2	1	1	0	nervous; endocrine	Ligand-gated ion channel
CHRNB3	cholinergic receptor nicotinic beta 3 subunit	1142	1	0	0.511628	1.95455	0	0	2	1	1	0	nervous; endocrine	Ligand-gated ion channel
CHRNA9	cholinergic receptor nicotinic alpha 9 subunit	55584	1	0	0.511628	1.95455	0	0	2	1	1	0	nervous; endocrine	Ligand-gated ion channel
CHRNA6	cholinergic receptor nicotinic alpha 6 subunit	8973	1	0	0.511628	1.95455	0	0	2	1	1	0	nervous; endocrine	Ligand-gated ion channel
CHRNA2	cholinergic receptor nicotinic alpha 2 subunit	1135	1	0	0.511628	1.95455	0	0	2	1	1	0	nervous; endocrine	Ligand-gated ion channel
CHRNA10	cholinergic receptor nicotinic alpha 10 subunit	57053	1	0	0.511628	1.95455	0	0	2	1	1	0	nervous; endocrine	Ligand-gated ion channel
CHRNA1	cholinergic receptor nicotinic alpha 1 subunit	1134	1	0	0.511628	1.95455	0	0	2	1	1	0	nervous; endocrine	Ligand-gated ion channel
CHRM4	cholinergic receptor muscarinic 4	1132	1	0	0.511628	1.95455	0	0	2	1	1	0	nervous; endocrine	Generic receptor
PRLH	prolactin releasing hormone	51052	1	0	1	1	0	0	1	1	1	0	nervous; endocrine	Receptor ligand
PRLHR	prolactin releasing hormone receptor	2834	1	0	1	1	0	0	1	1	0	0	nervous	GPCR
NMB	neuromedin B	4828	1	0	1	1	0	0	1	0	1	0	endocrine	Receptor ligand
GRPR	gastrin releasing peptide receptor	2925	1	0	1	1	0	0	1	1	0	0	nervous	GPCR	1
GNRH2	gonadotropin releasing hormone 2	2797	1	0	0.213918	4.6747	0	0	7	0	1	0	endocrine	Receptor ligand
PMCH	pro-melanin concentrating hormone	5367	1	0	1	1	0	0	1	1	1	0	nervous; endocrine	Receptor ligand
MCHR1	melanin concentrating hormone receptor 1	2847	1	0	1	1	0	0	1	1	1	0	nervous; endocrine	GPCR	1
NR1I2	nuclear receptor subfamily 1 group I member 2	8856	1	0	0.286207	3.49398	0	0	5	0	1	0	endocrine	Transcription factor
VIP	vasoactive intestinal peptide	7432	1	0	0.213368	4.68675	0	0	6	1	1	0	nervous; endocrine	Receptor ligand
NR2C2	nuclear receptor subfamily 2 group C member 2	7182	1	0	0.268608	3.72289	0	0	5	0	1	0	endocrine	Transcription factor
NR6A1	nuclear receptor subfamily 6 group A member 1	2649	1	0	1	1	0	0	1	0	1	0	endocrine	Transcription factor
HCRT	hypocretin neuropeptide precursor	3060	1	0	1	1	0	0	1	1	0	0	nervous	Receptor ligand
NR2E3	nuclear receptor subfamily 2 group E member 3	10002	1	0	0.345833	2.89157	0	0	5	0	1	0	endocrine	Transcription factor
RARB	retinoic acid receptor beta	5915	1	0	1	1	0	0	1	0	1	0	endocrine	Transcription factor	1
TAC1	tachykinin precursor 1	6863	1	0	1	1	0	0	1	1	0	0	nervous	Receptor ligand
ESRRA	estrogen related receptor alpha	2101	1	0	0.286207	3.49398	0	0	5	0	1	0	endocrine	Transcription factor
RARA	retinoic acid receptor alpha	5914	1	0	0.345833	2.89157	0	0	5	0	1	0	endocrine	Transcription factor	1
PYY	peptide YY	5697	1	0	0.272131	3.6747	0	0	5	1	1	0	nervous; endocrine	Receptor ligand
GNRH1	gonadotropin releasing hormone 1	2796	1	0	0.213918	4.6747	0	0	7	0	1	0	endocrine	Receptor ligand	1
UCN	urocortin	7349	1	0	0.345833	2.89157	0	0	5	1	1	0	nervous; endocrine	Receptor ligand
PNOC	prepronociceptin	5368	1	0	0.345833	2.89157	0	0	5	1	0	0	nervous	Receptor ligand
RARG	retinoic acid receptor gamma	5916	1	0	1	1	0	0	1	0	1	0	endocrine	Transcription factor	1
GRP	gastrin releasing peptide	2922	1	0	1	1	0	0	1	1	0	0	nervous	Receptor ligand
Cholecalciferol	Cholecalciferol		1	0	1	1	0	0	1	0	1	0	endocrine	Compound
GLRA1	glycine receptor alpha 1	2741	1	0	1	1	0	0	1	1	1	0	nervous; endocrine	Ligand-gated ion channel
MTNR1A	melatonin receptor 1A	4543	1	0	0.666667	1.5	0	0	2	1	1	0	nervous; endocrine	GPCR	1
MTNR1B	melatonin receptor 1B	4544	1	0	0.666667	1.5	0	0	2	1	1	0	nervous; endocrine	GPCR	1
ADRB3	adrenoceptor beta 3	155	1	0	0.521739	1.91667	0	0	2	1	1	0	nervous; endocrine	Generic receptor	1
ADRA2B	adrenoceptor alpha 2B	151	1	0	0.521739	1.91667	0	0	2	1	1	0	nervous; endocrine	Generic receptor
DRD1	dopamine receptor D1	1812	1	0	0.521739	1.91667	0	0	2	1	1	0	nervous; endocrine	Generic receptor	1
ADRA1A	adrenoceptor alpha 1A	148	1	0	0.521739	1.91667	0	0	2	1	1	0	nervous; endocrine	Generic receptor	1
ADRA2A	adrenoceptor alpha 2A	150	1	0	0.521739	1.91667	0	0	2	1	1	0	nervous; endocrine	Generic receptor
ADRA1D	adrenoceptor alpha 1D	146	1	0	0.521739	1.91667	0	0	2	1	1	0	nervous; endocrine	Generic receptor
DRD2	dopamine receptor D2	1813	1	0	0.521739	1.91667	0	0	2	1	1	0	nervous; endocrine	Generic receptor	1
ADRB1	adrenoceptor beta 1	153	1	0	0.521739	1.91667	0	0	2	1	1	0	nervous; endocrine	Generic receptor	1
ADRA2C	adrenoceptor alpha 2C	152	1	0	0.521739	1.91667	0	0	2	1	1	0	nervous; endocrine	Generic receptor
ADRB2	adrenoceptor beta 2	154	1	0	0.521739	1.91667	0	0	2	1	1	0	nervous; endocrine	Generic receptor	1
ADRA1B	adrenoceptor alpha 1B	147	1	0	0.521739	1.91667	0	0	2	1	1	0	nervous; endocrine	Generic receptor	1
GABRQ	gamma-aminobutyric acid type A receptor theta subunit	55879	1	0	0.262658	3.80723	0	0	7	1	1	0	nervous; endocrine	Ligand-gated ion channel
GABRP	gamma-aminobutyric acid type A receptor pi subunit	2568	1	0	0.262658	3.80723	0	0	7	1	1	0	nervous; endocrine	Ligand-gated ion channel
GABRG3	gamma-aminobutyric acid type A receptor gamma3 subunit	2567	1	0	0.262658	3.80723	0	0	7	1	1	0	nervous; endocrine	Ligand-gated ion channel
GABRG2	gamma-aminobutyric acid type A receptor gamma2 subunit	2566	1	0	0.262658	3.80723	0	0	7	1	1	0	nervous; endocrine	Ligand-gated ion channel
GABRG1	gamma-aminobutyric acid type A receptor gamma1 subunit	2565	1	0	0.262658	3.80723	0	0	7	1	1	0	nervous; endocrine	Ligand-gated ion channel
GABRE	gamma-aminobutyric acid type A receptor epsilon subunit	2564	1	0	0.262658	3.80723	0	0	7	1	1	0	nervous; endocrine	Ligand-gated ion channel
GABRD	gamma-aminobutyric acid type A receptor delta subunit	2563	1	0	0.262658	3.80723	0	0	7	1	1	0	nervous; endocrine	Ligand-gated ion channel
GABRB3	gamma-aminobutyric acid type A receptor beta3 subunit	2562	1	0	0.262658	3.80723	0	0	7	1	1	0	nervous; endocrine	Ligand-gated ion channel
GABRB2	gamma-aminobutyric acid type A receptor beta2 subunit	2561	1	0	0.262658	3.80723	0	0	7	1	1	0	nervous; endocrine	Ligand-gated ion channel
GABRB1	gamma-aminobutyric acid type A receptor beta1 subunit	2560	1	0	0.262658	3.80723	0	0	7	1	1	0	nervous; endocrine	Ligand-gated ion channel
GABRA6	gamma-aminobutyric acid type A receptor alpha6 subunit	2559	1	0	0.262658	3.80723	0	0	7	1	1	0	nervous; endocrine	Ligand-gated ion channel
GABRA5	gamma-aminobutyric acid type A receptor alpha5 subunit	2558	1	0	0.262658	3.80723	0	0	7	1	1	0	nervous; endocrine	Ligand-gated ion channel
GABRA4	gamma-aminobutyric acid type A receptor alpha4 subunit	2557	1	0	0.262658	3.80723	0	0	7	1	1	0	nervous; endocrine	Ligand-gated ion channel
GABRA3	gamma-aminobutyric acid type A receptor alpha3 subunit	2556	1	0	0.262658	3.80723	0	0	7	1	1	0	nervous; endocrine	Ligand-gated ion channel
GABRA2	gamma-aminobutyric acid type A receptor alpha2 subunit	2555	1	0	0.262658	3.80723	0	0	7	1	1	0	nervous; endocrine	Ligand-gated ion channel
GABRA1	gamma-aminobutyric acid type A receptor alpha1 subunit	2554	1	0	0.262658	3.80723	0	0	7	1	1	0	nervous; endocrine	Ligand-gated ion channel
APLN	apelin	8862	1	0	1	1	0	0	1	0	1	0	endocrine	Receptor ligand
AVP	arginine vasopressin	551	1	0	1	1	0	0	1	1	0	0	nervous	Receptor ligand
HTR1A	5-hydroxytryptamine receptor 1A	3350	1	0	0.259375	3.85542	0	0	6	1	0	0	nervous	Generic receptor	1
CRHBP	corticotropin releasing hormone binding protein	1393	1	0	0.277592	3.60241	0	0	6	0	1	0	endocrine	Generic binding protein
THRB	thyroid hormone receptor beta	7068	1	0	0.261006	3.83133	0	0	6	0	1	0	endocrine	Transcription factor	1
NPSR1	neuropeptide S receptor 1	387129	1	0	0.228022	4.38554	0	0	6	1	0	0	nervous	GPCR
NR2F1	nuclear receptor subfamily 2 group F member 1	7025	1	0	1	1	0	0	1	0	1	0	endocrine	Transcription factor
NTS	neurotensin	4922	1	0	1	1	0	0	1	1	0	0	nervous	Protein
Androstenediol	Androstenediol		1	0	0.31203	3.20482	0	0	6	0	1	0	endocrine	Compound
L-Triiodothyronine	L-Triiodothyronine		1	0	1	1	0	0	1	0	1	0	endocrine	Compound
GRIN1	glutamate ionotropic receptor NMDA type subunit 1	2902	1	0	1	1	0	0	1	1	1	0	nervous; endocrine	Ligand-gated ion channel	1
Corticosterone	Corticosterone		1	0	0.22252	4.49398	0	0	7	0	1	0	endocrine	Compound
OPRM1	opioid receptor mu 1	4988	1	0	0.521739	1.91667	0	0	2	1	1	0	nervous; endocrine	GPCR	1
TTR	transthyretin	7276	1	0	1	1	0	0	1	0	1	0	endocrine	Generic binding protein
NPY	neuropeptide Y	4852	1	0	1	1	0	0	1	1	0	0	nervous	Receptor ligand
PROK2	prokineticin 2	60675	1	0	0.224324	4.45783	0	0	6	1	0	0	nervous	Receptor ligand
MC4R	melanocortin 4 receptor	4160	1	0	0.191686	5.21687	0	0	7	0	1	0	endocrine	GPCR	1
GHSR	growth hormone secretagogue receptor	2693	1	0	0.211735	4.72289	0	0	7	0	1	0	endocrine	GPCR	1
FSHR	follicle stimulating hormone receptor	2492	1	0	0.286207	3.49398	0	0	5	0	1	0	endocrine	GPCR	1
RETN	resistin	56729	1	0	0.286207	3.49398	0	0	5	0	1	0	endocrine	Receptor ligand
NR1D1	nuclear receptor subfamily 1 group D member 1	9572	1	0	0.345833	2.89157	0	0	5	0	1	0	endocrine	Transcription factor
OXT	oxytocin/neurophysin I prepropeptide	5020	1	0	0.345833	2.89157	0	0	5	0	1	0	endocrine	Receptor ligand
BRD8	bromodomain containing 8	10902	1	0	0.345833	2.89157	0	0	5	0	1	0	endocrine	Generic enzyme
INHBB	inhibin beta B subunit	3625	1	0	0.345833	2.89157	0	0	5	0	1	1	endocrine; immune	Receptor ligand
NR1I3	nuclear receptor subfamily 1 group I member 3	9970	1	0	0.345833	2.89157	0	0	5	0	1	0	endocrine	Transcription factor
