# Supplementary material for: Knowledge-Based Neuroendocrine Immunomodulation (NIM) Molecular Network Construction and Its Application
Source: Molecules. 2018 May 30;23(6):1312. doi: 10.3390/molecules23061312 (PMC6099962; doi:10.3390/molecules23061312)
Supplement: Supplementary file 1 [file molecules-23-01312-s001.zip › Table S15 Network topology parameter data for internal regulatory network of ESSM.xlsx]

## Sheet: Sheet1
Gene_symbol	Gene Name	Entrez Gene IDs	Degree	BetweennessCentrality	ClosenessCentrality	AverageShortestPathLength	ClusteringCoefficient	TopologicalCoefficient	Eccentricity	nervous system	endocrine system	immune system	system_tag 1	Object Type	Therapeutic Drugs
ESR1	estrogen receptor 1	2099	60	0.300217	0.501425	1.99432	0.0784314	0.0673077	5	1	1	0	nervous; endocrine	Transcription factor	1
HNF4A	hepatocyte nuclear factor 4 alpha	3172	37	0.097212	0.423077	2.36364	0.147126	0.107407	5	0	1	0	endocrine	Transcription factor
PPARG	peroxisome proliferator activated receptor gamma	5468	28	0.0892264	0.432432	2.3125	0.19	0.123232	4	0	1	0	endocrine	Transcription factor	1
PGR	progesterone receptor	5241	27	0.170299	0.45478	2.19886	0.110769	0.0934066	5	0	1	0	endocrine	Transcription factor	1
ESR2	estrogen receptor 2	2100	27	0.105845	0.443325	2.25568	0.0984615	0.0869716	5	1	1	0	nervous; endocrine	Transcription factor	1
NR0B1	nuclear receptor subfamily 0 group B member 1	190	23	0.0196868	0.420048	2.38068	0.291667	0.179087	5	0	1	0	endocrine	Transcription factor
Acetylcholine	Acetylcholine		22	1	1	1	0	0	1	1	1	0	nervous; endocrine	Compound
VDR	vitamin D receptor	7421	22	0.0935716	0.410256	2.4375	0.152381	0.11617	5	0	1	0	endocrine	Transcription factor	1
PPARA	peroxisome proliferator activated receptor alpha	5465	22	0.0435074	0.434568	2.30114	0.280702	0.135609	5	1	1	0	nervous; endocrine	Transcription factor	1
NR0B2	nuclear receptor subfamily 0 group B member 2	8431	22	0.0178681	0.424096	2.35795	0.323529	0.162854	5	0	1	0	endocrine	Transcription factor
Androsterone	Androsterone		21	0.179135	0.375267	2.66477	0.0047619	0.0737628	6	0	1	0	endocrine	Compound
NR2F2	nuclear receptor subfamily 2 group F member 2	7026	18	0.0212208	0.394619	2.53409	0.198529	0.158753	5	0	1	0	endocrine	Transcription factor
NR1H4	nuclear receptor subfamily 1 group H member 4	9971	18	0.0655383	0.424096	2.35795	0.346154	0.173789	5	0	1	0	endocrine	Transcription factor	1
NR5A1	nuclear receptor subfamily 5 group A member 1	2516	18	0.0388251	0.370526	2.69886	0.147059	0.139188	5	0	1	0	endocrine	Transcription factor
THRB	thyroid hormone receptor beta	7068	16	0.0395744	0.374468	2.67045	0.025	0.115625	6	0	1	0	endocrine	Transcription factor	1
NR4A1	nuclear receptor subfamily 4 group A member 1	3164	16	0.0295771	0.415094	2.40909	0.161905	0.156701	5	0	1	0	endocrine	Transcription factor
NR5A2	nuclear receptor subfamily 5 group A member 2	2494	16	0.0271502	0.404598	2.47159	0.30303	0.190741	4	0	1	0	endocrine	Transcription factor
NR1H3	nuclear receptor subfamily 1 group H member 3	10062	15	0.025868	0.389381	2.56818	0.285714	0.166165	5	0	1	0	endocrine	Transcription factor
RARA	retinoic acid receptor alpha	5914	15	0.0357842	0.413146	2.42045	0.252747	0.159452	5	0	1	0	endocrine	Transcription factor	1
NR1I3	nuclear receptor subfamily 1 group I member 3	9970	15	0.060369	0.383442	2.60795	0.114286	0.150406	5	0	1	0	endocrine	Transcription factor
THRA	thyroid hormone receptor, alpha	7067	14	0.031619	0.38013	2.63068	0.043956	0.134793	5	0	1	0	endocrine	Transcription factor	1
RORA	RAR related orphan receptor A	6095	14	0.0452265	0.386813	2.58523	0.208791	0.162698	5	0	1	0	endocrine	Transcription factor
RARB	retinoic acid receptor beta	5915	13	0.0212709	0.364389	2.74432	0.269231	0.16	6	0	1	0	endocrine	Transcription factor	1
NR1I2	nuclear receptor subfamily 1 group I member 2	8856	13	0.0273384	0.377682	2.64773	0.145455	0.190616	5	0	1	0	endocrine	Transcription factor
NR2F1	nuclear receptor subfamily 2 group F member 1	7025	13	0.0193005	0.339114	2.94886	0.141026	0.182504	6	0	1	0	endocrine	Transcription factor
ESRRA	estrogen related receptor alpha	2101	12	0.0167991	0.378495	2.64205	0.19697	0.173611	5	0	1	0	endocrine	Transcription factor
NR1D1	nuclear receptor subfamily 1 group D member 1	9572	12	0.0125534	0.363636	2.75	0.236364	0.179221	6	0	1	0	endocrine	Transcription factor
Epinephrine	Epinephrine		12	1	1	1	0	0	1	0	1	0	endocrine	Compound
Progesterone	Progesterone		12	0.0672786	0.354839	2.81818	0.0151515	0.130719	6	0	1	0	endocrine	Compound
AR	androgen receptor	367	11	0.0362509	0.31769	3.14773	0	0.152406	7	0	1	0	endocrine	Transcription factor	1
PTH1R	parathyroid hormone 1 receptor	5745	9	0.00985427	0.332075	3.01136	0.277778	0.204082	5	0	1	0	endocrine	GPCR	1
RORC	RAR related orphan receptor C	6097	9	0.0181893	0.364389	2.74432	0.285714	0.190476	6	0	1	0	endocrine	Transcription factor
FSHR	follicle stimulating hormone receptor	2492	8	0.00253475	0.332703	3.00568	0.285714	0.248447	5	0	1	0	endocrine	GPCR	1
ESRRG	estrogen related receptor gamma	2104	8	0.00025072	0.356998	2.80114	0.533333	0.328283	5	0	1	0	endocrine	Transcription factor	1
POMC	proopiomelanocortin	5443	8	0.029869	0.352	2.84091	0.0714286	0.164683	6	1	1	0	nervous; endocrine	Receptor ligand
OXT	oxytocin/neurophysin I prepropeptide	5020	8	0.0116218	0.385965	2.59091	0.142857	0.231013	6	0	1	0	endocrine	Receptor ligand
RARG	retinoic acid receptor gamma	5916	8	0.0107446	0.341085	2.93182	0.392857	0.239583	5	0	1	0	endocrine	Transcription factor	1
NR3C2	nuclear receptor subfamily 3 group C member 2	4306	7	0.0290732	0.345098	2.89773	0	0.164021	6	0	1	0	endocrine	Transcription factor	1
ESRRB	estrogen related receptor beta	2103	7	0.0121257	0.375267	2.66477	0.333333	0.28169	6	0	1	0	endocrine	Transcription factor
AGT	angiotensinogen	183	7	0.00210818	0.370526	2.69886	0.47619	0.285714	5	0	1	0	endocrine	Receptor ligand
Dehydroepiandrosterone	Dehydroepiandrosterone		7	0.0321392	0.368973	2.71023	0.0476191	0.218894	6	0	1	0	endocrine	Compound
Androstanolone	Androstanolone		7	0.0112754	0.384279	2.60227	0.190476	0.267161	6	0	1	0	endocrine	Compound
Estradiol	Estradiol		7	0.023009	0.380952	2.625	0.142857	0.246575	6	0	1	0	endocrine	Compound
PRL	prolactin	5617	6	0.00695691	0.391111	2.55682	0.333333	0.27907	6	0	1	0	endocrine	Receptor ligand
NR4A2	nuclear receptor subfamily 4 group A member 2	4929	6	0.0134571	0.33652	2.97159	0.0666667	0.245614	6	0	1	0	endocrine	Transcription factor
NR2C2	nuclear receptor subfamily 2 group C member 2	7182	6	0.00402446	0.312611	3.19886	0	0.263441	6	0	1	0	endocrine	Transcription factor
LHCGR	luteinizing hormone/choriogonadotropin receptor	3973	6	0.00121655	0.294807	3.39205	0.2	0.3	6	0	1	0	endocrine	GPCR	1
LHB	luteinizing hormone beta polypeptide	3972	6	0.0026568	0.384279	2.60227	0.466667	0.294372	5	0	1	0	endocrine	Receptor ligand
ADIPOQ	adiponectin, C1Q and collagen domain containing	9370	6	0.045797	0.332075	3.01136	0.0666667	0.243902	5	0	1	1	endocrine; immune	Receptor ligand
NR1D2	nuclear receptor subfamily 1 group D member 2	9975	6	0.00298968	0.349901	2.85795	0.333333	0.276667	6	0	1	0	endocrine	Transcription factor
EPO	erythropoietin	2056	6	0.00055751	0.329588	3.03409	0.666667	0.294872	6	0	1	0	endocrine	Receptor ligand
IGF1	insulin like growth factor 1	3479	6	0.00147564	0.38512	2.59659	0.466667	0.320988	5	0	1	0	endocrine	Receptor ligand
NR3C1	nuclear receptor subfamily 3 group C member 1	2908	6	0.00275206	0.245467	4.07386	0	0.366667	7	0	1	0	endocrine	Transcription factor	1
GPBAR1	G protein-coupled bile acid receptor 1	151306	6	0.00888036	0.309859	3.22727	0	0.247475	7	0	1	0	endocrine	GPCR
Testosterone	Testosterone		6	0.00743895	0.33145	3.01705	0	0.268519	6	0	1	0	endocrine	Compound
INSL3	insulin like 3	3640	5	0.006716	0.32	3.125	0.2	0.331579	5	0	1	0	endocrine	Receptor ligand
TTR	transthyretin	7276	5	0.014071	0.378495	2.64205	0.1	0.302703	6	0	1	0	endocrine	Generic binding protein
RXRB	retinoid X receptor beta	6257	5	0.00448306	0.31769	3.14773	0.2	0.285714	6	0	1	0	endocrine	Transcription factor	1
TRH	thyrotropin releasing hormone	7200	5	0.0126602	0.319419	3.13068	0.1	0.276471	5	0	1	0	endocrine	Receptor ligand
NR2E3	nuclear receptor subfamily 2 group E member 3	10002	5	0.00281064	0.354125	2.82386	0.6	0.269697	6	0	1	0	endocrine	Transcription factor
CGA	glycoprotein hormones, alpha polypeptide	1081	5	0.00354169	0.38013	2.63068	0.4	0.291358	6	0	1	0	endocrine	Receptor ligand
NPPA	natriuretic peptide A	4878	5	0.00022708	0.356275	2.80682	0.5	0.367857	6	1	1	0	nervous; endocrine	Receptor ligand
NR1H2	nuclear receptor subfamily 1 group H member 2	7376	5	0.00040592	0.365145	2.73864	0.9	0.358442	5	0	1	0	endocrine	Transcription factor
Corticosterone	Corticosterone		5	0.00592626	0.303448	3.29545	0	0.352381	6	0	1	0	endocrine	Compound
RXFP2	relaxin/insulin like family peptide receptor 2	122042	4	0.0115544	0.280702	3.5625	0	0.291667	6	0	1	0	endocrine	Generic receptor
FSHB	follicle stimulating hormone beta subunit	2488	4	0.00136232	0.332703	3.00568	0.333333	0.377907	6	0	1	0	endocrine	Receptor ligand
L-Triiodothyronine	L-Triiodothyronine		4	0.011623	0.303448	3.29545	0	0.380952	6	0	1	0	endocrine	Compound
NR2C1	nuclear receptor subfamily 2 group C member 1	7181	4	0.00113647	0.297297	3.36364	0.166667	0.305556	7	0	1	0	endocrine	Transcription factor
PPARD	peroxisome proliferator activated receptor delta	5467	4	0.00300129	0.309315	3.23295	0.166667	0.292857	6	0	1	0	endocrine	Transcription factor	1
NR4A3	nuclear receptor subfamily 4 group A member 3	8013	4	0.00098605	0.297297	3.36364	0	0.317308	6	0	1	0	endocrine	Transcription factor
INS	insulin	3630	4	0.00116703	0.335238	2.98295	0.5	0.352941	5	0	1	0	endocrine	Receptor ligand
Alfatradiol	Alfatradiol		4	0.0045154	0.370526	2.69886	0.5	0.407143	6	0	1	0	endocrine	Compound
Estrone	Estrone		4	0.0094431	0.361396	2.76705	0.166667	0.364754	6	0	1	0	endocrine	Compound
NR2F6	nuclear receptor subfamily 2 group F member 6	2063	4	0.00128356	0.315978	3.16477	0	0.316667	7	0	1	0	endocrine	Transcription factor
BRD8	bromodomain containing 8	10902	3	0.00065594	0.358452	2.78977	0.333333	0.431925	5	0	1	0	endocrine	Generic enzyme
PTH	parathyroid hormone	5741	3	0.0113636	0.2978	3.35795	0.333333	0.384615	6	0	1	0	endocrine	Receptor ligand
L-Thyroxine	L-Thyroxine		3	0.00025937	0.302405	3.30682	0	0.507937	6	0	1	0	endocrine	Compound
RLN2	relaxin 2	6019	3	0.0122482	0.364389	2.74432	0.333333	0.415385	6	0	1	0	endocrine	Receptor ligand
GH1	growth hormone 1	2688	3	0.00171293	0.316547	3.15909	0	0.457143	6	0	1	0	endocrine	Receptor ligand
INHA	inhibin alpha subunit	3623	3	5.425e-05	0.310954	3.21591	0.333333	0.494253	5	0	1	1	endocrine; immune	Receptor ligand
GNRH1	gonadotropin releasing hormone 1	2796	3	0.00131886	0.330827	3.02273	0	0.420635	6	0	1	0	endocrine	Receptor ligand	1
MC4R	melanocortin 4 receptor	4160	3	0.00061683	0.298305	3.35227	0	0.507246	6	0	1	0	endocrine	GPCR	1
RETN	resistin	56729	3	0	0.351297	2.84659	1	0.492308	5	0	1	0	endocrine	Receptor ligand
LEP	leptin	3952	3	0.0005956	0.317117	3.15341	0.333333	0.474747	5	0	1	0	endocrine	Receptor ligand
CRH	corticotropin releasing hormone	1392	3	0	0.354839	2.81818	1	0.465517	6	1	1	0	nervous; endocrine	Receptor ligand
GAL	galanin and GMAP prepropeptide	51083	3	0	0.364389	2.74432	1	0.483871	5	1	1	0	nervous; endocrine	Receptor ligand
CRHBP	corticotropin releasing hormone binding protein	1393	3	0	0.354839	2.81818	1	0.465517	6	0	1	0	endocrine	Generic binding protein
Estriol	Estriol		3	0.00515559	0.355556	2.8125	0.333333	0.454023	6	0	1	0	endocrine	Compound
Desoxycortone	Desoxycortone		3	0.0021692	0.282051	3.54545	0	0.490196	6	0	1	0	endocrine	Compound
SIGMAR1	sigma non-opioid intracellular receptor 1	10280	3	0.00048802	0.280255	3.56818	0	0.454545	7	1	1	0	nervous; endocrine	GPCR
17alpha-Hydroxyprogesterone	17alpha-Hydroxyprogesterone		3	0.00065877	0.30137	3.31818	0	0.47619	6	0	1	0	endocrine	Compound
Melatonin	Melatonin		3	0.0226623	0.28115	3.55682	0	0.333333	6	0	1	0	endocrine	Compound
Cortisone	Cortisone		3	0.00576608	0.310406	3.22159	0	0.402778	6	0	1	0	endocrine	Compound
TSHB	thyroid stimulating hormone beta	7252	3	0.00017938	0.29932	3.34091	0	0.506667	6	0	1	0	endocrine	Receptor ligand
HAMP	hepcidin antimicrobial peptide	57817	3	0.00040592	0.359184	2.78409	0.666667	0.451754	6	0	1	0	endocrine	Generic binding protein
HTR3A	5-hydroxytryptamine receptor 3A	3359	3	0.00047852	0.288052	3.47159	0	0.488889	7	1	1	0	nervous; endocrine	Generic receptor	1
GHSR	growth hormone secretagogue receptor	2693	2	0.0113636	0.240766	4.15341	0	0.5	7	0	1	0	endocrine	GPCR	1
PAX8	paired box 8	7849	2	0.0113636	0.201373	4.96591	0	0.5	7	0	1	0	endocrine	Transcription factor
ADIPOR1	adiponectin receptor 1	51094	2	0.0225974	0.25107	3.98295	0	0.5	6	0	1	0	endocrine	Generic receptor
PTHLH	parathyroid hormone like hormone	5744	2	0	0.296796	3.36932	1	0.576923	6	0	1	0	endocrine	Receptor ligand
RLN1	relaxin 1	6013	2	0.00349536	0.315978	3.16477	0	0.518519	6	0	1	0	endocrine	Receptor ligand
RXRG	retinoid X receptor gamma	6258	2	0	0.272446	3.67045	1	0.6875	6	0	1	0	endocrine	Transcription factor	1
AMH	anti-Mullerian hormone	268	2	0	0.271186	3.6875	1	0.558824	6	0	1	0	endocrine	Receptor ligand
AMHR2	anti-Mullerian hormone receptor type 2	269	2	0	0.271186	3.6875	1	0.558824	6	0	1	0	endocrine	Receptor with enzyme activity
EDN1	endothelin 1	1906	2	0.00191368	0.321755	3.10795	0	0.516667	6	0	1	1	endocrine; immune	Receptor ligand
PAQR9	progestin and adipoQ receptor family member 9	344838	2	0.00211017	0.296796	3.36932	0	0.52	7	0	1	0	endocrine	Generic receptor
NPPB	natriuretic peptide B	4879	2	0	0.298812	3.34659	1	0.648148	6	0	1	0	endocrine	Receptor ligand
STC1	stanniocalcin 1	6781	2	0	0.360656	2.77273	1	0.619048	6	0	1	0	endocrine	Generic binding protein
STC2	stanniocalcin 2	8614	2	0	0.360656	2.77273	1	0.619048	6	0	1	0	endocrine	Generic binding protein
NR6A1	nuclear receptor subfamily 6 group A member 1	2649	2	5.411e-05	0.258065	3.875	0	0.555556	6	0	1	0	endocrine	Transcription factor
IGF2	insulin like growth factor 2	3481	2	0.00021199	0.34714	2.88068	0	0.5625	6	0	1	0	endocrine	Receptor ligand
ERBB2	erb-b2 receptor tyrosine kinase 2	2064	2	3.663e-05	0.266667	3.75	0	0.833333	7	0	1	0	endocrine	Receptor with enzyme activity	1
Cortisol	Cortisol		2	0.0004636	0.260355	3.84091	0	0.6875	7	0	1	0	endocrine	Compound
Epiandrosterone	Epiandrosterone		2	0.00051456	0.302926	3.30114	0	0.558824	6	0	1	0	endocrine	Compound
Androstenediol	Androstenediol		2	0.00045539	0.313167	3.19318	0	0.625	6	0	1	0	endocrine	Compound
Cortodoxone	Cortodoxone		2	0.00149208	0.280255	3.56818	0	0.59375	6	0	1	0	endocrine	Compound
Aldosterone	Aldosterone		2	0.0004636	0.260355	3.84091	0	0.6875	7	0	1	0	endocrine	Compound
CORT	cortistatin	1325	2	0.0225974	0.315412	3.17045	0	0.5	6	1	1	0	nervous; endocrine	Receptor ligand
CHRNA4	cholinergic receptor nicotinic alpha 4 subunit	1137	1	0	0.511628	1.95455	0	0	2	1	1	0	nervous; endocrine	Ligand-gated ion channel
CHRNB2	cholinergic receptor nicotinic beta 2 subunit	1141	1	0	0.511628	1.95455	0	0	2	1	1	0	nervous; endocrine	Ligand-gated ion channel
CHRNA7	cholinergic receptor nicotinic alpha 7 subunit	1139	1	0	0.511628	1.95455	0	0	2	1	1	0	nervous; endocrine	Ligand-gated ion channel
CHRFAM7A	CHRNA7 (exons 5-10) and FAM7A (exons A-E) fusion	89832	1	0	0.511628	1.95455	0	0	2	1	1	0	nervous; endocrine	Ligand-gated ion channel
CHRM2	cholinergic receptor muscarinic 2	1129	1	0	0.511628	1.95455	0	0	2	1	1	0	nervous; endocrine	Generic receptor
CHRM5	cholinergic receptor muscarinic 5	1133	1	0	0.511628	1.95455	0	0	2	1	1	0	nervous; endocrine	Generic receptor
CHRM3	cholinergic receptor muscarinic 3	1131	1	0	0.511628	1.95455	0	0	2	1	1	0	nervous; endocrine	Generic receptor
CHRM1	cholinergic receptor muscarinic 1	1128	1	0	0.511628	1.95455	0	0	2	1	1	0	nervous; endocrine	Generic receptor
CHRNB4	cholinergic receptor nicotinic beta 4 subunit	1143	1	0	0.511628	1.95455	0	0	2	1	1	0	nervous; endocrine	Ligand-gated ion channel
CHRNA3	cholinergic receptor nicotinic alpha 3 subunit	1136	1	0	0.511628	1.95455	0	0	2	1	1	0	nervous; endocrine	Ligand-gated ion channel
CHRNB1	cholinergic receptor nicotinic beta 1 subunit	1140	1	0	0.511628	1.95455	0	0	2	1	1	0	nervous; endocrine	Ligand-gated ion channel
CHRNA5	cholinergic receptor nicotinic alpha 5 subunit	1138	1	0	0.511628	1.95455	0	0	2	1	1	0	nervous; endocrine	Ligand-gated ion channel
CHRNG	cholinergic receptor nicotinic gamma subunit	1146	1	0	0.511628	1.95455	0	0	2	1	1	0	nervous; endocrine	Ligand-gated ion channel
CHRNE	cholinergic receptor nicotinic epsilon subunit	1145	1	0	0.511628	1.95455	0	0	2	1	1	0	nervous; endocrine	Ligand-gated ion channel
CHRND	cholinergic receptor nicotinic delta subunit	1144	1	0	0.511628	1.95455	0	0	2	1	1	0	nervous; endocrine	Ligand-gated ion channel
CHRNB3	cholinergic receptor nicotinic beta 3 subunit	1142	1	0	0.511628	1.95455	0	0	2	1	1	0	nervous; endocrine	Ligand-gated ion channel
CHRNA9	cholinergic receptor nicotinic alpha 9 subunit	55584	1	0	0.511628	1.95455	0	0	2	1	1	0	nervous; endocrine	Ligand-gated ion channel
CHRNA6	cholinergic receptor nicotinic alpha 6 subunit	8973	1	0	0.511628	1.95455	0	0	2	1	1	0	nervous; endocrine	Ligand-gated ion channel
CHRNA2	cholinergic receptor nicotinic alpha 2 subunit	1135	1	0	0.511628	1.95455	0	0	2	1	1	0	nervous; endocrine	Ligand-gated ion channel
CHRNA10	cholinergic receptor nicotinic alpha 10 subunit	57053	1	0	0.511628	1.95455	0	0	2	1	1	0	nervous; endocrine	Ligand-gated ion channel
CHRNA1	cholinergic receptor nicotinic alpha 1 subunit	1134	1	0	0.511628	1.95455	0	0	2	1	1	0	nervous; endocrine	Ligand-gated ion channel
CHRM4	cholinergic receptor muscarinic 4	1132	1	0	0.511628	1.95455	0	0	2	1	1	0	nervous; endocrine	Generic receptor
INSL6	insulin like 6	11172	1	0	0.219451	4.55682	0	0	7	0	1	0	endocrine	Receptor ligand
MED13	mediator complex subunit 13	9969	1	0	0.291391	3.43182	0	0	6	0	1	0	endocrine	Generic binding protein
GHRL	ghrelin and obestatin prepropeptide	51738	1	0	0.19426	5.14773	0	0	8	0	1	0	endocrine	Receptor ligand
TG	thyroglobulin	7038	1	0	0.167779	5.96023	0	0	8	0	1	0	endocrine	Generic binding protein
PMCH	pro-melanin concentrating hormone	5367	1	0	1	1	0	0	1	1	1	0	nervous; endocrine	Receptor ligand
MCHR1	melanin concentrating hormone receptor 1	2847	1	0	1	1	0	0	1	1	1	0	nervous; endocrine	GPCR	1
PTH2R	parathyroid hormone 2 receptor	5746	1	0	0.229765	4.35227	0	0	7	0	1	0	endocrine	GPCR
GPHA2	glycoprotein hormone alpha 2	170589	1	0	1	1	0	0	1	0	1	0	endocrine	Receptor ligand
GPHB5	glycoprotein hormone beta 5	122876	1	0	1	1	0	0	1	0	1	0	endocrine	Receptor ligand
VIP	vasoactive intestinal peptide	7432	1	0	0.252149	3.96591	0	0	7	1	1	0	nervous; endocrine	Receptor ligand
EDN2	endothelin 2	1907	1	0	0.273292	3.65909	0	0	7	0	1	0	endocrine	Receptor ligand
TRHR	thyrotropin releasing hormone receptor	7201	1	0	0.242424	4.125	0	0	6	0	1	0	endocrine	GPCR
MLN	motilin	4295	1	0	1	1	0	0	1	0	1	0	endocrine	Receptor ligand	1
MLNR	motilin receptor	2862	1	0	1	1	0	0	1	0	1	0	endocrine	GPCR	1
SCT	secretin	6343	1	0	0.275	3.63636	0	0	6	0	1	0	endocrine	Receptor ligand
ADIPOR2	adiponectin receptor 2	79602	1	0	0.249645	4.00568	0	0	6	0	1	0	endocrine	Generic receptor
MC1R	melanocortin 1 receptor	4157	1	0	0.260741	3.83523	0	0	7	0	1	0	endocrine	GPCR
MC3R	melanocortin 3 receptor	4159	1	0	0.260741	3.83523	0	0	7	0	1	0	endocrine	GPCR
THPO	thrombopoietin	7066	1	0	0.292845	3.41477	0	0	6	0	1	1	endocrine; immune	Receptor ligand
PYY	peptide YY	5697	1	0	0.291391	3.43182	0	0	6	1	1	0	nervous; endocrine	Receptor ligand
CSH1	chorionic somatomammotropin hormone 1	1442	1	0	0.291391	3.43182	0	0	6	0	1	0	endocrine	Generic binding protein
KL	klotho	9365	1	0	0.302405	3.30682	0	0	5	0	1	0	endocrine	Generic enzyme
RETNLB	resistin like beta	84666	1	0	0.2978	3.35795	0	0	6	0	1	0	endocrine	Generic binding protein
COPA	coatomer protein complex subunit alpha	1314	1	0	0.2978	3.35795	0	0	6	0	1	0	endocrine	Generic binding protein
INHBE	inhibin beta E subunit	83729	1	0	0.2978	3.35795	0	0	6	0	1	1	endocrine; immune	Receptor ligand
ADM	adrenomedullin	133	1	0	0.334601	2.98864	0	0	6	0	1	0	endocrine	Receptor ligand
UCN	urocortin	7349	1	0	0.334601	2.98864	0	0	6	1	1	0	nervous; endocrine	Receptor ligand
GPR173	G protein-coupled receptor 173	54328	1	0	0.334601	2.98864	0	0	6	0	1	0	endocrine	GPCR
Nandrolone	Nandrolone		1	0	0.241427	4.14205	0	0	8	0	1	0	endocrine	Compound
NTRK1	neurotrophic receptor tyrosine kinase 1	4914	1	0	0.269939	3.70455	0	0	7	0	1	0	endocrine	Receptor with enzyme activity	1
NGFR	nerve growth factor receptor	4804	1	0	0.269939	3.70455	0	0	7	0	1	0	endocrine	Generic receptor
Calcitriol	Calcitriol		1	0	0.291391	3.43182	0	0	6	0	1	0	endocrine	Compound
Androstenedione	Androstenedione		1	0	0.241427	4.14205	0	0	8	0	1	0	endocrine	Compound
Cholecalciferol	Cholecalciferol		1	0	1	1	0	0	1	0	1	0	endocrine	Compound
GLRA1	glycine receptor alpha 1	2741	1	0	1	1	0	0	1	1	1	0	nervous; endocrine	Ligand-gated ion channel
Angiotensin I	Angiotensin I		1	0	1	1	0	0	1	0	1	0	endocrine	Compound
AGTR1	angiotensin II receptor type 1	185	1	0	1	1	0	0	1	0	1	0	endocrine	GPCR	1
MTNR1A	melatonin receptor 1A	4543	1	0	0.219725	4.55114	0	0	7	1	1	0	nervous; endocrine	GPCR	1
MTNR1B	melatonin receptor 1B	4544	1	0	0.219725	4.55114	0	0	7	1	1	0	nervous; endocrine	GPCR	1
ADRB3	adrenoceptor beta 3	155	1	0	0.521739	1.91667	0	0	2	1	1	0	nervous; endocrine	Generic receptor	1
ADRA2B	adrenoceptor alpha 2B	151	1	0	0.521739	1.91667	0	0	2	1	1	0	nervous; endocrine	Generic receptor
DRD1	dopamine receptor D1	1812	1	0	0.521739	1.91667	0	0	2	1	1	0	nervous; endocrine	Generic receptor	1
ADRA1A	adrenoceptor alpha 1A	148	1	0	0.521739	1.91667	0	0	2	1	1	0	nervous; endocrine	Generic receptor	1
ADRA2A	adrenoceptor alpha 2A	150	1	0	0.521739	1.91667	0	0	2	1	1	0	nervous; endocrine	Generic receptor
ADRA1D	adrenoceptor alpha 1D	146	1	0	0.521739	1.91667	0	0	2	1	1	0	nervous; endocrine	Generic receptor
DRD2	dopamine receptor D2	1813	1	0	0.521739	1.91667	0	0	2	1	1	0	nervous; endocrine	Generic receptor	1
ADRB1	adrenoceptor beta 1	153	1	0	0.521739	1.91667	0	0	2	1	1	0	nervous; endocrine	Generic receptor	1
ADRA2C	adrenoceptor alpha 2C	152	1	0	0.521739	1.91667	0	0	2	1	1	0	nervous; endocrine	Generic receptor
ADRB2	adrenoceptor beta 2	154	1	0	0.521739	1.91667	0	0	2	1	1	0	nervous; endocrine	Generic receptor	1
ADRA1B	adrenoceptor alpha 1B	147	1	0	0.521739	1.91667	0	0	2	1	1	0	nervous; endocrine	Generic receptor	1
GABRQ	gamma-aminobutyric acid type A receptor theta subunit	55879	1	0	0.273292	3.65909	0	0	7	1	1	0	nervous; endocrine	Ligand-gated ion channel
GABRP	gamma-aminobutyric acid type A receptor pi subunit	2568	1	0	0.273292	3.65909	0	0	7	1	1	0	nervous; endocrine	Ligand-gated ion channel
GABRG3	gamma-aminobutyric acid type A receptor gamma3 subunit	2567	1	0	0.273292	3.65909	0	0	7	1	1	0	nervous; endocrine	Ligand-gated ion channel
GABRG2	gamma-aminobutyric acid type A receptor gamma2 subunit	2566	1	0	0.273292	3.65909	0	0	7	1	1	0	nervous; endocrine	Ligand-gated ion channel
GABRG1	gamma-aminobutyric acid type A receptor gamma1 subunit	2565	1	0	0.273292	3.65909	0	0	7	1	1	0	nervous; endocrine	Ligand-gated ion channel
GABRE	gamma-aminobutyric acid type A receptor epsilon subunit	2564	1	0	0.273292	3.65909	0	0	7	1	1	0	nervous; endocrine	Ligand-gated ion channel
GABRD	gamma-aminobutyric acid type A receptor delta subunit	2563	1	0	0.273292	3.65909	0	0	7	1	1	0	nervous; endocrine	Ligand-gated ion channel
GABRB3	gamma-aminobutyric acid type A receptor beta3 subunit	2562	1	0	0.273292	3.65909	0	0	7	1	1	0	nervous; endocrine	Ligand-gated ion channel
GABRB2	gamma-aminobutyric acid type A receptor beta2 subunit	2561	1	0	0.273292	3.65909	0	0	7	1	1	0	nervous; endocrine	Ligand-gated ion channel
GABRB1	gamma-aminobutyric acid type A receptor beta1 subunit	2560	1	0	0.273292	3.65909	0	0	7	1	1	0	nervous; endocrine	Ligand-gated ion channel
GABRA6	gamma-aminobutyric acid type A receptor alpha6 subunit	2559	1	0	0.273292	3.65909	0	0	7	1	1	0	nervous; endocrine	Ligand-gated ion channel
GABRA5	gamma-aminobutyric acid type A receptor alpha5 subunit	2558	1	0	0.273292	3.65909	0	0	7	1	1	0	nervous; endocrine	Ligand-gated ion channel
GABRA4	gamma-aminobutyric acid type A receptor alpha4 subunit	2557	1	0	0.273292	3.65909	0	0	7	1	1	0	nervous; endocrine	Ligand-gated ion channel
GABRA3	gamma-aminobutyric acid type A receptor alpha3 subunit	2556	1	0	0.273292	3.65909	0	0	7	1	1	0	nervous; endocrine	Ligand-gated ion channel
GABRA2	gamma-aminobutyric acid type A receptor alpha2 subunit	2555	1	0	0.273292	3.65909	0	0	7	1	1	0	nervous; endocrine	Ligand-gated ion channel
GABRA1	gamma-aminobutyric acid type A receptor alpha1 subunit	2554	1	0	0.273292	3.65909	0	0	7	1	1	0	nervous; endocrine	Ligand-gated ion channel
GPER1	G protein-coupled estrogen receptor 1	2852	1	0	0.276295	3.61932	0	0	7	0	1	0	endocrine	Generic receptor
PAQR6	progestin and adipoQ receptor family member 6	79957	1	0	0.262295	3.8125	0	0	7	0	1	0	endocrine	Generic receptor
PAQR5	progestin and adipoQ receptor family member 5	54852	1	0	0.262295	3.8125	0	0	7	0	1	0	endocrine	Generic receptor
PAQR7	progestin and adipoQ receptor family member 7	164091	1	0	0.262295	3.8125	0	0	7	0	1	0	endocrine	Generic receptor
PAQR8	progestin and adipoQ receptor family member 8	85315	1	0	0.262295	3.8125	0	0	7	0	1	0	endocrine	Generic receptor
PGRMC1	progesterone receptor membrane component 1	10857	1	0	0.262295	3.8125	0	0	7	0	1	0	endocrine	Generic receptor
C1QTNF12	C1q and TNF related 12	388581	1	0	0.334601	2.98864	0	0	6	0	1	0	endocrine	Protein
METRNL	meteorin like, glial cell differentiation regulator	284207	1	0	0.334601	2.98864	0	0	6	0	1	0	endocrine	Protein
GRIN1	glutamate ionotropic receptor NMDA type subunit 1	2902	1	0	0.233113	4.28977	0	0	7	1	1	0	nervous; endocrine	Ligand-gated ion channel	1
OPRM1	opioid receptor mu 1	4988	1	0	0.521739	1.91667	0	0	2	1	1	0	nervous; endocrine	GPCR	1
RORB	RAR related orphan receptor B	6096	1	0	0.267477	3.73864	0	0	7	0	1	0	endocrine	Transcription factor
HNF4G	hepatocyte nuclear factor 4 gamma	3174	1	0	0.253602	3.94318	0	0	7	0	1	0	endocrine	Transcription factor
FNDC5	fibronectin type III domain containing 5	252995	1	0	0.302405	3.30682	0	0	5	0	1	0	endocrine	Generic binding protein
APLN	apelin	8862	1	0	0.302405	3.30682	0	0	5	0	1	0	endocrine	Receptor ligand
ADM2	adrenomedullin 2	79924	1	0	0.302405	3.30682	0	0	5	0	1	0	endocrine	Receptor ligand
TOR2A	torsin family 2 member A	27433	1	0	0.2978	3.35795	0	0	6	0	1	0	endocrine	Generic binding protein
INHBB	inhibin beta B subunit	3625	1	0	0.334601	2.98864	0	0	6	0	1	1	endocrine; immune	Receptor ligand
