# Supplementary material for: Knowledge-Based Neuroendocrine Immunomodulation (NIM) Molecular Network Construction and Its Application
Source: Molecules. 2018 May 30;23(6):1312. doi: 10.3390/molecules23061312 (PMC6099962; doi:10.3390/molecules23061312)
Supplement: Supplementary file 1 [file molecules-23-01312-s001.zip › Table S16 Network topology parameter data for regulatory network from ESSM to ISSM.xlsx]

## Sheet: Sheet1
Gene_symbol	Gene Name	Entrez Gene IDs	Degree	BetweennessCentrality	ClosenessCentrality	AverageShortestPathLength	ClusteringCoefficient	TopologicalCoefficient	Eccentricity	nervous system	endocrine system	immune system	system_tag 1	Object Type	Therapeutic Drugs
ESR1	estrogen receptor 1	2099	36	0.446364	0.405099	2.46853	0	0.0757576	7	1	1	0	nervous; endocrine	Transcription factor	1
VDR	vitamin D receptor	7421	23	0.18864	0.345411	2.8951	0	0.117202	7	0	1	0	endocrine	Transcription factor	1
PPARG	peroxisome proliferator activated receptor gamma	5468	22	0.192465	0.328736	3.04196	0	0.0818182	9	0	1	0	endocrine	Transcription factor	1
ESR2	estrogen receptor 2	2100	15	0.0835088	0.312227	3.2028	0	0.140351	9	1	1	0	nervous; endocrine	Transcription factor	1
VEGFA	vascular endothelial growth factor A	7422	13	0.160825	0.382353	2.61538	0	0.130178	8	0	0	1	immune	Receptor ligand	1
PGR	progesterone receptor	5241	12	0.0817013	0.297917	3.35664	0	0.130208	9	0	1	0	endocrine	Transcription factor	1
SPP1	secreted phosphoprotein 1	6696	10	0.104059	0.355721	2.81119	0	0.149275	8	0	0	1	immune	Receptor ligand
RORA	RAR related orphan receptor A	6095	10	0.0816924	0.319196	3.13287	0	0.177778	7	0	1	0	endocrine	Transcription factor
NR1D1	nuclear receptor subfamily 1 group D member 1	9572	8	0.0565767	0.289474	3.45455	0	0.221154	9	0	1	0	endocrine	Transcription factor
PRLR	prolactin receptor	5618	7	0.0889637	0.304904	3.27972	0	0.167857	8	0	0	1	immune	Generic receptor
HNF4A	hepatocyte nuclear factor 4 alpha	3172	7	0.060232	0.306867	3.25874	0	0.204969	9	0	1	0	endocrine	Transcription factor
GHR	growth hormone receptor	2690	6	0.0281577	0.250877	3.98601	0	0.222222	10	0	0	1	immune	Generic receptor	1
CXCL8	C-X-C motif chemokine ligand 8	3576	6	0.0485342	0.334895	2.98601	0	0.245763	8	0	0	1	immune	Receptor ligand	1
CCL2	C-C motif chemokine ligand 2	6347	6	0.0277646	0.30621	3.26573	0	0.231061	8	0	0	1	immune	Receptor ligand	1
NR1H4	nuclear receptor subfamily 1 group H member 4	9971	6	0.0689451	0.245283	4.07692	0	0.166667	9	0	1	0	endocrine	Transcription factor	1
ESRRA	estrogen related receptor alpha	2101	6	0.0327299	0.297917	3.35664	0	0.254386	9	0	1	0	endocrine	Transcription factor
IFNG	interferon gamma	3458	6	0.0244334	0.317073	3.15385	0	0.245098	8	0	0	1	immune	Receptor ligand	1
ADIPOQ	adiponectin, C1Q and collagen domain containing	9370	6	0.0358328	0.291837	3.42657	0	0.177778	9	0	1	1	endocrine; immune	Receptor ligand
NR5A2	nuclear receptor subfamily 5 group A member 2	2494	6	0.0158287	0.266294	3.75524	0	0.208333	9	0	1	0	endocrine	Transcription factor
NR2F2	nuclear receptor subfamily 2 group F member 2	7026	6	0.0323223	0.29065	3.44056	0	0.21875	9	0	1	0	endocrine	Transcription factor
BMP4	bone morphogenetic protein 4	652	5	0.0401455	0.247405	4.04196	0	0.228571	10	0	0	1	immune	Receptor ligand
BMP2	bone morphogenetic protein 2	650	5	0.0252392	0.32574	3.06993	0	0.292593	8	0	0	1	immune	Receptor ligand
NR4A1	nuclear receptor subfamily 4 group A member 1	3164	5	0.0101534	0.290061	3.44755	0	0.3	9	0	1	0	endocrine	Transcription factor
RORC	RAR related orphan receptor C	6097	5	0.145713	0.260474	3.83916	0	0.266667	7	0	1	0	endocrine	Transcription factor
IL10	interleukin 10	3586	5	0.0414045	0.30621	3.26573	0	0.25	8	0	0	1	immune	Receptor ligand
IL1B	interleukin 1 beta	3553	5	0.014824	0.282609	3.53846	0	0.248485	8	0	0	1	immune	Receptor ligand	1
NR1H3	nuclear receptor subfamily 1 group H member 3	10062	5	0.0176013	0.288306	3.46853	0	0.346667	9	0	1	0	endocrine	Transcription factor
IL17A	interleukin 17A	3605	4	0.044361	0.28373	3.52448	0	0.308333	7	0	0	1	immune	Receptor ligand	1
NR1H2	nuclear receptor subfamily 1 group H member 2	7376	4	0.00361532	0.287149	3.48252	0	0.433333	9	0	1	0	endocrine	Transcription factor
IL1RN	interleukin 1 receptor antagonist	3557	4	0.0159848	0.234811	4.25874	0	0.285714	10	0	0	1	immune	Receptor ligand
IL6	interleukin 6	3569	4	0.0204368	0.317073	3.15385	0	0.331633	8	0	0	1	immune	Receptor ligand	1
CCL13	C-C motif chemokine ligand 13	6357	4	0.0916124	0.317073	3.15385	0	0.285714	8	0	0	1	immune	Receptor ligand
RARA	retinoic acid receptor alpha	5914	4	0.0751995	0.178082	5.61538	0	0.3125	9	0	1	0	endocrine	Transcription factor	1
GDF15	growth differentiation factor 15	9518	4	0.0258235	0.323529	3.09091	0	0.306604	8	0	0	1	immune	Receptor ligand
TGFB1	transforming growth factor beta 1	7040	4	0.0180063	0.313596	3.18881	0	0.326531	8	0	0	1	immune	Receptor ligand	1
PPARA	peroxisome proliferator activated receptor alpha	5465	4	0.00640722	0.292434	3.41958	0	0.3625	9	1	1	0	nervous; endocrine	Transcription factor	1
IL4	interleukin 4	3565	4	0.0101672	0.316372	3.16084	0	0.355769	8	0	0	1	immune	Receptor ligand	1
CXCL12	C-X-C motif chemokine ligand 12	6387	4	0.0247224	0.317778	3.14685	0	0.308511	8	0	0	1	immune	Receptor ligand
IL2	interleukin 2	3558	4	0.0114429	0.310195	3.22378	0	0.328125	8	0	0	1	immune	Receptor ligand	1
BMP7	bone morphogenetic protein 7	655	4	0.0155087	0.302326	3.30769	0	0.301282	8	0	0	1	immune	Receptor ligand
BMP1	bone morphogenetic protein 1	649	4	0.0142486	0.196159	5.0979	0	0.625	10	0	0	1	immune	Metalloprotease
GH2	growth hormone 2	2689	3	0.0109438	0.241147	4.14685	0	0.518519	9	0	1	0	endocrine	Receptor ligand
CSH1	chorionic somatomammotropin hormone 1	1442	3	0.0109438	0.241147	4.14685	0	0.518519	9	0	1	0	endocrine	Generic binding protein
INHA	inhibin alpha subunit	3623	3	0.0013384	0.232899	4.29371	0	0.366667	10	0	1	1	endocrine; immune	Receptor ligand
IL22	interleukin 22	50616	3	0.119374	0.212481	4.70629	0	0.375	8	0	0	1	immune	Receptor ligand
CSF2	colony stimulating factor 2	1437	3	0.103156	0.322799	3.0979	0	0.414966	6	0	0	1	immune	Receptor ligand	1
NR5A1	nuclear receptor subfamily 5 group A member 1	2516	3	0.00518514	0.280392	3.56643	0	0.384615	9	0	1	0	endocrine	Transcription factor
AREG	amphiregulin	374	3	0.00734268	0.31291	3.1958	0	0.464052	8	0	0	1	immune	Receptor ligand
CX3CR1	C-X3-C motif chemokine receptor 1	1524	3	0.017619	0.262385	3.81119	0	0.358974	10	0	0	1	immune	GPCR
PPARD	peroxisome proliferator activated receptor delta	5467	3	0.0143116	0.282609	3.53846	0	0.4	9	0	1	0	endocrine	Transcription factor	1
NR2F1	nuclear receptor subfamily 2 group F member 1	7025	3	0.0055241	0.255357	3.91608	0	0.47619	9	0	1	0	endocrine	Transcription factor
IL6ST	interleukin 6 signal transducer	3572	3	0.0115238	0.307527	3.25175	0	0.386364	8	0	0	1	immune	Generic receptor	1
FASLG	Fas ligand	356	3	0.00734268	0.31291	3.1958	0	0.464052	8	0	0	1	immune	Receptor ligand
RARG	retinoic acid receptor gamma	5916	3	0.0206343	0.176326	5.67133	0	0.5	9	0	1	0	endocrine	Transcription factor	1
NR2F6	nuclear receptor subfamily 2 group F member 6	2063	3	0.0016057	0.254902	3.92308	0	0.52381	7	0	1	0	endocrine	Transcription factor
CXCR4	C-X-C motif chemokine receptor 4	7852	3	0.016655	0.323529	3.09091	0	0.383648	8	0	0	1	immune	GPCR	1
CCL25	C-C motif chemokine ligand 25	6370	2	0.013986	0.132285	7.55944	0	0.5	11	0	1	1	endocrine; immune	Receptor ligand
CCR9	C-C motif chemokine receptor 9	10803	2	0.027775	0.151966	6.58042	0	0.5	10	0	0	1	immune	GPCR	1
ACKR3	atypical chemokine receptor 3	57007	2	0.013986	0.290061	3.44755	0	0.5	8	0	0	1	immune	GPCR
NR2E1	nuclear receptor subfamily 2 group E member 1	7101	2	0.00176888	0.210294	4.75524	0	0.5	11	0	1	0	endocrine	Transcription factor
WNT7A	Wnt family member 7A	7476	2	0.00584868	0.235197	4.25175	0	0.5	10	0	0	1	immune	Receptor ligand
ESRRG	estrogen related receptor gamma	2104	2	0.00051197	0.276062	3.62238	0	0.590909	9	0	1	0	endocrine	Transcription factor	1
THRA	thyroid hormone receptor, alpha	7067	2	0.013986	0.199164	5.02098	0	0.5	11	0	1	0	endocrine	Transcription factor	1
NR3C2	nuclear receptor subfamily 3 group C member 2	4306	2	0.00357039	0.269811	3.70629	0	0.5	9	0	1	0	endocrine	Transcription factor	1
EDN1	endothelin 1	1906	2	0.00121852	0.235974	4.23776	0	0.5	10	0	1	1	endocrine; immune	Receptor ligand
THPO	thrombopoietin	7066	2	0.013986	0.151644	6.59441	0	0.5	10	0	1	1	endocrine; immune	Receptor ligand
IL17F	interleukin 17F	112744	2	0.0129697	0.253546	3.94406	0	0.541667	7	0	0	1	immune	Receptor ligand
PRL	prolactin	5617	2	0.00764197	0.235585	4.24476	0	0.642857	9	0	1	0	endocrine	Receptor ligand
NR4A3	nuclear receptor subfamily 4 group A member 3	8013	2	0.00541607	0.240336	4.16084	0	0.5	9	0	1	0	endocrine	Transcription factor
GH1	growth hormone 1	2688	2	0.00100861	0.239531	4.17483	0	0.6875	9	0	1	0	endocrine	Receptor ligand
BMP6	bone morphogenetic protein 6	654	2	0.00265509	0.304904	3.27972	0	0.619565	8	0	0	1	immune	Receptor ligand
TNFSF11	TNF superfamily member 11	8600	2	0.00479713	0.26779	3.73427	0	0.532258	8	0	0	1	immune	Receptor ligand	1
WNT5A	Wnt family member 5A	7474	2	0.00183333	0.259058	3.86014	0	0.521739	8	0	0	1	immune	Receptor ligand
LEPR	leptin receptor	3953	2	0.013986	0.290061	3.44755	0	0.5	8	0	0	1	immune	Generic receptor
CXCL14	C-X-C motif chemokine ligand 14	9547	2	0.00598662	0.29979	3.33566	0	0.547619	8	0	0	1	immune	Receptor ligand
IL24	interleukin 24	11009	2	0.0047077	0.296681	3.37063	0	0.526316	8	0	0	1	immune	Receptor ligand
LIFR	LIF receptor alpha	3977	2	0.00598662	0.29979	3.33566	0	0.547619	8	0	0	1	immune	Generic receptor	1
IL20	interleukin 20	50604	2	0.0047077	0.296681	3.37063	0	0.526316	8	0	0	1	immune	Receptor ligand
IL2RA	interleukin 2 receptor subunit alpha	3559	2	0.0024749	0.296066	3.37762	0	0.6125	8	0	0	1	immune	Generic receptor	1
NR6A1	nuclear receptor subfamily 6 group A member 1	2649	2	1	1	1	0	0	1	0	1	0	endocrine	Transcription factor
TIMP1	TIMP metallopeptidase inhibitor 1	7076	2	0.00365743	0.269811	3.70629	0	0.538462	8	0	0	1	immune	Generic binding protein
IL12B	interleukin 12B	3593	2	0.00612845	0.280943	3.55944	0	0.5375	8	0	0	1	immune	Receptor ligand	1
CCL20	C-C motif chemokine ligand 20	6364	2	0.00633263	0.259528	3.85315	0	0.516129	10	0	0	1	immune	Receptor ligand
TNFSF13	TNF superfamily member 13	8741	2	0.00059096	0.151966	6.58042	0	0.625	10	0	0	1	immune	Receptor ligand	1
NAMPT	nicotinamide phosphoribosyltransferase	10135	2	0.0078149	0.313596	3.18881	0	0.54902	8	0	0	1	immune	Generic enzyme
MIF	macrophage migration inhibitory factor (glycosylation-inhibiting factor)	4282	2	0.0078149	0.313596	3.18881	0	0.54902	8	0	0	1	immune	Receptor ligand	1
ADM	adrenomedullin	133	1	0	0.225197	4.44056	0	0	9	0	1	0	endocrine	Receptor ligand
CSH2	chorionic somatomammotropin hormone 2	1443	1	0	0.234043	4.27273	0	0	9	0	1	0	endocrine	Receptor ligand
MPL	MPL proto-oncogene, thrombopoietin receptor	4352	1	0	0.131797	7.58741	0	0	11	0	0	1	immune	Generic receptor	1
NR4A2	nuclear receptor subfamily 4 group A member 2	4929	1	0	0.251318	3.97902	0	0	9	0	1	0	endocrine	Transcription factor
NR2C2	nuclear receptor subfamily 2 group C member 2	7182	1	0	0.234811	4.25874	0	0	9	0	1	0	endocrine	Transcription factor
NR2E3	nuclear receptor subfamily 2 group E member 3	10002	1	0	1	1	0	0	1	0	1	0	endocrine	Transcription factor
IL13RA2	interleukin 13 receptor subunit alpha 2	3598	1	0	1	1	0	0	1	0	0	1	immune	Generic receptor
CCL14	C-C motif chemokine ligand 14	6358	1	0	0.197241	5.06993	0	0	10	0	0	1	immune	Receptor ligand
CCL15	C-C motif chemokine ligand 15	6359	1	0	0.197241	5.06993	0	0	10	0	0	1	immune	Receptor ligand
CXCL10	C-X-C motif chemokine ligand 10	3627	1	0	0.242373	4.12587	0	0	8	0	0	1	immune	Receptor ligand	1
TGFB3	transforming growth factor beta 3	7043	1	0	0.257194	3.88811	0	0	8	0	0	1	immune	Receptor ligand
TSLP	thymic stromal lymphopoietin	85480	1	0	0.257194	3.88811	0	0	8	0	0	1	immune	Receptor ligand
CCR10	C-C motif chemokine receptor 10	2826	1	0	0.257194	3.88811	0	0	8	0	0	1	immune	GPCR
CMKLR1	chemerin chemokine-like receptor 1	1240	1	0	0.247834	4.03497	0	0	10	0	0	1	immune	GPCR
CCR2	C-C motif chemokine receptor 2	729230	1	0	0.247834	4.03497	0	0	10	0	0	1	immune	GPCR	1
INHBE	inhibin beta E subunit	83729	1	0	0.235197	4.25175	0	0	10	0	1	1	endocrine; immune	Receptor ligand
FAM3B	family with sequence similarity 3 member B	54097	1	0	0.235197	4.25175	0	0	10	0	0	1	immune	Receptor ligand
LEP	leptin	3952	1	0	0.225197	4.44056	0	0	9	0	1	0	endocrine	Receptor ligand
EPO	erythropoietin	2056	1	0	1	1	0	0	1	0	1	0	endocrine	Receptor ligand
EPOR	erythropoietin receptor	2057	1	0	1	1	0	0	1	0	0	1	immune	Generic receptor	1
LIF	LIF, interleukin 6 family cytokine	3976	1	0	0.288889	3.46154	0	0	8	0	0	1	immune	Receptor ligand
F3	coagulation factor III, tissue factor	2152	1	0	0.288889	3.46154	0	0	8	0	0	1	immune	Generic receptor
AIMP1	aminoacyl tRNA synthetase complex interacting multifunctional protein 1	9255	1	0	0.288889	3.46154	0	0	8	0	0	1	immune	Protein
IL7R	interleukin 7 receptor	3575	1	0	0.288889	3.46154	0	0	8	0	0	1	immune	Generic receptor
LEFTY1	left-right determination factor 1	10637	1	0	0.150052	6.66434	0	0	10	0	0	1	immune	Receptor ligand
GDF1	growth differentiation factor 1	2657	1	0	0.238333	4.1958	0	0	10	0	0	1	immune	Receptor ligand
CXCL1	C-X-C motif chemokine ligand 1	2919	1	0	0.238333	4.1958	0	0	10	0	0	1	immune	Receptor ligand
IL12A	interleukin 12A	3592	1	0	0.238333	4.1958	0	0	10	0	0	1	immune	Receptor ligand	1
ACKR4	atypical chemokine receptor 4	51554	1	0	0.116926	8.55245	0	0	12	0	0	1	immune	GPCR
BMP15	bone morphogenetic protein 15	9210	1	0	0.666667	1.5	0	0	2	0	0	1	immune	Receptor ligand
GDF9	growth differentiation factor 9	2661	1	0	0.666667	1.5	0	0	2	0	0	1	immune	Receptor ligand
NR1D2	nuclear receptor subfamily 1 group D member 2	9975	1	0	0.208151	4.8042	0	0	11	0	1	0	endocrine	Transcription factor
TNFSF4	TNF superfamily member 4	7292	1	0	0.197241	5.06993	0	0	10	0	0	1	immune	Receptor ligand
IL6R	interleukin 6 receptor	3570	1	0	0.197241	5.06993	0	0	10	0	0	1	immune	Generic receptor	1
FGF2	fibroblast growth factor 2	2247	1	0	0.226266	4.41958	0	0	10	0	0	1	immune	Receptor ligand	1
NR0B2	nuclear receptor subfamily 0 group B member 2	8431	1	0	0.262868	3.8042	0	0	9	0	1	0	endocrine	Transcription factor
CCL26	C-C motif chemokine ligand 26	10344	1	0	0.242373	4.12587	0	0	8	0	0	1	immune	Receptor ligand
KL	klotho	9365	1	0	1	1	0	0	1	0	1	0	endocrine	Generic enzyme
WNT1	Wnt family member 1	7471	1	0	1	1	0	0	1	0	0	1	immune	Receptor ligand
TGFB2	transforming growth factor beta 2	7042	1	0	0.257194	3.88811	0	0	8	0	0	1	immune	Receptor ligand	1
TNFRSF11B	TNF receptor superfamily member 11b	4982	1	0	0.257194	3.88811	0	0	8	0	0	1	immune	Generic receptor
CSF1	colony stimulating factor 1	1435	1	0	0.247834	4.03497	0	0	10	0	0	1	immune	Receptor ligand
CCL3L3	C-C motif chemokine ligand 3 like 3	414062	1	0	0.247834	4.03497	0	0	10	0	0	1	immune	Receptor ligand
CCL3L1	C-C motif chemokine ligand 3 like 1	6349	1	0	0.247834	4.03497	0	0	10	0	0	1	immune	Receptor ligand
CCL5	C-C motif chemokine ligand 5	6352	1	0	0.247834	4.03497	0	0	10	0	0	1	immune	Receptor ligand
IL18	interleukin 18	3606	1	0	0.247834	4.03497	0	0	10	0	0	1	immune	Receptor ligand
GDF10	growth differentiation factor 10	2662	1	0	0.224843	4.44755	0	0	10	0	0	1	immune	Receptor ligand
CCL28	C-C motif chemokine ligand 28	56477	1	0	0.288889	3.46154	0	0	8	0	0	1	immune	Receptor ligand
IL23A	interleukin 23 subunit alpha	51561	1	0	0.238333	4.1958	0	0	10	0	0	1	immune	Receptor ligand	1
TNFSF10	TNF superfamily member 10	8743	1	0	0.166279	6.01399	0	0	12	0	0	1	immune	Receptor ligand
RXRB	retinoid X receptor beta	6257	1	0	0.226266	4.41958	0	0	10	0	1	0	endocrine	Transcription factor	1
HNF4G	hepatocyte nuclear factor 4 gamma	3174	1	0	0.200843	4.97902	0	0	11	0	1	0	endocrine	Transcription factor
NR1I2	nuclear receptor subfamily 1 group I member 2	8856	1	0	0.164179	6.09091	0	0	11	0	1	0	endocrine	Transcription factor
IL1R1	interleukin 1 receptor type 1	3554	1	0	0.206946	4.83217	0	0	8	0	0	1	immune	Generic receptor	1
RARB	retinoic acid receptor beta	5915	1	0	1	1	0	0	1	0	1	0	endocrine	Transcription factor	1
IL4R	interleukin 4 receptor	3566	1	0	1	1	0	0	1	0	0	1	immune	Generic receptor	1
IL17B	interleukin 17B	27190	1	0	0.197241	5.06993	0	0	10	0	0	1	immune	Receptor ligand
GPI	glucose-6-phosphate isomerase	2821	1	0	0.229904	4.34965	0	0	10	0	0	1	immune	Receptor ligand
CCR7	C-C motif chemokine receptor 7	1236	1	0	0.229904	4.34965	0	0	10	0	0	1	immune	GPCR
INS	insulin	3630	1	0	0.190413	5.25175	0	0	11	0	1	0	endocrine	Receptor ligand
NR0B1	nuclear receptor subfamily 0 group B member 1	190	1	0	1	1	0	0	1	0	1	0	endocrine	Transcription factor
NODAL	nodal growth differentiation factor	4838	1	0	1	1	0	0	1	0	0	1	immune	Receptor ligand
IFNB1	interferon beta 1	3456	1	0	0.247834	4.03497	0	0	10	0	0	1	immune	Receptor ligand
MSTN	myostatin	2660	1	0	0.247834	4.03497	0	0	10	0	0	1	immune	Receptor ligand	1
CXCL3	C-X-C motif chemokine ligand 3	2921	1	0	0.247834	4.03497	0	0	10	0	0	1	immune	Receptor ligand
CCL24	C-C motif chemokine ligand 24	6369	1	0	0.224138	4.46154	0	0	10	0	0	1	immune	Receptor ligand
IFNAR2	interferon alpha and beta receptor subunit 2	3455	1	0	0.229904	4.34965	0	0	10	0	0	1	immune	Generic receptor	1
XCL2	X-C motif chemokine ligand 2	6846	1	0	0.229904	4.34965	0	0	10	0	0	1	immune	Receptor ligand
CMTM7	CKLF like MARVEL transmembrane domain containing 7	112616	1	0	0.229904	4.34965	0	0	10	0	0	1	immune	Generic binding protein
INHBB	inhibin beta B subunit	3625	1	0	0.288889	3.46154	0	0	8	0	1	1	endocrine; immune	Receptor ligand
IL1RAP	interleukin 1 receptor accessory protein	3556	1	0	0.238333	4.1958	0	0	10	0	0	1	immune	Generic receptor
FLT3	fms related tyrosine kinase 3	2322	1	0	1	1	0	0	1	0	0	1	immune	Receptor with enzyme activity	1
GAST	gastrin	2520	1	0	1	1	0	0	1	0	1	0	endocrine	Receptor ligand
