# Supplementary material for: Knowledge-Based Neuroendocrine Immunomodulation (NIM) Molecular Network Construction and Its Application
Source: Molecules. 2018 May 30;23(6):1312. doi: 10.3390/molecules23061312 (PMC6099962; doi:10.3390/molecules23061312)
Supplement: Supplementary file 1 [file molecules-23-01312-s001.zip › Table S17 Network topology parameter data for regulatory network from ISSM to NSSM.xlsx]

## Sheet: Sheet1
Gene_symbol	Gene Name	Entrez Gene IDs	Degree	AverageShortestPathLength	BetweennessCentrality	ClosenessCentrality	ClusteringCoefficient	TopologicalCoefficient	Eccentricity	nervous system	endocrine system	immune system	system_tag 1	Object Type	Therapeutic Drugs
ESR1	estrogen receptor 1	2099	11	1.23077	0.961538	0.8125	0	0.0909091	3	1	1	0	nervous; endocrine	Transcription factor	1
PPARA	peroxisome proliferator activated receptor alpha	5465	2	1	1	1	0	0	1	1	1	0	nervous; endocrine	Transcription factor	1
IL4	interleukin 4	3565	2	1.84615	0.282051	0.541667	0	0.5	2	0	0	1	immune	Receptor ligand	1
ESR2	estrogen receptor 2	2100	2	2.61538	0.153846	0.382353	0	0.5	3	1	1	0	nervous; endocrine	Transcription factor	1
SPP1	secreted phosphoprotein 1	6696	1	1.5	0	0.666667	0	0	2	0	0	1	immune	Receptor ligand
VEGFA	vascular endothelial growth factor A	7422	1	1.5	0	0.666667	0	0	2	0	0	1	immune	Receptor ligand	1
IL6	interleukin 6	3569	1	2.15385	0	0.464286	0	0	4	0	0	1	immune	Receptor ligand	1
CCL13	C-C motif chemokine ligand 13	6357	1	2.15385	0	0.464286	0	0	4	0	0	1	immune	Receptor ligand
LEPR	leptin receptor	3953	1	2.15385	0	0.464286	0	0	4	0	0	1	immune	Generic receptor
IFNG	interferon gamma	3458	1	2.15385	0	0.464286	0	0	4	0	0	1	immune	Receptor ligand	1
CXCR4	C-X-C motif chemokine receptor 4	7852	1	2.15385	0	0.464286	0	0	4	0	0	1	immune	GPCR	1
INHBB	inhibin beta B subunit	3625	1	2.15385	0	0.464286	0	0	4	0	1	1	endocrine; immune	Receptor ligand
CSF2	colony stimulating factor 2	1437	1	2.15385	0	0.464286	0	0	4	0	0	1	immune	Receptor ligand	1
GDF15	growth differentiation factor 15	9518	1	2.15385	0	0.464286	0	0	4	0	0	1	immune	Receptor ligand
NAMPT	nicotinamide phosphoribosyltransferase	10135	1	2.15385	0	0.464286	0	0	4	0	0	1	immune	Generic enzyme
MIF	macrophage migration inhibitory factor (glycosylation-inhibiting factor)	4282	1	2.15385	0	0.464286	0	0	4	0	0	1	immune	Receptor ligand	1
IL1RAP	interleukin 1 receptor accessory protein	3556	1	3.53846	0	0.282609	0	0	4	0	0	1	immune	Generic receptor
