# Supplementary material for: Knowledge-Based Neuroendocrine Immunomodulation (NIM) Molecular Network Construction and Its Application
Source: Molecules. 2018 May 30;23(6):1312. doi: 10.3390/molecules23061312 (PMC6099962; doi:10.3390/molecules23061312)
Supplement: Supplementary file 1 [file molecules-23-01312-s001.zip › Table S18 Network topology parameter data for regulatory network from ISSM to ESSM.xlsx]

## Sheet: Sheet1
Gene_symbol	Gene Name	Entrez Gene IDs	Degree	BetweennessCentrality	ClosenessCentrality	AverageShortestPathLength	ClusteringCoefficient	TopologicalCoefficient	Eccentricity	nervous system	endocrine system	immune system	system_tag 1	Object Type	Therapeutic Drugs
ESR1	estrogen receptor 1	2099	11	0.53876	0.240223	4.16279	0	0.113636	9	1	1	0	nervous; endocrine	Transcription factor	1
PPARG	peroxisome proliferator activated receptor gamma	5468	7	0.594131	0.277419	3.60465	0	0.190476	7	0	1	0	endocrine	Transcription factor	1
HNF4A	hepatocyte nuclear factor 4 alpha	3172	5	0.60299	0.27044	3.69767	0	0.233333	7	0	1	0	endocrine	Transcription factor
BMP1	bone morphogenetic protein 1	649	4	0.0924695	0.163498	6.11628	0	0.5	10	0	0	1	immune	Metalloprotease
NR2F2	nuclear receptor subfamily 2 group F member 2	7026	4	0.320598	0.207729	4.81395	0	0.3125	9	0	1	0	endocrine	Transcription factor
ESRRA	estrogen related receptor alpha	2101	4	0.136213	0.156364	6.39535	0	0.25	11	0	1	0	endocrine	Transcription factor
RARA	retinoic acid receptor alpha	5914	3	0.583333	0.8	1.25	0	0.666667	2	0	1	0	endocrine	Transcription factor	1
ADIPOQ	adiponectin, C1Q and collagen domain containing	9370	3	1	1	1	0	0	1	0	1	1	endocrine; immune	Receptor ligand
PRLR	prolactin receptor	5618	3	0.210963	0.225131	4.44186	0	0.4	8	0	0	1	immune	Generic receptor
GHR	growth hormone receptor	2690	3	0.375415	0.237569	4.2093	0	0.333333	8	0	0	1	immune	Generic receptor	1
BMP7	bone morphogenetic protein 7	655	3	0.193245	0.179916	5.55814	0	0.388889	10	0	0	1	immune	Receptor ligand
IL4	interleukin 4	3565	3	0.177187	0.201878	4.95349	0	0.333333	10	0	0	1	immune	Receptor ligand	1
SPP1	secreted phosphoprotein 1	6696	3	0.522148	0.277419	3.60465	0	0.366667	6	0	0	1	immune	Receptor ligand
PGR	progesterone receptor	5241	3	1	1	1	0	0	1	0	1	0	endocrine	Transcription factor	1
PRL	prolactin	5617	2	0.064784	0.189427	5.27907	0	0.625	9	0	1	0	endocrine	Receptor ligand
GH2	growth hormone 2	2689	2	0.064784	0.189427	5.27907	0	0.625	9	0	1	0	endocrine	Receptor ligand
BMP4	bone morphogenetic protein 4	652	2	0.0204873	0.174089	5.74419	0	0.666667	10	0	0	1	immune	Receptor ligand
IFNG	interferon gamma	3458	2	0.0465116	0.196347	5.09302	0	0.5	10	0	0	1	immune	Receptor ligand	1
IL22	interleukin 22	50616	2	0.166667	0.666667	1.5	0	0.75	2	0	0	1	immune	Receptor ligand
TNFSF13	TNF superfamily member 13	8741	2	0.166667	0.666667	1.5	0	0.75	2	0	0	1	immune	Receptor ligand	1
VDR	vitamin D receptor	7421	2	0.0465116	0.16996	5.88372	0	0.5	11	0	1	0	endocrine	Transcription factor	1
NAMPT	nicotinamide phosphoribosyltransferase	10135	2	0.224252	0.257485	3.88372	0	0.533333	8	0	0	1	immune	Generic enzyme
MIF	macrophage migration inhibitory factor (glycosylation-inhibiting factor)	4282	2	0.224252	0.257485	3.88372	0	0.533333	8	0	0	1	immune	Receptor ligand	1
VEGFA	vascular endothelial growth factor A	7422	2	0.0105205	0.21608	4.62791	0	0.625	8	0	0	1	immune	Receptor ligand	1
NR2F1	nuclear receptor subfamily 2 group F member 1	7025	2	0.00276855	0.154122	6.48837	0	0.75	11	0	1	0	endocrine	Transcription factor
PPARA	peroxisome proliferator activated receptor alpha	5465	2	0.0127353	0.220513	4.53488	0	0.75	7	1	1	0	nervous; endocrine	Transcription factor	1
RARG	retinoic acid receptor gamma	5916	2	0.0833333	0.571429	1.75	0	1	3	0	1	0	endocrine	Transcription factor	1
ESR2	estrogen receptor 2	2100	2	0.0465116	0.16996	5.88372	0	0.5	11	1	1	0	nervous; endocrine	Transcription factor	1
GPR75	G protein-coupled receptor 75	10936	1	0	0.5	2	0	0	3	0	0	1	immune	GPCR
ADIPOR2	adiponectin receptor 2	79602	1	0	0.6	1.66667	0	0	2	0	1	0	endocrine	Generic receptor
ADIPOR1	adiponectin receptor 1	51094	1	0	0.6	1.66667	0	0	2	0	1	0	endocrine	Generic receptor
CMTM2	CKLF like MARVEL transmembrane domain containing 2	146225	1	0	1	1	0	0	1	0	0	1	immune	Generic binding protein
NR4A1	nuclear receptor subfamily 4 group A member 1	3164	1	0	1	1	0	0	1	0	1	0	endocrine	Transcription factor
AIMP1	aminoacyl tRNA synthetase complex interacting multifunctional protein 1	9255	1	0	0.218274	4.5814	0	0	8	0	0	1	immune	Protein
FLT3	fms related tyrosine kinase 3	2322	1	0	1	1	0	0	1	0	0	1	immune	Receptor with enzyme activity	1
GAST	gastrin	2520	1	0	1	1	0	0	1	0	1	0	endocrine	Receptor ligand
CSH1	chorionic somatomammotropin hormone 1	1442	1	0	0.140984	7.09302	0	0	11	0	1	0	endocrine	Generic binding protein
THRA	thyroid hormone receptor, alpha	7067	1	0	1	1	0	0	1	0	1	0	endocrine	Transcription factor	1
TNFSF10	TNF superfamily member 10	8743	1	0	1	1	0	0	1	0	0	1	immune	Receptor ligand
RXRB	retinoid X receptor beta	6257	1	0	0.6	1.66667	0	0	2	0	1	0	endocrine	Transcription factor	1
HNF4G	hepatocyte nuclear factor 4 gamma	3174	1	0	0.192825	5.18605	0	0	9	0	1	0	endocrine	Transcription factor
NR1I2	nuclear receptor subfamily 1 group I member 2	8856	1	0	0.140984	7.09302	0	0	11	0	1	0	endocrine	Transcription factor
RORC	RAR related orphan receptor C	6097	1	0	1	1	0	0	1	0	1	0	endocrine	Transcription factor
IL1R1	interleukin 1 receptor type 1	3554	1	0	1	1	0	0	1	0	0	1	immune	Generic receptor	1
RARB	retinoic acid receptor beta	5915	1	0	1	1	0	0	1	0	1	0	endocrine	Transcription factor	1
IL4R	interleukin 4 receptor	3566	1	0	1	1	0	0	1	0	0	1	immune	Generic receptor	1
IL6ST	interleukin 6 signal transducer	3572	1	0	0.172691	5.7907	0	0	10	0	0	1	immune	Generic receptor	1
NR1H4	nuclear receptor subfamily 1 group H member 4	9971	1	0	1	1	0	0	1	0	1	0	endocrine	Transcription factor	1
IL17B	interleukin 17B	27190	1	0	1	1	0	0	1	0	0	1	immune	Receptor ligand
GPI	glucose-6-phosphate isomerase	2821	1	0	0.135647	7.37209	0	0	12	0	0	1	immune	Receptor ligand
CCL2	C-C motif chemokine ligand 2	6347	1	0	0.135647	7.37209	0	0	12	0	0	1	immune	Receptor ligand	1
CCR7	C-C motif chemokine receptor 7	1236	1	0	0.135647	7.37209	0	0	12	0	0	1	immune	GPCR
INS	insulin	3630	1	0	1	1	0	0	1	0	1	0	endocrine	Receptor ligand
IL1RN	interleukin 1 receptor antagonist	3557	1	0	1	1	0	0	1	0	0	1	immune	Receptor ligand
RORA	RAR related orphan receptor A	6095	1	0	0.164751	6.06977	0	0	11	0	1	0	endocrine	Transcription factor
NR0B1	nuclear receptor subfamily 0 group B member 1	190	1	0	1	1	0	0	1	0	1	0	endocrine	Transcription factor
NODAL	nodal growth differentiation factor	4838	1	0	1	1	0	0	1	0	0	1	immune	Receptor ligand
TGFB1	transforming growth factor beta 1	7040	1	0	0.145763	6.86047	0	0	12	0	0	1	immune	Receptor ligand	1
IFNB1	interferon beta 1	3456	1	0	0.218274	4.5814	0	0	8	0	0	1	immune	Receptor ligand
MSTN	myostatin	2660	1	0	0.218274	4.5814	0	0	8	0	0	1	immune	Receptor ligand	1
CXCL3	C-X-C motif chemokine ligand 3	2921	1	0	0.218274	4.5814	0	0	8	0	0	1	immune	Receptor ligand
TIMP1	TIMP metallopeptidase inhibitor 1	7076	1	0	0.21393	4.67442	0	0	8	0	0	1	immune	Generic binding protein
NR1H3	nuclear receptor subfamily 1 group H member 3	10062	1	0	1	1	0	0	1	0	1	0	endocrine	Transcription factor
CCL24	C-C motif chemokine ligand 24	6369	1	0	1	1	0	0	1	0	0	1	immune	Receptor ligand
IFNAR2	interferon alpha and beta receptor subunit 2	3455	1	0	0.6	1.66667	0	0	2	0	0	1	immune	Generic receptor	1
XCL2	X-C motif chemokine ligand 2	6846	1	0	0.6	1.66667	0	0	2	0	0	1	immune	Receptor ligand
CMTM7	CKLF like MARVEL transmembrane domain containing 7	112616	1	0	0.6	1.66667	0	0	2	0	0	1	immune	Generic binding protein
IL6	interleukin 6	3569	1	0	0.19457	5.13953	0	0	10	0	0	1	immune	Receptor ligand	1
CCL13	C-C motif chemokine ligand 13	6357	1	0	0.19457	5.13953	0	0	10	0	0	1	immune	Receptor ligand
LEPR	leptin receptor	3953	1	0	0.19457	5.13953	0	0	10	0	0	1	immune	Generic receptor
CXCR4	C-X-C motif chemokine receptor 4	7852	1	0	0.19457	5.13953	0	0	10	0	0	1	immune	GPCR	1
INHBB	inhibin beta B subunit	3625	1	0	0.19457	5.13953	0	0	10	0	1	1	endocrine; immune	Receptor ligand
CSF2	colony stimulating factor 2	1437	1	0	0.19457	5.13953	0	0	10	0	0	1	immune	Receptor ligand	1
GDF15	growth differentiation factor 15	9518	1	0	0.19457	5.13953	0	0	10	0	0	1	immune	Receptor ligand
IL1RAP	interleukin 1 receptor accessory protein	3556	1	0	0.145763	6.86047	0	0	12	0	0	1	immune	Generic receptor
