# Supplementary material for: Knowledge-Based Neuroendocrine Immunomodulation (NIM) Molecular Network Construction and Its Application
Source: Molecules. 2018 May 30;23(6):1312. doi: 10.3390/molecules23061312 (PMC6099962; doi:10.3390/molecules23061312)
Supplement: Supplementary file 1 [file molecules-23-01312-s001.zip › Table S19 Network topology parameter data for internal regulatory network of ISSM.xlsx]

## Sheet: Sheet1
Gene_symbol	Gene Name	Entrez Gene IDs	Degree	BetweennessCentrality	ClosenessCentrality	AverageShortestPathLength	ClusteringCoefficient	TopologicalCoefficient	Eccentricity	nervous system	endocrine system	immune system	Object Type	system_tag 1	Therapeutic Drugs
ACKR2	atypical chemokine receptor 2	1238	20	0.032934	0.212544	4.70492	0.0181818	0.356061	10	0	0	1	GPCR	immune
CCR3	C-C motif chemokine receptor 3	1232	17	0.129978	0.230624	4.33607	0	0.222689	10	0	0	1	GPCR	immune
CCR5	C-C motif chemokine receptor 5 (gene/pseudogene)	1234	13	0.0613874	0.214411	4.66393	0	0.335664	10	0	0	1	GPCR	immune	1
CCR1	C-C motif chemokine receptor 1	1230	12	0.0476548	0.21366	4.68033	0	0.340909	10	0	0	1	GPCR	immune	1
CXCR3	C-X-C motif chemokine receptor 3	2833	11	0.166474	0.231939	4.31148	0.0363636	0.166008	10	0	0	1	GPCR	immune
CCL7	C-C motif chemokine ligand 7	6354	9	0.0488617	0.215548	4.63934	0	0.298387	11	0	0	1	Receptor ligand	immune
CCR2	C-C motif chemokine receptor 2	729230	9	0.0998907	0.217469	4.59836	0	0.274074	11	0	0	1	GPCR	immune	1
CCL5	C-C motif chemokine ligand 5	6352	9	0.249878	0.242545	4.12295	0.0714286	0.260714	9	0	0	1	Receptor ligand	immune
IL6ST	interleukin 6 signal transducer	3572	8	0.162309	0.166439	6.0082	0.142857	0.215909	11	0	0	1	Generic receptor	immune	1
CXCR2	C-X-C motif chemokine receptor 2	3579	8	0.119421	0.201987	4.95082	0	0.166667	10	0	0	1	GPCR	immune	1
CCL2	C-C motif chemokine ligand 2	6347	8	0.0275026	0.205387	4.86885	0	0.357143	11	0	0	1	Receptor ligand	immune	1
CSF2RB	colony stimulating factor 2 receptor beta common subunit	1439	7	0.857143	0.888889	1.125	0.142857	0.265306	2	0	0	1	Generic receptor	immune	1
CXCL12	C-X-C motif chemokine ligand 12	6387	7	0.251007	0.24898	4.01639	0.0952381	0.181818	9	0	0	1	Receptor ligand	immune
NODAL	nodal growth differentiation factor	4838	6	0.0488642	0.136161	7.34426	0.133333	0.309524	14	0	0	1	Receptor ligand	immune
CCR4	C-C motif chemokine receptor 4	1233	6	0.0263487	0.20678	4.83607	0.0666667	0.333333	10	0	0	1	GPCR	immune	1
IL17RA	interleukin 17 receptor A	23765	6	0.738095	0.777778	1.28571	0.2	0.36	2	0	0	1	Generic receptor	immune
CXCR4	C-X-C motif chemokine receptor 4	7852	6	0.163507	0.233716	4.27869	0.2	0.216667	10	0	0	1	GPCR	immune	1
CCL11	C-C motif chemokine ligand 11	6356	6	0.0118723	0.211073	4.7377	0	0.4	11	0	0	1	Receptor ligand	immune
ACKR4	atypical chemokine receptor 4	51554	6	0.0393956	0.181278	5.51639	0.0666667	0.30303	12	0	0	1	GPCR	immune
IL1R2	interleukin 1 receptor type 2	7850	6	0.40148	0.215548	4.63934	0	0.229167	9	0	0	1	Generic receptor	immune
CCL13	C-C motif chemokine ligand 13	6357	6	0.0263167	0.208191	4.80328	0	0.369048	11	0	0	1	Receptor ligand	immune
CCL17	C-C motif chemokine ligand 17	6361	5	0.0128712	0.203333	4.91803	0.333333	0.345238	10	0	0	1	Receptor ligand	immune
CCR8	C-C motif chemokine receptor 8	1237	5	0.0183642	0.191824	5.21311	0	0.311111	11	0	0	1	GPCR	immune
IL1RAP	interleukin 1 receptor accessory protein	3556	5	0.0340692	0.179148	5.58197	0.166667	0.428571	10	0	0	1	Generic receptor	immune
IL15	interleukin 15	3600	5	0.183579	0.166667	6	0	0.25	11	0	0	1	Receptor ligand	immune	1
MIF	macrophage migration inhibitory factor (glycosylation-inhibiting factor)	4282	5	0.235556	0.208547	4.79508	0.2	0.258824	11	0	0	1	Receptor ligand	immune	1
CCL3L3	C-C motif chemokine ligand 3 like 3	414062	5	0.00134813	0.193344	5.17213	0	0.532609	11	0	0	1	Receptor ligand	immune
CCL3L1	C-C motif chemokine ligand 3 like 1	6349	5	0.00134813	0.193344	5.17213	0	0.532609	11	0	0	1	Receptor ligand	immune
CCL8	C-C motif chemokine ligand 8	6355	5	0.0205104	0.20643	4.84426	0	0.4	11	0	0	1	Receptor ligand	immune
CCL3	C-C motif chemokine ligand 3	6348	5	0.00157114	0.180741	5.53279	0	0.558824	11	0	0	1	Receptor ligand	immune
BMP4	bone morphogenetic protein 4	652	5	0.0758705	0.155414	6.43443	0.1	0.32	13	0	0	1	Receptor ligand	immune
IL17RB	interleukin 17 receptor B	55540	4	0.52381	0.636364	1.57143	0	0.333333	2	0	0	1	Generic receptor	immune
IL1RL2	interleukin 1 receptor like 2	8808	4	0.8	0.666667	1.5	0	0.25	3	0	0	1	Generic receptor	immune
IL1R1	interleukin 1 receptor type 1	3554	4	0.0128094	0.178102	5.61475	0	0.4375	9	0	0	1	Generic receptor	immune	1
LIFR	LIF receptor alpha	3977	4	0.0327191	0.144208	6.93443	0.333333	0.363636	12	0	0	1	Generic receptor	immune	1
ACKR3	atypical chemokine receptor 3	57007	4	0.0787953	0.224265	4.45902	0.333333	0.357143	10	0	0	1	GPCR	immune
CCL21	C-C motif chemokine ligand 21	6366	4	0.0132461	0.192733	5.18852	0.333333	0.34375	11	0	0	1	Receptor ligand	immune
CCR10	C-C motif chemokine receptor 10	2826	4	0.0172902	0.180207	5.54918	0	0.4375	12	0	0	1	GPCR	immune
IFNAR1	interferon alpha and beta receptor subunit 1	3454	4	0.0641512	0.190031	5.2623	0	0.416667	9	0	0	1	Generic receptor	immune	1
IL6	interleukin 6	3569	4	0.361062	0.192126	5.20492	0.166667	0.296875	10	0	0	1	Receptor ligand	immune	1
IL13	interleukin 13	3596	4	0.0244547	0.114125	8.7623	0	0.5	14	0	0	1	Receptor ligand	immune	1
BMP1	bone morphogenetic protein 1	649	4	0.0327417	0.135706	7.36885	0	0.35	14	0	0	1	Metalloprotease	immune
TNFRSF11B	TNF receptor superfamily member 11b	4982	4	1	1	1	0	0	1	0	0	1	Generic receptor	immune
IL31RA	interleukin 31 receptor A	133396	4	0.0326514	0.144038	6.94262	0.166667	0.333333	12	0	0	1	Generic receptor	immune
PF4	platelet factor 4	5196	4	0.299312	0.243513	4.10656	0	0.25	8	0	0	1	Receptor ligand	immune
CCL16	C-C motif chemokine ligand 16	6360	4	0.00833626	0.199346	5.01639	0	0.4375	11	0	0	1	Receptor ligand	immune
BMP2	bone morphogenetic protein 2	650	4	0.0281805	0.15443	6.47541	0.333333	0.46875	13	0	0	1	Receptor ligand	immune
BMP7	bone morphogenetic protein 7	655	4	0.0353611	0.154626	6.46721	0.5	0.45	13	0	0	1	Receptor ligand	immune
CCL14	C-C motif chemokine ligand 14	6358	4	0.00134813	0.193344	5.17213	0	0.532609	11	0	0	1	Receptor ligand	immune
CXCL13	C-X-C motif chemokine ligand 13	10563	4	0.0213751	0.192733	5.18852	0.333333	0.328125	11	0	0	1	Receptor ligand	immune
GREM1	gremlin 1, DAN family BMP antagonist	26585	4	0.179018	0.178886	5.59016	0.166667	0.4	12	0	0	1	Generic binding protein	immune
CER1	cerberus 1, DAN family BMP antagonist	9350	4	0.00045161	0.135857	7.36066	0.5	0.475	14	0	0	1	Generic binding protein	immune
IL4R	interleukin 4 receptor	3566	3	0.0640835	0.128151	7.80328	0	0.416667	13	0	0	1	Generic receptor	immune	1
IL2RG	interleukin 2 receptor subunit gamma	3561	3	0.110419	0.145411	6.87705	0	0.333333	12	0	0	1	Generic receptor	immune	1
HMGB1	high mobility group box 1	3146	3	0.212086	0.230624	4.33607	0	0.333333	8	0	0	1	Transcription factor	immune
IL1B	interleukin 1 beta	3553	3	0.153802	0.212544	4.70492	0	0.47619	8	0	0	1	Receptor ligand	immune	1
CXCL11	C-X-C motif chemokine ligand 11	6373	3	0.0297639	0.213287	4.68852	0	0.42029	11	0	0	1	Receptor ligand	immune
CNTF	ciliary neurotrophic factor	1270	3	0.00020322	0.143529	6.96721	0.666667	0.555556	12	0	0	1	Receptor ligand	immune
IL6R	interleukin 6 receptor	3570	3	0.00745156	0.164199	6.09016	0.666667	0.5	11	0	0	1	Generic receptor	immune	1
IL17RC	interleukin 17 receptor C	84818	3	0.0238095	0.538462	1.85714	0.666667	0.6	3	0	0	1	Generic receptor	immune
CXCL10	C-X-C motif chemokine ligand 10	3627	3	0.0184986	0.222628	4.4918	0.333333	0.419753	10	0	0	1	Receptor ligand	immune	1
EBI3	Epstein-Barr virus induced 3	10148	3	1	1	1	0	0	1	0	0	1	Receptor ligand	immune
IFNAR2	interferon alpha and beta receptor subunit 2	3455	3	0.00020322	0.138952	7.19672	0	1	11	0	0	1	Generic receptor	immune	1
CXCR1	C-X-C motif chemokine receptor 1	3577	3	0.00832769	0.177843	5.62295	0	0.666667	10	0	0	1	GPCR	immune	1
CCL26	C-C motif chemokine ligand 26	10344	3	0.032868	0.198374	5.04098	0	0.438596	11	0	0	1	Receptor ligand	immune
CCL19	C-C motif chemokine ligand 19	6363	3	0.0129752	0.192126	5.20492	0	0.410256	11	0	0	1	Receptor ligand	immune
IL2RB	interleukin 2 receptor subunit beta	3560	3	0.0325159	0.143698	6.95902	0.333333	0.466667	12	0	0	1	Generic receptor	immune	1
CCL22	C-C motif chemokine ligand 22	6367	3	0.00020586	0.176556	5.66393	0	0.681818	11	0	0	1	Receptor ligand	immune
IL1RL1	interleukin 1 receptor like 1	9173	3	0	0.15231	6.56557	1	0.75	11	0	0	1	Generic receptor	immune
CXCL8	C-X-C motif chemokine ligand 8	3576	3	0.0931717	0.214411	4.66393	0	0.4	9	0	0	1	Receptor ligand	immune	1
CSF3	colony stimulating factor 3	1440	2	0.0163934	0.143192	6.98361	0	0.5	12	0	0	1	Receptor ligand	immune
IL3RA	interleukin 3 receptor subunit alpha	3563	2	0	0.533333	1.875	1	0.642857	3	0	0	1	Generic receptor	immune
IL3	interleukin 3	3562	2	0	0.533333	1.875	1	0.642857	3	0	0	1	Receptor ligand	immune	1
IL1A	interleukin 1 alpha	3552	2	0.00155328	0.178102	5.61475	0	0.8	10	0	0	1	Receptor ligand	immune	1
CCL25	C-C motif chemokine ligand 25	6370	2	0.0163934	0.15404	6.4918	0	0.5	13	0	1	1	Receptor ligand	endocrine; immune
IL5	interleukin 5	3567	2	0	0.533333	1.875	1	0.642857	3	0	0	1	Receptor ligand	immune	1
IL5RA	interleukin 5 receptor subunit alpha	3568	2	0	0.533333	1.875	1	0.642857	3	0	0	1	Generic receptor	immune	1
CLCF1	cardiotrophin like cytokine factor 1	23529	2	0.0163934	0.126425	7.90984	0	0.5	13	0	0	1	Receptor ligand	immune
CCR7	C-C motif chemokine receptor 7	1236	2	4.516e-05	0.162234	6.16393	0	0.833333	12	0	0	1	GPCR	immune
CCL18	C-C motif chemokine ligand 18	6362	2	0.00119373	0.189736	5.27049	0	0.526316	11	0	0	1	Receptor ligand	immune
CCL20	C-C motif chemokine ligand 20	6364	2	0.0163934	0.189147	5.28689	0	0.5	11	0	0	1	Receptor ligand	immune
CD4	CD4 molecule	920	2	0.0163934	0.200328	4.9918	0	0.5	10	0	0	1	Generic receptor	immune	1
IL12A	interleukin 12A	3592	2	0	0.666667	1.5	0	0	2	0	0	1	Receptor ligand	immune	1
IFNA2	interferon alpha 2	3440	2	0.00537416	0.160315	6.2377	0	0.833333	10	0	0	1	Receptor ligand	immune	1
CCL24	C-C motif chemokine ligand 24	6369	2	0.00035205	0.197092	5.07377	0	0.666667	11	0	0	1	Receptor ligand	immune
CXCL6	C-X-C motif chemokine ligand 6	6372	2	0.00139322	0.168741	5.92623	0	0.642857	11	0	0	1	Receptor ligand	immune
CCL28	C-C motif chemokine ligand 28	56477	2	0.00179603	0.188854	5.29508	0	0.558824	11	0	0	1	Receptor ligand	immune
CX3CR1	C-X3-C motif chemokine receptor 1	1524	2	0.0163934	0.166213	6.01639	0	0.5	12	0	0	1	GPCR	immune
EPOR	erythropoietin receptor	2057	2	0.25	0.571429	1.75	0	0.5	2	0	0	1	Generic receptor	immune	1
CSF2RA	colony stimulating factor 2 receptor alpha subunit	1438	2	0	0.533333	1.875	1	0.642857	3	0	0	1	Generic receptor	immune	1
IL2	interleukin 2	3558	2	0	0.125903	7.94262	1	0.833333	13	0	0	1	Receptor ligand	immune	1
IL2RA	interleukin 2 receptor subunit alpha	3559	2	0	0.125903	7.94262	1	0.833333	13	0	0	1	Generic receptor	immune	1
XCR1	X-C motif chemokine receptor 1	2829	2	1	1	1	0	0	1	0	0	1	GPCR	immune
IFNB1	interferon beta 1	3456	2	0.00537416	0.160315	6.2377	0	0.833333	10	0	0	1	Receptor ligand	immune
CCL15	C-C motif chemokine ligand 15	6359	2	0.00031218	0.190031	5.2623	0	0.710526	11	0	0	1	Receptor ligand	immune
VEGFA	vascular endothelial growth factor A	7422	2	0.252015	0.225926	4.42623	0	0.5	8	0	0	1	Receptor ligand	immune	1
IL1RN	interleukin 1 receptor antagonist	3557	2	0.00155328	0.178102	5.61475	0	0.8	10	0	0	1	Receptor ligand	immune
IL17F	interleukin 17F	112744	2	0	0.5	2	1	0.8	3	0	0	1	Receptor ligand	immune
IL13RA1	interleukin 13 receptor subunit alpha 1	3597	2	0.00013548	0.102694	9.7377	0	0.75	15	0	0	1	Generic receptor	immune
IL13RA2	interleukin 13 receptor subunit alpha 2	3598	2	0	0.102521	9.7541	0	0	15	0	0	1	Generic receptor	immune
IL7R	interleukin 7 receptor	3575	2	0.0163934	0.127349	7.85246	0	0.5	13	0	0	1	Generic receptor	immune
IL33	interleukin 33	90865	2	0	0.15231	6.56557	1	0.75	11	0	0	1	Receptor ligand	immune
CXCL1	C-X-C motif chemokine ligand 1	2919	2	0.00139322	0.168741	5.92623	0	0.642857	11	0	0	1	Receptor ligand	immune
TNFSF11	TNF superfamily member 11	8600	2	0	0.666667	1.5	0	0	2	0	0	1	Receptor ligand	immune	1
CSF2	colony stimulating factor 2	1437	2	0	0.533333	1.875	1	0.642857	3	0	0	1	Receptor ligand	immune	1
IL37	interleukin 37	27178	2	0.533333	0.6	1.66667	0	0.5	2	0	0	1	Receptor ligand	immune
IL22	interleukin 22	50616	2	1	1	1	0	0	1	0	0	1	Receptor ligand	immune
CD74	CD74 molecule	972	2	0	0.197411	5.06557	1	0.6875	11	0	0	1	Generic receptor	immune	1
IL18R1	interleukin 18 receptor 1	8809	2	0.333333	0.461538	2.16667	0	0.5	3	0	0	1	Generic receptor	immune
IL4	interleukin 4	3565	2	0.00806124	0.113912	8.77869	0	0.75	14	0	0	1	Receptor ligand	immune	1
IL15RA	interleukin 15 receptor subunit alpha	3601	2	0	0.143025	6.9918	0	0	12	0	0	1	Generic binding protein	immune
IL17A	interleukin 17A	3605	2	0	0.5	2	1	0.8	3	0	0	1	Receptor ligand	immune	1
CXCL9	C-X-C motif chemokine ligand 9	4283	2	0.00123371	0.197092	5.07377	0	0.619048	11	0	0	1	Receptor ligand	immune
FGF2	fibroblast growth factor 2	2247	2	0.00483214	0.205734	4.86066	0	0.5	9	0	0	1	Receptor ligand	immune	1
ADIPOQ	adiponectin, C1Q and collagen domain containing	9370	2	0.00543521	0.202995	4.92623	0	0.5	10	0	1	1	Receptor ligand	endocrine; immune
TNFSF10	TNF superfamily member 10	8743	2	0	0.666667	1.5	0	0	2	0	0	1	Receptor ligand	immune
IFNA8	interferon alpha 8	3445	2	0.00537416	0.160315	6.2377	0	0.833333	10	0	0	1	Receptor ligand	immune	1
CSF3R	colony stimulating factor 3 receptor	1441	1	0	0.125385	7.97541	0	0	13	0	0	1	Generic receptor	immune	1
CXCL16	C-X-C motif chemokine ligand 16	58191	1	0	1	1	0	0	1	0	0	1	Receptor ligand	immune
CXCR6	C-X-C motif chemokine receptor 6	10663	1	0	1	1	0	0	1	0	0	1	GPCR	immune
IL25	interleukin 25	64806	1	0	0.411765	2.42857	0	0	3	0	0	1	Receptor ligand	immune
GDF1	growth differentiation factor 1	2657	1	0	0.119961	8.33607	0	0	15	0	0	1	Receptor ligand	immune
CCL23	C-C motif chemokine ligand 23	6368	1	0	0.176301	5.67213	0	0	11	0	0	1	Receptor ligand	immune
CTF1	cardiotrophin 1	1489	1	0	0.142857	7	0	0	12	0	0	1	Receptor ligand	immune
IL20RA	interleukin 20 receptor subunit alpha	53832	1	0	1	1	0	0	1	0	0	1	Generic receptor	immune
IL20RB	interleukin 20 receptor subunit beta	53833	1	0	1	1	0	0	1	0	0	1	Generic receptor	immune
IL36A	interleukin 36, alpha	27179	1	0	0.428571	2.33333	0	0	4	0	0	1	Receptor ligand	immune
PPBP	pro-platelet basic protein	5473	1	0	0.168276	5.94262	0	0	11	0	0	1	Receptor ligand	immune
CXCL2	C-X-C motif chemokine ligand 2	2920	1	0	0.168276	5.94262	0	0	11	0	0	1	Receptor ligand	immune
CCR9	C-C motif chemokine receptor 9	10803	1	0	0.133625	7.48361	0	0	14	0	0	1	GPCR	immune	1
CNTFR	ciliary neurotrophic factor receptor	1271	1	0	0.112339	8.90164	0	0	14	0	0	1	Generic receptor	immune
FLT3LG	fms related tyrosine kinase 3 ligand	2323	1	0	1	1	0	0	1	0	0	1	Receptor ligand	immune
FLT3	fms related tyrosine kinase 3	2322	1	0	1	1	0	0	1	0	0	1	Receptor with enzyme activity	immune	1
IL36G	interleukin 36, gamma	56300	1	0	0.428571	2.33333	0	0	4	0	0	1	Receptor ligand	immune
CKLF	chemokine like factor	51192	1	0	0.171589	5.82787	0	0	11	0	0	1	Transcription factor	immune
IL17B	interleukin 17B	27190	1	0	0.411765	2.42857	0	0	3	0	0	1	Receptor ligand	immune
CCR6	C-C motif chemokine receptor 6	1235	1	0	0.159269	6.27869	0	0	12	0	0	1	GPCR	immune
CCL1	C-C motif chemokine ligand 1	6346	1	0	0.161162	6.20492	0	0	12	0	0	1	Receptor ligand	immune
IL23A	interleukin 23 subunit alpha	51561	1	0	1	1	0	0	1	0	0	1	Receptor ligand	immune	1
IL12B	interleukin 12B	3593	1	0	1	1	0	0	1	0	0	1	Receptor ligand	immune	1
CCL27	C-C motif chemokine ligand 27	10850	1	0	0.152882	6.54098	0	0	13	0	0	1	Receptor ligand	immune
IL11	interleukin 11	3589	1	0	1	1	0	0	1	0	0	1	Receptor ligand	immune
IL11RA	interleukin 11 receptor subunit alpha	3590	1	0	1	1	0	0	1	0	0	1	Generic receptor	immune	1
KITLG	KIT ligand	4254	1	0	0.380952	2.625	0	0	3	0	0	1	Receptor ligand	immune
XCL1	X-C motif chemokine ligand 1	6375	1	0	0.666667	1.5	0	0	2	0	0	1	Receptor ligand	immune
IL7	interleukin 7	3574	1	0	0.113068	8.84426	0	0	14	0	0	1	Receptor ligand	immune
XCL2	X-C motif chemokine ligand 2	6846	1	0	0.666667	1.5	0	0	2	0	0	1	Receptor ligand	immune
CSF1	colony stimulating factor 1	1435	1	0	1	1	0	0	1	0	0	1	Receptor ligand	immune
IL34	interleukin 34	146433	1	0	1	1	0	0	1	0	0	1	Receptor ligand	immune
GDF11	growth differentiation factor 11	10220	1	0	0.119608	8.36066	0	0	15	0	0	1	Receptor ligand	immune
IL16	interleukin 16	3603	1	0	0.167123	5.98361	0	0	11	0	0	1	Receptor ligand	immune
THPO	thrombopoietin	7066	1	0	1	1	0	0	1	0	1	1	Receptor ligand	endocrine; immune
MPL	MPL proto-oncogene, thrombopoietin receptor	4352	1	0	1	1	0	0	1	0	0	1	Generic receptor	immune	1
IL27	interleukin 27	246778	1	0	0.666667	1.5	0	0	2	0	0	1	Receptor ligand	immune
IL10	interleukin 10	3586	1	0	1	1	0	0	1	0	0	1	Receptor ligand	immune
IL10RA	interleukin 10 receptor subunit alpha	3587	1	0	1	1	0	0	1	0	0	1	Generic receptor	immune
LIF	LIF, interleukin 6 family cytokine	3976	1	0	0.142857	7	0	0	12	0	0	1	Receptor ligand	immune
IL31	interleukin 31	386653	1	0	0.126033	7.93443	0	0	13	0	0	1	Receptor ligand	immune
CXCL5	C-X-C motif chemokine ligand 5	6374	1	0	0.168276	5.94262	0	0	11	0	0	1	Receptor ligand	immune
GDF9	growth differentiation factor 9	2661	1	0	1	1	0	0	1	0	0	1	Receptor ligand	immune
BMP15	bone morphogenetic protein 15	9210	1	0	1	1	0	0	1	0	0	1	Receptor ligand	immune
IL22RA1	interleukin 22 receptor subunit alpha 1	58985	1	0	0.666667	1.5	0	0	2	0	0	1	Generic receptor	immune
CXCL3	C-X-C motif chemokine ligand 3	2921	1	0	0.168276	5.94262	0	0	11	0	0	1	Receptor ligand	immune
IL17RE	interleukin 17 receptor E	132014	1	0	0.466667	2.14286	0	0	3	0	0	1	Generic receptor	immune
IL18	interleukin 18	3606	1	0	0.333333	3	0	0	4	0	0	1	Receptor ligand	immune
CX3CL1	C-X3-C motif chemokine ligand 1	6376	1	0	0.14269	7.0082	0	0	13	0	0	1	Receptor ligand	immune
OSMR	oncostatin M receptor	9180	1	0	0.126033	7.93443	0	0	13	0	0	1	Generic receptor	immune
CXCR5	C-X-C motif chemokine receptor 5	643	1	0	0.161804	6.18033	0	0	12	0	0	1	GPCR	immune
IFNG	interferon gamma	3458	1	0	1	1	0	0	1	0	0	1	Receptor ligand	immune	1
IFNGR1	interferon gamma receptor 1	3459	1	0	1	1	0	0	1	0	0	1	Generic receptor	immune	1
IL36RN	interleukin 36 receptor antagonist	26525	1	0	0.428571	2.33333	0	0	4	0	0	1	Receptor ligand	immune
LEFTY2	left-right determination factor 2	7044	1	0	0.119961	8.33607	0	0	15	0	0	1	Receptor ligand	immune
LEFTY1	left-right determination factor 1	10637	1	0	0.119961	8.33607	0	0	15	0	0	1	Receptor ligand	immune
CXCL14	C-X-C motif chemokine ligand 14	9547	1	0	0.189736	5.27049	0	0	11	0	0	1	Receptor ligand	immune
IL22RA2	interleukin 22 receptor subunit alpha 2	116379	1	0	0.666667	1.5	0	0	2	0	0	1	Generic receptor	immune
GDF3	growth differentiation factor 3	9573	1	0	0.134658	7.42623	0	0	14	0	0	1	Receptor ligand	immune
CCL4L2	C-C motif chemokine ligand 4 like 2	9560	1	0	0.176812	5.65574	0	0	11	0	0	1	Receptor ligand	immune
CCL4L1	C-C motif chemokine ligand 4 like 1	388372	1	0	0.176812	5.65574	0	0	11	0	0	1	Receptor ligand	immune
MSTN	myostatin	2660	1	0	0.119608	8.36066	0	0	15	0	0	1	Receptor ligand	immune	1
