# Supplementary material for: Knowledge-Based Neuroendocrine Immunomodulation (NIM) Molecular Network Construction and Its Application
Source: Molecules. 2018 May 30;23(6):1312. doi: 10.3390/molecules23061312 (PMC6099962; doi:10.3390/molecules23061312)
Supplement: Supplementary file 1 [file molecules-23-01312-s001.zip › Table S2 Signaling molecules belonging to nervous system (genes).xlsx]

## Sheet: Sheet1
Entry	Entry name	Status	Protein names	Gene names	Organism	Gene names (primary )	Gene ontology (biological process)	Gene ontology (cellular component)	Gene ontology (GO)	Gene ontology (molecular function)	Gene ontology IDs	PubMed ID	Mapped PubMed ID	Subcellular location [CC]	Protein families	Keywords	Cross-reference (GeneID)	Tissue specificity	Subcellular location [CC]
P01213	PDYN_HUMAN	reviewed	Proenkephalin-B (Beta-neoendorphin-dynorphin) (Preprodynorphin) [Cleaved into: Alpha-neoendorphin; Beta-neoendorphin; Big dynorphin (Big Dyn); Dynorphin A(1-17) (Dyn-A17) (Dynorphin A); Dynorphin A(1-13); Dynorphin A(1-8); Leu-enkephalin; Rimorphin (Dynorphin B) (Dyn-B) (Dynorphin B(1-13)); Leumorphin (Dynorphin B-29)]	PDYN	Homo sapiens (Human)	PDYN	chemical synaptic transmission [GO:0007268]; neuropeptide signaling pathway [GO:0007218]; sensory perception [GO:0007600]	axon terminus [GO:0043679]; dendrite [GO:0030425]; extracellular region [GO:0005576]; neuronal cell body [GO:0043025]; plasma membrane [GO:0005886]	axon terminus [GO:0043679]; dendrite [GO:0030425]; extracellular region [GO:0005576]; neuronal cell body [GO:0043025]; plasma membrane [GO:0005886]; neuropeptide hormone activity [GO:0005184]; opioid peptide activity [GO:0001515]; opioid receptor binding [GO:0031628]; chemical synaptic transmission [GO:0007268]; neuropeptide signaling pathway [GO:0007218]; sensory perception [GO:0007600]	neuropeptide hormone activity [GO:0005184]; opioid peptide activity [GO:0001515]; opioid receptor binding [GO:0031628]	GO:0001515; GO:0005184; GO:0005576; GO:0005886; GO:0007218; GO:0007268; GO:0007600; GO:0030425; GO:0031628; GO:0043025; GO:0043679	6316163; 14702039; 11780052; 15489334; 9047294; 17316701; 16515546; 21035104; 21712028; 23108490; 23471613	6316163; 14702039; 11780052; 15489334; 9047294; 17316701; 16515546; 21035104; 21712028; 23108490; 23471613; 11803449; 11835385; 11992566; 12207142; 14552886; 15301734; 15894804; 16184603; 16274263; 16314761; 16529859; 16914231; 16924269; 17559549; 18184800; 18334734; 18355961; 18923396; 19066720; 19086053; 19094085; 19183129; 19219857; 19298317; 19437412; 19468819; 19474285; 19486061; 19874574; 1…	SUBCELLULAR LOCATION: Secreted.	Opioid neuropeptide precursor family	3D-structure; Cleavage on pair of basic residues; Complete proteome; Disease mutation; Disulfide bond; Endorphin; Neurodegeneration; Neuropeptide; Neurotransmitter; Opioid peptide; Reference proteome; Secreted; Signal; Spinocerebellar ataxia	5173;		SUBCELLULAR LOCATION: Secreted.
Q13519	PNOC_HUMAN	reviewed	Prepronociceptin [Cleaved into: Nocistatin; Nociceptin (Orphanin FQ) (PPNOC); Orphanin FQ2]	PNOC OFQ	Homo sapiens (Human)	PNOC	chemical synaptic transmission [GO:0007268]; female pregnancy [GO:0007565]; neuropeptide signaling pathway [GO:0007218]; sensory perception [GO:0007600]; signal transduction [GO:0007165]	axon terminus [GO:0043679]; dendrite [GO:0030425]; extracellular region [GO:0005576]; neuronal cell body [GO:0043025]; plasma membrane [GO:0005886]	axon terminus [GO:0043679]; dendrite [GO:0030425]; extracellular region [GO:0005576]; neuronal cell body [GO:0043025]; plasma membrane [GO:0005886]; neuropeptide hormone activity [GO:0005184]; opioid peptide activity [GO:0001515]; opioid receptor binding [GO:0031628]; chemical synaptic transmission [GO:0007268]; female pregnancy [GO:0007565]; neuropeptide signaling pathway [GO:0007218]; sensory p…	neuropeptide hormone activity [GO:0005184]; opioid peptide activity [GO:0001515]; opioid receptor binding [GO:0031628]	GO:0001515; GO:0005184; GO:0005576; GO:0005886; GO:0007165; GO:0007218; GO:0007268; GO:0007565; GO:0007600; GO:0030425; GO:0031628; GO:0043025; GO:0043679	8710928; 8710930; 12950177; 14702039; 15489334; 9168905	8710928; 8710930; 12950177; 14702039; 15489334; 9168905; 11436130; 11501941; 12812047; 16043263; 17910740; 18292431; 19058789; 19501074; 19560501; 19573600; 19874574; 20100531; 20379614; 20888736; 21310194; 21547539; 21600132; 21744319; 22706982; 23454174; 25677768; 25677772; 25677773; 25677774; 25677776; 25677777; 25677778; 26233486; 26349406; 26791055	SUBCELLULAR LOCATION: Secreted.	Opioid neuropeptide precursor family	Alternative splicing; Cleavage on pair of basic residues; Complete proteome; Disulfide bond; Neuropeptide; Neurotransmitter; Opioid peptide; Reference proteome; Secreted; Signal	5368;	TISSUE SPECIFICITY: Predominantly expressed in the brain and spinal cord. Also expressed and secreted by peripheral blood neutrophils following degranulation. {ECO:0000269|PubMed:12950177}.	SUBCELLULAR LOCATION: Secreted.
P20366	TKN1_HUMAN	reviewed	Protachykinin-1 (PPT) [Cleaved into: Substance P; Neurokinin A (NKA) (Neuromedin L) (Substance K); Neuropeptide K (NPK); Neuropeptide gamma; C-terminal-flanking peptide]	TAC1 NKA NKNA TAC2	Homo sapiens (Human)	TAC1	antibacterial humoral response [GO:0019731]; antifungal humoral response [GO:0019732]; antimicrobial humoral immune response mediated by antimicrobial peptide [GO:0061844]; associative learning [GO:0008306]; cell-cell signaling [GO:0007267]; cellular response to nerve growth factor stimulus [GO:1990090]; chemical synaptic transmission [GO:0007268]; defense response to Gram-negative bacterium [GO:…	axon [GO:0030424]; extracellular region [GO:0005576]; extracellular space [GO:0005615]; neuronal cell body [GO:0043025]; plasma membrane [GO:0005886]	axon [GO:0030424]; extracellular region [GO:0005576]; extracellular space [GO:0005615]; neuronal cell body [GO:0043025]; plasma membrane [GO:0005886]; receptor binding [GO:0005102]; substance P receptor binding [GO:0031835]; antibacterial humoral response [GO:0019731]; antifungal humoral response [GO:0019732]; antimicrobial humoral immune response mediated by antimicrobial peptide [GO:0061844]; a…	receptor binding [GO:0005102]; substance P receptor binding [GO:0031835]	GO:0001878; GO:0002675; GO:0005102; GO:0005576; GO:0005615; GO:0005886; GO:0006954; GO:0007204; GO:0007217; GO:0007218; GO:0007267; GO:0007268; GO:0007320; GO:0007616; GO:0008217; GO:0008306; GO:0009582; GO:0009725; GO:0010459; GO:0010634; GO:0019233; GO:0019731; GO:0019732; GO:0030424; GO:0031640; GO:0031835; GO:0032224; GO:0032230; GO:0032496; GO:0035815; GO:0043025; GO:0043278; GO:0045087; GO:…	3770210; 12853948; 12690205; 15489334; 1708336; 3038549; 9846828; 2284201; 21314817; 16503654	3770210; 12853948; 12690205; 15489334; 1708336; 3038549; 9846828; 2284201; 21314817; 16503654; 11921119; 11950831; 12074933; 12382579; 12383866; 12486316; 12528114; 12548712; 12578734; 12686752; 12705477; 12854086; 12871824; 14532289; 14564346; 14589248; 14703707; 14749007; 15130944; 15358539; 15544859; 15690122; 15729363; 15761654; 15899028; 16169070; 16816831; 16877367; 16952549; 17087112; 1717…	SUBCELLULAR LOCATION: Secreted.	Tachykinin family	3D-structure; Alternative splicing; Amidation; Cleavage on pair of basic residues; Complete proteome; Direct protein sequencing; Neuropeptide; Neurotransmitter; Reference proteome; Secreted; Signal	6863;		SUBCELLULAR LOCATION: Secreted.
Q16568	CART_HUMAN	reviewed	Cocaine- and amphetamine-regulated transcript protein [Cleaved into: CART(1-39); CART(42-89)]	CARTPT CART	Homo sapiens (Human)	CARTPT	activation of MAPKK activity [GO:0000186]; adult feeding behavior [GO:0008343]; cell-cell signaling [GO:0007267]; cellular glucose homeostasis [GO:0001678]; cellular response to starvation [GO:0009267]; chemical synaptic transmission [GO:0007268]; circadian regulation of gene expression [GO:0032922]; G-protein coupled receptor signaling pathway [GO:0007186]; negative regulation of appetite [GO:00…	extracellular space [GO:0005615]; secretory granule [GO:0030141]	extracellular space [GO:0005615]; secretory granule [GO:0030141]; neuropeptide hormone activity [GO:0005184]; activation of MAPKK activity [GO:0000186]; adult feeding behavior [GO:0008343]; cell-cell signaling [GO:0007267]; cellular glucose homeostasis [GO:0001678]; cellular response to starvation [GO:0009267]; chemical synaptic transmission [GO:0007268]; circadian regulation of gene expression […	neuropeptide hormone activity [GO:0005184]	GO:0000186; GO:0001678; GO:0005184; GO:0005615; GO:0007165; GO:0007186; GO:0007218; GO:0007267; GO:0007268; GO:0008343; GO:0009267; GO:0030141; GO:0032099; GO:0032812; GO:0032922; GO:0045671; GO:0045777; GO:0045779; GO:0050796; GO:0051971; GO:0070093; GO:0070253	8647455; 15489334; 15340161; 9590691; 11478874; 10905499; 11522684	8647455; 15489334; 15340161; 9590691; 11478874; 10905499; 11522684; 10235641; 11791158; 11857741; 12147208; 12654232; 15234472; 15326462; 15597110; 15823203; 16102267; 16146347; 16210370; 16309793; 16614075; 17008116; 17105939; 17525122; 17631364; 18572320; 19058789; 19077438; 19086053; 19110485; 19356602; 19874574; 19876004; 20151954; 20186155; 20362026; 20468064; 20628086; 21605873; 21803054; 2…	SUBCELLULAR LOCATION: Secreted {ECO:0000305}.	CART family	3D-structure; Cleavage on pair of basic residues; Complete proteome; Direct protein sequencing; Disulfide bond; Neuropeptide; Neurotransmitter; Obesity; Phosphoprotein; Polymorphism; Reference proteome; Secreted; Signal	9607;	TISSUE SPECIFICITY: Hypothalamus. Found in neurons of the ventrolateral part of the arcuate nucleus, in the external zone of the median eminence, and also found in terminals in the periventricular part of the paraventricular nucleus.	SUBCELLULAR LOCATION: Secreted {ECO:0000305}.
P47898	5HT5A_HUMAN	reviewed	5-hydroxytryptamine receptor 5A (5-HT-5) (5-HT-5A) (5-HT5A) (Serotonin receptor 5A)	HTR5A	Homo sapiens (Human)	HTR5A	adenylate cyclase-inhibiting serotonin receptor signaling pathway [GO:0007198]; cAMP-mediated signaling [GO:0019933]; G-protein coupled receptor signaling pathway [GO:0007186]; hippocampus development [GO:0021766]; response to estradiol [GO:0032355]	dendrite [GO:0030425]; Golgi apparatus [GO:0005794]; integral component of plasma membrane [GO:0005887]; perikaryon [GO:0043204]; plasma membrane [GO:0005886]; rough endoplasmic reticulum [GO:0005791]	dendrite [GO:0030425]; Golgi apparatus [GO:0005794]; integral component of plasma membrane [GO:0005887]; perikaryon [GO:0043204]; plasma membrane [GO:0005886]; rough endoplasmic reticulum [GO:0005791]; G-protein coupled serotonin receptor activity [GO:0004993]; neurotransmitter receptor activity [GO:0030594]; serotonin binding [GO:0051378]; adenylate cyclase-inhibiting serotonin receptor signalin…	G-protein coupled serotonin receptor activity [GO:0004993]; neurotransmitter receptor activity [GO:0030594]; serotonin binding [GO:0051378]	GO:0004993; GO:0005791; GO:0005794; GO:0005886; GO:0005887; GO:0007186; GO:0007198; GO:0019933; GO:0021766; GO:0030425; GO:0030594; GO:0032355; GO:0043204; GO:0051378	7988681; 15489334; 16959974	7988681; 15489334; 16959974; 10884063; 11317225; 12627464; 15581469; 16701945; 17203304; 17881091; 18079067; 18253134; 18802937; 19086053; 19156168; 19328558; 19381154; 19455600; 20388841; 20468064; 20734064; 24903772	SUBCELLULAR LOCATION: Cell membrane; Multi-pass membrane protein.	G-protein coupled receptor 1 family	Cell membrane; Complete proteome; Disulfide bond; G-protein coupled receptor; Glycoprotein; Membrane; Polymorphism; Receptor; Reference proteome; Transducer; Transmembrane; Transmembrane helix	3361;		SUBCELLULAR LOCATION: Cell membrane; Multi-pass membrane protein.
P50406	5HT6R_HUMAN	reviewed	5-hydroxytryptamine receptor 6 (5-HT-6) (5-HT6) (Serotonin receptor 6)	HTR6	Homo sapiens (Human)	HTR6	cerebral cortex cell migration [GO:0021795]; chemical synaptic transmission [GO:0007268]; G-protein coupled receptor signaling pathway, coupled to cyclic nucleotide second messenger [GO:0007187]; positive regulation of TOR signaling [GO:0032008]	cilium [GO:0005929]; integral component of plasma membrane [GO:0005887]; plasma membrane [GO:0005886]	cilium [GO:0005929]; integral component of plasma membrane [GO:0005887]; plasma membrane [GO:0005886]; G-protein coupled serotonin receptor activity [GO:0004993]; histamine receptor activity [GO:0004969]; neurotransmitter receptor activity [GO:0030594]; cerebral cortex cell migration [GO:0021795]; chemical synaptic transmission [GO:0007268]; G-protein coupled receptor signaling pathway, coupled t…	G-protein coupled serotonin receptor activity [GO:0004993]; histamine receptor activity [GO:0004969]; neurotransmitter receptor activity [GO:0030594]	GO:0004969; GO:0004993; GO:0005886; GO:0005887; GO:0005929; GO:0007187; GO:0007268; GO:0021795; GO:0030594; GO:0032008	8522988; 16710414; 15489334; 7656980; 23027611	8522988; 16710414; 15489334; 7656980; 23027611; 11140838; 11163544; 11287786; 11524147; 11725820; 11889255; 12023056; 12057822; 12579508; 12618306; 12627464; 14698468; 14741325; 15048641; 15482912; 15531082; 15737640; 15823158; 15896229; 16633140; 16640790; 16682118; 16701945; 16770336; 17189269; 18079067; 18197272; 18253134; 18583979; 18855532; 19086053; 19095219; 19156168; 19455600; 19590397; 1…	SUBCELLULAR LOCATION: Cell membrane; Multi-pass membrane protein.	G-protein coupled receptor 1 family	Cell membrane; Complete proteome; Disulfide bond; G-protein coupled receptor; Membrane; Receptor; Reference proteome; Transducer; Transmembrane; Transmembrane helix	3362;	TISSUE SPECIFICITY: Expressed in several human brain regions, most prominently in the caudate nucleus.	SUBCELLULAR LOCATION: Cell membrane; Multi-pass membrane protein.
P34969	5HT7R_HUMAN	reviewed	5-hydroxytryptamine receptor 7 (5-HT-7) (5-HT7) (5-HT-X) (Serotonin receptor 7)	HTR7	Homo sapiens (Human)	HTR7	adenylate cyclase-inhibiting serotonin receptor signaling pathway [GO:0007198]; blood circulation [GO:0008015]; chemical synaptic transmission [GO:0007268]; circadian rhythm [GO:0007623]; G-protein coupled receptor signaling pathway, coupled to cyclic nucleotide second messenger [GO:0007187]; smooth muscle contraction [GO:0006939]; vasoconstriction [GO:0042310]	integral component of plasma membrane [GO:0005887]; plasma membrane [GO:0005886]	integral component of plasma membrane [GO:0005887]; plasma membrane [GO:0005886]; G-protein coupled serotonin receptor activity [GO:0004993]; neurotransmitter receptor activity [GO:0030594]; serotonin binding [GO:0051378]; adenylate cyclase-inhibiting serotonin receptor signaling pathway [GO:0007198]; blood circulation [GO:0008015]; chemical synaptic transmission [GO:0007268]; circadian rhythm [G…	G-protein coupled serotonin receptor activity [GO:0004993]; neurotransmitter receptor activity [GO:0030594]; serotonin binding [GO:0051378]	GO:0004993; GO:0005886; GO:0005887; GO:0006939; GO:0007187; GO:0007198; GO:0007268; GO:0007623; GO:0008015; GO:0030594; GO:0042310; GO:0051378	9084407; 8226867; 14702039; 19054851; 15164054; 15489334; 22448645; 9154233	9084407; 8226867; 14702039; 19054851; 15164054; 15489334; 22448645; 9154233; 11163544; 11906971; 12446729; 12767050; 14741325; 15086532; 15581469; 15896881; 16192982; 16385451; 16870886; 16935469; 17321075; 17406648; 17428232; 17936759; 18079067; 18243350; 18855532; 19086053; 19156168; 19233240; 19439818; 19455600; 19486527; 20468064; 20602615; 21184583; 21424680; 22245496; 22543085; 23355731; 23…	SUBCELLULAR LOCATION: Cell membrane; Multi-pass membrane protein.	G-protein coupled receptor 1 family	Alternative splicing; Cell membrane; Complete proteome; Disulfide bond; G-protein coupled receptor; Glycoprotein; Lipoprotein; Membrane; Palmitate; Polymorphism; Receptor; Reference proteome; Transducer; Transmembrane; Transmembrane helix	3363;	TISSUE SPECIFICITY: Isoform A is the predominant isoform in spleen, caudate and hippocampus. Isoform B is expressed at lower levels. Isoform D is a minor isoform in term of expression. {ECO:0000269|PubMed:9084407}.	SUBCELLULAR LOCATION: Cell membrane; Multi-pass membrane protein.
Q8NGG3	OR5T3_HUMAN	reviewed	Olfactory receptor 5T3 (Olfactory receptor OR11-178)	OR5T3	Homo sapiens (Human)	OR5T3		integral component of membrane [GO:0016021]; plasma membrane [GO:0005886]	integral component of membrane [GO:0016021]; plasma membrane [GO:0005886]; G-protein coupled serotonin receptor activity [GO:0004993]; neurotransmitter receptor activity [GO:0030594]; olfactory receptor activity [GO:0004984]	G-protein coupled serotonin receptor activity [GO:0004993]; neurotransmitter receptor activity [GO:0030594]; olfactory receptor activity [GO:0004984]	GO:0004984; GO:0004993; GO:0005886; GO:0016021; GO:0030594	16554811; 14983052		SUBCELLULAR LOCATION: Cell membrane; Multi-pass membrane protein.	G-protein coupled receptor 1 family	Cell membrane; Complete proteome; Disulfide bond; G-protein coupled receptor; Glycoprotein; Membrane; Olfaction; Polymorphism; Receptor; Reference proteome; Sensory transduction; Transducer; Transmembrane; Transmembrane helix	390154;		SUBCELLULAR LOCATION: Cell membrane; Multi-pass membrane protein.
Q96G91	P2Y11_HUMAN	reviewed	P2Y purinoceptor 11 (P2Y11)	P2RY11	Homo sapiens (Human)	P2RY11	activation of adenylate cyclase activity [GO:0007190]; calcium-mediated signaling [GO:0019722]; cellular response to ATP [GO:0071318]; defense response [GO:0006952]; G-protein coupled receptor signaling pathway [GO:0007186]; neuronal signal transduction [GO:0023041]; phospholipase C-activating G-protein coupled receptor signaling pathway [GO:0007200]	integral component of plasma membrane [GO:0005887]; intracellular [GO:0005622]; plasma membrane [GO:0005886]	integral component of plasma membrane [GO:0005887]; intracellular [GO:0005622]; plasma membrane [GO:0005886]; ATP-activated adenosine receptor activity [GO:0045031]; G-protein coupled purinergic nucleotide receptor activity [GO:0045028]; neurotransmitter receptor activity [GO:0030594]; receptor activity [GO:0004872]; activation of adenylate cyclase activity [GO:0007190]; calcium-mediated signalin…	ATP-activated adenosine receptor activity [GO:0045031]; G-protein coupled purinergic nucleotide receptor activity [GO:0045028]; neurotransmitter receptor activity [GO:0030594]; receptor activity [GO:0004872]	GO:0004872; GO:0005622; GO:0005886; GO:0005887; GO:0006952; GO:0007186; GO:0007190; GO:0007200; GO:0019722; GO:0023041; GO:0030594; GO:0045028; GO:0045031; GO:0071318	11278528; 14702039; 15489334; 9405388;	11278528; 14702039; 15489334; 9405388; 11690642; 16926152; 17135283; 17338680; 17707504; 17824841; 18056402; 18726826; 20668227; 20964598; 21170044; 21219331; 22052557; 22177342; 23461851; 23577075; 24524250; 24588705; 26078273	SUBCELLULAR LOCATION: Cell membrane; Multi-pass membrane protein.	G-protein coupled receptor 1 family	3D-structure; Cell membrane; Complete proteome; Disulfide bond; G-protein coupled receptor; Glycoprotein; Membrane; Polymorphism; Receptor; Reference proteome; Transducer; Transmembrane; Transmembrane helix	5032;	TISSUE SPECIFICITY: Highest expression in liver and spleen. {ECO:0000269|PubMed:11278528}.	SUBCELLULAR LOCATION: Cell membrane; Multi-pass membrane protein.
Q8NGA5	O10H4_HUMAN	reviewed	Olfactory receptor 10H4 (Olfactory receptor OR19-28)	OR10H4	Homo sapiens (Human)	OR10H4		integral component of membrane [GO:0016021]; plasma membrane [GO:0005886]	integral component of membrane [GO:0016021]; plasma membrane [GO:0005886]; G-protein coupled serotonin receptor activity [GO:0004993]; neurotransmitter receptor activity [GO:0030594]; olfactory receptor activity [GO:0004984]	G-protein coupled serotonin receptor activity [GO:0004993]; neurotransmitter receptor activity [GO:0030594]; olfactory receptor activity [GO:0004984]	GO:0004984; GO:0004993; GO:0005886; GO:0016021; GO:0030594	12213199; 14983052		SUBCELLULAR LOCATION: Cell membrane; Multi-pass membrane protein.	G-protein coupled receptor 1 family	Cell membrane; Complete proteome; Disulfide bond; G-protein coupled receptor; Glycoprotein; Membrane; Olfaction; Polymorphism; Receptor; Reference proteome; Sensory transduction; Transducer; Transmembrane; Transmembrane helix	126541;		SUBCELLULAR LOCATION: Cell membrane; Multi-pass membrane protein.
Q8NGC9	O11H4_HUMAN	reviewed	Olfactory receptor 11H4 (Olfactory receptor OR14-36)	OR11H4	Homo sapiens (Human)	OR11H4		integral component of membrane [GO:0016021]; plasma membrane [GO:0005886]	integral component of membrane [GO:0016021]; plasma membrane [GO:0005886]; G-protein coupled serotonin receptor activity [GO:0004993]; neurotransmitter receptor activity [GO:0030594]; olfactory receptor activity [GO:0004984]	G-protein coupled serotonin receptor activity [GO:0004993]; neurotransmitter receptor activity [GO:0030594]; olfactory receptor activity [GO:0004984]	GO:0004984; GO:0004993; GO:0005886; GO:0016021; GO:0030594	15489334; 14983052		SUBCELLULAR LOCATION: Cell membrane; Multi-pass membrane protein.	G-protein coupled receptor 1 family	Cell membrane; Complete proteome; Disulfide bond; G-protein coupled receptor; Glycoprotein; Membrane; Olfaction; Polymorphism; Receptor; Reference proteome; Sensory transduction; Transducer; Transmembrane; Transmembrane helix	390442;		SUBCELLULAR LOCATION: Cell membrane; Multi-pass membrane protein.
O60404	O10H3_HUMAN	reviewed	Olfactory receptor 10H3 (Olfactory receptor OR19-24)	OR10H3	Homo sapiens (Human)	OR10H3		integral component of membrane [GO:0016021]; plasma membrane [GO:0005886]	integral component of membrane [GO:0016021]; plasma membrane [GO:0005886]; G-protein coupled serotonin receptor activity [GO:0004993]; neurotransmitter receptor activity [GO:0030594]; olfactory receptor activity [GO:0004984]	G-protein coupled serotonin receptor activity [GO:0004993]; neurotransmitter receptor activity [GO:0030594]; olfactory receptor activity [GO:0004984]	GO:0004984; GO:0004993; GO:0005886; GO:0016021; GO:0030594	15057824; 15489334; 14983052		SUBCELLULAR LOCATION: Cell membrane; Multi-pass membrane protein.	G-protein coupled receptor 1 family	Cell membrane; Complete proteome; Disulfide bond; G-protein coupled receptor; Membrane; Olfaction; Polymorphism; Receptor; Reference proteome; Sensory transduction; Transducer; Transmembrane; Transmembrane helix	26532;		SUBCELLULAR LOCATION: Cell membrane; Multi-pass membrane protein.
Q9Y4A9	O10H1_HUMAN	reviewed	Olfactory receptor 10H1 (Olfactory receptor OR19-27)	OR10H1	Homo sapiens (Human)	OR10H1		integral component of membrane [GO:0016021]; plasma membrane [GO:0005886]	integral component of membrane [GO:0016021]; plasma membrane [GO:0005886]; G-protein coupled serotonin receptor activity [GO:0004993]; neurotransmitter receptor activity [GO:0030594]; olfactory receptor activity [GO:0004984]	G-protein coupled serotonin receptor activity [GO:0004993]; neurotransmitter receptor activity [GO:0030594]; olfactory receptor activity [GO:0004984]	GO:0004984; GO:0004993; GO:0005886; GO:0016021; GO:0030594	15057824; 15489334; 12213199; 14983052		SUBCELLULAR LOCATION: Cell membrane; Multi-pass membrane protein.	G-protein coupled receptor 1 family	Cell membrane; Complete proteome; Disulfide bond; G-protein coupled receptor; Glycoprotein; Membrane; Olfaction; Polymorphism; Receptor; Reference proteome; Sensory transduction; Transducer; Transmembrane; Transmembrane helix	26539;		SUBCELLULAR LOCATION: Cell membrane; Multi-pass membrane protein.
Q8NGA6	O10H5_HUMAN	reviewed	Olfactory receptor 10H5 (Olfactory receptor OR19-25) (Olfactory receptor OR19-26)	OR10H5	Homo sapiens (Human)	OR10H5		integral component of membrane [GO:0016021]; plasma membrane [GO:0005886]	integral component of membrane [GO:0016021]; plasma membrane [GO:0005886]; G-protein coupled serotonin receptor activity [GO:0004993]; neurotransmitter receptor activity [GO:0030594]; olfactory receptor activity [GO:0004984]	G-protein coupled serotonin receptor activity [GO:0004993]; neurotransmitter receptor activity [GO:0030594]; olfactory receptor activity [GO:0004984]	GO:0004984; GO:0004993; GO:0005886; GO:0016021; GO:0030594	15489334; 12213199; 14983052		SUBCELLULAR LOCATION: Cell membrane; Multi-pass membrane protein.	G-protein coupled receptor 1 family	Cell membrane; Complete proteome; Disulfide bond; G-protein coupled receptor; Glycoprotein; Membrane; Olfaction; Receptor; Reference proteome; Sensory transduction; Transducer; Transmembrane; Transmembrane helix	284433;		SUBCELLULAR LOCATION: Cell membrane; Multi-pass membrane protein.
Q8NHC4	O10J5_HUMAN	reviewed	Olfactory receptor 10J5 (Olfactory receptor OR1-28)	OR10J5	Homo sapiens (Human)	OR10J5		integral component of membrane [GO:0016021]; plasma membrane [GO:0005886]	integral component of membrane [GO:0016021]; plasma membrane [GO:0005886]; G-protein coupled serotonin receptor activity [GO:0004993]; neurotransmitter receptor activity [GO:0030594]; olfactory receptor activity [GO:0004984]	G-protein coupled serotonin receptor activity [GO:0004993]; neurotransmitter receptor activity [GO:0030594]; olfactory receptor activity [GO:0004984]	GO:0004984; GO:0004993; GO:0005886; GO:0016021; GO:0030594	16710414; 15489334; 14983052	16710414; 15489334; 14983052; 17903294	SUBCELLULAR LOCATION: Cell membrane; Multi-pass membrane protein.	G-protein coupled receptor 1 family	Cell membrane; Complete proteome; Disulfide bond; G-protein coupled receptor; Glycoprotein; Membrane; Olfaction; Polymorphism; Receptor; Reference proteome; Sensory transduction; Transducer; Transmembrane; Transmembrane helix	127385;		SUBCELLULAR LOCATION: Cell membrane; Multi-pass membrane protein.
O60403	O10H2_HUMAN	reviewed	Olfactory receptor 10H2 (Olfactory receptor OR19-23)	OR10H2	Homo sapiens (Human)	OR10H2		integral component of membrane [GO:0016021]; plasma membrane [GO:0005886]	integral component of membrane [GO:0016021]; plasma membrane [GO:0005886]; G-protein coupled serotonin receptor activity [GO:0004993]; neurotransmitter receptor activity [GO:0030594]; olfactory receptor activity [GO:0004984]	G-protein coupled serotonin receptor activity [GO:0004993]; neurotransmitter receptor activity [GO:0030594]; olfactory receptor activity [GO:0004984]	GO:0004984; GO:0004993; GO:0005886; GO:0016021; GO:0030594	15057824; 15489334; 12213199; 14983052; 23647072		SUBCELLULAR LOCATION: Cell membrane; Multi-pass membrane protein.	G-protein coupled receptor 1 family	Cell membrane; Complete proteome; Disulfide bond; G-protein coupled receptor; Glycoprotein; Membrane; Olfaction; Polymorphism; Receptor; Reference proteome; Sensory transduction; Transducer; Transmembrane; Transmembrane helix	26538;		SUBCELLULAR LOCATION: Cell membrane; Multi-pass membrane protein.
Q8NGY7	O10J6_HUMAN	reviewed	Putative olfactory receptor 10J6	OR10J6P OR10J6	Homo sapiens (Human)	OR10J6P		integral component of membrane [GO:0016021]; plasma membrane [GO:0005886]	integral component of membrane [GO:0016021]; plasma membrane [GO:0005886]; G-protein coupled serotonin receptor activity [GO:0004993]; neurotransmitter receptor activity [GO:0030594]; olfactory receptor activity [GO:0004984]	G-protein coupled serotonin receptor activity [GO:0004993]; neurotransmitter receptor activity [GO:0030594]; olfactory receptor activity [GO:0004984]	GO:0004984; GO:0004993; GO:0005886; GO:0016021; GO:0030594	12213199		SUBCELLULAR LOCATION: Cell membrane; Multi-pass membrane protein.	G-protein coupled receptor 1 family	Cell membrane; Complete proteome; Disulfide bond; G-protein coupled receptor; Glycoprotein; Membrane; Olfaction; Receptor; Reference proteome; Sensory transduction; Transducer; Transmembrane; Transmembrane helix			SUBCELLULAR LOCATION: Cell membrane; Multi-pass membrane protein.
Q8NGG2	OR5T2_HUMAN	reviewed	Olfactory receptor 5T2 (Olfactory receptor OR11-177)	OR5T2	Homo sapiens (Human)	OR5T2		integral component of membrane [GO:0016021]; plasma membrane [GO:0005886]	integral component of membrane [GO:0016021]; plasma membrane [GO:0005886]; G-protein coupled serotonin receptor activity [GO:0004993]; neurotransmitter receptor activity [GO:0030594]; olfactory receptor activity [GO:0004984]	G-protein coupled serotonin receptor activity [GO:0004993]; neurotransmitter receptor activity [GO:0030594]; olfactory receptor activity [GO:0004984]	GO:0004984; GO:0004993; GO:0005886; GO:0016021; GO:0030594	16554811; 15489334; 14983052		SUBCELLULAR LOCATION: Cell membrane; Multi-pass membrane protein.	G-protein coupled receptor 1 family	Cell membrane; Complete proteome; G-protein coupled receptor; Glycoprotein; Membrane; Olfaction; Polymorphism; Receptor; Reference proteome; Sensory transduction; Transducer; Transmembrane; Transmembrane helix	219464;		SUBCELLULAR LOCATION: Cell membrane; Multi-pass membrane protein.
Q8NGN1	OR6T1_HUMAN	reviewed	Olfactory receptor 6T1 (Olfactory receptor OR11-277)	OR6T1	Homo sapiens (Human)	OR6T1		integral component of membrane [GO:0016021]; plasma membrane [GO:0005886]	integral component of membrane [GO:0016021]; plasma membrane [GO:0005886]; G-protein coupled serotonin receptor activity [GO:0004993]; neurotransmitter receptor activity [GO:0030594]; olfactory receptor activity [GO:0004984]	G-protein coupled serotonin receptor activity [GO:0004993]; neurotransmitter receptor activity [GO:0030594]; olfactory receptor activity [GO:0004984]	GO:0004984; GO:0004993; GO:0005886; GO:0016021; GO:0030594	15489334; 14983052		SUBCELLULAR LOCATION: Cell membrane; Multi-pass membrane protein.	G-protein coupled receptor 1 family	Cell membrane; Complete proteome; Disulfide bond; G-protein coupled receptor; Glycoprotein; Membrane; Olfaction; Polymorphism; Receptor; Reference proteome; Sensory transduction; Transducer; Transmembrane; Transmembrane helix	219874;		SUBCELLULAR LOCATION: Cell membrane; Multi-pass membrane protein.
Q8NGC8	O11H7_HUMAN	reviewed	Olfactory receptor 11H7 (Olfactory receptor OR14-32)	OR11H7 OR11H7P	Homo sapiens (Human)	OR11H7		integral component of membrane [GO:0016021]; plasma membrane [GO:0005886]	integral component of membrane [GO:0016021]; plasma membrane [GO:0005886]; G-protein coupled serotonin receptor activity [GO:0004993]; neurotransmitter receptor activity [GO:0030594]; olfactory receptor activity [GO:0004984]	G-protein coupled serotonin receptor activity [GO:0004993]; neurotransmitter receptor activity [GO:0030594]; olfactory receptor activity [GO:0004984]	GO:0004984; GO:0004993; GO:0005886; GO:0016021; GO:0030594	12213199; 12508121; 14983052; 12730696; 17973576		SUBCELLULAR LOCATION: Cell membrane; Multi-pass membrane protein.	G-protein coupled receptor 1 family	Cell membrane; Complete proteome; Disulfide bond; G-protein coupled receptor; Glycoprotein; Membrane; Olfaction; Polymorphism; Receptor; Reference proteome; Sensory transduction; Transducer; Transmembrane; Transmembrane helix	390441;		SUBCELLULAR LOCATION: Cell membrane; Multi-pass membrane protein.
P30939	5HT1F_HUMAN	reviewed	5-hydroxytryptamine receptor 1F (5-HT-1F) (5-HT1F) (Serotonin receptor 1F)	HTR1F HTR1EL	Homo sapiens (Human)	HTR1F	adenylate cyclase-inhibiting G-protein coupled receptor signaling pathway [GO:0007193]; chemical synaptic transmission [GO:0007268]; G-protein coupled receptor signaling pathway, coupled to cyclic nucleotide second messenger [GO:0007187]	integral component of plasma membrane [GO:0005887]; plasma membrane [GO:0005886]	integral component of plasma membrane [GO:0005887]; plasma membrane [GO:0005886]; G-protein coupled serotonin receptor activity [GO:0004993]; neurotransmitter receptor activity [GO:0030594]; serotonin binding [GO:0051378]; adenylate cyclase-inhibiting G-protein coupled receptor signaling pathway [GO:0007193]; chemical synaptic transmission [GO:0007268]; G-protein coupled receptor signaling pathwa…	G-protein coupled serotonin receptor activity [GO:0004993]; neurotransmitter receptor activity [GO:0030594]; serotonin binding [GO:0051378]	GO:0004993; GO:0005886; GO:0005887; GO:0007187; GO:0007193; GO:0007268; GO:0030594; GO:0051378	8384716; 8380639; 15489334; 16641997; 18476671; 21422162; 20945968	8384716; 8380639; 15489334; 16641997; 18476671; 21422162; 20945968; 12627464; 16856120; 19086053; 19156168; 19455600; 21457069	SUBCELLULAR LOCATION: Cell membrane {ECO:0000269|PubMed:8380639, ECO:0000269|PubMed:8384716}; Multi-pass membrane protein {ECO:0000269|PubMed:8380639, ECO:0000269|PubMed:8384716}.	G-protein coupled receptor 1 family	Cell membrane; Complete proteome; Disulfide bond; G-protein coupled receptor; Glycoprotein; Membrane; Receptor; Reference proteome; Transducer; Transmembrane; Transmembrane helix	3355;		SUBCELLULAR LOCATION: Cell membrane {ECO:0000269|PubMed:8380639, ECO:0000269|PubMed:8384716}; Multi-pass membrane protein {ECO:0000269|PubMed:8380639, ECO:0000269|PubMed:8384716}.
P28223	5HT2A_HUMAN	reviewed	5-hydroxytryptamine receptor 2A (5-HT-2) (5-HT-2A) (Serotonin receptor 2A)	HTR2A HTR2	Homo sapiens (Human)	HTR2A	activation of phospholipase C activity [GO:0007202]; aging [GO:0007568]; artery smooth muscle contraction [GO:0014824]; behavioral response to cocaine [GO:0048148]; cell death [GO:0008219]; cellular calcium ion homeostasis [GO:0006874]; chemical synaptic transmission [GO:0007268]; detection of mechanical stimulus involved in sensory perception of pain [GO:0050966]; detection of temperature stimul…	axon [GO:0030424]; caveola [GO:0005901]; cell body fiber [GO:0070852]; cytoplasmic vesicle [GO:0031410]; cytosol [GO:0005829]; dendritic shaft [GO:0043198]; integral component of plasma membrane [GO:0005887]; neuronal cell body [GO:0043025]; plasma membrane [GO:0005886]	axon [GO:0030424]; caveola [GO:0005901]; cell body fiber [GO:0070852]; cytoplasmic vesicle [GO:0031410]; cytosol [GO:0005829]; dendritic shaft [GO:0043198]; integral component of plasma membrane [GO:0005887]; neuronal cell body [GO:0043025]; plasma membrane [GO:0005886]; 1-(4-iodo-2,5-dimethoxyphenyl)propan-2-amine binding [GO:0071886]; drug binding [GO:0008144]; G-protein alpha-subunit binding […	1-(4-iodo-2,5-dimethoxyphenyl)propan-2-amine binding [GO:0071886]; drug binding [GO:0008144]; G-protein alpha-subunit binding [GO:0001965]; G-protein coupled serotonin receptor activity [GO:0004993]; neurotransmitter receptor activity [GO:0030594]; protein complex binding [GO:0032403]; serotonin binding [GO:0051378]; virus receptor activity [GO:0001618]	GO:0001618; GO:0001659; GO:0001965; GO:0004993; GO:0005829; GO:0005886; GO:0005887; GO:0005901; GO:0006874; GO:0007200; GO:0007202; GO:0007208; GO:0007210; GO:0007268; GO:0007568; GO:0007613; GO:0008144; GO:0008219; GO:0008284; GO:0010513; GO:0014059; GO:0014065; GO:0014824; GO:0014832; GO:0030424; GO:0030431; GO:0030594; GO:0031410; GO:0032403; GO:0042493; GO:0043025; GO:0043198; GO:0043267; GO:…	1722404; 1323014; 8035173; 14702039; 15057823; 15489334; 1330647; 11150294; 14988405; 18476671; 18703043; 18297054; 19057895; 21645528; 20945968; 22300836; 24637012; 24089568; 28129538; 8655141; 10581480; 10391209	1722404; 1323014; 8035173; 14702039; 15057823; 15489334; 1330647; 11150294; 14988405; 18476671; 18703043; 18297054; 19057895; 21645528; 20945968; 22300836; 24637012; 24089568; 28129538; 8655141; 10581480; 10391209; 10089015; 10094133; 10335553; 10482339; 10523809; 10686558; 10918541; 11121184; 11121191; 11121202; 11121203; 11140838; 11172633; 11300730; 11311507; 11317227; 11317228; 11317230; 1137…	SUBCELLULAR LOCATION: Cell membrane {ECO:0000269|PubMed:28129538}; Multi-pass membrane protein {ECO:0000305}. Cell projection, dendrite {ECO:0000250}. Cell projection, axon {ECO:0000250|UniProtKB:P14842}. Cytoplasmic vesicle {ECO:0000250|UniProtKB:P14842}. Membrane, caveola {ECO:0000250|UniProtKB:P14842}. Note=Localizes to the postsynaptic thickening of axo-dendritic synapses. {ECO:0000250}.	G-protein coupled receptor 1 family	Alternative splicing; Behavior; Cell membrane; Cell projection; Complete proteome; Cytoplasmic vesicle; Disulfide bond; G-protein coupled receptor; Glycoprotein; Host cell receptor for virus entry; Host-virus interaction; Membrane; Phosphoprotein; Polymorphism; Receptor; Reference proteome; Transducer; Transmembrane; Transmembrane helix	3356;	TISSUE SPECIFICITY: Detected in brain cortex (at protein level). Detected in blood platelets. {ECO:0000269|PubMed:18297054}.	SUBCELLULAR LOCATION: Cell membrane {ECO:0000269|PubMed:28129538}; Multi-pass membrane protein {ECO:0000305}. Cell projection, dendrite {ECO:0000250}. Cell projection, axon {ECO:0000250|UniProtKB:P14842}. Cytoplasmic vesicle {ECO:0000250|UniProtKB:P14842}. Membrane, caveola {ECO:0000250|UniProtKB:P14842}. Note=Localizes to the postsynaptic thickening of axo-dendritic synapses. {ECO:0000250}.
P08908	5HT1A_HUMAN	reviewed	5-hydroxytryptamine receptor 1A (5-HT-1A) (5-HT1A) (G-21) (Serotonin receptor 1A)	HTR1A ADRB2RL1 ADRBRL1	Homo sapiens (Human)	HTR1A	adenylate cyclase-inhibiting serotonin receptor signaling pathway [GO:0007198]; behavioral fear response [GO:0001662]; cell proliferation [GO:0008283]; exploration behavior [GO:0035640]; G-protein coupled receptor signaling pathway [GO:0007186]; positive regulation of cell proliferation [GO:0008284]; regulation of behavior [GO:0050795]; regulation of dopamine metabolic process [GO:0042053]; regul…	integral component of plasma membrane [GO:0005887]; plasma membrane [GO:0005886]	integral component of plasma membrane [GO:0005887]; plasma membrane [GO:0005886]; G-protein coupled serotonin receptor activity [GO:0004993]; neurotransmitter receptor activity [GO:0030594]; receptor-receptor interaction [GO:0090722]; serotonin binding [GO:0051378]; adenylate cyclase-inhibiting serotonin receptor signaling pathway [GO:0007198]; behavioral fear response [GO:0001662]; cell prolifer…	G-protein coupled serotonin receptor activity [GO:0004993]; neurotransmitter receptor activity [GO:0030594]; receptor-receptor interaction [GO:0090722]; serotonin binding [GO:0051378]	GO:0001662; GO:0004993; GO:0005886; GO:0005887; GO:0007186; GO:0007198; GO:0007210; GO:0008283; GO:0008284; GO:0014062; GO:0030594; GO:0035640; GO:0042053; GO:0042310; GO:0042428; GO:0046883; GO:0050795; GO:0051378; GO:0090722	3041227; 15014171; 15489334; 1766875; 8393041; 3138543; 8138923; 18476671; 20363322; 20945968; 21990073; 22957663; 23300088; 7755630; 9754630	3041227; 15014171; 15489334; 1766875; 8393041; 3138543; 8138923; 18476671; 20363322; 20945968; 21990073; 22957663; 23300088; 7755630; 9754630; 10893489; 11140838; 11163544; 11814436; 11989622; 11992564; 12181435; 12522576; 12759158; 12969265; 14507979; 14573316; 14666415; 14736842; 14744462; 14984628; 14998306; 15048689; 15052272; 15111672; 15148501; 15211620; 15447813; 15458611; 15469667; 154985…	SUBCELLULAR LOCATION: Cell membrane {ECO:0000269|PubMed:22957663, ECO:0000269|PubMed:3041227, ECO:0000269|PubMed:3138543, ECO:0000269|PubMed:8393041}; Multi-pass membrane protein {ECO:0000269|PubMed:22957663, ECO:0000269|PubMed:3041227, ECO:0000269|PubMed:3138543, ECO:0000269|PubMed:8393041}.	G-protein coupled receptor 1 family, 5-hydroxytryptamine receptor subfamily, HTR1A sub-subfamily	Behavior; Cell membrane; Complete proteome; Disulfide bond; G-protein coupled receptor; Glycoprotein; Membrane; Polymorphism; Receptor; Reference proteome; Transducer; Transmembrane; Transmembrane helix	3350;	TISSUE SPECIFICITY: Detected in lymph nodes, thymus and spleen. Detected in activated T-cells, but not in resting T-cells. {ECO:0000269|PubMed:3041227, ECO:0000269|PubMed:8393041}.	SUBCELLULAR LOCATION: Cell membrane {ECO:0000269|PubMed:22957663, ECO:0000269|PubMed:3041227, ECO:0000269|PubMed:3138543, ECO:0000269|PubMed:8393041}; Multi-pass membrane protein {ECO:0000269|PubMed:22957663, ECO:0000269|PubMed:3041227, ECO:0000269|PubMed:3138543, ECO:0000269|PubMed:8393041}.
P28566	5HT1E_HUMAN	reviewed	5-hydroxytryptamine receptor 1E (5-HT-1E) (5-HT1E) (S31) (Serotonin receptor 1E)	HTR1E	Homo sapiens (Human)	HTR1E	adenylate cyclase-inhibiting G-protein coupled receptor signaling pathway [GO:0007193]; chemical synaptic transmission [GO:0007268]; G-protein coupled receptor signaling pathway [GO:0007186]; G-protein coupled receptor signaling pathway, coupled to cyclic nucleotide second messenger [GO:0007187]; negative regulation of cAMP metabolic process [GO:0030815]	integral component of plasma membrane [GO:0005887]; plasma membrane [GO:0005886]	integral component of plasma membrane [GO:0005887]; plasma membrane [GO:0005886]; G-protein coupled receptor activity [GO:0004930]; G-protein coupled serotonin receptor activity [GO:0004993]; neurotransmitter receptor activity [GO:0030594]; serotonin binding [GO:0051378]; adenylate cyclase-inhibiting G-protein coupled receptor signaling pathway [GO:0007193]; chemical synaptic transmission [GO:000…	G-protein coupled receptor activity [GO:0004930]; G-protein coupled serotonin receptor activity [GO:0004993]; neurotransmitter receptor activity [GO:0030594]; serotonin binding [GO:0051378]	GO:0004930; GO:0004993; GO:0005886; GO:0005887; GO:0007186; GO:0007187; GO:0007193; GO:0007268; GO:0030594; GO:0030815; GO:0051378	1608964; 1733778; 1513320; 14574404; 15489334; 15014171; 14744596; 18476671; 21422162; 20945968; 10391209	1608964; 1733778; 1513320; 14574404; 15489334; 15014171; 14744596; 18476671; 21422162; 20945968; 10391209; 12627464; 17353931; 18079067; 18821565; 18937842; 19058789; 19086053; 19156168; 19455600; 25416956	SUBCELLULAR LOCATION: Cell membrane {ECO:0000269|PubMed:14744596, ECO:0000269|PubMed:1513320, ECO:0000269|PubMed:1608964, ECO:0000269|PubMed:1733778, ECO:0000269|PubMed:21422162}; Multi-pass membrane protein {ECO:0000269|PubMed:14744596, ECO:0000269|PubMed:1513320, ECO:0000269|PubMed:1608964, ECO:0000269|PubMed:1733778, ECO:0000269|PubMed:21422162}.	G-protein coupled receptor 1 family	Cell membrane; Complete proteome; Disulfide bond; G-protein coupled receptor; Glycoprotein; Membrane; Polymorphism; Receptor; Reference proteome; Transducer; Transmembrane; Transmembrane helix	3354;	TISSUE SPECIFICITY: Detected in brain. {ECO:0000269|PubMed:14744596}.	SUBCELLULAR LOCATION: Cell membrane {ECO:0000269|PubMed:14744596, ECO:0000269|PubMed:1513320, ECO:0000269|PubMed:1608964, ECO:0000269|PubMed:1733778, ECO:0000269|PubMed:21422162}; Multi-pass membrane protein {ECO:0000269|PubMed:14744596, ECO:0000269|PubMed:1513320, ECO:0000269|PubMed:1608964, ECO:0000269|PubMed:1733778, ECO:0000269|PubMed:21422162}.
P41595	5HT2B_HUMAN	reviewed	5-hydroxytryptamine receptor 2B (5-HT-2B) (5-HT2B) (Serotonin receptor 2B)	HTR2B	Homo sapiens (Human)	HTR2B	activation of phospholipase C activity [GO:0007202]; behavior [GO:0007610]; calcium-mediated signaling [GO:0019722]; cardiac muscle hypertrophy [GO:0003300]; cellular calcium ion homeostasis [GO:0006874]; cellular response to temperature stimulus [GO:0071502]; cGMP biosynthetic process [GO:0006182]; embryonic morphogenesis [GO:0048598]; ERK1 and ERK2 cascade [GO:0070371]; G-protein coupled recept…	cell junction [GO:0030054]; cytoplasm [GO:0005737]; integral component of plasma membrane [GO:0005887]; neuron projection [GO:0043005]; plasma membrane [GO:0005886]; synapse [GO:0045202]	cell junction [GO:0030054]; cytoplasm [GO:0005737]; integral component of plasma membrane [GO:0005887]; neuron projection [GO:0043005]; plasma membrane [GO:0005886]; synapse [GO:0045202]; drug binding [GO:0008144]; G-protein alpha-subunit binding [GO:0001965]; G-protein coupled serotonin receptor activity [GO:0004993]; GTPase activator activity [GO:0005096]; neurotransmitter receptor activity [GO…	drug binding [GO:0008144]; G-protein alpha-subunit binding [GO:0001965]; G-protein coupled serotonin receptor activity [GO:0004993]; GTPase activator activity [GO:0005096]; neurotransmitter receptor activity [GO:0030594]; serotonin binding [GO:0051378]	GO:0001755; GO:0001819; GO:0001938; GO:0001965; GO:0002031; GO:0003007; GO:0003300; GO:0004993; GO:0005096; GO:0005737; GO:0005886; GO:0005887; GO:0006182; GO:0006874; GO:0007186; GO:0007200; GO:0007202; GO:0007205; GO:0007210; GO:0007610; GO:0008144; GO:0008284; GO:0010507; GO:0010513; GO:0014033; GO:0014065; GO:0014827; GO:0016310; GO:0019722; GO:0030054; GO:0030594; GO:0042310; GO:0042493; GO:…	8143856; 7926008; 8078486; 10722792; 14702039; 15815621; 15489334; 8882600; 11150294; 12970106; 18476671; 18703043; 21179162; 20945968; 23519210; 23519215; 24357322; 28129538	8143856; 7926008; 8078486; 10722792; 14702039; 15815621; 15489334; 8882600; 11150294; 12970106; 18476671; 18703043; 21179162; 20945968; 23519210; 23519215; 24357322; 28129538; 11859080; 11877320; 12767050; 15608559; 18079067; 19023134; 19086053; 19095219; 19156168; 19455600; 19874574; 19913121; 20346360; 20564397; 20628086; 20846463; 21836641; 22493371; 22917605; 23355731; 23774082; 24089568; 241…	SUBCELLULAR LOCATION: Cell membrane {ECO:0000269|PubMed:12970106, ECO:0000269|PubMed:23519210, ECO:0000269|PubMed:23519215, ECO:0000269|PubMed:28129538, ECO:0000269|PubMed:7926008, ECO:0000269|PubMed:8078486, ECO:0000269|PubMed:8143856}; Multi-pass membrane protein {ECO:0000269|PubMed:23519215, ECO:0000269|PubMed:24357322, ECO:0000269|PubMed:28129538}. Cell junction, synapse, synaptosome {ECO:000…	G-protein coupled receptor 1 family	3D-structure; Behavior; Cell junction; Cell membrane; Complete proteome; Disulfide bond; G-protein coupled receptor; Glycoprotein; Lipoprotein; Membrane; Palmitate; Polymorphism; Receptor; Reference proteome; Synapse; Synaptosome; Transducer; Transmembrane; Transmembrane helix	3357;	TISSUE SPECIFICITY: Ubiquitous. Detected in liver, kidney, heart, pulmonary artery, and intestine. Detected at lower levels in blood, placenta and brain, especially in cerebellum, occipital cortex and frontal cortex. {ECO:0000269|PubMed:21179162, ECO:0000269|PubMed:7926008, ECO:0000269|PubMed:8078486, ECO:0000269|PubMed:8143856, ECO:0000269|PubMed:8882600}.	SUBCELLULAR LOCATION: Cell membrane {ECO:0000269|PubMed:12970106, ECO:0000269|PubMed:23519210, ECO:0000269|PubMed:23519215, ECO:0000269|PubMed:28129538, ECO:0000269|PubMed:7926008, ECO:0000269|PubMed:8078486, ECO:0000269|PubMed:8143856}; Multi-pass membrane protein {ECO:0000269|PubMed:23519215, ECO:0000269|PubMed:24357322, ECO:0000269|PubMed:28129538}. Cell junction, synapse, synaptosome {ECO:000…
P28335	5HT2C_HUMAN	reviewed	5-hydroxytryptamine receptor 2C (5-HT-2C) (5-HT2C) (5-HTR2C) (5-hydroxytryptamine receptor 1C) (5-HT-1C) (5-HT1C) (Serotonin receptor 2C)	HTR2C HTR1C	Homo sapiens (Human)	HTR2C	behavioral fear response [GO:0001662]; cellular calcium ion homeostasis [GO:0006874]; cGMP biosynthetic process [GO:0006182]; chemical synaptic transmission [GO:0007268]; feeding behavior [GO:0007631]; locomotory behavior [GO:0007626]; phospholipase C-activating G-protein coupled receptor signaling pathway [GO:0007200]; phospholipase C-activating serotonin receptor signaling pathway [GO:0007208];…	integral component of plasma membrane [GO:0005887]; plasma membrane [GO:0005886]	integral component of plasma membrane [GO:0005887]; plasma membrane [GO:0005886]; 1-(4-iodo-2,5-dimethoxyphenyl)propan-2-amine binding [GO:0071886]; drug binding [GO:0008144]; G-protein coupled serotonin receptor activity [GO:0004993]; Gq/11-coupled serotonin receptor activity [GO:0001587]; neurotransmitter receptor activity [GO:0030594]; serotonin binding [GO:0051378]; behavioral fear response […	1-(4-iodo-2,5-dimethoxyphenyl)propan-2-amine binding [GO:0071886]; drug binding [GO:0008144]; G-protein coupled serotonin receptor activity [GO:0004993]; Gq/11-coupled serotonin receptor activity [GO:0001587]; neurotransmitter receptor activity [GO:0030594]; serotonin binding [GO:0051378]	GO:0001587; GO:0001662; GO:0004993; GO:0005886; GO:0005887; GO:0006182; GO:0006874; GO:0007200; GO:0007208; GO:0007210; GO:0007268; GO:0007626; GO:0007631; GO:0008144; GO:0010513; GO:0030594; GO:0031644; GO:0032098; GO:0042493; GO:0043397; GO:0045600; GO:0051209; GO:0051378; GO:0051482; GO:0070374; GO:0071886	1722404; 7895773; 8812491; 9928237; 14702039; 15772651; 15489334; 11150294; 12970106; 16319069; 18476671; 18703043; 19057895; 20945968; 22497996; 7557992; 10206230; 10581480; 10391209	1722404; 7895773; 8812491; 9928237; 14702039; 15772651; 15489334; 11150294; 12970106; 16319069; 18476671; 18703043; 19057895; 20945968; 22497996; 7557992; 10206230; 10581480; 10391209; 10758249; 10893489; 11140333; 11140838; 11205431; 11300730; 11343611; 11502363; 11525423; 11526472; 11988167; 12007749; 12086765; 12111480; 12145300; 12192608; 12425817; 12454564; 12518270; 12627464; 12668355; 1270…	SUBCELLULAR LOCATION: Cell membrane {ECO:0000269|PubMed:12970106, ECO:0000269|PubMed:18703043, ECO:0000269|PubMed:19057895, ECO:0000269|PubMed:7895773}; Multi-pass membrane protein {ECO:0000269|PubMed:12970106, ECO:0000269|PubMed:18703043, ECO:0000269|PubMed:19057895, ECO:0000269|PubMed:7895773}.	G-protein coupled receptor 1 family	Alternative splicing; Behavior; Cell membrane; Complete proteome; Disulfide bond; G-protein coupled receptor; Glycoprotein; Membrane; Polymorphism; RNA editing; Receptor; Reference proteome; Signal; Transducer; Transmembrane; Transmembrane helix	3358;	TISSUE SPECIFICITY: Detected in brain. {ECO:0000269|PubMed:8812491}.	SUBCELLULAR LOCATION: Cell membrane {ECO:0000269|PubMed:12970106, ECO:0000269|PubMed:18703043, ECO:0000269|PubMed:19057895, ECO:0000269|PubMed:7895773}; Multi-pass membrane protein {ECO:0000269|PubMed:12970106, ECO:0000269|PubMed:18703043, ECO:0000269|PubMed:19057895, ECO:0000269|PubMed:7895773}.
P28221	5HT1D_HUMAN	reviewed	5-hydroxytryptamine receptor 1D (5-HT-1D) (5-HT1D) (Serotonin 1D alpha receptor) (5-HT-1D-alpha) (Serotonin receptor 1D)	HTR1D HTR1DA HTRL	Homo sapiens (Human)	HTR1D	adenylate cyclase-inhibiting G-protein coupled receptor signaling pathway [GO:0007193]; chemical synaptic transmission [GO:0007268]; G-protein coupled receptor signaling pathway, coupled to cyclic nucleotide second messenger [GO:0007187]; intestine smooth muscle contraction [GO:0014827]; regulation of behavior [GO:0050795]; regulation of locomotion [GO:0040012]; response to toxic substance [GO:00…	integral component of plasma membrane [GO:0005887]; plasma membrane [GO:0005886]	integral component of plasma membrane [GO:0005887]; plasma membrane [GO:0005886]; G-protein coupled serotonin receptor activity [GO:0004993]; neurotransmitter receptor activity [GO:0030594]; serotonin binding [GO:0051378]; adenylate cyclase-inhibiting G-protein coupled receptor signaling pathway [GO:0007193]; chemical synaptic transmission [GO:0007268]; G-protein coupled receptor signaling pathwa…	G-protein coupled serotonin receptor activity [GO:0004993]; neurotransmitter receptor activity [GO:0030594]; serotonin binding [GO:0051378]	GO:0004993; GO:0005886; GO:0005887; GO:0007187; GO:0007193; GO:0007268; GO:0009636; GO:0014827; GO:0030594; GO:0040012; GO:0042310; GO:0050795; GO:0051378	1652050; 1565658; 16710414; 15489334; 1828434; 10452531; 18476671; 20945968; 10391209	1652050; 1565658; 16710414; 15489334; 1828434; 10452531; 18476671; 20945968; 10391209; 11140838; 11557174; 12192628; 12359689; 12627464; 12650952; 12740597; 15109354; 16059583; 16806108; 17068621; 17099886; 17203304; 17501853; 17940576; 18557979; 18582865; 18676680; 18855532; 19032968; 19086053; 19156168; 19170196; 19455600; 19625176; 19692168; 19878438; 20468064; 20545463; 20602615; 20633049; 20…	SUBCELLULAR LOCATION: Cell membrane {ECO:0000269|PubMed:10452531, ECO:0000269|PubMed:1565658, ECO:0000269|PubMed:1652050}; Multi-pass membrane protein {ECO:0000269|PubMed:10452531, ECO:0000269|PubMed:1565658, ECO:0000269|PubMed:1652050}.	G-protein coupled receptor 1 family	Cell membrane; Complete proteome; Disulfide bond; G-protein coupled receptor; Glycoprotein; Membrane; Polymorphism; Receptor; Reference proteome; Transducer; Transmembrane; Transmembrane helix	3352;	TISSUE SPECIFICITY: Detected in brain neocortex and caudate nucleus (at protein level). {ECO:0000269|PubMed:1828434}.	SUBCELLULAR LOCATION: Cell membrane {ECO:0000269|PubMed:10452531, ECO:0000269|PubMed:1565658, ECO:0000269|PubMed:1652050}; Multi-pass membrane protein {ECO:0000269|PubMed:10452531, ECO:0000269|PubMed:1565658, ECO:0000269|PubMed:1652050}.
P28222	5HT1B_HUMAN	reviewed	5-hydroxytryptamine receptor 1B (5-HT-1B) (5-HT1B) (S12) (Serotonin 1D beta receptor) (5-HT-1D-beta) (Serotonin receptor 1B)	HTR1B HTR1DB	Homo sapiens (Human)	HTR1B	adenylate cyclase-inhibiting serotonin receptor signaling pathway [GO:0007198]; bone remodeling [GO:0046849]; cellular response to alkaloid [GO:0071312]; cellular response to drug [GO:0035690]; cellular response to temperature stimulus [GO:0071502]; chemical synaptic transmission [GO:0007268]; drinking behavior [GO:0042756]; G-protein coupled receptor internalization [GO:0002031]; G-protein coupl…	cytoplasm [GO:0005737]; integral component of plasma membrane [GO:0005887]; plasma membrane [GO:0005886]	cytoplasm [GO:0005737]; integral component of plasma membrane [GO:0005887]; plasma membrane [GO:0005886]; drug binding [GO:0008144]; G-protein coupled serotonin receptor activity [GO:0004993]; neurotransmitter receptor activity [GO:0030594]; serotonin binding [GO:0051378]; adenylate cyclase-inhibiting serotonin receptor signaling pathway [GO:0007198]; bone remodeling [GO:0046849]; cellular respon…	drug binding [GO:0008144]; G-protein coupled serotonin receptor activity [GO:0004993]; neurotransmitter receptor activity [GO:0030594]; serotonin binding [GO:0051378]	GO:0002031; GO:0004993; GO:0005737; GO:0005886; GO:0005887; GO:0007187; GO:0007198; GO:0007205; GO:0007268; GO:0008144; GO:0014059; GO:0014063; GO:0030594; GO:0030818; GO:0032229; GO:0035690; GO:0042220; GO:0042310; GO:0042756; GO:0045471; GO:0046849; GO:0050795; GO:0051378; GO:0051385; GO:0051967; GO:0071312; GO:0071502; GO:1904707	1315531; 1610347; 1348246; 1559993; 1565658; 1351684; 1328844; 15014171; 14574404; 15489334; 8218242; 10452531; 15853772; 18476671; 20945968; 23519215; 23519210; 7802650	1315531; 1610347; 1348246; 1559993; 1565658; 1351684; 1328844; 15014171; 14574404; 15489334; 8218242; 10452531; 15853772; 18476671; 20945968; 23519215; 23519210; 7802650; 11104852; 11140838; 11378847; 11496363; 11690602; 11751038; 11827742; 11956970; 12022963; 12192616; 12496953; 12497617; 12556913; 12627464; 12877392; 12898580; 14504413; 14593427; 14714219; 14730192; 14731309; 14744462; 15108179…	SUBCELLULAR LOCATION: Cell membrane {ECO:0000269|PubMed:10452531, ECO:0000269|PubMed:1315531, ECO:0000269|PubMed:1328844, ECO:0000269|PubMed:1348246, ECO:0000269|PubMed:1351684, ECO:0000269|PubMed:1559993, ECO:0000269|PubMed:1565658, ECO:0000269|PubMed:1610347, ECO:0000269|PubMed:23519210, ECO:0000269|PubMed:23519215}; Multi-pass membrane protein {ECO:0000269|PubMed:10452531, ECO:0000269|PubMed:1…	G-protein coupled receptor 1 family	3D-structure; Behavior; Cell membrane; Complete proteome; Disulfide bond; G-protein coupled receptor; Glycoprotein; Lipoprotein; Membrane; Palmitate; Phosphoprotein; Polymorphism; Receptor; Reference proteome; Transducer; Transmembrane; Transmembrane helix	3351;	TISSUE SPECIFICITY: Detected in cerebral artery smooth muscle cells (at protein level). Detected in brain cortex, striatum, amygdala, medulla, hippocampus, caudate nucleus and putamen. {ECO:0000269|PubMed:1348246, ECO:0000269|PubMed:1351684, ECO:0000269|PubMed:15853772}.	SUBCELLULAR LOCATION: Cell membrane {ECO:0000269|PubMed:10452531, ECO:0000269|PubMed:1315531, ECO:0000269|PubMed:1328844, ECO:0000269|PubMed:1348246, ECO:0000269|PubMed:1351684, ECO:0000269|PubMed:1559993, ECO:0000269|PubMed:1565658, ECO:0000269|PubMed:1610347, ECO:0000269|PubMed:23519210, ECO:0000269|PubMed:23519215}; Multi-pass membrane protein {ECO:0000269|PubMed:10452531, ECO:0000269|PubMed:1…
O60391	NMD3B_HUMAN	reviewed	Glutamate receptor ionotropic, NMDA 3B (GluN3B) (N-methyl-D-aspartate receptor subtype 3B) (NMDAR3B) (NR3B)	GRIN3B	Homo sapiens (Human)	GRIN3B	ionotropic glutamate receptor signaling pathway [GO:0035235]; protein insertion into membrane [GO:0051205]; regulation of calcium ion transport [GO:0051924]	cell junction [GO:0030054]; neuronal cell body [GO:0043025]; NMDA selective glutamate receptor complex [GO:0017146]; postsynaptic membrane [GO:0045211]	cell junction [GO:0030054]; neuronal cell body [GO:0043025]; NMDA selective glutamate receptor complex [GO:0017146]; postsynaptic membrane [GO:0045211]; calcium channel activity [GO:0005262]; cation channel activity [GO:0005261]; extracellular-glutamate-gated ion channel activity [GO:0005234]; glycine binding [GO:0016594]; ionotropic glutamate receptor activity [GO:0004970]; neurotransmitter bind…	calcium channel activity [GO:0005262]; cation channel activity [GO:0005261]; extracellular-glutamate-gated ion channel activity [GO:0005234]; glycine binding [GO:0016594]; ionotropic glutamate receptor activity [GO:0004970]; neurotransmitter binding [GO:0042165]; neurotransmitter receptor activity [GO:0030594]	GO:0004970; GO:0005234; GO:0005261; GO:0005262; GO:0016594; GO:0017146; GO:0030054; GO:0030594; GO:0035235; GO:0042165; GO:0043025; GO:0045211; GO:0051205; GO:0051924	15057824; 11735224; 11717388; 15722182	15057824; 11735224; 11717388; 15722182; 17543277; 17687115; 19156168; 20016182; 20153313; 20398908; 24814139; 25768306; 28132660	SUBCELLULAR LOCATION: Cell membrane {ECO:0000250}; Multi-pass membrane protein {ECO:0000250}. Cell junction, synapse, postsynaptic cell membrane {ECO:0000250}. Note=Requires the presence of GRIN1 to be targeted at the plasma membrane. {ECO:0000250}.	Glutamate-gated ion channel (TC 1.A.10.1) family, NR3B/GRIN3B subfamily	Calcium; Cell junction; Cell membrane; Complete proteome; Glycoprotein; Ion channel; Ion transport; Ligand-gated ion channel; Magnesium; Membrane; Polymorphism; Postsynaptic cell membrane; Receptor; Reference proteome; Signal; Synapse; Transmembrane; Transmembrane helix; Transport	116444;		SUBCELLULAR LOCATION: Cell membrane {ECO:0000250}; Multi-pass membrane protein {ECO:0000250}. Cell junction, synapse, postsynaptic cell membrane {ECO:0000250}. Note=Requires the presence of GRIN1 to be targeted at the plasma membrane. {ECO:0000250}.
Q9BT56	SPXN_HUMAN	reviewed	Spexin (NPQ) (Neuropeptide Q) (Spexin hormone) [Cleaved into: Spexin-1; Spexin-2 (NPQ 53-70)]	SPX C12orf39	Homo sapiens (Human)	SPX	long-chain fatty acid import [GO:0044539]; negative regulation of appetite [GO:0032099]; negative regulation of heart rate [GO:0010459]; negative regulation of renal sodium excretion [GO:0035814]; positive regulation of systemic arterial blood pressure [GO:0003084]; positive regulation of transcription from RNA polymerase II promoter [GO:0045944]; regulation of sensory perception of pain [GO:0051…	extracellular space [GO:0005615]; transport vesicle [GO:0030133]	extracellular space [GO:0005615]; transport vesicle [GO:0030133]; neuropeptide hormone activity [GO:0005184]; type 2 galanin receptor binding [GO:0031765]; type 3 galanin receptor binding [GO:0031766]; long-chain fatty acid import [GO:0044539]; negative regulation of appetite [GO:0032099]; negative regulation of heart rate [GO:0010459]; negative regulation of renal sodium excretion [GO:0035814]; …	neuropeptide hormone activity [GO:0005184]; type 2 galanin receptor binding [GO:0031765]; type 3 galanin receptor binding [GO:0031766]	GO:0003084; GO:0005184; GO:0005615; GO:0010459; GO:0030133; GO:0031765; GO:0031766; GO:0032099; GO:0035814; GO:0044539; GO:0045944; GO:0051930	19132080; 14702039; 15489334; 17284679; 19193193; 23080164; 22038051; 24517231; 24550067	19132080; 14702039; 15489334; 17284679; 19193193; 23080164; 22038051; 24517231; 24550067; 26211893; 26967115	SUBCELLULAR LOCATION: Secreted. Secreted, extracellular space. Cytoplasmic vesicle, secretory vesicle. Note=Secreted via the classical ER/Golgi-dependent pathway into the extracellular medium largely as a full-length protein without the signal peptide, and not as a hydrolyzed and amidated peptide (PubMed:19193193 and PubMed:17284679). Localized extracellularly surrounding the villous trophoblasti…	Unknown	Amidation; Cleavage on pair of basic residues; Complete proteome; Cytoplasmic vesicle; Hormone; Reference proteome; Secreted; Signal	80763;	TISSUE SPECIFICITY: Expressed in the type I glomic cells within the carotid body (at protein level). Expressed predominantly in pancreas, testis, kidney, brain and placenta. Expressed in submucosal layer of esophagus and stomach fundus. {ECO:0000269|PubMed:17284679, ECO:0000269|PubMed:19132080, ECO:0000269|PubMed:19193193, ECO:0000269|PubMed:23080164}.	SUBCELLULAR LOCATION: Secreted. Secreted, extracellular space. Cytoplasmic vesicle, secretory vesicle. Note=Secreted via the classical ER/Golgi-dependent pathway into the extracellular medium largely as a full-length protein without the signal peptide, and not as a hydrolyzed and amidated peptide (PubMed:19193193 and PubMed:17284679). Localized extracellularly surrounding the villous trophoblasti…
P05408	7B2_HUMAN	reviewed	Neuroendocrine protein 7B2 (Pituitary polypeptide) (Secretogranin V) (Secretogranin-5) (Secretory granule endocrine protein I) [Cleaved into: N-terminal peptide; C-terminal peptide]	SCG5 SGNE1	Homo sapiens (Human)	SCG5	intracellular protein transport [GO:0006886]; neuropeptide signaling pathway [GO:0007218]; peptide hormone processing [GO:0016486]; regulation of hormone secretion [GO:0046883]	extracellular region [GO:0005576]; secretory granule [GO:0030141]	extracellular region [GO:0005576]; secretory granule [GO:0030141]; enzyme inhibitor activity [GO:0004857]; GTP binding [GO:0005525]; unfolded protein binding [GO:0051082]; intracellular protein transport [GO:0006886]; neuropeptide signaling pathway [GO:0007218]; peptide hormone processing [GO:0016486]; regulation of hormone secretion [GO:0046883]	enzyme inhibitor activity [GO:0004857]; GTP binding [GO:0005525]; unfolded protein binding [GO:0051082]	GO:0004857; GO:0005525; GO:0005576; GO:0006886; GO:0007218; GO:0016486; GO:0030141; GO:0046883; GO:0051082	3134253; 1989596; 15489334; 8617287; 6625600; 7913882; 11439082	3134253; 1989596; 15489334; 8617287; 6625600; 7913882; 11439082; 14767469; 16169070; 16713569; 17334394; 17353931; 17617923; 18448176; 19058789; 21901745; 21988832; 22947085; 23172224; 24042052; 25416956; 25811241	SUBCELLULAR LOCATION: Secreted. Note=Neuroendocrine and endocrine secretory granules.	7B2 family	Alternative splicing; Chaperone; Cleavage on pair of basic residues; Complete proteome; Direct protein sequencing; Disulfide bond; Neuropeptide; Phosphoprotein; Reference proteome; Secreted; Signal; Sulfation; Transport	6447;		SUBCELLULAR LOCATION: Secreted. Note=Neuroendocrine and endocrine secretory granules.
P30990	NEUT_HUMAN	reviewed	Neurotensin/neuromedin N [Cleaved into: Large neuromedin N (NmN-125); Neuromedin N (NN) (NmN); Neurotensin (NT); Tail peptide]	NTS	Homo sapiens (Human)	NTS	antimicrobial humoral immune response mediated by antimicrobial peptide [GO:0061844]; killing of cells of other organism [GO:0031640]; regulation of blood vessel size [GO:0050880]; signal transduction [GO:0007165]	axon terminus [GO:0043679]; extracellular region [GO:0005576]; transport vesicle [GO:0030133]	axon terminus [GO:0043679]; extracellular region [GO:0005576]; transport vesicle [GO:0030133]; neuropeptide hormone activity [GO:0005184]; antimicrobial humoral immune response mediated by antimicrobial peptide [GO:0061844]; killing of cells of other organism [GO:0031640]; regulation of blood vessel size [GO:0050880]; signal transduction [GO:0007165]	neuropeptide hormone activity [GO:0005184]	GO:0005184; GO:0005576; GO:0007165; GO:0030133; GO:0031640; GO:0043679; GO:0050880; GO:0061844	9530155; 15489334; 1436492; 19122660; 23140271	9530155; 15489334; 1436492; 19122660; 23140271; 11906607; 11912133; 12074933; 12150975; 12531461; 14699144; 14743366; 14985763; 15123666; 15358593; 15623535; 16087676; 16519961; 16984735; 17068197; 17289170; 17441729; 17570131; 17644423; 17870207; 18048355; 18624930; 19086053; 19393580; 19878995; 19932148; 20138826; 20468064; 20731814; 20810387; 21030593; 21212273; 21233215; 21272935; 21508335; 2…	SUBCELLULAR LOCATION: Secreted. Cytoplasmic vesicle, secretory vesicle. Note=Packaged within secretory vesicles.	Neurotensin family	3D-structure; Cleavage on pair of basic residues; Complete proteome; Cytoplasmic vesicle; Pyrrolidone carboxylic acid; Reference proteome; Secreted; Signal; Vasoactive	4922;		SUBCELLULAR LOCATION: Secreted. Cytoplasmic vesicle, secretory vesicle. Note=Packaged within secretory vesicles.
Q9HC23	PROK2_HUMAN	reviewed	Prokineticin-2 (PK2) (Protein Bv8 homolog)	PROK2 BV8	Homo sapiens (Human)	PROK2	activation of MAPK activity [GO:0000187]; angiogenesis [GO:0001525]; cell proliferation [GO:0008283]; chemotaxis [GO:0006935]; circadian rhythm [GO:0007623]; G-protein coupled receptor signaling pathway [GO:0007186]; inflammatory response [GO:0006954]; negative regulation of apoptotic process [GO:0043066]; neuropeptide signaling pathway [GO:0007218]; positive regulation of cell proliferation [GO:…	cell [GO:0005623]; extracellular region [GO:0005576]	cell [GO:0005623]; extracellular region [GO:0005576]; G-protein coupled receptor binding [GO:0001664]; activation of MAPK activity [GO:0000187]; angiogenesis [GO:0001525]; cell proliferation [GO:0008283]; chemotaxis [GO:0006935]; circadian rhythm [GO:0007623]; G-protein coupled receptor signaling pathway [GO:0007186]; inflammatory response [GO:0006954]; negative regulation of apoptotic process [G…	G-protein coupled receptor binding [GO:0001664]	GO:0000187; GO:0001525; GO:0001664; GO:0005576; GO:0005623; GO:0006935; GO:0006954; GO:0007186; GO:0007204; GO:0007218; GO:0007283; GO:0007623; GO:0008283; GO:0008284; GO:0019233; GO:0043066; GO:0045765; GO:0045987	11259612; 15772293; 15489334; 10580115; 15340161; 17054399; 18559922; 23643382; 25077900	11259612; 15772293; 15489334; 10580115; 15340161; 17054399; 18559922; 23643382; 25077900; 12024206; 12604792; 15126578; 15548611; 16763065; 17903308; 17959774; 18285834; 18300343; 18682503; 18723471; 19336519; 20022991; 20172976; 20389090; 20734064; 22050240; 22528488; 23082007; 23386640; 23548897; 24002956; 25531638; 26047640; 26192875; 26317645; 26574895; 26728949; 27887936	SUBCELLULAR LOCATION: Secreted.	AVIT (prokineticin) family	Alternative splicing; Biological rhythms; Complete proteome; Direct protein sequencing; Disease mutation; Disulfide bond; Hypogonadotropic hypogonadism; Kallmann syndrome; Neuropeptide; Reference proteome; Secreted; Signal	60675;	TISSUE SPECIFICITY: Expressed in the testis and, at low levels, in the small intestine.	SUBCELLULAR LOCATION: Secreted.
P10092	CALCB_HUMAN	reviewed	Calcitonin gene-related peptide 2 (Beta-type CGRP) (Beta-CGRP) (Calcitonin gene-related peptide II) (CGRP-II)	CALCB CALC2	Homo sapiens (Human)	CALCB	cellular calcium ion homeostasis [GO:0006874]; signal transduction [GO:0007165]	cell [GO:0005623]; extracellular region [GO:0005576]	cell [GO:0005623]; extracellular region [GO:0005576]; neuropeptide hormone activity [GO:0005184]; cellular calcium ion homeostasis [GO:0006874]; signal transduction [GO:0007165]	neuropeptide hormone activity [GO:0005184]	GO:0005184; GO:0005576; GO:0005623; GO:0006874; GO:0007165	3492393; 14702039; 15489334; 2985435; 3492492; 2322288; 1318039	3492393; 14702039; 15489334; 2985435; 3492492; 2322288; 1318039; 15761041; 19086053; 19192276; 21641113; 26967115	SUBCELLULAR LOCATION: Secreted.	Calcitonin family	Amidation; Cleavage on pair of basic residues; Complete proteome; Direct protein sequencing; Disulfide bond; Hormone; Reference proteome; Secreted; Signal	797;		SUBCELLULAR LOCATION: Secreted.
O15130	NPFF_HUMAN	reviewed	Pro-FMRFamide-related neuropeptide FF (FMRFamide-related peptides) [Cleaved into: Neuropeptide SF (NPSF); Neuropeptide FF (NPFF); Neuropeptide AF (NPAF)]	NPFF	Homo sapiens (Human)	NPFF	acute inflammatory response to antigenic stimulus [GO:0002438]; chemical synaptic transmission [GO:0007268]; excitatory postsynaptic potential [GO:0060079]; maternal process involved in female pregnancy [GO:0060135]; negative regulation of appetite [GO:0032099]; negative regulation of heart rate [GO:0010459]; negative regulation of insulin secretion [GO:0046676]; neuropeptide signaling pathway [G…	axon terminus [GO:0043679]; dendrite [GO:0030425]; extracellular region [GO:0005576]; extracellular space [GO:0005615]; perikaryon [GO:0043204]; postsynapse [GO:0098794]; vesicle [GO:0031982]	axon terminus [GO:0043679]; dendrite [GO:0030425]; extracellular region [GO:0005576]; extracellular space [GO:0005615]; perikaryon [GO:0043204]; postsynapse [GO:0098794]; vesicle [GO:0031982]; G-protein coupled receptor binding [GO:0001664]; neuropeptide hormone activity [GO:0005184]; receptor binding [GO:0005102]; acute inflammatory response to antigenic stimulus [GO:0002438]; chemical synaptic …	G-protein coupled receptor binding [GO:0001664]; neuropeptide hormone activity [GO:0005184]; receptor binding [GO:0005102]	GO:0001664; GO:0002438; GO:0003254; GO:0005102; GO:0005184; GO:0005576; GO:0005615; GO:0007204; GO:0007218; GO:0007268; GO:0010459; GO:0021510; GO:0030103; GO:0030425; GO:0031982; GO:0032099; GO:0042493; GO:0043204; GO:0043278; GO:0043679; GO:0045777; GO:0046676; GO:0051930; GO:0060079; GO:0060135; GO:0070253; GO:0098794	9224703; 16541075; 15489334; 11587714	9224703; 16541075; 15489334; 11587714; 16336216; 17224450; 17854890; 21120930; 24705354; 26660531	SUBCELLULAR LOCATION: Secreted.	FARP (FMRFamide related peptide) family	Alternative splicing; Amidation; Cleavage on pair of basic residues; Complete proteome; Neuropeptide; Polymorphism; Reference proteome; Secreted; Signal	8620;		SUBCELLULAR LOCATION: Secreted.
Q9HCQ7	NPVF_HUMAN	reviewed	Pro-FMRFamide-related neuropeptide VF [Cleaved into: Neuropeptide NPSF; Neuropeptide RFRP-1; Neuropeptide RFRP-2; Neuropeptide NPVF (Neuropeptide RFRP-3)]	NPVF C7orf9 RFRP	Homo sapiens (Human)	NPVF	negative regulation of gonadotropin secretion [GO:0032277]; neuropeptide signaling pathway [GO:0007218]	extracellular region [GO:0005576]	extracellular region [GO:0005576]; negative regulation of gonadotropin secretion [GO:0032277]; neuropeptide signaling pathway [GO:0007218]		GO:0005576; GO:0007218; GO:0032277	11025660; 11481330; 11951088; 12853948; 12690205; 20027225	11025660; 11481330; 11951088; 12853948; 12690205; 20027225; 17474147; 25180599	SUBCELLULAR LOCATION: Secreted.	FARP (FMRFamide related peptide) family	Alternative splicing; Amidation; Cleavage on pair of basic residues; Complete proteome; Direct protein sequencing; Neuropeptide; Polymorphism; Reference proteome; Secreted; Signal	64111;	TISSUE SPECIFICITY: Isoform 1 is specifically expressed in the retina. Neuropeptides RFRP-1 and NPVF are detected in the hypothalamus. {ECO:0000269|PubMed:11951088, ECO:0000269|PubMed:20027225}.	SUBCELLULAR LOCATION: Secreted.
Q9UBC7	GALP_HUMAN	reviewed	Galanin-like peptide	GALP	Homo sapiens (Human)	GALP	antimicrobial humoral immune response mediated by antimicrobial peptide [GO:0061844]; behavioral response to starvation [GO:0042595]; defense response to bacterium [GO:0042742]; defense response to Gram-negative bacterium [GO:0050829]; modification of morphology or physiology of other organism [GO:0035821]; neuropeptide signaling pathway [GO:0007218]; regulation of appetite [GO:0032098]; response…	extracellular region [GO:0005576]	extracellular region [GO:0005576]; hormone activity [GO:0005179]; antimicrobial humoral immune response mediated by antimicrobial peptide [GO:0061844]; behavioral response to starvation [GO:0042595]; defense response to bacterium [GO:0042742]; defense response to Gram-negative bacterium [GO:0050829]; modification of morphology or physiology of other organism [GO:0035821]; neuropeptide signaling p…	hormone activity [GO:0005179]	GO:0005179; GO:0005576; GO:0007218; GO:0032098; GO:0032868; GO:0035821; GO:0042595; GO:0042742; GO:0050829; GO:0061844	10601261; 16954604; 17535903; 23537644	10601261; 16954604; 17535903; 23537644; 11861493; 16787232; 18830724; 20574532; 27474259	SUBCELLULAR LOCATION: Secreted.	Galanin family	Alternative splicing; Antibiotic; Antimicrobial; Cleavage on pair of basic residues; Complete proteome; Hormone; Neuropeptide; Polymorphism; Reference proteome; Secreted; Signal	85569;	TISSUE SPECIFICITY: Isoform 2 is found in ganglia of ganglioneuroma and ganglioneuroblastoma, as well as in differentiated tumor cells of neuroblastoma tissues. Not found in undifferentiated neuroblasts. Isoform 2 is found in the skin, in pericytes covering microvascular arterioles and venules on their abluminal surfaces. In larger vessels, isoform 2 is expressed in layers of smooth muscle cells.…	SUBCELLULAR LOCATION: Secreted.
P06307	CCKN_HUMAN	reviewed	Cholecystokinin (CCK) [Cleaved into: Cholecystokinin-58 (CCK58); Cholecystokinin-58 desnonopeptide ((1-49)-CCK58); Cholecystokinin-39 (CCK39); Cholecystokinin-33 (CCK33); Cholecystokinin-25 (CCK25); Cholecystokinin-18 (CCK18); Cholecystokinin-12 (CCK12); Cholecystokinin-8 (CCK8); Cholecystokinin-7 (CCK7); Cholecystokinin-5 (CCK5)]	CCK	Homo sapiens (Human)	CCK	activation of cysteine-type endopeptidase activity involved in apoptotic process [GO:0006919]; axonogenesis [GO:0007409]; behavioral fear response [GO:0001662]; eating behavior [GO:0042755]; negative regulation of appetite [GO:0032099]; neuron migration [GO:0001764]; positive regulation of cell proliferation [GO:0008284]; positive regulation of glutamate secretion [GO:0014049]; positive regulatio…	axon [GO:0030424]; axon hillock [GO:0043203]; axon initial segment [GO:0043194]; dendrite [GO:0030425]; extracellular region [GO:0005576]; extracellular space [GO:0005615]; perikaryon [GO:0043204]; terminal bouton [GO:0043195]	axon [GO:0030424]; axon hillock [GO:0043203]; axon initial segment [GO:0043194]; dendrite [GO:0030425]; extracellular region [GO:0005576]; extracellular space [GO:0005615]; perikaryon [GO:0043204]; terminal bouton [GO:0043195]; hormone activity [GO:0005179]; neuropeptide hormone activity [GO:0005184]; activation of cysteine-type endopeptidase activity involved in apoptotic process [GO:0006919]; a…	hormone activity [GO:0005179]; neuropeptide hormone activity [GO:0005184]	GO:0001662; GO:0001764; GO:0001836; GO:0005179; GO:0005184; GO:0005576; GO:0005615; GO:0006919; GO:0007165; GO:0007205; GO:0007409; GO:0008284; GO:0014049; GO:0030424; GO:0030425; GO:0032099; GO:0032461; GO:0042755; GO:0043194; GO:0043195; GO:0043203; GO:0043204; GO:0050731; GO:0051901; GO:0051930	3856870; 15489334; 11076522	3856870; 15489334; 11076522; 10220011; 10235270; 10668930; 11140838; 11244486; 11368834; 11443535; 11509018; 11713976; 11713982; 11713985; 11724786; 11803530; 12116180; 12116188; 12198366; 12572876; 12627463; 12777967; 12915664; 12920059; 14764444; 15100163; 15313848; 15328192; 15354400; 15533776; 15624269; 15682471; 15740988; 15743365; 15837012; 16185316; 17192493; 17208296; 17332474; 17365745; …	SUBCELLULAR LOCATION: Secreted.	Gastrin/cholecystokinin family	Amidation; Cleavage on pair of basic residues; Complete proteome; Hormone; Polymorphism; Reference proteome; Secreted; Signal; Sulfation	885;		SUBCELLULAR LOCATION: Secreted.
P18509	PACA_HUMAN	reviewed	Pituitary adenylate cyclase-activating polypeptide (PACAP) [Cleaved into: PACAP-related peptide (PRP-48); Pituitary adenylate cyclase-activating polypeptide 27 (PACAP-27) (PACAP27); Pituitary adenylate cyclase-activating polypeptide 38 (PACAP-38) (PACAP38)]	ADCYAP1	Homo sapiens (Human)	ADCYAP1	activation of adenylate cyclase activity [GO:0007190]; ATP metabolic process [GO:0046034]; behavioral fear response [GO:0001662]; cAMP-mediated signaling [GO:0019933]; cell-cell signaling [GO:0007267]; cellular response to glucocorticoid stimulus [GO:0071385]; female pregnancy [GO:0007565]; histamine secretion [GO:0001821]; insulin secretion [GO:0030073]; negative regulation of acute inflammatory…	extracellular region [GO:0005576]; extracellular space [GO:0005615]; intracellular [GO:0005622]; terminal bouton [GO:0043195]	extracellular region [GO:0005576]; extracellular space [GO:0005615]; intracellular [GO:0005622]; terminal bouton [GO:0043195]; neuropeptide hormone activity [GO:0005184]; peptide hormone receptor binding [GO:0051428]; pituitary adenylate cyclase activating polypeptide activity [GO:0016521]; pituitary adenylate cyclase-activating polypeptide receptor binding [GO:0031858]; receptor binding [GO:0005…	neuropeptide hormone activity [GO:0005184]; peptide hormone receptor binding [GO:0051428]; pituitary adenylate cyclase activating polypeptide activity [GO:0016521]; pituitary adenylate cyclase-activating polypeptide receptor binding [GO:0031858]; receptor binding [GO:0005102]; signal transducer activity, downstream of receptor [GO:0005057]	GO:0001541; GO:0001662; GO:0001821; GO:0002865; GO:0002878; GO:0005057; GO:0005102; GO:0005184; GO:0005576; GO:0005615; GO:0005622; GO:0007190; GO:0007204; GO:0007218; GO:0007267; GO:0007565; GO:0008277; GO:0008284; GO:0010579; GO:0010656; GO:0010976; GO:0016521; GO:0019233; GO:0019933; GO:0021983; GO:0030073; GO:0031175; GO:0031858; GO:0032755; GO:0032880; GO:0034260; GO:0042594; GO:0043195; GO:…	1739432; 1730060; 14702039; 15489334; 2302217; 23800469; 8504103; 1483839; 11175907; 17470806; 11968092	1739432; 1730060; 14702039; 15489334; 2302217; 23800469; 8504103; 1483839; 11175907; 17470806; 11968092; 11515750; 11713978; 12409223; 12409225; 12573802; 12754213; 15048918; 15356166; 15518890; 15834139; 16148159; 16226889; 16493055; 16687279; 16697281; 16888207; 17175032; 17387318; 17430174; 17431645; 17962362; 18349695; 18353507; 18617639; 18782879; 19120039; 19269029; 19470168; 19701709; 1971…	SUBCELLULAR LOCATION: Secreted.	Glucagon family	3D-structure; Amidation; Cleavage on pair of basic residues; Complete proteome; Hormone; Neurogenesis; Polymorphism; Reference proteome; Secreted; Signal	116;		SUBCELLULAR LOCATION: Secreted.
P01282	VIP_HUMAN	reviewed	VIP peptides [Cleaved into: Intestinal peptide PHV-42 (Peptide histidine valine 42); Intestinal peptide PHM-27 (Peptide histidine methioninamide 27); Vasoactive intestinal peptide (VIP) (Vasoactive intestinal polypeptide)]	VIP	Homo sapiens (Human)	VIP	antibacterial humoral response [GO:0019731]; antifungal humoral response [GO:0019732]; antimicrobial humoral immune response mediated by antimicrobial peptide [GO:0061844]; body fluid secretion [GO:0007589]; defense response to Gram-negative bacterium [GO:0050829]; defense response to Gram-positive bacterium [GO:0050830]; G-protein coupled receptor signaling pathway [GO:0007186]; innate immune re…	extracellular region [GO:0005576]	extracellular region [GO:0005576]; hormone activity [GO:0005179]; neuropeptide hormone activity [GO:0005184]; antibacterial humoral response [GO:0019731]; antifungal humoral response [GO:0019732]; antimicrobial humoral immune response mediated by antimicrobial peptide [GO:0061844]; body fluid secretion [GO:0007589]; defense response to Gram-negative bacterium [GO:0050829]; defense response to Gra…	hormone activity [GO:0005179]; neuropeptide hormone activity [GO:0005184]	GO:0001878; GO:0005179; GO:0005184; GO:0005576; GO:0007186; GO:0007589; GO:0008284; GO:0010579; GO:0019731; GO:0019732; GO:0032880; GO:0045087; GO:0045732; GO:0048255; GO:0050829; GO:0050830; GO:0061844; GO:0070459	6571696; 3899557; 2995945; 3025882; 2839091; 14574404; 15489334; 3748844; 6139527; 2434617; 3654650; 1318039; 15013843; 1863695	6571696; 3899557; 2995945; 3025882; 2839091; 14574404; 15489334; 3748844; 6139527; 2434617; 3654650; 1318039; 15013843; 1863695; 11713978; 11884208; 12220738; 12225791; 12409228; 12670727; 12754213; 15009665; 15093699; 15155712; 15247290; 16189514; 16226889; 16697281; 16713569; 16728406; 16893891; 16965837; 17003842; 17087112; 17175032; 17275031; 17430171; 17430175; 17448763; 17466601; 17703412; …	SUBCELLULAR LOCATION: Secreted.	Glucagon family	3D-structure; Alternative splicing; Amidation; Cleavage on pair of basic residues; Complete proteome; Direct protein sequencing; Hormone; Phosphoprotein; Reference proteome; Secreted; Signal	7432;		SUBCELLULAR LOCATION: Secreted.
P20382	MCH_HUMAN	reviewed	Pro-MCH [Cleaved into: Neuropeptide-glycine-glutamic acid (NGE) (Neuropeptide G-E); Neuropeptide-glutamic acid-isoleucine (NEI) (Neuropeptide E-I); Melanin-concentrating hormone (MCH)]	PMCH MCH	Homo sapiens (Human)	PMCH	cell differentiation [GO:0030154]; chemical synaptic transmission [GO:0007268]; feeding behavior [GO:0007631]; multicellular organism development [GO:0007275]; neuropeptide signaling pathway [GO:0007218]; spermatogenesis [GO:0007283]	extracellular region [GO:0005576]; nucleus [GO:0005634]	extracellular region [GO:0005576]; nucleus [GO:0005634]; melanin-concentrating hormone activity [GO:0030354]; cell differentiation [GO:0030154]; chemical synaptic transmission [GO:0007268]; feeding behavior [GO:0007631]; multicellular organism development [GO:0007275]; neuropeptide signaling pathway [GO:0007218]; spermatogenesis [GO:0007283]	melanin-concentrating hormone activity [GO:0030354]	GO:0005576; GO:0005634; GO:0007218; GO:0007268; GO:0007275; GO:0007283; GO:0007631; GO:0030154; GO:0030354	2149166; 8326825; 15489334; 10037747; 9191099	2149166; 8326825; 15489334; 10037747; 9191099; 12176038; 12220661; 12885269; 15546902; 15870910; 17541984; 17640905; 18498421; 18650383; 19086053; 19893584; 20888736; 22295972; 23462990; 23667582; 23884861	SUBCELLULAR LOCATION: Secreted.	Melanin-concentrating hormone family	Amidation; Cleavage on pair of basic residues; Complete proteome; Developmental protein; Differentiation; Disulfide bond; Hormone; Neuropeptide; Reference proteome; Secreted; Signal; Spermatogenesis	5367;	TISSUE SPECIFICITY: Predominantly expressed in lateral hypothalamus, also detected in pallidum, neocortex and cerebellum. Also found in thymus, brown adipose tissue, duodenum and testis (spermatogonia, early spermatocytes and Sertoli cells). No expression in peripheral blood. In brain exclusively mature MCH and NEI peptides are present. In peripheral tissues a large product, encompassing the NEI …	SUBCELLULAR LOCATION: Secreted.
P01160	ANF_HUMAN	reviewed	Natriuretic peptides A (CDD-ANF) (Cardiodilatin) (CDD) (Cardiodilatin-related peptide) (CDP) (Prepronatriodilatin) [Cleaved into: Atrial natriuretic factor (ANF) (Atrial natriuretic peptide) (ANP)]	NPPA ANP PND	Homo sapiens (Human)	NPPA	cardiac muscle hypertrophy in response to stress [GO:0014898]; cell growth involved in cardiac muscle cell development [GO:0061049]; cellular protein metabolic process [GO:0044267]; cellular response to mechanical stimulus [GO:0071260]; cGMP biosynthetic process [GO:0006182]; female pregnancy [GO:0007565]; negative regulation of cell growth [GO:0030308]; negative regulation of collecting lymphati…	extracellular region [GO:0005576]; extracellular space [GO:0005615]; mast cell granule [GO:0042629]; nucleus [GO:0005634]; perinuclear region of cytoplasm [GO:0048471]; protein complex [GO:0043234]	extracellular region [GO:0005576]; extracellular space [GO:0005615]; mast cell granule [GO:0042629]; nucleus [GO:0005634]; perinuclear region of cytoplasm [GO:0048471]; protein complex [GO:0043234]; neuropeptide hormone activity [GO:0005184]; neuropeptide receptor binding [GO:0071855]; peptide hormone receptor binding [GO:0051428]; receptor binding [GO:0005102]; cardiac muscle hypertrophy in resp…	neuropeptide hormone activity [GO:0005184]; neuropeptide receptor binding [GO:0071855]; peptide hormone receptor binding [GO:0051428]; receptor binding [GO:0005102]	GO:0001666; GO:0003085; GO:0005102; GO:0005184; GO:0005576; GO:0005615; GO:0005634; GO:0006182; GO:0006367; GO:0006457; GO:0007168; GO:0007218; GO:0007565; GO:0008217; GO:0010460; GO:0014898; GO:0030308; GO:0032868; GO:0035994; GO:0042629; GO:0043234; GO:0044267; GO:0048471; GO:0050880; GO:0051428; GO:0060372; GO:0060452; GO:0061049; GO:0071260; GO:0071855; GO:1901841; GO:1902261; GO:1902514; GO:…	6203042; 6547996; 6095118; 6095119; 6542248; 3158606; 16710414; 15489334; 6097248; 6238331; 6230082; 1826098; 2972276; 1660465; 1672777; 10880574; 14559895; 8043577; 16870210; 18614783; 23275345	6203042; 6547996; 6095118; 6095119; 6542248; 3158606; 16710414; 15489334; 6097248; 6238331; 6230082; 1826098; 2972276; 1660465; 1672777; 10880574; 14559895; 8043577; 16870210; 18614783; 23275345; 11408388; 11409652; 11447495; 11706124; 11884416; 11985060; 12052474; 12082592; 12102171; 12135603; 12145475; 12193960; 12270761; 12484513; 12505872; 12514664; 12687344; 12794112; 12883099; 12890912; 129…	SUBCELLULAR LOCATION: Secreted.	Natriuretic peptide family	3D-structure; Atrial fibrillation; Cardiomyopathy; Complete proteome; Direct protein sequencing; Disease mutation; Disulfide bond; Hormone; Polymorphism; Reference proteome; Secreted; Signal; Vasoactive	4878;		SUBCELLULAR LOCATION: Secreted.
Q8N729	NPW_HUMAN	reviewed	Neuropeptide W (Preproprotein L8) (hPPL8) [Cleaved into: Neuropeptide W-23 (NPW23) (hL8); Neuropeptide W-30 (NPW30) (hL8C)]	NPW PPL8 PPNPW	Homo sapiens (Human)	NPW	feeding behavior [GO:0007631]; G-protein coupled receptor signaling pathway [GO:0007186]; neuropeptide signaling pathway [GO:0007218]	extracellular region [GO:0005576]	extracellular region [GO:0005576]; G-protein coupled receptor binding [GO:0001664]; feeding behavior [GO:0007631]; G-protein coupled receptor signaling pathway [GO:0007186]; neuropeptide signaling pathway [GO:0007218]	G-protein coupled receptor binding [GO:0001664]	GO:0001664; GO:0005576; GO:0007186; GO:0007218; GO:0007631	12130646; 12401809	12130646; 12401809; 12719537; 12959997; 22826747; 25270269; 26536090	SUBCELLULAR LOCATION: Secreted.	Neuropeptide B/W family	Cleavage on pair of basic residues; Complete proteome; Neuropeptide; Polymorphism; Reference proteome; Secreted; Signal	283869;	TISSUE SPECIFICITY: Detected at high levels in the substantia nigra, fetal kidney and trachea; at lower levels in testis, uterus, ovary and placenta. Not detectable in many regions of the central nervous system. Also detected at high levels in lymphoblastic leukemia and colorectal adenocarcinoma.	SUBCELLULAR LOCATION: Secreted.
Q8NG41	NPB_HUMAN	reviewed	Neuropeptide B (Preproprotein L7) (hPPL7) [Cleaved into: Neuropeptide B-23 (NPB23) (hL7); Neuropeptide B-29 (NPB29) (hL7C)]	NPB PPL7 PPNPB	Homo sapiens (Human)	NPB	G-protein coupled receptor signaling pathway [GO:0007186]; neuropeptide signaling pathway [GO:0007218]	extracellular region [GO:0005576]	extracellular region [GO:0005576]; G-protein coupled receptor binding [GO:0001664]; G-protein coupled receptor signaling pathway [GO:0007186]; neuropeptide signaling pathway [GO:0007218]	G-protein coupled receptor binding [GO:0001664]	GO:0001664; GO:0005576; GO:0007186; GO:0007218	12118011; 12401809; 15164054; 15489334		SUBCELLULAR LOCATION: Secreted.	Neuropeptide B/W family	Cleavage on pair of basic residues; Complete proteome; Direct protein sequencing; Neuropeptide; Reference proteome; Secreted; Signal	256933;	TISSUE SPECIFICITY: Widely expressed in the central nervous system. High levels are found in substantia nigra, hypothalamus, hyppocampus, spinal cord, placenta and fetal brain; lower levels are found in testis, uterus and ovary. Also detected at high levels in colorectal adenocarcinoma.	SUBCELLULAR LOCATION: Secreted.
P48645	NMU_HUMAN	reviewed	Neuromedin-U [Cleaved into: Neuromedin-U-25 (NmU-25)]	NMU	Homo sapiens (Human)	NMU	digestion [GO:0007586]; eating behavior [GO:0042755]; gastric acid secretion [GO:0001696]; G-protein coupled receptor signaling pathway [GO:0007186]; neuropeptide signaling pathway [GO:0007218]; photoperiodism [GO:0009648]; positive regulation of hormone secretion [GO:0046887]; positive regulation of smooth muscle contraction [GO:0045987]; positive regulation of synaptic transmission [GO:0050806]…	extracellular region [GO:0005576]; terminal bouton [GO:0043195]	extracellular region [GO:0005576]; terminal bouton [GO:0043195]; neuromedin U receptor binding [GO:0042922]; receptor binding [GO:0005102]; digestion [GO:0007586]; eating behavior [GO:0042755]; G-protein coupled receptor signaling pathway [GO:0007186]; gastric acid secretion [GO:0001696]; neuropeptide signaling pathway [GO:0007218]; photoperiodism [GO:0009648]; positive regulation of hormone secr…	neuromedin U receptor binding [GO:0042922]; receptor binding [GO:0005102]	GO:0001696; GO:0005102; GO:0005576; GO:0006940; GO:0007165; GO:0007186; GO:0007218; GO:0007586; GO:0009648; GO:0019233; GO:0042755; GO:0042922; GO:0043195; GO:0045987; GO:0046887; GO:0050806	7619205; 15489334	7619205; 15489334; 14623274; 15187020; 15331768; 16878152; 16984985; 17018595; 19118941; 19519756; 20379614; 21791076; 23936460; 24876102; 25416956; 25814554; 25871004; 27279246	SUBCELLULAR LOCATION: Secreted.	NmU family	Amidation; Cleavage on pair of basic residues; Complete proteome; Neuropeptide; Polymorphism; Reference proteome; Secreted; Signal	10874;	TISSUE SPECIFICITY: Expressed throughout the enteric nervous system with highest levels being found in the jejunum.	SUBCELLULAR LOCATION: Secreted.
P01298	PAHO_HUMAN	reviewed	Pancreatic prohormone (Pancreatic polypeptide) (PP) (Obinepitide) [Cleaved into: Pancreatic hormone (PH); Pancreatic icosapeptide (PI)]	PPY PNP	Homo sapiens (Human)	PPY	cell-cell signaling [GO:0007267]; digestion [GO:0007586]; feeding behavior [GO:0007631]; neuropeptide signaling pathway [GO:0007218]; protein secretion [GO:0009306]; regulation of appetite [GO:0032098]	cytoplasm [GO:0005737]; extracellular region [GO:0005576]; extracellular space [GO:0005615]	cytoplasm [GO:0005737]; extracellular region [GO:0005576]; extracellular space [GO:0005615]; G-protein coupled receptor binding [GO:0001664]; hormone activity [GO:0005179]; neuropeptide hormone activity [GO:0005184]; receptor binding [GO:0005102]; cell-cell signaling [GO:0007267]; digestion [GO:0007586]; feeding behavior [GO:0007631]; neuropeptide signaling pathway [GO:0007218]; protein secretion…	G-protein coupled receptor binding [GO:0001664]; hormone activity [GO:0005179]; neuropeptide hormone activity [GO:0005184]; receptor binding [GO:0005102]	GO:0001664; GO:0005102; GO:0005179; GO:0005184; GO:0005576; GO:0005615; GO:0005737; GO:0007218; GO:0007267; GO:0007586; GO:0007631; GO:0009306; GO:0032098	6373251; 6094571; 2997153; 3753985; 16625196; 15489334; 14664712; 6366786; 15966750	6373251; 6094571; 2997153; 3753985; 16625196; 15489334; 14664712; 6366786; 15966750; 11825640; 11825647; 11825648; 12187924; 14988250; 15561938; 15998659; 15998783; 16359755; 17171555; 17235527; 17325259; 21813805; 22399387; 22673566; 22979996; 23371976; 23956349; 24375409; 25445712; 25990478; 26002416	SUBCELLULAR LOCATION: Secreted.	NPY family	3D-structure; Alternative splicing; Amidation; Cleavage on pair of basic residues; Complete proteome; Direct protein sequencing; Hormone; Pharmaceutical; Polymorphism; Reference proteome; Secreted; Signal	5539;		SUBCELLULAR LOCATION: Secreted.
P10082	PYY_HUMAN	reviewed	Peptide YY (PYY) (PYY-I) (Peptide tyrosine tyrosine) [Cleaved into: Peptide YY(3-36) (PYY-II)]	PYY	Homo sapiens (Human)	PYY	cell-cell signaling [GO:0007267]; cell proliferation [GO:0008283]; cytoskeleton organization [GO:0007010]; digestion [GO:0007586]; feeding behavior [GO:0007631]; G-protein coupled receptor signaling pathway [GO:0007186]; movement of cell or subcellular component [GO:0006928]; neuropeptide signaling pathway [GO:0007218]; regulation of appetite [GO:0032098]	extracellular region [GO:0005576]; extracellular space [GO:0005615]	extracellular region [GO:0005576]; extracellular space [GO:0005615]; G-protein coupled receptor binding [GO:0001664]; hormone activity [GO:0005179]; neuropeptide hormone activity [GO:0005184]; cell proliferation [GO:0008283]; cell-cell signaling [GO:0007267]; cytoskeleton organization [GO:0007010]; digestion [GO:0007586]; feeding behavior [GO:0007631]; G-protein coupled receptor signaling pathway…	G-protein coupled receptor binding [GO:0001664]; hormone activity [GO:0005179]; neuropeptide hormone activity [GO:0005184]	GO:0001664; GO:0005179; GO:0005184; GO:0005576; GO:0005615; GO:0006928; GO:0007010; GO:0007186; GO:0007218; GO:0007267; GO:0007586; GO:0007631; GO:0008283; GO:0032098	8318545; 16625196; 15489334; 3202875; 2587421; 21314817; 16819834	8318545; 16625196; 15489334; 3202875; 2587421; 21314817; 16819834; 11825640; 11825641; 11825649; 11825650; 11825653; 11825654; 11825655; 11825656; 15331560; 15855352; 15972581; 15983231; 15998659; 16174724; 16204364; 16278259; 16362815; 16368708; 16420657; 16563563; 16720664; 16828127; 16907966; 17045646; 17087952; 17138722; 17235527; 17325259; 17597642; 17726080; 17934448; 17936861; 18154642; 18…	SUBCELLULAR LOCATION: Secreted.	NPY family	3D-structure; Alternative splicing; Amidation; Cleavage on pair of basic residues; Complete proteome; Direct protein sequencing; Hormone; Phosphoprotein; Polymorphism; Reference proteome; Secreted; Signal	5697;		SUBCELLULAR LOCATION: Secreted.
P01303	NPY_HUMAN	reviewed	Pro-neuropeptide Y [Cleaved into: Neuropeptide Y (Neuropeptide tyrosine) (NPY); C-flanking peptide of NPY (CPON)]	NPY	Homo sapiens (Human)	NPY	adult feeding behavior [GO:0008343]; antibacterial humoral response [GO:0019731]; antifungal humoral response [GO:0019732]; antimicrobial humoral immune response mediated by antimicrobial peptide [GO:0061844]; behavior [GO:0007610]; blood circulation [GO:0008015]; calcium ion transport [GO:0006816]; cell proliferation [GO:0008283]; central nervous system neuron development [GO:0021954]; cerebral …	cell [GO:0005623]; extracellular region [GO:0005576]; extracellular space [GO:0005615]; Golgi apparatus [GO:0005794]	cell [GO:0005623]; extracellular region [GO:0005576]; extracellular space [GO:0005615]; Golgi apparatus [GO:0005794]; calcium channel regulator activity [GO:0005246]; G-protein coupled receptor activity [GO:0004930]; G-protein coupled receptor binding [GO:0001664]; neuropeptide hormone activity [GO:0005184]; receptor binding [GO:0005102]; adult feeding behavior [GO:0008343]; antibacterial humoral…	calcium channel regulator activity [GO:0005246]; G-protein coupled receptor activity [GO:0004930]; G-protein coupled receptor binding [GO:0001664]; neuropeptide hormone activity [GO:0005184]; receptor binding [GO:0005102]	GO:0001664; GO:0001878; GO:0004930; GO:0005102; GO:0005184; GO:0005246; GO:0005576; GO:0005615; GO:0005623; GO:0005794; GO:0006816; GO:0006928; GO:0007187; GO:0007218; GO:0007268; GO:0007586; GO:0007610; GO:0007631; GO:0008015; GO:0008217; GO:0008283; GO:0008343; GO:0019731; GO:0019732; GO:0021954; GO:0021987; GO:0031175; GO:0032098; GO:0032100; GO:0045087; GO:0050829; GO:0050830; GO:0061844	6589611; 2427515; 3753985; 12853948; 15489334; 3839058; 21314817; 24275569; 1425680; 9008359; 10561544	6589611; 2427515; 3753985; 12853948; 15489334; 3839058; 21314817; 24275569; 1425680; 9008359; 10561544; 10770181; 10852461; 10926322; 11410744; 11422604; 11689216; 11696660; 11814620; 11884208; 11914038; 11932939; 12081635; 12187394; 12187924; 12209475; 12215082; 12454738; 12544000; 12646110; 12689610; 12759898; 12782203; 12818415; 12843176; 12875921; 12878188; 12932169; 14628185; 14747236; 14751…	SUBCELLULAR LOCATION: Secreted.	NPY family	3D-structure; Amidation; Cleavage on pair of basic residues; Complete proteome; Neuropeptide; Phosphoprotein; Polymorphism; Reference proteome; Secreted; Signal	4852;	TISSUE SPECIFICITY: One of the most abundant peptides in the nervous system. Also found in some chromaffin cells of the adrenal medulla.	SUBCELLULAR LOCATION: Secreted.
Q9NRI6	PYY2_HUMAN	reviewed	Putative peptide YY-2 (Putative peptide YY2)	PYY2	Homo sapiens (Human)	PYY2	cell-cell signaling [GO:0007267]; digestion [GO:0007586]; feeding behavior [GO:0007631]; neuropeptide signaling pathway [GO:0007218]; regulation of appetite [GO:0032098]	extracellular space [GO:0005615]	extracellular space [GO:0005615]; G-protein coupled receptor binding [GO:0001664]; neuropeptide hormone activity [GO:0005184]; cell-cell signaling [GO:0007267]; digestion [GO:0007586]; feeding behavior [GO:0007631]; neuropeptide signaling pathway [GO:0007218]; regulation of appetite [GO:0032098]	G-protein coupled receptor binding [GO:0001664]; neuropeptide hormone activity [GO:0005184]	GO:0001664; GO:0005184; GO:0005615; GO:0007218; GO:0007267; GO:0007586; GO:0007631; GO:0032098	10756099		SUBCELLULAR LOCATION: Secreted.	NPY family	Complete proteome; Reference proteome; Secreted; Signal		TISSUE SPECIFICITY: Expressed mainly in the testis and prostate. {ECO:0000269|PubMed:10756099}.	SUBCELLULAR LOCATION: Secreted.
P01210	PENK_HUMAN	reviewed	Proenkephalin-A [Cleaved into: Synenkephalin; Met-enkephalin (Opioid growth factor) (OGF); PENK(114-133); PENK(143-183); Met-enkephalin-Arg-Gly-Leu; Leu-enkephalin; PENK(237-258); Met-enkephalin-Arg-Phe]	PENK	Homo sapiens (Human)	PENK	aggressive behavior [GO:0002118]; aging [GO:0007568]; behavioral fear response [GO:0001662]; cellular protein metabolic process [GO:0044267]; cellular response to cAMP [GO:0071320]; cellular response to oxidative stress [GO:0034599]; cellular response to transforming growth factor beta stimulus [GO:0071560]; cellular response to virus [GO:0098586]; cellular response to vitamin D [GO:0071305]; che…	axon [GO:0030424]; axon terminus [GO:0043679]; cell body fiber [GO:0070852]; dendrite [GO:0030425]; endoplasmic reticulum lumen [GO:0005788]; extracellular region [GO:0005576]; neuronal cell body [GO:0043025]; perikaryon [GO:0043204]; plasma membrane [GO:0005886]; symmetric synapse [GO:0032280]	axon [GO:0030424]; axon terminus [GO:0043679]; cell body fiber [GO:0070852]; dendrite [GO:0030425]; endoplasmic reticulum lumen [GO:0005788]; extracellular region [GO:0005576]; neuronal cell body [GO:0043025]; perikaryon [GO:0043204]; plasma membrane [GO:0005886]; symmetric synapse [GO:0032280]; neuropeptide hormone activity [GO:0005184]; opioid peptide activity [GO:0001515]; opioid receptor bind…	neuropeptide hormone activity [GO:0005184]; opioid peptide activity [GO:0001515]; opioid receptor binding [GO:0031628]	GO:0001515; GO:0001649; GO:0001662; GO:0001666; GO:0001964; GO:0002118; GO:0005184; GO:0005576; GO:0005788; GO:0005886; GO:0007165; GO:0007218; GO:0007268; GO:0007568; GO:0007600; GO:0009314; GO:0009636; GO:0014009; GO:0019233; GO:0030424; GO:0030425; GO:0031628; GO:0032280; GO:0032355; GO:0032496; GO:0034599; GO:0035094; GO:0035641; GO:0043025; GO:0043204; GO:0043278; GO:0043679; GO:0043687; GO:…	7057924; 6281660; 14702039; 15489334; 9126357	7057924; 6281660; 14702039; 15489334; 9126357; 14990485; 18391951; 19874574; 25519916; 27025154	SUBCELLULAR LOCATION: Secreted.	Opioid neuropeptide precursor family	3D-structure; Cleavage on pair of basic residues; Complete proteome; Disulfide bond; Endorphin; Neuropeptide; Opioid peptide; Phosphoprotein; Polymorphism; Reference proteome; Secreted; Signal	5179;		SUBCELLULAR LOCATION: Secreted.
Q96A98	TIP39_HUMAN	reviewed	Tuberoinfundibular peptide of 39 residues (TIP39) (Parathyroid hormone 2)	PTH2 TIP39 TIPF39	Homo sapiens (Human)	PTH2	neuropeptide signaling pathway [GO:0007218]	extracellular region [GO:0005576]	extracellular region [GO:0005576]; neuropeptide signaling pathway [GO:0007218]		GO:0005576; GO:0007218	12098667; 11818570; 12559132; 15489334; 11861531; 12754053; 14988434	12098667; 11818570; 12559132; 15489334; 11861531; 12754053; 14988434; 19401215; 27122244	SUBCELLULAR LOCATION: Secreted.	Parathyroid hormone family	Cleavage on pair of basic residues; Complete proteome; Neuropeptide; Reference proteome; Secreted; Signal	113091;	TISSUE SPECIFICITY: Highly expressed in fetal and adult brain, cerebellum and trachea. Weakly expressed in spinal cord, fetal liver, kidney and heart. {ECO:0000269|PubMed:12098667}.	SUBCELLULAR LOCATION: Secreted.
P01189	COLI_HUMAN	reviewed	Pro-opiomelanocortin (POMC) (Corticotropin-lipotropin) [Cleaved into: NPP; Melanotropin gamma (Gamma-MSH); Potential peptide; Corticotropin (Adrenocorticotropic hormone) (ACTH); Melanotropin alpha (Alpha-MSH); Corticotropin-like intermediary peptide (CLIP); Lipotropin beta (Beta-LPH); Lipotropin gamma (Gamma-LPH); Melanotropin beta (Beta-MSH); Beta-endorphin; Met-enkephalin]	POMC	Homo sapiens (Human)	POMC	antimicrobial humoral immune response mediated by antimicrobial peptide [GO:0061844]; cell-cell signaling [GO:0007267]; cellular pigmentation [GO:0033059]; generation of precursor metabolites and energy [GO:0006091]; killing of cells of other organism [GO:0031640]; modification of morphology or physiology of other organism [GO:0035821]; negative regulation of tumor necrosis factor production [GO:…	cytoplasm [GO:0005737]; extracellular region [GO:0005576]; extracellular space [GO:0005615]; peroxisomal matrix [GO:0005782]; secretory granule [GO:0030141]; secretory granule lumen [GO:0034774]	cytoplasm [GO:0005737]; extracellular region [GO:0005576]; extracellular space [GO:0005615]; peroxisomal matrix [GO:0005782]; secretory granule [GO:0030141]; secretory granule lumen [GO:0034774]; G-protein coupled receptor binding [GO:0001664]; hormone activity [GO:0005179]; neuropeptide hormone activity [GO:0005184]; receptor binding [GO:0005102]; type 1 melanocortin receptor binding [GO:0070996…	G-protein coupled receptor binding [GO:0001664]; hormone activity [GO:0005179]; neuropeptide hormone activity [GO:0005184]; receptor binding [GO:0005102]; type 1 melanocortin receptor binding [GO:0070996]; type 3 melanocortin receptor binding [GO:0031781]; type 4 melanocortin receptor binding [GO:0031782]	GO:0001664; GO:0005102; GO:0005179; GO:0005184; GO:0005576; GO:0005615; GO:0005737; GO:0005782; GO:0006091; GO:0007165; GO:0007218; GO:0007267; GO:0008217; GO:0016486; GO:0030141; GO:0031640; GO:0031781; GO:0031782; GO:0032098; GO:0032720; GO:0033059; GO:0034774; GO:0035821; GO:0045944; GO:0061844; GO:0070965; GO:0070996; GO:2000852	6274691; 6299668; 6314261; 15815621; 15489334; 3606677; 6254047; 6945581; 6267033; 6272808; 4352834; 14463577; 15340161; 4334191; 4338630; 4347148; 1264228; 195688; 2424570; 2839146; 7828531; 9620771; 16046320; 16807684; 9768693; 10193875; 11244459; 12165561	6274691; 6299668; 6314261; 15815621; 15489334; 3606677; 6254047; 6945581; 6267033; 6272808; 4352834; 14463577; 15340161; 4334191; 4338630; 4347148; 1264228; 195688; 2424570; 2839146; 7828531; 9620771; 16046320; 16807684; 9768693; 10193875; 11244459; 12165561; 10487685; 11151766; 11936276; 11979399; 12032760; 12039064; 12068494; 12220743; 12475731; 12485424; 12566947; 12643442; 12697721; 12787137;…	SUBCELLULAR LOCATION: Secreted.	POMC family	3D-structure; Acetylation; Amidation; Cleavage on pair of basic residues; Complete proteome; Direct protein sequencing; Disulfide bond; Endorphin; Glycoprotein; Hormone; Obesity; Phosphoprotein; Polymorphism; Reference proteome; Secreted; Signal	5443;	TISSUE SPECIFICITY: ACTH and MSH are produced by the pituitary gland.	SUBCELLULAR LOCATION: Secreted.
P83859	OX26_HUMAN	reviewed	Orexigenic neuropeptide QRFP (P518) [Cleaved into: QRF-amide (Neuropeptide RF-amide) (Pyroglutamylated arginine-phenylalanine-amide peptide)]	QRFP	Homo sapiens (Human)	QRFP	grooming behavior [GO:0007625]; locomotory behavior [GO:0007626]; neuropeptide signaling pathway [GO:0007218]; positive regulation of blood pressure [GO:0045777]; regulation of feeding behavior [GO:0060259]	extracellular region [GO:0005576]	extracellular region [GO:0005576]; neuropeptide hormone activity [GO:0005184]; orexigenic neuropeptide QRFP receptor binding [GO:0031854]; grooming behavior [GO:0007625]; locomotory behavior [GO:0007626]; neuropeptide signaling pathway [GO:0007218]; positive regulation of blood pressure [GO:0045777]; regulation of feeding behavior [GO:0060259]	neuropeptide hormone activity [GO:0005184]; orexigenic neuropeptide QRFP receptor binding [GO:0031854]	GO:0005184; GO:0005576; GO:0007218; GO:0007625; GO:0007626; GO:0031854; GO:0045777; GO:0060259	12714592; 12960173; 14657341; 14574404; 15489334	12714592; 12960173; 14657341; 14574404; 15489334; 15808908; 15891009; 16899066; 20534693; 22466335; 22863147; 25858563	SUBCELLULAR LOCATION: Secreted.	RFamide neuropeptide family	Amidation; Complete proteome; Neuropeptide; Polymorphism; Pyrrolidone carboxylic acid; Reference proteome; Secreted; Signal	347148;	TISSUE SPECIFICITY: Expressed widely in the brain with highest expression levels in the cerebellum, medulla, pituitary, retina, vestibular nucleus, and white matter. Also expressed in the bladder, colon, coronary artery, parathyroid gland, prostate, testis, and thyroid. {ECO:0000269|PubMed:12714592}.	SUBCELLULAR LOCATION: Secreted.
P55089	UCN1_HUMAN	reviewed	Urocortin	UCN	Homo sapiens (Human)	UCN	activation of protein kinase A activity [GO:0034199]; aerobic respiration [GO:0009060]; associative learning [GO:0008306]; drinking behavior [GO:0042756]; female pregnancy [GO:0007565]; gastric emptying [GO:0035483]; G-protein coupled receptor signaling pathway [GO:0007186]; inflammatory response [GO:0006954]; negative regulation of apoptotic process [GO:0043066]; negative regulation of appetite …	axon terminus [GO:0043679]; dendrite [GO:0030425]; extracellular region [GO:0005576]; perikaryon [GO:0043204]; varicosity [GO:0043196]	axon terminus [GO:0043679]; dendrite [GO:0030425]; extracellular region [GO:0005576]; perikaryon [GO:0043204]; varicosity [GO:0043196]; corticotropin-releasing hormone receptor 1 binding [GO:0051430]; corticotropin-releasing hormone receptor 2 binding [GO:0051431]; histone deacetylase inhibitor activity [GO:0046811]; neuropeptide hormone activity [GO:0005184]; activation of protein kinase A activ…	corticotropin-releasing hormone receptor 1 binding [GO:0051430]; corticotropin-releasing hormone receptor 2 binding [GO:0051431]; histone deacetylase inhibitor activity [GO:0046811]; neuropeptide hormone activity [GO:0005184]	GO:0001964; GO:0005184; GO:0005576; GO:0006954; GO:0006979; GO:0007186; GO:0007218; GO:0007565; GO:0007605; GO:0008306; GO:0009060; GO:0010629; GO:0010996; GO:0030157; GO:0030307; GO:0030425; GO:0030819; GO:0031175; GO:0032099; GO:0032355; GO:0032755; GO:0032967; GO:0033138; GO:0034199; GO:0035176; GO:0035483; GO:0042756; GO:0043066; GO:0043117; GO:0043196; GO:0043204; GO:0043679; GO:0045727; GO:…	8612563; 9628819; 15815621; 15489334; 10690896; 15531481; 18052377; 20966082	8612563; 9628819; 15815621; 15489334; 10690896; 15531481; 18052377; 20966082; 11836334; 12519893; 14519439; 14576187; 14764822; 15072543; 15784504; 15924674; 16340217; 16675846; 16698078; 16920724; 17154253; 17597629; 18234674; 18329817; 18443956; 18670748; 19086053; 19437022; 19619932; 19703147; 19808377; 19893766; 19949969; 20363214; 20368512; 20468064; 20480172; 20670842; 21289256; 21360527; 2…	SUBCELLULAR LOCATION: Secreted.	Sauvagine/corticotropin-releasing factor/urotensin I family	3D-structure; Amidation; Cleavage on pair of basic residues; Complete proteome; Hearing; Hormone; Reference proteome; Secreted; Signal	7349;	TISSUE SPECIFICITY: Keratinocytes in epidermis and the outer and inner root sheaths of hair follicles, epithelium of sebaceous and sweat glands, erector pili muscle, cutaneous blood vessel walls, cutaneous nerves and dermal mononuclear cells (PubMed:10690896). Detected in plasma cells in the lamia propria in colon mucosa (PubMed:15531481) (at protein level). Expressed in pituitary and adrenal gla…	SUBCELLULAR LOCATION: Secreted.
O00230	CORT_HUMAN	reviewed	Cortistatin [Cleaved into: Cortistatin-29; Cortistatin-17]	CORT UNQ307/PRO350	Homo sapiens (Human)	CORT	adenylate cyclase-inhibiting G-protein coupled receptor signaling pathway [GO:0007193]; chemical synaptic transmission [GO:0007268]	extracellular region [GO:0005576]; extracellular space [GO:0005615]	extracellular region [GO:0005576]; extracellular space [GO:0005615]; G-protein coupled receptor binding [GO:0001664]; neuropeptide hormone activity [GO:0005184]; adenylate cyclase-inhibiting G-protein coupled receptor signaling pathway [GO:0007193]; chemical synaptic transmission [GO:0007268]	G-protein coupled receptor binding [GO:0001664]; neuropeptide hormone activity [GO:0005184]	GO:0001664; GO:0005184; GO:0005576; GO:0005615; GO:0007193; GO:0007268	9125122; 9205124; 16710414; 15489334; 12975309	9125122; 9205124; 16710414; 15489334; 12975309; 10461921; 12161511; 12519865; 12684217; 12915402; 14669820; 16043736; 18450367; 18709137; 19086053; 20164562; 20398908; 23595952	SUBCELLULAR LOCATION: Secreted.	Somatostatin family	Cleavage on pair of basic residues; Complete proteome; Disulfide bond; Hormone; Reference proteome; Secreted; Signal	1325;	TISSUE SPECIFICITY: Expressed in a subset of GABAergic cells in the cortex and hippocampus.	SUBCELLULAR LOCATION: Secreted.
Q9UHF0	TKNK_HUMAN	reviewed	Tachykinin-3 (ZNEUROK1) [Cleaved into: Neurokinin-B (NKB) (Neuromedin-K)]	TAC3 NKNB UNQ585/PRO1155	Homo sapiens (Human)	TAC3	female pregnancy [GO:0007565]; neuropeptide signaling pathway [GO:0007218]; tachykinin receptor signaling pathway [GO:0007217]	extracellular exosome [GO:0070062]; extracellular region [GO:0005576]; extracellular space [GO:0005615]	extracellular exosome [GO:0070062]; extracellular region [GO:0005576]; extracellular space [GO:0005615]; receptor binding [GO:0005102]; female pregnancy [GO:0007565]; neuropeptide signaling pathway [GO:0007218]; tachykinin receptor signaling pathway [GO:0007217]	receptor binding [GO:0005102]	GO:0005102; GO:0005576; GO:0005615; GO:0007217; GO:0007218; GO:0007565; GO:0070062	10866201; 12975309; 15489334; 19079066; 23643382	10866201; 12975309; 15489334; 19079066; 23643382; 15317475; 16169070; 17448763	SUBCELLULAR LOCATION: Secreted.	Tachykinin family	3D-structure; Alternative splicing; Amidation; Cleavage on pair of basic residues; Complete proteome; Disease mutation; Hypogonadotropic hypogonadism; Neuropeptide; Reference proteome; Secreted; Signal	6866;		SUBCELLULAR LOCATION: Secreted.
P01185	NEU2_HUMAN	reviewed	Vasopressin-neurophysin 2-copeptin (AVP-NPII) [Cleaved into: Arg-vasopressin (Arginine-vasopressin); Neurophysin 2 (Neurophysin-II); Copeptin]	AVP ARVP VP	Homo sapiens (Human)	AVP	cell-cell signaling [GO:0007267]; ERK1 and ERK2 cascade [GO:0070371]; generation of precursor metabolites and energy [GO:0006091]; grooming behavior [GO:0007625]; hyperosmotic salinity response [GO:0042538]; locomotory behavior [GO:0007626]; maternal aggressive behavior [GO:0002125]; maternal behavior [GO:0042711]; membrane organization [GO:0061024]; negative regulation of apoptotic process [GO:0…	clathrin-coated vesicle membrane [GO:0030665]; cytosol [GO:0005829]; dendrite [GO:0030425]; extracellular region [GO:0005576]; extracellular space [GO:0005615]; secretory granule [GO:0030141]	clathrin-coated vesicle membrane [GO:0030665]; cytosol [GO:0005829]; dendrite [GO:0030425]; extracellular region [GO:0005576]; extracellular space [GO:0005615]; secretory granule [GO:0030141]; cysteine-type endopeptidase inhibitor activity involved in apoptotic process [GO:0043027]; neurohypophyseal hormone activity [GO:0005185]; neuropeptide hormone activity [GO:0005184]; protein kinase activity…	cysteine-type endopeptidase inhibitor activity involved in apoptotic process [GO:0043027]; neurohypophyseal hormone activity [GO:0005185]; neuropeptide hormone activity [GO:0005184]; protein kinase activity [GO:0004672]; receptor binding [GO:0005102]; signal transducer activity [GO:0004871]; V1A vasopressin receptor binding [GO:0031894]; V1B vasopressin receptor binding [GO:0031895]	GO:0002125; GO:0003084; GO:0003091; GO:0004672; GO:0004871; GO:0005102; GO:0005184; GO:0005185; GO:0005576; GO:0005615; GO:0005829; GO:0006091; GO:0006833; GO:0007165; GO:0007204; GO:0007267; GO:0007621; GO:0007625; GO:0007626; GO:0008284; GO:0010628; GO:0014049; GO:0030141; GO:0030307; GO:0030425; GO:0030665; GO:0030819; GO:0031394; GO:0031894; GO:0031895; GO:0032849; GO:0033138; GO:0033574; GO:…	2991279; 3768139; 4065330; 1740104; 11780052; 15489334; 13591312; 6574452; 7271787; 8370682; 8103767; 8514868; 8045958; 7714110; 8554046; 9360520; 9580132; 9814475; 10369876; 10487710; 11017955; 11150885; 10677561; 11748489; 11443218; 11161827; 11980620; 12012274; 12107248; 12359138; 12519420; 14510916; 12931042; 15538939; 14673472	2991279; 3768139; 4065330; 1740104; 11780052; 15489334; 13591312; 6574452; 7271787; 8370682; 8103767; 8514868; 8045958; 7714110; 8554046; 9360520; 9580132; 9814475; 10369876; 10487710; 11017955; 11150885; 10677561; 11748489; 11443218; 11161827; 11980620; 12012274; 12107248; 12359138; 12519420; 14510916; 12931042; 15538939; 14673472; 11141496; 12364435; 12403649; 12590641; 14996841; 15203290; 1562…	SUBCELLULAR LOCATION: Secreted.	Vasopressin/oxytocin family	Amidation; Cleavage on pair of basic residues; Complete proteome; Diabetes insipidus; Direct protein sequencing; Disease mutation; Disulfide bond; Glycoprotein; Hormone; Polymorphism; Reference proteome; Secreted; Signal; Vasoactive; Vasoconstrictor	551;		SUBCELLULAR LOCATION: Secreted.
P81277	PRRP_HUMAN	reviewed	Prolactin-releasing peptide (PrRP) (Prolactin-releasing hormone) [Cleaved into: Prolactin-releasing peptide PrRP31; Prolactin-releasing peptide PrRP20]	PRLH PRH	Homo sapiens (Human)	PRLH	autonomic nervous system development [GO:0048483]; energy reserve metabolic process [GO:0006112]; fat cell differentiation [GO:0045444]; G-protein coupled receptor signaling pathway [GO:0007186]; lipid metabolic process [GO:0006629]; reduction of food intake in response to dietary excess [GO:0002023]; regulation of multicellular organism growth [GO:0040014]; response to glucose [GO:0009749]; resp…	cytoplasm [GO:0005737]; extracellular region [GO:0005576]	cytoplasm [GO:0005737]; extracellular region [GO:0005576]; hormone activity [GO:0005179]; neuropeptide hormone activity [GO:0005184]; prolactin-releasing peptide receptor binding [GO:0031861]; autonomic nervous system development [GO:0048483]; energy reserve metabolic process [GO:0006112]; fat cell differentiation [GO:0045444]; G-protein coupled receptor signaling pathway [GO:0007186]; lipid meta…	hormone activity [GO:0005179]; neuropeptide hormone activity [GO:0005184]; prolactin-releasing peptide receptor binding [GO:0031861]	GO:0001894; GO:0002023; GO:0005179; GO:0005184; GO:0005576; GO:0005737; GO:0006112; GO:0006629; GO:0007186; GO:0009749; GO:0031861; GO:0032868; GO:0040014; GO:0045444; GO:0048483	9607765; 15489334; 10498338	9607765; 15489334; 10498338; 12126742; 15891064; 23426574	SUBCELLULAR LOCATION: Secreted.	Unknown	Amidation; Cleavage on pair of basic residues; Complete proteome; Hormone; Reference proteome; Secreted; Signal	51052;	TISSUE SPECIFICITY: Medulla oblongata and hypothalamus. {ECO:0000269|PubMed:10498338}.	SUBCELLULAR LOCATION: Secreted.
P0C0P6	NPS_HUMAN	reviewed	Neuropeptide S	NPS	Homo sapiens (Human)	NPS	neuropeptide signaling pathway [GO:0007218]; positive regulation of action potential [GO:0045760]; positive regulation of circadian sleep/wake cycle, wakefulness [GO:0010841]; positive regulation of synaptic transmission, GABAergic [GO:0032230]; positive regulation of synaptic transmission, glutamatergic [GO:0051968]; visual learning [GO:0008542]	extracellular region [GO:0005576]	extracellular region [GO:0005576]; neuropeptide signaling pathway [GO:0007218]; positive regulation of action potential [GO:0045760]; positive regulation of circadian sleep/wake cycle, wakefulness [GO:0010841]; positive regulation of synaptic transmission, GABAergic [GO:0032230]; positive regulation of synaptic transmission, glutamatergic [GO:0051968]; visual learning [GO:0008542]		GO:0005576; GO:0007218; GO:0008542; GO:0010841; GO:0032230; GO:0045760; GO:0051968	15164054; 15489334; 15312648; 16790440	15164054; 15489334; 15312648; 16790440; 16574794; 16720571; 16926187; 18376418; 19240061; 19824051; 20405330; 20705147; 23142110; 24386135	SUBCELLULAR LOCATION: Secreted.	Unknown	Cleavage on pair of basic residues; Complete proteome; Neuropeptide; Polymorphism; Reference proteome; Secreted; Signal	594857;		SUBCELLULAR LOCATION: Secreted.
P07492	GRP_HUMAN	reviewed	Gastrin-releasing peptide (GRP) [Cleaved into: Neuromedin-C (GRP-10)]	GRP	Homo sapiens (Human)	GRP	neuropeptide signaling pathway [GO:0007218]; positive regulation of peptide hormone secretion [GO:0090277]; positive regulation of phospholipase C-activating G-protein coupled receptor signaling pathway [GO:1900738]; psychomotor behavior [GO:0036343]; response to external biotic stimulus [GO:0043207]; signal transduction [GO:0007165]; social behavior [GO:0035176]	extracellular region [GO:0005576]; extracellular space [GO:0005615]; secretory granule lumen [GO:0034774]	extracellular region [GO:0005576]; extracellular space [GO:0005615]; secretory granule lumen [GO:0034774]; neuropeptide hormone activity [GO:0005184]; receptor binding [GO:0005102]; neuropeptide signaling pathway [GO:0007218]; positive regulation of peptide hormone secretion [GO:0090277]; positive regulation of phospholipase C-activating G-protein coupled receptor signaling pathway [GO:1900738]; …	neuropeptide hormone activity [GO:0005184]; receptor binding [GO:0005102]	GO:0005102; GO:0005184; GO:0005576; GO:0005615; GO:0007165; GO:0007218; GO:0034774; GO:0035176; GO:0036343; GO:0043207; GO:0090277; GO:1900738	3001723; 3211139; 3003116; 16177791; 15489334;	3001723; 3211139; 3003116; 16177791; 15489334; 11960700; 12474049; 12820318; 12820319; 13679857; 14764456; 15638385; 15750618; 15849504; 15899028; 16641105; 16909108; 16920698; 18289674; 18350254; 18452185; 19086053; 19357287; 19506400; 19907206; 20235792; 20468064; 20596631; 20945407; 21270509; 21415235; 21529988; 22202166; 22261454; 22300752; 22399443; 22411014; 23353988; 23379566; 23608754; 23…	SUBCELLULAR LOCATION: Secreted {ECO:0000269|PubMed:3211139}. Cytoplasmic vesicle, secretory vesicle lumen {ECO:0000250|UniProtKB:Q863C3}.	Bombesin/neuromedin-B/ranatensin family	3D-structure; Alternative splicing; Amidation; Cleavage on pair of basic residues; Complete proteome; Cytoplasmic vesicle; Polymorphism; Reference proteome; Secreted; Signal	2922;		SUBCELLULAR LOCATION: Secreted {ECO:0000269|PubMed:3211139}. Cytoplasmic vesicle, secretory vesicle lumen {ECO:0000250|UniProtKB:Q863C3}.
O15240	VGF_HUMAN	reviewed	Neurosecretory protein VGF [Cleaved into: Neuroendocrine regulatory peptide-1 (NERP-1); Neuroendocrine regulatory peptide-2 (NERP-2); Antimicrobial peptide VGF[554-577]]	VGF	Homo sapiens (Human)	VGF	carbohydrate homeostasis [GO:0033500]; cellular protein metabolic process [GO:0044267]; defense response to bacterium [GO:0042742]; generation of precursor metabolites and energy [GO:0006091]; glucose homeostasis [GO:0042593]; insulin secretion [GO:0030073]; ovarian follicle development [GO:0001541]; post-translational protein modification [GO:0043687]; regulation of synaptic plasticity [GO:00481…	cytoplasmic vesicle [GO:0031410]; endoplasmic reticulum lumen [GO:0005788]; extracellular space [GO:0005615]; intracellular membrane-bounded organelle [GO:0043231]; transport vesicle [GO:0030133]	cytoplasmic vesicle [GO:0031410]; endoplasmic reticulum lumen [GO:0005788]; extracellular space [GO:0005615]; intracellular membrane-bounded organelle [GO:0043231]; transport vesicle [GO:0030133]; growth factor activity [GO:0008083]; hormone activity [GO:0005179]; neuropeptide hormone activity [GO:0005184]; carbohydrate homeostasis [GO:0033500]; cellular protein metabolic process [GO:0044267]; de…	growth factor activity [GO:0008083]; hormone activity [GO:0005179]; neuropeptide hormone activity [GO:0005184]	GO:0001541; GO:0002021; GO:0005179; GO:0005184; GO:0005615; GO:0005788; GO:0006091; GO:0008083; GO:0009409; GO:0019953; GO:0030073; GO:0030133; GO:0031410; GO:0032868; GO:0033500; GO:0042593; GO:0042742; GO:0043231; GO:0043687; GO:0044267; GO:0048167; GO:0051591	9344675; 12853948; 15489334; 23250050; 19194657; 26091039	9344675; 12853948; 15489334; 23250050; 19194657; 26091039; 16481598; 17440014; 17684500; 18432310; 19598235; 20164831; 20471433; 20631166; 21151573; 21621608; 22808091; 24086249; 24830820; 24934694; 24947832; 25013207; 25529453; 25569790; 25675362; 26142708; 26337083; 26562304; 27088090; 28287464	SUBCELLULAR LOCATION: Secreted {ECO:0000269|PubMed:19194657}. Cytoplasmic vesicle, secretory vesicle {ECO:0000269|PubMed:19194657}. Note=Stored in secretory vesicles and then secreted, NERP peptides colocalize with vasopressin in the storage granules of hypothalamus.	Unknown	Amidation; Antibiotic; Antimicrobial; Cleavage on pair of basic residues; Complete proteome; Cytoplasmic vesicle; Direct protein sequencing; Growth factor; Phosphoprotein; Pyrrolidone carboxylic acid; Reference proteome; Secreted; Signal	7425;	TISSUE SPECIFICITY: Central and peripheral nervous systems, synthesized exclusively in neuronal and neuroendocrine cells. {ECO:0000269|PubMed:19194657}.	SUBCELLULAR LOCATION: Secreted {ECO:0000269|PubMed:19194657}. Cytoplasmic vesicle, secretory vesicle {ECO:0000269|PubMed:19194657}. Note=Stored in secretory vesicles and then secreted, NERP peptides colocalize with vasopressin in the storage granules of hypothalamus.
O00253	AGRP_HUMAN	reviewed	Agouti-related protein	AGRP AGRT ART	Homo sapiens (Human)	AGRP	adult feeding behavior [GO:0008343]; circadian rhythm [GO:0007623]; eating behavior [GO:0042755]; feeding behavior [GO:0007631]; hormone-mediated signaling pathway [GO:0009755]; long-day photoperiodism [GO:0048571]; maternal process involved in female pregnancy [GO:0060135]; neuropeptide signaling pathway [GO:0007218]; positive regulation of feeding behavior [GO:2000253]; regulation of feeding be…	extracellular exosome [GO:0070062]; extracellular space [GO:0005615]; Golgi lumen [GO:0005796]; neuronal cell body [GO:0043025]	extracellular exosome [GO:0070062]; extracellular space [GO:0005615]; Golgi lumen [GO:0005796]; neuronal cell body [GO:0043025]; neuropeptide hormone activity [GO:0005184]; receptor binding [GO:0005102]; adult feeding behavior [GO:0008343]; circadian rhythm [GO:0007623]; eating behavior [GO:0042755]; feeding behavior [GO:0007631]; hormone-mediated signaling pathway [GO:0009755]; long-day photoper…	neuropeptide hormone activity [GO:0005184]; receptor binding [GO:0005102]	GO:0005102; GO:0005184; GO:0005615; GO:0005796; GO:0007218; GO:0007623; GO:0007631; GO:0008343; GO:0009755; GO:0032868; GO:0042755; GO:0043025; GO:0048571; GO:0060135; GO:0060259; GO:0070062; GO:2000253	9119224; 9311920; 11602360; 11326303; 15489334; 9724530; 9892020; 11145747; 17185225; 16384863; 17041250; 10371151; 11747427; 12056887; 12213871; 15927146	9119224; 9311920; 11602360; 11326303; 15489334; 9724530; 9892020; 11145747; 17185225; 16384863; 17041250; 10371151; 11747427; 12056887; 12213871; 15927146; 11487744; 11554767; 15054840; 15121772; 15546902; 15597110; 15978665; 16130030; 16280444; 16314751; 16320160; 16568137; 16820227; 16904835; 17180153; 17197106; 19058789; 19077438; 19285986; 19602223; 19770186; 19942238; 20164781; 20404050; 215…	SUBCELLULAR LOCATION: Secreted {ECO:0000269|PubMed:15927146}. Golgi apparatus lumen {ECO:0000269|PubMed:15927146}.	Unknown	3D-structure; Complete proteome; Disease mutation; Disulfide bond; Golgi apparatus; Knottin; Obesity; Reference proteome; Secreted; Signal	181;	TISSUE SPECIFICITY: Expressed primarily in the adrenal gland, subthalamic nucleus, and hypothalamus, with a lower level of expression occurring in testis, lung, and kidney.	SUBCELLULAR LOCATION: Secreted {ECO:0000269|PubMed:15927146}. Golgi apparatus lumen {ECO:0000269|PubMed:15927146}.
P22466	GALA_HUMAN	reviewed	Galanin peptides [Cleaved into: Galanin; Galanin message-associated peptide (GMAP)]	GAL GAL1 GALN GLNN	Homo sapiens (Human)	GAL	cAMP-mediated signaling [GO:0019933]; feeding behavior [GO:0007631]; inflammatory response [GO:0006954]; insulin secretion [GO:0030073]; negative regulation of lymphocyte proliferation [GO:0050672]; negative regulation of root hair elongation [GO:1902891]; nervous system development [GO:0007399]; positive regulation of apoptotic process [GO:0043065]; positive regulation of cortisol secretion [GO:…	extracellular region [GO:0005576]; extracellular space [GO:0005615]; Golgi apparatus [GO:0005794]; neuronal cell body [GO:0043025]; secretory granule [GO:0030141]	extracellular region [GO:0005576]; extracellular space [GO:0005615]; Golgi apparatus [GO:0005794]; neuronal cell body [GO:0043025]; secretory granule [GO:0030141]; galanin receptor activity [GO:0004966]; neuropeptide hormone activity [GO:0005184]; type 1 galanin receptor binding [GO:0031764]; type 2 galanin receptor binding [GO:0031765]; type 3 galanin receptor binding [GO:0031766]; cAMP-mediated…	galanin receptor activity [GO:0004966]; neuropeptide hormone activity [GO:0005184]; type 1 galanin receptor binding [GO:0031764]; type 2 galanin receptor binding [GO:0031765]; type 3 galanin receptor binding [GO:0031766]	GO:0004966; GO:0005184; GO:0005576; GO:0005615; GO:0005794; GO:0006954; GO:0007399; GO:0007631; GO:0010737; GO:0019933; GO:0030073; GO:0030141; GO:0031764; GO:0031765; GO:0031766; GO:0031943; GO:0032868; GO:0035902; GO:0042493; GO:0043025; GO:0043065; GO:0043627; GO:0045944; GO:0050672; GO:0051464; GO:0051795; GO:1902608; GO:1902891	7508413; 1370155; 15489334; 1710578; 1722333; 14997482; 16807684; 18669648; 21406692; 23186163; 24275569; 25691535	7508413; 1370155; 15489334; 1710578; 1722333; 14997482; 16807684; 18669648; 21406692; 23186163; 24275569; 25691535; 11712539; 12471460; 12647269; 12654333; 12769595; 14700749; 14706552; 15283968; 15648541; 15735230; 15893372; 15927790; 15930442; 15944034; 16314872; 16787232; 17083333; 17573119; 18196269; 18272487; 18322398; 18518925; 18617639; 18973137; 18988886; 19086053; 19646442; 19749437; 198…	SUBCELLULAR LOCATION: Secreted {ECO:0000269|PubMed:1370155, ECO:0000269|PubMed:1722333}.	Galanin family	Cleavage on pair of basic residues; Complete proteome; Direct protein sequencing; Disease mutation; Epilepsy; Hormone; Neuropeptide; Phosphoprotein; Polymorphism; Reference proteome; Secreted; Signal	51083;		SUBCELLULAR LOCATION: Secreted {ECO:0000269|PubMed:1370155, ECO:0000269|PubMed:1722333}.
Q5H8A3	NMS_HUMAN	reviewed	Neuromedin-S	NMS	Homo sapiens (Human)	NMS	locomotor rhythm [GO:0045475]; neuropeptide signaling pathway [GO:0007218]	extracellular region [GO:0005576]	extracellular region [GO:0005576]; G-protein coupled receptor binding [GO:0001664]; locomotor rhythm [GO:0045475]; neuropeptide signaling pathway [GO:0007218]	G-protein coupled receptor binding [GO:0001664]	GO:0001664; GO:0005576; GO:0007218; GO:0045475	15635449	15635449; 17870195; 18987052; 19519756; 20468064; 25741729	SUBCELLULAR LOCATION: Secreted {ECO:0000250}.	NmU family	Amidation; Cleavage on pair of basic residues; Complete proteome; Neuropeptide; Polymorphism; Reference proteome; Secreted; Signal	129521;		SUBCELLULAR LOCATION: Secreted {ECO:0000250}.
Q5JQD4	PYY3_HUMAN	reviewed	Putative peptide YY-3 (Putative peptide YY3) (PYY-III)	PYY3	Homo sapiens (Human)	PYY3	cell-cell signaling [GO:0007267]; digestion [GO:0007586]; feeding behavior [GO:0007631]; neuropeptide signaling pathway [GO:0007218]; regulation of appetite [GO:0032098]	extracellular space [GO:0005615]	extracellular space [GO:0005615]; G-protein coupled receptor binding [GO:0001664]; neuropeptide hormone activity [GO:0005184]; cell-cell signaling [GO:0007267]; digestion [GO:0007586]; feeding behavior [GO:0007631]; neuropeptide signaling pathway [GO:0007218]; regulation of appetite [GO:0032098]	G-protein coupled receptor binding [GO:0001664]; neuropeptide hormone activity [GO:0005184]	GO:0001664; GO:0005184; GO:0005615; GO:0007218; GO:0007267; GO:0007586; GO:0007631; GO:0032098	15772651		SUBCELLULAR LOCATION: Secreted {ECO:0000250}.	NPY family	Complete proteome; Polymorphism; Reference proteome; Secreted; Signal			SUBCELLULAR LOCATION: Secreted {ECO:0000250}.
Q9UHG2	PCSK1_HUMAN	reviewed	ProSAAS (Proprotein convertase subtilisin/kexin type 1 inhibitor) (Proprotein convertase 1 inhibitor) (pro-SAAS) [Cleaved into: KEP; Big SAAS (b-SAAS); Little SAAS (l-SAAS) (N-proSAAS); Big PEN-LEN (b-PEN-LEN) (SAAS CT(1-49)); PEN; Little LEN (l-LEN); Big LEN (b-LEN) (SAAS CT(25-40))]	PCSK1N	Homo sapiens (Human)	PCSK1N	neuropeptide signaling pathway [GO:0007218]; peptide hormone processing [GO:0016486]; response to cold [GO:0009409]; response to dietary excess [GO:0002021]	extracellular exosome [GO:0070062]; extracellular space [GO:0005615]; secretory granule [GO:0030141]; trans-Golgi network [GO:0005802]	extracellular exosome [GO:0070062]; extracellular space [GO:0005615]; secretory granule [GO:0030141]; trans-Golgi network [GO:0005802]; endopeptidase inhibitor activity [GO:0004866]; receptor binding [GO:0005102]; serine-type endopeptidase inhibitor activity [GO:0004867]; neuropeptide signaling pathway [GO:0007218]; peptide hormone processing [GO:0016486]; response to cold [GO:0009409]; response …	endopeptidase inhibitor activity [GO:0004866]; receptor binding [GO:0005102]; serine-type endopeptidase inhibitor activity [GO:0004867]	GO:0002021; GO:0004866; GO:0004867; GO:0005102; GO:0005615; GO:0005802; GO:0007218; GO:0009409; GO:0016486; GO:0030141; GO:0070062	10632593; 15489334; 11435430; 12914799; 14746899; 19838169; 22171320; 23234360	10632593; 15489334; 11435430; 12914799; 14746899; 19838169; 22171320; 23234360; 11719503; 18948394; 22695173; 25640309	SUBCELLULAR LOCATION: Secreted {ECO:0000250|UniProtKB:Q9QXV0}. Golgi apparatus, trans-Golgi network {ECO:0000250|UniProtKB:Q9QXV0}. Note=A N-terminal processed peptide, probably Big SAAS or Little SAAS, is accumulated in cytoplasmic protein tau deposits in frontotemporal dementia and parkinsonism linked to chromosome 17 (Pick disease), Alzheimer disease and amyotrophic lateral sclerosis-parkinson…	Unknown	Cleavage on pair of basic residues; Complete proteome; Glycoprotein; Golgi apparatus; Neuropeptide; Polymorphism; Reference proteome; Secreted; Signal	27344;	TISSUE SPECIFICITY: Expressed in brain and pancreas. {ECO:0000269|PubMed:10632593}.	SUBCELLULAR LOCATION: Secreted {ECO:0000250|UniProtKB:Q9QXV0}. Golgi apparatus, trans-Golgi network {ECO:0000250|UniProtKB:Q9QXV0}. Note=A N-terminal processed peptide, probably Big SAAS or Little SAAS, is accumulated in cytoplasmic protein tau deposits in frontotemporal dementia and parkinsonism linked to chromosome 17 (Pick disease), Alzheimer disease and amyotrophic lateral sclerosis-parkinson…
P06850	CRF_HUMAN	reviewed	Corticoliberin (Corticotropin-releasing factor) (CRF) (Corticotropin-releasing hormone)	CRH	Homo sapiens (Human)	CRH	adrenal gland development [GO:0030325]; associative learning [GO:0008306]; cellular response to cocaine [GO:0071314]; cellular response to dexamethasone stimulus [GO:0071549]; chemical synaptic transmission [GO:0007268]; diterpenoid metabolic process [GO:0016101]; female pregnancy [GO:0007565]; glucocorticoid biosynthetic process [GO:0006704]; hormone-mediated apoptotic signaling pathway [GO:0008…	cytoplasm [GO:0005737]; extracellular region [GO:0005576]; extracellular space [GO:0005615]; perikaryon [GO:0043204]; varicosity [GO:0043196]	cytoplasm [GO:0005737]; extracellular region [GO:0005576]; extracellular space [GO:0005615]; perikaryon [GO:0043204]; varicosity [GO:0043196]; corticotropin-releasing hormone activity [GO:0017045]; corticotropin-releasing hormone receptor 1 binding [GO:0051430]; corticotropin-releasing hormone receptor 2 binding [GO:0051431]; hormone activity [GO:0005179]; neuropeptide hormone activity [GO:000518…	corticotropin-releasing hormone activity [GO:0017045]; corticotropin-releasing hormone receptor 1 binding [GO:0051430]; corticotropin-releasing hormone receptor 2 binding [GO:0051431]; hormone activity [GO:0005179]; neuropeptide hormone activity [GO:0005184]; receptor binding [GO:0005102]	GO:0001934; GO:0001963; GO:0005102; GO:0005179; GO:0005184; GO:0005576; GO:0005615; GO:0005737; GO:0006704; GO:0006954; GO:0007165; GO:0007268; GO:0007565; GO:0007567; GO:0007611; GO:0008284; GO:0008306; GO:0008628; GO:0010628; GO:0010629; GO:0010700; GO:0010841; GO:0010942; GO:0014062; GO:0016101; GO:0017045; GO:0021854; GO:0030324; GO:0030325; GO:0030819; GO:0032811; GO:0033685; GO:0035641; GO:…	6605851; 2783917; 16303743; 15489334; 3262120; 8386360; 18801728; 23593457	6605851; 2783917; 16303743; 15489334; 3262120; 8386360; 18801728; 23593457; 11140838; 11406119; 11555839; 11854458; 11932939; 11936276; 12051390; 12062896; 12114295; 12154211; 12429558; 12450317; 12473096; 12583606; 12679466; 12734882; 12784189; 12853091; 14573312; 14576187; 14667971; 14675201; 14675801; 14698679; 14706771; 15072543; 15077295; 15468147; 15591024; 15816833; 15883387; 16222669; 162…	SUBCELLULAR LOCATION: Secreted {ECO:0000250|UniProtKB:P06296}.	Sauvagine/corticotropin-releasing factor/urotensin I family	3D-structure; Amidation; Cleavage on pair of basic residues; Complete proteome; Direct protein sequencing; Hormone; Polymorphism; Reference proteome; Secreted; Signal	1392;	TISSUE SPECIFICITY: Produced by the hypothalamus and placenta. {ECO:0000269|PubMed:2783917, ECO:0000269|PubMed:3262120}.	SUBCELLULAR LOCATION: Secreted {ECO:0000250|UniProtKB:P06296}.
O43612	OREX_HUMAN	reviewed	Orexin (Hypocretin) (Hcrt) [Cleaved into: Orexin-A (Hypocretin-1) (Hcrt1); Orexin-B (Hypocretin-2) (Hcrt2)]	HCRT OX PPORX PPOX	Homo sapiens (Human)	HCRT	chemical synaptic transmission [GO:0007268]; eating behavior [GO:0042755]; excitatory postsynaptic potential [GO:0060079]; negative regulation of DNA replication [GO:0008156]; negative regulation of potassium ion transport [GO:0043267]; negative regulation of transmission of nerve impulse [GO:0051970]; neuropeptide signaling pathway [GO:0007218]; phospholipase C-activating G-protein coupled recep…	cell junction [GO:0030054]; extracellular region [GO:0005576]; perinuclear region of cytoplasm [GO:0048471]; postsynapse [GO:0098794]; rough endoplasmic reticulum [GO:0005791]; secretory granule [GO:0030141]; synaptic vesicle [GO:0008021]	cell junction [GO:0030054]; extracellular region [GO:0005576]; perinuclear region of cytoplasm [GO:0048471]; postsynapse [GO:0098794]; rough endoplasmic reticulum [GO:0005791]; secretory granule [GO:0030141]; synaptic vesicle [GO:0008021]; neuropeptide hormone activity [GO:0005184]; type 1 hypocretin receptor binding [GO:0031771]; type 2 hypocretin receptor binding [GO:0031772]; chemical synaptic…	neuropeptide hormone activity [GO:0005184]; type 1 hypocretin receptor binding [GO:0031771]; type 2 hypocretin receptor binding [GO:0031772]	GO:0001659; GO:0005184; GO:0005576; GO:0005791; GO:0007200; GO:0007204; GO:0007205; GO:0007218; GO:0007268; GO:0008021; GO:0008156; GO:0030054; GO:0030141; GO:0031771; GO:0031772; GO:0042755; GO:0043267; GO:0046928; GO:0048471; GO:0051928; GO:0051970; GO:0051971; GO:0060079; GO:0098794	9491897; 10364220; 10583376; 11340621; 11283317; 15479620; 14769912; 16429482; 10973318	9491897; 10364220; 10583376; 11340621; 11283317; 15479620; 14769912; 16429482; 10973318; 11148249; 11723284; 11854267; 12414876; 12732338; 12873798; 15070969; 15978554; 15985489; 16008971; 16124668; 16135994; 16157481; 16202475; 16338760; 17376528; 17576097; 17868933; 18006690; 18450961; 18498421; 18505777; 19058789; 19158946; 19383226; 19460850; 19549926; 19847903; 19874574; 19922146; 20003098; …	SUBCELLULAR LOCATION: Rough endoplasmic reticulum {ECO:0000250}. Cytoplasmic vesicle {ECO:0000250}. Cell junction, synapse {ECO:0000250}. Note=Associated with perikaryal rough endoplasmic reticulum as well as cytoplasmic large granular vesicles at synapses. {ECO:0000250}.	Orexin family	3D-structure; Amidation; Cell junction; Cleavage on pair of basic residues; Complete proteome; Cytoplasmic vesicle; Disease mutation; Disulfide bond; Endoplasmic reticulum; Neuropeptide; Pyrrolidone carboxylic acid; Reference proteome; Signal; Synapse	3060;	TISSUE SPECIFICITY: Abundantly expressed in subthalamic nucleus but undetectable in other brain regions tested (hypothalamus was not tested) and in heart, placenta, lung, liver, skeletal muscle, kidney and pancreas.	SUBCELLULAR LOCATION: Rough endoplasmic reticulum {ECO:0000250}. Cytoplasmic vesicle {ECO:0000250}. Cell junction, synapse {ECO:0000250}. Note=Associated with perikaryal rough endoplasmic reticulum as well as cytoplasmic large granular vesicles at synapses. {ECO:0000250}.
Q96PQ0	SORC2_HUMAN	reviewed	VPS10 domain-containing receptor SorCS2	SORCS2 KIAA1329	Homo sapiens (Human)	SORCS2	neuropeptide signaling pathway [GO:0007218]	integral component of membrane [GO:0016021]; membrane [GO:0016020]	integral component of membrane [GO:0016021]; membrane [GO:0016020]; neuropeptide receptor activity [GO:0008188]; neuropeptide signaling pathway [GO:0007218]	neuropeptide receptor activity [GO:0008188]	GO:0007218; GO:0008188; GO:0016020; GO:0016021	15815621; 11499680; 10718198;	15815621; 11499680; 10718198; 19308021; 19328558; 19851296; 20080650; 20198315; 20379614; 24908487; 26420026	SUBCELLULAR LOCATION: Membrane; Single-pass type I membrane protein.	VPS10-related sortilin family, SORCS subfamily	3D-structure; Complete proteome; Glycoprotein; Membrane; Polymorphism; Reference proteome; Repeat; Signal; Transmembrane; Transmembrane helix	57537;	TISSUE SPECIFICITY: Highly expressed in brain and kidney. Detected at low levels in heart, liver, small intestine, skeletal muscle and thymus.	SUBCELLULAR LOCATION: Membrane; Single-pass type I membrane protein.
Q9UPU3	SORC3_HUMAN	reviewed	VPS10 domain-containing receptor SorCS3	SORCS3 KIAA1059	Homo sapiens (Human)	SORCS3	learning [GO:0007612]; memory [GO:0007613]; neuropeptide signaling pathway [GO:0007218]; regulation of long term synaptic depression [GO:1900452]	integral component of membrane [GO:0016021]; membrane [GO:0016020]; postsynaptic density [GO:0014069]	integral component of membrane [GO:0016021]; membrane [GO:0016020]; postsynaptic density [GO:0014069]; neuropeptide receptor activity [GO:0008188]; learning [GO:0007612]; memory [GO:0007613]; neuropeptide signaling pathway [GO:0007218]; regulation of long term synaptic depression [GO:1900452]	neuropeptide receptor activity [GO:0008188]	GO:0007218; GO:0007612; GO:0007613; GO:0008188; GO:0014069; GO:0016020; GO:0016021; GO:1900452	11499680; 10470851; 15164054	11499680; 10470851; 15164054; 15710408; 16385451; 20379614	SUBCELLULAR LOCATION: Membrane; Single-pass type I membrane protein.	VPS10-related sortilin family, SORCS subfamily	Complete proteome; Glycoprotein; Membrane; Reference proteome; Repeat; Signal; Transmembrane; Transmembrane helix	22986;	TISSUE SPECIFICITY: Highly expressed in brain.	SUBCELLULAR LOCATION: Membrane; Single-pass type I membrane protein.
Q8WY21	SORC1_HUMAN	reviewed	VPS10 domain-containing receptor SorCS1 (hSorCS)	SORCS1 SORCS	Homo sapiens (Human)	SORCS1	neuropeptide signaling pathway [GO:0007218]	integral component of membrane [GO:0016021]; membrane [GO:0016020]	integral component of membrane [GO:0016021]; membrane [GO:0016020]; neuropeptide receptor activity [GO:0008188]; neuropeptide signaling pathway [GO:0007218]	neuropeptide receptor activity [GO:0008188]	GO:0007218; GO:0008188; GO:0016020; GO:0016021	12482870; 15164054; 15489334; 11499680; 23234360; 16959974	12482870; 15164054; 15489334; 11499680; 23234360; 16959974; 16385451; 18315530; 18519826; 18830724; 19241460; 19875614; 19913121; 19948975; 20235792; 20379614; 20413850; 20534741; 20574532; 20628086; 20677014; 20881129; 21294870; 22046233; 22353753; 23055476; 23279143; 23700427; 23780848; 24128306; 27052493	SUBCELLULAR LOCATION: Membrane; Single-pass type I membrane protein.	VPS10-related sortilin family, SORCS subfamily	Alternative splicing; Complete proteome; Glycoprotein; Membrane; Polymorphism; Reference proteome; Repeat; Signal; Transmembrane; Transmembrane helix	114815;	TISSUE SPECIFICITY: Detected in fetal and infant brain and in fetal retina.	SUBCELLULAR LOCATION: Membrane; Single-pass type I membrane protein.
Q6W5P4	NPSR1_HUMAN	reviewed	Neuropeptide S receptor (G-protein coupled receptor 154) (G-protein coupled receptor PGR14) (G-protein coupled receptor for asthma susceptibility)	NPSR1 GPR154 GPRA PGR14	Homo sapiens (Human)	NPSR1	neuropeptide signaling pathway [GO:0007218]; positive regulation of release of sequestered calcium ion into cytosol [GO:0051281]	cytoplasm [GO:0005737]; integral component of plasma membrane [GO:0005887]; plasma membrane [GO:0005886]	cytoplasm [GO:0005737]; integral component of plasma membrane [GO:0005887]; plasma membrane [GO:0005886]; neuropeptide receptor activity [GO:0008188]; vasopressin receptor activity [GO:0005000]; neuropeptide signaling pathway [GO:0007218]; positive regulation of release of sequestered calcium ion into cytosol [GO:0051281]	neuropeptide receptor activity [GO:0008188]; vasopressin receptor activity [GO:0005000]	GO:0005000; GO:0005737; GO:0005886; GO:0005887; GO:0007218; GO:0008188; GO:0051281	15073379; 15947423; 14702039; 15489334; 15312648; 15710598; 15764725; 16790440	15073379; 15947423; 14702039; 15489334; 15312648; 15710598; 15764725; 16790440; 14757815; 15941840; 15990798; 16098057; 16522461; 16829631; 16926187; 16938805; 17210045; 17285544; 17669576; 17702965; 17703412; 17854592; 18285428; 18305139; 18340359; 18588753; 19247692; 19258923; 19264973; 19325992; 19614867; 19624525; 19732772; 19824051; 19874863; 19913121; 19951440; 19996348; 20179762; 20379614;…	SUBCELLULAR LOCATION: Isoform 1: Cell membrane {ECO:0000269|PubMed:15947423, ECO:0000269|PubMed:16790440}; Multi-pass membrane protein {ECO:0000305}.; SUBCELLULAR LOCATION: Isoform 3: Cell membrane {ECO:0000269|PubMed:15947423}; Multi-pass membrane protein {ECO:0000305}.; SUBCELLULAR LOCATION: Isoform 4: Cell membrane {ECO:0000269|PubMed:15947423}; Multi-pass membrane protein {ECO:0000305}.; SUBC…	G-protein coupled receptor 1 family, Vasopressin/oxytocin receptor subfamily	Alternative splicing; Asthma; Cell membrane; Complete proteome; Cytoplasm; Disulfide bond; G-protein coupled receptor; Glycoprotein; Membrane; Polymorphism; Receptor; Reference proteome; Transducer; Transmembrane; Transmembrane helix	387129;	TISSUE SPECIFICITY: Isoform 4 is ubiquitous; it is detected in glandular epithelia of bronchus, stomach, small intestine, colon, uterus, esophagus, spleen, kidney, pancreas, prostate and breast. Isoform 1 is detected in uterus, colon and prostate, and in the smooth muscle cell layer in bronchial and arterial walls (at protein level) (PubMed:15947423). Isoform 1 is predominantly expressed in smoot…	SUBCELLULAR LOCATION: Isoform 1: Cell membrane {ECO:0000269|PubMed:15947423, ECO:0000269|PubMed:16790440}; Multi-pass membrane protein {ECO:0000305}.; SUBCELLULAR LOCATION: Isoform 3: Cell membrane {ECO:0000269|PubMed:15947423}; Multi-pass membrane protein {ECO:0000305}.; SUBCELLULAR LOCATION: Isoform 4: Cell membrane {ECO:0000269|PubMed:15947423}; Multi-pass membrane protein {ECO:0000305}.; SUBC…
Q99705	MCHR1_HUMAN	reviewed	Melanin-concentrating hormone receptor 1 (MCH receptor 1) (MCH-R1) (MCHR-1) (G-protein coupled receptor 24) (MCH-1R) (MCH1R) (MCHR) (SLC-1) (Somatostatin receptor-like protein)	MCHR1 GPR24 SLC1	Homo sapiens (Human)	MCHR1	adenylate cyclase-inhibiting G-protein coupled receptor signaling pathway [GO:0007193]; chemical synaptic transmission [GO:0007268]; feeding behavior [GO:0007631]; generation of precursor metabolites and energy [GO:0006091]; G-protein coupled receptor signaling pathway [GO:0007186]; positive regulation of cytosolic calcium ion concentration [GO:0007204]	integral component of plasma membrane [GO:0005887]; non-motile cilium [GO:0097730]; plasma membrane [GO:0005886]	integral component of plasma membrane [GO:0005887]; non-motile cilium [GO:0097730]; plasma membrane [GO:0005886]; G-protein coupled receptor activity [GO:0004930]; melanin-concentrating hormone receptor activity [GO:0030273]; neuropeptide receptor activity [GO:0008188]; adenylate cyclase-inhibiting G-protein coupled receptor signaling pathway [GO:0007193]; chemical synaptic transmission [GO:00072…	G-protein coupled receptor activity [GO:0004930]; melanin-concentrating hormone receptor activity [GO:0030273]; neuropeptide receptor activity [GO:0008188]	GO:0004930; GO:0005886; GO:0005887; GO:0006091; GO:0007186; GO:0007193; GO:0007204; GO:0007268; GO:0007631; GO:0008188; GO:0030273; GO:0097730	10441476; 15941924; 15461802; 14702039; 10591208; 15489334; 8977118; 10421367; 16945926; 15166293; 15340116	10441476; 15941924; 15461802; 14702039; 10591208; 15489334; 8977118; 10421367; 16945926; 15166293; 15340116; 11478907; 11839762; 12127971; 12176038; 12220661; 12865333; 14632194; 15590649; 15928315; 16039987; 16186414; 16741940; 18198296; 18722347; 19058789; 19320743; 19453261; 19502010; 20633139; 20734064; 20833795; 20888736; 22081064; 22154049; 24305679	SUBCELLULAR LOCATION: Cell membrane; Multi-pass membrane protein.	G-protein coupled receptor 1 family	Cell membrane; Complete proteome; G-protein coupled receptor; Glycoprotein; Membrane; Polymorphism; Receptor; Reference proteome; Transducer; Transmembrane; Transmembrane helix	2847;	TISSUE SPECIFICITY: Highest level in brain, particularly in the frontal cortex and hypothalamus, lower levels in the liver and heart.	SUBCELLULAR LOCATION: Cell membrane; Multi-pass membrane protein.
P41968	MC3R_HUMAN	reviewed	Melanocortin receptor 3 (MC3-R)	MC3R	Homo sapiens (Human)	MC3R	adenylate cyclase-modulating G-protein coupled receptor signaling pathway [GO:0007188]; circadian regulation of gene expression [GO:0032922]; G-protein coupled receptor signaling pathway, coupled to cyclic nucleotide second messenger [GO:0007187]; homoiothermy [GO:0042309]; locomotor rhythm [GO:0045475]; phospholipase C-activating G-protein coupled receptor signaling pathway [GO:0007200]; positiv…	integral component of plasma membrane [GO:0005887]; plasma membrane [GO:0005886]	integral component of plasma membrane [GO:0005887]; plasma membrane [GO:0005886]; melanocortin receptor activity [GO:0004977]; melanocyte-stimulating hormone receptor activity [GO:0004980]; neuropeptide binding [GO:0042923]; peptide hormone binding [GO:0017046]; adenylate cyclase-modulating G-protein coupled receptor signaling pathway [GO:0007188]; circadian regulation of gene expression [GO:0032…	melanocortin receptor activity [GO:0004977]; melanocyte-stimulating hormone receptor activity [GO:0004980]; neuropeptide binding [GO:0042923]; peptide hormone binding [GO:0017046]	GO:0002027; GO:0004977; GO:0004980; GO:0005886; GO:0005887; GO:0007187; GO:0007188; GO:0007200; GO:0008217; GO:0017046; GO:0030819; GO:0032922; GO:0042309; GO:0042923; GO:0045475; GO:0055078; GO:0060259	8463333; 11780052; 15489334; 22433616; 11889220; 15292330; 18231126	8463333; 11780052; 15489334; 22433616; 11889220; 15292330; 18231126; 11140838; 11397906; 12142547; 12161058; 12532156; 15276649; 15470082; 15582585; 15597110; 15636422; 16123355; 16314751; 16430209; 17041250; 17192297; 17413091; 17482720; 17639020; 17964765; 18180070; 18291523; 18420963; 18551113; 18996102; 19058789; 19091795; 19329486; 19367093; 19656839; 20144537; 20468064; 20538960; 20539302; …	SUBCELLULAR LOCATION: Cell membrane; Multi-pass membrane protein.	G-protein coupled receptor 1 family	Biological rhythms; Cell membrane; Complete proteome; G-protein coupled receptor; Glycoprotein; Lipoprotein; Membrane; Palmitate; Polymorphism; Receptor; Reference proteome; Transducer; Transmembrane; Transmembrane helix	4159;	TISSUE SPECIFICITY: Brain, placental, and gut tissues.	SUBCELLULAR LOCATION: Cell membrane; Multi-pass membrane protein.
P49683	PRLHR_HUMAN	reviewed	Prolactin-releasing peptide receptor (PrRP receptor) (PrRPR) (G-protein coupled receptor 10) (hGR3)	PRLHR GPR10 GR3	Homo sapiens (Human)	PRLHR	chemical synaptic transmission [GO:0007268]; feeding behavior [GO:0007631]; female pregnancy [GO:0007565]; G-protein coupled receptor signaling pathway [GO:0007186]; hormone metabolic process [GO:0042445]	integral component of plasma membrane [GO:0005887]; plasma membrane [GO:0005886]	integral component of plasma membrane [GO:0005887]; plasma membrane [GO:0005886]; G-protein coupled receptor activity [GO:0004930]; neuropeptide receptor activity [GO:0008188]; neuropeptide Y receptor activity [GO:0004983]; chemical synaptic transmission [GO:0007268]; feeding behavior [GO:0007631]; female pregnancy [GO:0007565]; G-protein coupled receptor signaling pathway [GO:0007186]; hormone m…	G-protein coupled receptor activity [GO:0004930]; neuropeptide receptor activity [GO:0008188]; neuropeptide Y receptor activity [GO:0004983]	GO:0004930; GO:0004983; GO:0005886; GO:0005887; GO:0007186; GO:0007268; GO:0007565; GO:0007631; GO:0008188; GO:0042445	8666380; 9607765; 11923475; 15164054; 15489334; 10498338; 11641419	8666380; 9607765; 11923475; 15164054; 15489334; 10498338; 11641419; 12126742; 12417311; 12716769; 14691196; 15752583; 19913121; 20628086; 22778259; 23284171; 26211894; 26302849	SUBCELLULAR LOCATION: Cell membrane; Multi-pass membrane protein.	G-protein coupled receptor 1 family	Cell membrane; Complete proteome; Disulfide bond; G-protein coupled receptor; Glycoprotein; Membrane; Polymorphism; Receptor; Reference proteome; Transducer; Transmembrane; Transmembrane helix	2834;	TISSUE SPECIFICITY: Only detected in the pituitary gland and in all cell types of pituitary adenomas. {ECO:0000269|PubMed:10498338, ECO:0000269|PubMed:11923475}.	SUBCELLULAR LOCATION: Cell membrane; Multi-pass membrane protein.
Q969F8	KISSR_HUMAN	reviewed	KiSS-1 receptor (KiSS-1R) (G-protein coupled receptor 54) (G-protein coupled receptor OT7T175) (hOT7T175) (Hypogonadotropin-1) (Kisspeptins receptor) (Metastin receptor)	KISS1R AXOR12 GPR54	Homo sapiens (Human)	KISS1R	G-protein coupled receptor signaling pathway [GO:0007186]; phospholipase C-activating G-protein coupled receptor signaling pathway [GO:0007200]	cell surface [GO:0009986]; integral component of membrane [GO:0016021]; integral component of plasma membrane [GO:0005887]; intracellular membrane-bounded organelle [GO:0043231]; plasma membrane [GO:0005886]	cell surface [GO:0009986]; integral component of membrane [GO:0016021]; integral component of plasma membrane [GO:0005887]; intracellular membrane-bounded organelle [GO:0043231]; plasma membrane [GO:0005886]; neuropeptide receptor activity [GO:0008188]; G-protein coupled receptor signaling pathway [GO:0007186]; phospholipase C-activating G-protein coupled receptor signaling pathway [GO:0007200]	neuropeptide receptor activity [GO:0008188]	GO:0005886; GO:0005887; GO:0007186; GO:0007200; GO:0008188; GO:0009986; GO:0016021; GO:0043231	11385580; 11414709; 11387329; 11457843; 14573733; 15057824; 15489334; 15519892; 11527393; 12414911; 11994395; 12944565; 12898236; 14977840; 15020672; 15596153; 15598687; 17164310; 18272894; 23643382; 25077900	11385580; 11414709; 11387329; 11457843; 14573733; 15057824; 15489334; 15519892; 11527393; 12414911; 11994395; 12944565; 12898236; 14977840; 15020672; 15596153; 15598687; 17164310; 18272894; 23643382; 25077900; 16034182; 16309735; 16322390; 16731583; 17023533; 17334928; 17700012; 17914099; 18005407; 18395325; 18463157; 18583061; 18682503; 18772143; 18977201; 19112386; 19201817; 19286835; 19331211;…	SUBCELLULAR LOCATION: Cell membrane; Multi-pass membrane protein.	G-protein coupled receptor 1 family	Cell membrane; Complete proteome; Disease mutation; Disulfide bond; G-protein coupled receptor; Glycoprotein; Hypogonadotropic hypogonadism; Membrane; Polymorphism; Receptor; Reference proteome; Transducer; Transmembrane; Transmembrane helix	84634;	TISSUE SPECIFICITY: Most highly expressed in the pancreas, placenta and spinal cord, with lower-level of expression in peripheral blood leukocytes, kidney, lung, fetal liver, stomach, small intestine, testes, spleen, thymus, adrenal glands and lymph nodes. In the adult brain, expressed in the superior frontal gyrus, putamen, caudate nucleus, cingulate gyrus, nucleus accumbens, hippocampus, pons a…	SUBCELLULAR LOCATION: Cell membrane; Multi-pass membrane protein.
Q9HB89	NMUR1_HUMAN	reviewed	Neuromedin-U receptor 1 (NMU-R1) (G-protein coupled receptor 66) (G-protein coupled receptor FM-3)	NMUR1 GPR66	Homo sapiens (Human)	NMUR1	activation of phospholipase C activity [GO:0007202]; calcium ion transport [GO:0006816]; calcium-mediated signaling [GO:0019722]; chloride transport [GO:0006821]; G-protein coupled receptor signaling pathway [GO:0007186]; inositol phosphate-mediated signaling [GO:0048016]; neuropeptide signaling pathway [GO:0007218]; phospholipase C-activating G-protein coupled receptor signaling pathway [GO:0007…	integral component of membrane [GO:0016021]; integral component of plasma membrane [GO:0005887]; intracellular [GO:0005622]; plasma membrane [GO:0005886]	integral component of membrane [GO:0016021]; integral component of plasma membrane [GO:0005887]; intracellular [GO:0005622]; plasma membrane [GO:0005886]; G-protein coupled receptor activity [GO:0004930]; neuromedin U receptor activity [GO:0001607]; neuropeptide receptor activity [GO:0008188]; activation of phospholipase C activity [GO:0007202]; calcium ion transport [GO:0006816]; calcium-mediate…	G-protein coupled receptor activity [GO:0004930]; neuromedin U receptor activity [GO:0001607]; neuropeptide receptor activity [GO:0008188]	GO:0001607; GO:0004930; GO:0005622; GO:0005886; GO:0005887; GO:0006816; GO:0006821; GO:0006939; GO:0007186; GO:0007200; GO:0007202; GO:0007218; GO:0008188; GO:0016021; GO:0019722; GO:0048016; GO:1903955	10899166; 15815621; 15489334; 9782091		SUBCELLULAR LOCATION: Cell membrane; Multi-pass membrane protein.	G-protein coupled receptor 1 family	Cell membrane; Complete proteome; Disulfide bond; G-protein coupled receptor; Glycoprotein; Membrane; Receptor; Reference proteome; Transducer; Transmembrane; Transmembrane helix	10316;	TISSUE SPECIFICITY: Expressed in greatest abundance in peripheral organs, particularly in elements of the gastrointestinal and urogenital systems with highest levels in testes. In central nervous system structures express levels are much lower than those seen in peripheral organs. Within the CNS, has been detected in highest abundance in the cerebellum, dorsal root ganglia, hippocampus, and spina…	SUBCELLULAR LOCATION: Cell membrane; Multi-pass membrane protein.
Q9Y5X5	NPFF2_HUMAN	reviewed	Neuropeptide FF receptor 2 (G-protein coupled receptor 74) (G-protein coupled receptor HLWAR77) (Neuropeptide G-protein coupled receptor)	NPFFR2 GPR74 NPFF2 NPGPR	Homo sapiens (Human)	NPFFR2	cellular response to hormone stimulus [GO:0032870]; detection of abiotic stimulus [GO:0009582]; G-protein coupled receptor signaling pathway [GO:0007186]; regulation of adenylate cyclase activity [GO:0045761]; regulation of cAMP-dependent protein kinase activity [GO:2000479]; regulation of MAPK cascade [GO:0043408]; response to peptide [GO:1901652]	actin cytoskeleton [GO:0015629]; integral component of plasma membrane [GO:0005887]; plasma membrane [GO:0005886]	actin cytoskeleton [GO:0015629]; integral component of plasma membrane [GO:0005887]; plasma membrane [GO:0005886]; G-protein coupled receptor activity [GO:0004930]; neuropeptide receptor activity [GO:0008188]; opioid receptor binding [GO:0031628]; peptide binding [GO:0042277]; cellular response to hormone stimulus [GO:0032870]; detection of abiotic stimulus [GO:0009582]; G-protein coupled recepto…	G-protein coupled receptor activity [GO:0004930]; neuropeptide receptor activity [GO:0008188]; opioid receptor binding [GO:0031628]; peptide binding [GO:0042277]	GO:0004930; GO:0005886; GO:0005887; GO:0007186; GO:0008188; GO:0009582; GO:0015629; GO:0031628; GO:0032870; GO:0042277; GO:0043408; GO:0045761; GO:1901652; GO:2000479	10079187; 10851242; 11024015; 10837915;	10079187; 10851242; 11024015; 10837915; 12609745; 15127947; 15608144; 16336216; 17157836; 17503329; 18565622; 19944730; 20600636; 21818152; 22375000; 25326382; 26211894	SUBCELLULAR LOCATION: Cell membrane; Multi-pass membrane protein.	G-protein coupled receptor 1 family	Alternative splicing; Cell membrane; Complete proteome; Disulfide bond; G-protein coupled receptor; Glycoprotein; Membrane; Receptor; Reference proteome; Transducer; Transmembrane; Transmembrane helix	10886;	TISSUE SPECIFICITY: Isoform 1 is abundant in placenta. Relatively highly expressed in thymus, testis, and small intestine. Expressed at low levels in several tissues including spleen, prostate, brain, heart, ovary, colon, kidney, lung, liver and pancreas and not expressed in skeletal muscle and leukocytes. Isoform 2 expression is highest in placenta (but at relatively low level compared to isofor…	SUBCELLULAR LOCATION: Cell membrane; Multi-pass membrane protein.
P48146	NPBW2_HUMAN	reviewed	Neuropeptides B/W receptor type 2 (G-protein coupled receptor 8)	NPBWR2 GPR8	Homo sapiens (Human)	NPBWR2	chemical synaptic transmission [GO:0007268]; G-protein coupled receptor signaling pathway [GO:0007186]; G-protein coupled receptor signaling pathway, coupled to cyclic nucleotide second messenger [GO:0007187]; neuropeptide signaling pathway [GO:0007218]	integral component of membrane [GO:0016021]; integral component of plasma membrane [GO:0005887]; neuron projection [GO:0043005]; plasma membrane [GO:0005886]	integral component of membrane [GO:0016021]; integral component of plasma membrane [GO:0005887]; neuron projection [GO:0043005]; plasma membrane [GO:0005886]; neuropeptide binding [GO:0042923]; neuropeptide receptor activity [GO:0008188]; opioid receptor activity [GO:0004985]; chemical synaptic transmission [GO:0007268]; G-protein coupled receptor signaling pathway [GO:0007186]; G-protein coupled…	neuropeptide binding [GO:0042923]; neuropeptide receptor activity [GO:0008188]; opioid receptor activity [GO:0004985]	GO:0004985; GO:0005886; GO:0005887; GO:0007186; GO:0007187; GO:0007218; GO:0007268; GO:0008188; GO:0016021; GO:0042923; GO:0043005	7590751; 11780052; 15489334; 12401809; 12719537; 16959974	7590751; 11780052; 15489334; 12401809; 12719537; 16959974; 15797961; 25416956	SUBCELLULAR LOCATION: Cell membrane; Multi-pass membrane protein.	G-protein coupled receptor 1 family	Cell membrane; Complete proteome; Disulfide bond; G-protein coupled receptor; Glycoprotein; Lipoprotein; Membrane; Palmitate; Polymorphism; Receptor; Reference proteome; Transducer; Transmembrane; Transmembrane helix	2832;	TISSUE SPECIFICITY: Detected at high levels in caudate nucleus, hyppocampus and amygdala; at moderate levels in the adult brain, thalamus, parietal cortex, pituitary gland, adrenal gland and lymph nodes. {ECO:0000269|PubMed:12401809}.	SUBCELLULAR LOCATION: Cell membrane; Multi-pass membrane protein.
Q6DWJ6	GP139_HUMAN	reviewed	Probable G-protein coupled receptor 139 (G(q)-coupled orphan receptor GPRg1) (G-protein-coupled receptor PGR3)	GPR139 GPRG1 PGR3	Homo sapiens (Human)	GPR139	G-protein coupled receptor signaling pathway [GO:0007186]; phospholipase C-activating G-protein coupled receptor signaling pathway [GO:0007200]	integral component of membrane [GO:0016021]; plasma membrane [GO:0005886]	integral component of membrane [GO:0016021]; plasma membrane [GO:0005886]; neuropeptide receptor activity [GO:0008188]; protein dimerization activity [GO:0046983]; G-protein coupled receptor signaling pathway [GO:0007186]; phospholipase C-activating G-protein coupled receptor signaling pathway [GO:0007200]	neuropeptide receptor activity [GO:0008188]; protein dimerization activity [GO:0046983]	GO:0005886; GO:0007186; GO:0007200; GO:0008188; GO:0016021; GO:0046983	15845401; 12044878; 14702039; 15489334; 12679517		SUBCELLULAR LOCATION: Cell membrane; Multi-pass membrane protein.	G-protein coupled receptor 1 family	Cell membrane; Complete proteome; G-protein coupled receptor; Glycoprotein; Membrane; Receptor; Reference proteome; Transducer; Transmembrane; Transmembrane helix	124274;	TISSUE SPECIFICITY: Expressed almost exclusively in the brain. Detected at very low levels in the peripheral tissues. {ECO:0000269|PubMed:15845401}.	SUBCELLULAR LOCATION: Cell membrane; Multi-pass membrane protein.
P48145	NPBW1_HUMAN	reviewed	Neuropeptides B/W receptor type 1 (G-protein coupled receptor 7)	NPBWR1 GPR7	Homo sapiens (Human)	NPBWR1	chemical synaptic transmission [GO:0007268]; G-protein coupled receptor signaling pathway [GO:0007186]; G-protein coupled receptor signaling pathway, coupled to cyclic nucleotide second messenger [GO:0007187]; neuropeptide signaling pathway [GO:0007218]; regulation of metabolic process [GO:0019222]	integral component of membrane [GO:0016021]; integral component of plasma membrane [GO:0005887]; neuron projection [GO:0043005]; plasma membrane [GO:0005886]	integral component of membrane [GO:0016021]; integral component of plasma membrane [GO:0005887]; neuron projection [GO:0043005]; plasma membrane [GO:0005886]; neuropeptide binding [GO:0042923]; neuropeptide receptor activity [GO:0008188]; opioid receptor activity [GO:0004985]; chemical synaptic transmission [GO:0007268]; G-protein coupled receptor signaling pathway [GO:0007186]; G-protein coupled…	neuropeptide binding [GO:0042923]; neuropeptide receptor activity [GO:0008188]; opioid receptor activity [GO:0004985]	GO:0004985; GO:0005886; GO:0005887; GO:0007186; GO:0007187; GO:0007218; GO:0007268; GO:0008188; GO:0016021; GO:0019222; GO:0042923; GO:0043005	7590751; 15489334; 12401809; 12719537; 16959974	7590751; 15489334; 12401809; 12719537; 16959974; 12118011; 15607941; 15797961; 17437806; 22545105; 23563248; 24081945	SUBCELLULAR LOCATION: Cell membrane; Multi-pass membrane protein.	G-protein coupled receptor 1 family	Cell membrane; Complete proteome; Disulfide bond; G-protein coupled receptor; Glycoprotein; Membrane; Polymorphism; Receptor; Reference proteome; Transducer; Transmembrane; Transmembrane helix	2831;	TISSUE SPECIFICITY: Found in cerebellum and frontal cortex. Detected at high levels in hippocampus, amygdala and trachea; at moderate levels in fetal brain, pituitary gland and prostate. Not in caudate, accumbens, kidney or liver. Also detected at high levels in lung carcinoma. {ECO:0000269|PubMed:12401809}.	SUBCELLULAR LOCATION: Cell membrane; Multi-pass membrane protein.
Q9GZQ6	NPFF1_HUMAN	reviewed	Neuropeptide FF receptor 1 (G-protein coupled receptor 147) (RFamide-related peptide receptor OT7T022)	NPFFR1 GPR147 NPFF1	Homo sapiens (Human)	NPFFR1	cellular response to hormone stimulus [GO:0032870]; response to peptide [GO:1901652]	integral component of plasma membrane [GO:0005887]; plasma membrane [GO:0005886]	integral component of plasma membrane [GO:0005887]; plasma membrane [GO:0005886]; G-protein coupled receptor activity [GO:0004930]; neuropeptide receptor activity [GO:0008188]; peptide binding [GO:0042277]; cellular response to hormone stimulus [GO:0032870]; response to peptide [GO:1901652]	G-protein coupled receptor activity [GO:0004930]; neuropeptide receptor activity [GO:0008188]; peptide binding [GO:0042277]	GO:0004930; GO:0005886; GO:0005887; GO:0008188; GO:0032870; GO:0042277; GO:1901652	11024015; 11025660; 15489334	11024015; 11025660; 15489334; 16385451; 20027225; 20379614; 22064075; 22691551; 25180599; 26211894	SUBCELLULAR LOCATION: Cell membrane; Multi-pass membrane protein.	G-protein coupled receptor 1 family	Cell membrane; Complete proteome; Disulfide bond; G-protein coupled receptor; Glycoprotein; Membrane; Polymorphism; Receptor; Reference proteome; Transducer; Transmembrane; Transmembrane helix	64106;		SUBCELLULAR LOCATION: Cell membrane; Multi-pass membrane protein.
O43614	OX2R_HUMAN	reviewed	Orexin receptor type 2 (Ox-2-R) (Ox2-R) (Ox2R) (Hypocretin receptor type 2)	HCRTR2	Homo sapiens (Human)	HCRTR2	cellular response to hormone stimulus [GO:0032870]; chemical synaptic transmission [GO:0007268]; circadian sleep/wake cycle process [GO:0022410]; feeding behavior [GO:0007631]; neuropeptide signaling pathway [GO:0007218]; phospholipase C-activating G-protein coupled receptor signaling pathway [GO:0007200]; regulation of circadian sleep/wake cycle, sleep [GO:0045187]; regulation of circadian sleep…	integral component of plasma membrane [GO:0005887]; plasma membrane [GO:0005886]	integral component of plasma membrane [GO:0005887]; plasma membrane [GO:0005886]; neuropeptide receptor activity [GO:0008188]; orexin receptor activity [GO:0016499]; peptide binding [GO:0042277]; peptide hormone binding [GO:0017046]; cellular response to hormone stimulus [GO:0032870]; chemical synaptic transmission [GO:0007268]; circadian sleep/wake cycle process [GO:0022410]; feeding behavior [G…	neuropeptide receptor activity [GO:0008188]; orexin receptor activity [GO:0016499]; peptide binding [GO:0042277]; peptide hormone binding [GO:0017046]	GO:0005886; GO:0005887; GO:0007200; GO:0007218; GO:0007268; GO:0007631; GO:0008188; GO:0010840; GO:0016499; GO:0017046; GO:0022410; GO:0032870; GO:0042277; GO:0045187; GO:0051480; GO:1901652	9491897; 11723285; 14574404; 11340621; 11283317; 26950369; 25533960	9491897; 11723285; 14574404; 11340621; 11283317; 26950369; 25533960; 15070969; 15274044; 15477554; 15797953; 15978554; 16554494; 17376114; 17563843; 17645762; 17883525; 18399985; 18599270; 18714784; 19058789; 19086053; 19751316; 19913121; 20041166; 20156195; 20468064; 20538960; 20628086; 21071097; 21186399; 21378163; 21510948; 21666548; 23034387; 23482607; 24268496; 24530395; 24599460; 24969517; …	SUBCELLULAR LOCATION: Cell membrane {ECO:0000269|PubMed:26950369, ECO:0000269|PubMed:9491897, ECO:0000305|PubMed:25533960}; Multi-pass membrane protein {ECO:0000269|PubMed:25533960}.	G-protein coupled receptor 1 family	3D-structure; Cell membrane; Complete proteome; Disulfide bond; G-protein coupled receptor; Glycoprotein; Membrane; Polymorphism; Receptor; Reference proteome; Transducer; Transmembrane; Transmembrane helix	3062;		SUBCELLULAR LOCATION: Cell membrane {ECO:0000269|PubMed:26950369, ECO:0000269|PubMed:9491897, ECO:0000305|PubMed:25533960}; Multi-pass membrane protein {ECO:0000269|PubMed:25533960}.
P32245	MC4R_HUMAN	reviewed	Melanocortin receptor 4 (MC4-R)	MC4R	Homo sapiens (Human)	MC4R	adenylate cyclase-modulating G-protein coupled receptor signaling pathway [GO:0007188]; diet induced thermogenesis [GO:0002024]; energy reserve metabolic process [GO:0006112]; feeding behavior [GO:0007631]; insulin secretion [GO:0030073]; negative regulation of feeding behavior [GO:2000252]; positive regulation of bone resorption [GO:0045780]; positive regulation of cAMP biosynthetic process [GO:…	integral component of membrane [GO:0016021]; nucleus [GO:0005634]; plasma membrane [GO:0005886]	integral component of membrane [GO:0016021]; nucleus [GO:0005634]; plasma membrane [GO:0005886]; melanocortin receptor activity [GO:0004977]; melanocyte-stimulating hormone receptor activity [GO:0004980]; neuropeptide binding [GO:0042923]; peptide hormone binding [GO:0017046]; ubiquitin protein ligase binding [GO:0031625]; adenylate cyclase-modulating G-protein coupled receptor signaling pathway …	melanocortin receptor activity [GO:0004977]; melanocyte-stimulating hormone receptor activity [GO:0004980]; neuropeptide binding [GO:0042923]; peptide hormone binding [GO:0017046]; ubiquitin protein ligase binding [GO:0031625]	GO:0002024; GO:0004977; GO:0004980; GO:0005634; GO:0005886; GO:0006112; GO:0007188; GO:0007631; GO:0016021; GO:0017046; GO:0030073; GO:0030819; GO:0031625; GO:0032868; GO:0042923; GO:0045780; GO:2000252; GO:2000821	8392067; 7854347; 14702039; 15489334; 19329486; 19737927; 23088915; 10199800; 11443223; 11487744; 12588803; 14671178; 12646665; 14764818; 15486053; 25163632	8392067; 7854347; 14702039; 15489334; 19329486; 19737927; 23088915; 10199800; 11443223; 11487744; 12588803; 14671178; 12646665; 14764818; 15486053; 25163632; 11692184; 11823452; 11912210; 12032748; 12045190; 12140789; 12244039; 12364415; 12499395; 12629567; 12639913; 12646666; 12690102; 12732337; 12815165; 12959994; 12970296; 13678297; 14504270; 14523020; 14633862; 14764812; 14973783; 15037865; 1…	SUBCELLULAR LOCATION: Cell membrane {ECO:0000269|PubMed:25163632}; Multi-pass membrane protein {ECO:0000255}.	G-protein coupled receptor 1 family	3D-structure; Cell membrane; Complete proteome; Disease mutation; Disulfide bond; G-protein coupled receptor; Glycoprotein; Lipoprotein; Membrane; Obesity; Palmitate; Polymorphism; Receptor; Reference proteome; Transducer; Transmembrane; Transmembrane helix	4160;	TISSUE SPECIFICITY: Brain, placental, and gut tissues.	SUBCELLULAR LOCATION: Cell membrane {ECO:0000269|PubMed:25163632}; Multi-pass membrane protein {ECO:0000255}.
P30550	GRPR_HUMAN	reviewed	Gastrin-releasing peptide receptor (GRP-R) (GRP-preferring bombesin receptor)	GRPR	Homo sapiens (Human)	GRPR	cell proliferation [GO:0008283]; G-protein coupled receptor signaling pathway [GO:0007186]; motor behavior [GO:0061744]; phospholipase C-activating G-protein coupled receptor signaling pathway [GO:0007200]; psychomotor behavior [GO:0036343]; regulation of cell proliferation [GO:0042127]; response to external biotic stimulus [GO:0043207]; social behavior [GO:0035176]	integral component of plasma membrane [GO:0005887]; plasma membrane [GO:0005886]	integral component of plasma membrane [GO:0005887]; plasma membrane [GO:0005886]; G-protein coupled peptide receptor activity [GO:0008528]; neuropeptide receptor activity [GO:0008188]; cell proliferation [GO:0008283]; G-protein coupled receptor signaling pathway [GO:0007186]; motor behavior [GO:0061744]; phospholipase C-activating G-protein coupled receptor signaling pathway [GO:0007200]; psychom…	G-protein coupled peptide receptor activity [GO:0008528]; neuropeptide receptor activity [GO:0008188]	GO:0005886; GO:0005887; GO:0007186; GO:0007200; GO:0008188; GO:0008283; GO:0008528; GO:0035176; GO:0036343; GO:0042127; GO:0043207; GO:0061744	1655761; 11245983; 14702039; 15489334	1655761; 11245983; 14702039; 15489334; 11960700; 12220644; 12409226; 12474049; 12720295; 12771999; 14729406; 15941862; 15967120; 17349623; 17726264; 18393381; 18452185; 18483184; 18497507; 18663369; 18676680; 18753628; 19170196; 19204726; 19343734; 19478282; 19631337; 19642024; 20211708; 20596631; 21605611; 22248281; 22296774; 22411014; 22431275; 22735756; 23155231; 23889963; 23958544; 24377816; …	SUBCELLULAR LOCATION: Cell membrane {ECO:0000269|PubMed:1655761}; Multi-pass membrane protein {ECO:0000255}.	G-protein coupled receptor 1 family	Cell membrane; Complete proteome; Disulfide bond; G-protein coupled receptor; Glycoprotein; Lipoprotein; Membrane; Palmitate; Receptor; Reference proteome; Transducer; Transmembrane; Transmembrane helix	2925;	TISSUE SPECIFICITY: Highly expressed in pancreas. Also expressed in stomach, adrenal cortex and brain. {ECO:0000269|PubMed:11245983}.	SUBCELLULAR LOCATION: Cell membrane {ECO:0000269|PubMed:1655761}; Multi-pass membrane protein {ECO:0000255}.
Q9UKZ4	TEN1_HUMAN	reviewed	Teneurin-1 (Ten-1) (Protein Odd Oz/ten-m homolog 1) (Tenascin-M1) (Ten-m1) (Teneurin transmembrane protein 1) [Cleaved into: Ten-1 intracellular domain (IDten-1) (Ten-1 ICD); Teneurin C-terminal-associated peptide (TCPA-1) (Ten-1 extracellular domain) (Ten-1 ECD)]	TENM1 ODZ1 TNM1	Homo sapiens (Human)	TENM1	cell morphogenesis [GO:0000902]; heterophilic cell-cell adhesion via plasma membrane cell adhesion molecules [GO:0007157]; immune response [GO:0006955]; negative regulation of cell proliferation [GO:0008285]; nervous system development [GO:0007399]; neuron development [GO:0048666]; neuropeptide signaling pathway [GO:0007218]; positive regulation of actin filament polymerization [GO:0030838]; posi…	cytoplasm [GO:0005737]; cytoskeleton [GO:0005856]; endoplasmic reticulum [GO:0005783]; extracellular region [GO:0005576]; Golgi apparatus [GO:0005794]; integral component of plasma membrane [GO:0005887]; neuron projection [GO:0043005]; nuclear matrix [GO:0016363]; nuclear speck [GO:0016607]; nucleus [GO:0005634]; perinuclear region of cytoplasm [GO:0048471]; plasma membrane [GO:0005886]	cytoplasm [GO:0005737]; cytoskeleton [GO:0005856]; endoplasmic reticulum [GO:0005783]; extracellular region [GO:0005576]; Golgi apparatus [GO:0005794]; integral component of plasma membrane [GO:0005887]; neuron projection [GO:0043005]; nuclear matrix [GO:0016363]; nuclear speck [GO:0016607]; nucleus [GO:0005634]; perinuclear region of cytoplasm [GO:0048471]; plasma membrane [GO:0005886]; cell adh…	cell adhesion molecule binding [GO:0050839]; heparin binding [GO:0008201]; protein heterodimerization activity [GO:0046982]; protein homodimerization activity [GO:0042803]	GO:0000902; GO:0005576; GO:0005634; GO:0005737; GO:0005783; GO:0005794; GO:0005856; GO:0005886; GO:0005887; GO:0006351; GO:0006359; GO:0006955; GO:0007157; GO:0007218; GO:0007399; GO:0008201; GO:0008285; GO:0016363; GO:0016607; GO:0030838; GO:0033138; GO:0042803; GO:0043005; GO:0043406; GO:0046982; GO:0048471; GO:0048666; GO:0050839; GO:0051491; GO:0090316	10556288; 15772651; 15489334; 10341219; 18669648; 16959974; 23092983	10556288; 15772651; 15489334; 10341219; 18669648; 16959974; 23092983; 15777793; 21651764; 22271700; 25152333; 25648896; 25666757; 26485751	SUBCELLULAR LOCATION: Cell membrane {ECO:0000250}; Single-pass membrane protein {ECO:0000250}.; SUBCELLULAR LOCATION: Ten-1 intracellular domain: Nucleus {ECO:0000250}. Nucleus speckle {ECO:0000250}. Nucleus matrix {ECO:0000250}. Cytoplasm, cytoskeleton {ECO:0000250}.; SUBCELLULAR LOCATION: Teneurin C-terminal-associated peptide: Nucleus {ECO:0000250}. Cytoplasm {ECO:0000250}. Cell membrane {ECO:…	Tenascin family, Teneurin subfamily	Alternative splicing; Cell membrane; Cleavage on pair of basic residues; Complete proteome; Cytoplasm; Cytoskeleton; Disulfide bond; EGF-like domain; Glycoprotein; Membrane; Neuropeptide; Nucleus; Phosphoprotein; Polymorphism; Reference proteome; Repeat; Repressor; Stress response; Transcription; Transcription regulation; Transmembrane; Transmembrane helix	10178;	TISSUE SPECIFICITY: Expressed in fetal brain. {ECO:0000269|PubMed:10341219}.	SUBCELLULAR LOCATION: Cell membrane {ECO:0000250}; Single-pass membrane protein {ECO:0000250}.; SUBCELLULAR LOCATION: Ten-1 intracellular domain: Nucleus {ECO:0000250}. Nucleus speckle {ECO:0000250}. Nucleus matrix {ECO:0000250}. Cytoplasm, cytoskeleton {ECO:0000250}.; SUBCELLULAR LOCATION: Teneurin C-terminal-associated peptide: Nucleus {ECO:0000250}. Cytoplasm {ECO:0000250}. Cell membrane {ECO:…
