# Supplementary material for: Knowledge-Based Neuroendocrine Immunomodulation (NIM) Molecular Network Construction and Its Application
Source: Molecules. 2018 May 30;23(6):1312. doi: 10.3390/molecules23061312 (PMC6099962; doi:10.3390/molecules23061312)
Supplement: Supplementary file 1 [file molecules-23-01312-s001.zip › Table S20 Gene expression profile signature of RA.xlsx]

## Sheet: Sheet1
Gene.symbol	P.Value	adj.P.Val	t	B	logFC
MARC1	0.000226	0.026042	4.12532	0.57048	0.816
MARCH6	0.00581	0.173567	2.94397	-2.36038	0.428
SEPT9	1.21e-07	0.00045161	-6.66198	7.45352	-0.596
AAR2	0.00275	0.114159	-3.22952	-1.69375	-0.252
AARS	0.000771	0.0542134	-3.69377	-0.54751	-0.418
AASDHPPT	0.000365	0.034304	-3.95831	0.13293	-0.201
AATK	0.00696	0.191635	2.87285	-2.52105	0.185
ABCA1	0.00042	0.0373626	3.90929	0.00559	0.77
ABCB1	0.00276	0.1143	-3.22868	-1.69576	-0.226
ABCF1	0.000358	0.0338282	-3.96455	0.14917	-0.41
ABCF2	0.00354	0.131462	-3.13429	-1.9197	-0.236
ABI3	0.00427	0.146718	-3.06294	-2.08668	-0.321
ABL1	6.13e-05	0.0116455	-4.57177	1.76306	-0.348
ABLIM1	0.0011	0.0666411	-3.56673	-0.86783	-0.215
ABR	0.00122	0.0714864	-3.52784	-0.96497	-0.327
ABTB1	0.00711	0.19378	2.86437	-2.54006	0.302
ACAP1	0.00396	0.140246	3.09182	-2.01935	0.309
ACLY	0.00104	0.0649438	-3.58573	-0.82022	-0.167
ACO1	0.00229	0.101528	-3.29811	-1.52889	-0.231
ACOT13	2.27e-06	0.00184527	5.67561	4.77896	0.248
ACOT7	0.00355	0.131807	-3.13301	-1.92273	-0.269
ACSL5	0.00627	0.180702	-2.91405	-2.42825	-0.288
ACTB	0.000498	0.0418574	-3.84871	-0.15102	-0.619
ACTG1	5.12e-05	0.0102531	-4.63273	1.9279	-0.71
ACTL6A	0.00676	0.188081	-2.88443	-2.49505	-0.293
ACY1	0.00908	0.221903	-2.76718	-2.75548	-0.152
ADA	0.000126	0.0181566	-4.32605	1.10311	-0.486
ADARB1	0.000235	0.0267546	-4.11142	0.53386	-0.538
ADCK2	0.00289	0.117758	-3.21021	-1.73985	-0.347
ADCY4	0.00208	0.096613	3.3336	-1.44293	0.327
ADCY7	0.000527	0.043347	-3.82914	-0.20143	-0.241
ADD1	0.00825	0.210449	-2.80536	-2.67138	-0.267
ADGRG1	0.00632	0.181232	-2.91105	-2.43504	-0.637
ADGRG5	0.000133	0.0184901	-4.30786	1.05458	-0.488
ADSS	0.00327	0.126523	-3.1647	-1.84794	-0.101
AFF4	0.000113	0.0168644	-4.36244	1.20034	-0.372
AFG3L1P	0.00356	0.131986	-3.1322	-1.92462	-0.283
AGER	0.00274	0.114125	3.23094	-1.69034	0.127
AGFG1	0.00078	0.0547084	3.69001	-0.55706	0.33
AGK	0.00013	0.0184763	-4.3156	1.07521	-0.334
AGPAT2	0.000312	0.0313859	4.01306	0.27575	0.313
AGTRAP	0.00218	0.0993741	3.31546	-1.48693	0.348
AHCYL2	0.000221	0.0255107	-4.13345	0.59193	-0.24
AIF1	1.68e-06	0.00156085	5.7757	5.05291	0.57
AIF1	4.56e-06	0.00283067	5.44325	4.14205	0.704
AIM2	0.00145	0.0785214	3.46536	-1.12004	0.492
AIMP2	2.22e-05	0.0068648	-4.91438	2.69371	-0.375
AKAP8L	0.00868	0.216639	2.78529	-2.71567	0.198
AKIRIN1	0.000968	0.0622346	-3.61245	-0.75309	-0.328
AKIRIN1	0.00655	0.184394	2.89677	-2.46727	0.264
AKNA	0.000508	0.0423015	-3.84211	-0.16802	-0.278
AKR7A2	8.98e-06	0.00407234	-5.21719	3.52216	-0.337
ALDH3A2	0.00138	0.0763507	-3.48321	-1.07585	-0.309
ALDH9A1	1.77e-06	0.0015679	-5.75905	5.00736	-0.327
ALG13	0.000251	0.0277268	-4.08852	0.4736	-0.329
ALG13	0.00883	0.218947	2.77842	-2.73079	0.278
ALG3	0.00733	0.197023	-2.85261	-2.56637	-0.242
ALG9	0.000261	0.0283678	-4.07477	0.43748	-0.313
ALKBH5	0.00022	0.0254957	-4.13448	0.59464	-0.334
AMACR	0.000867	0.0581845	-3.65184	-0.65375	-0.165
ANAPC1	0.000637	0.0483429	-3.7618	-0.37417	-0.342
ANAPC5	0.00105	0.0653856	-3.58178	-0.83012	-0.236
ANK3	0.00096	0.0618679	-3.61526	-0.74601	-0.265
ANKFY1	0.00302	0.121059	-3.1942	-1.77796	-0.238
ANKHD1	0.0002	0.0241424	-4.167	0.68053	-0.199
ANKRA2	0.00582	0.173656	-2.9433	-2.36192	-0.154
ANKRD13D	0.000514	0.0425091	3.83783	-0.17906	0.486
ANKRD16	0.000695	0.0508132	-3.73121	-0.45227	-0.172
ANKRD22	1.31e-05	0.00489572	5.0913	3.17732	0.739
ANKZF1	0.00153	0.0812822	3.4467	-1.16611	0.261
ANO10	0.00497	0.160016	3.00427	-2.22241	0.245
ANP32B	0.00214	0.0981915	-3.32303	-1.46858	-0.338
ANXA1	0.00021	0.0247276	4.15087	0.6379	0.857
ANXA2	0.00722	0.195024	-2.85842	-2.55337	-0.138
ANXA3	0.00316	0.124404	3.17685	-1.81915	0.427
ANXA5	0.000206	0.0245024	-4.15739	0.65513	-0.492
ANXA7	1.92e-07	0.00061649	-6.50511	7.03308	-0.386
AP1B1	0.00599	0.176106	-2.93196	-2.38767	-0.252
AP1M1	0.00173	0.0867054	-3.40156	-1.2771	-0.343
AP2B1	0.000145	0.019811	4.27813	0.97536	0.327
AP3D1	0.000345	0.033069	-3.97794	0.18407	-0.201
AP4B1	1.66e-05	0.00575694	-5.01229	2.96118	-0.362
AP5B1	1.74e-05	0.00586156	4.9964	2.91772	0.431
APBA3	0.00468	0.154274	-3.02713	-2.16969	-0.219
APBB2	0.00143	0.0780655	3.47074	-1.10674	0.089
APEH	1.62e-05	0.00566851	-5.02008	2.98248	-0.249
APEX2	0.00011	0.0165976	-4.37123	1.22386	-0.232
APLP1	0.000572	0.0454832	3.79981	-0.27681	0.0952
AQR	0.00239	0.104264	-3.28195	-1.56788	-0.244
ARF1	0.000562	0.0451792	-3.80624	-0.26029	-0.269
ARF4	0.00789	0.205998	-2.82338	-2.63145	-0.183
ARFGAP3	0.00168	0.0852764	-3.41309	-1.24882	-0.288
ARG1	1.61e-05	0.00566851	5.02186	2.98734	1.17
ARHGAP1	0.000786	0.0547564	-3.68692	-0.56489	-0.418
ARHGAP17	3.8e-08	0.0002716	-7.05601	8.49843	-0.692
ARHGAP24	0.00709	0.193484	2.86573	-2.537	0.319
ARHGAP24	0.00804	0.207835	2.816	-2.64782	0.127
ARHGAP32	0.00529	0.165621	-2.98026	-2.27753	-0.164
ARHGAP6	0.00411	0.143308	3.07764	-2.05244	0.123
ARHGEF19	0.00589	0.175105	-2.93815	-2.37363	-0.191
ARHGEF3	0.00278	0.115137	-3.22498	-1.70459	-0.549
ARHGEF7	0.0025	0.10765	-3.26452	-1.60984	-0.204
ARHGEF7	0.00343	0.129528	-3.14627	-1.89148	-0.0745
ARID1A	0.000659	0.0491362	-3.74998	-0.40436	-0.321
ARID2	0.0023	0.101528	-3.29621	-1.53348	-0.182
ARIH2	0.000531	0.043596	-3.82652	-0.20816	-0.289
ARL2	0.00302	0.121051	-3.19484	-1.77643	-0.294
ARL2BP	0.00212	0.0975959	-3.32703	-1.45886	-0.342
ARL4A	0.0034	0.128907	3.14938	-1.88414	0.124
ARMC2	0.00139	0.0763507	-3.48253	-1.07756	-0.135
ARMCX3	0.00447	0.151141	-3.04488	-2.12862	-0.155
ARPC3	0.00595	0.175947	2.93414	-2.38273	0.278
ARRB1	0.00136	0.0758341	-3.49045	-1.0579	-0.448
ARRDC2	0.00579	0.173386	-2.9451	-2.35782	-0.214
ASAP1	8.45e-05	0.0140993	4.46233	1.4682	0.609
ASB3	0.00127	0.073021	-3.51558	-0.99548	-0.201
ASH2L	0.00817	0.209176	-2.80926	-2.66276	-0.152
ASPSCR1	0.000676	0.0499253	-3.74107	-0.42712	-0.313
ATF2	0.0044	0.150084	-3.05127	-2.11378	-0.154
ATF3	0.00663	0.185754	-2.89207	-2.47785	-0.151
ATG10	0.0029	0.11791	3.20941	-1.74175	0.185
ATIC	9.31e-05	0.0149078	-4.42929	1.37943	-0.527
ATP1B3	0.00137	0.0763507	-3.48603	-1.06888	-0.312
ATP2A2	0.000169	0.0220333	-4.22553	0.83554	-0.192
ATP5A1	0.00111	0.0667295	-3.56371	-0.8754	-0.4
ATP5B	0.0028	0.115544	-3.2227	-1.71003	-0.244
ATP5C1	0.00477	0.156109	3.02041	-2.18521	0.618
ATP5E	8.14e-06	0.00394706	5.24994	3.61193	0.517
ATP5G2	0.000455	0.0395266	-3.88072	-0.06837	-0.388
ATP5I	0.000413	0.0369692	3.91522	0.02098	0.631
ATP5I	0.00266	0.112187	3.24173	-1.66453	0.505
ATP5J	1.21e-05	0.00468146	5.11701	3.24771	0.616
ATP5J	2.62e-05	0.00747242	4.85836	2.54093	0.695
ATP5L	0.000873	0.0583782	3.64966	-0.65925	0.549
ATP6V0E1	5.02e-05	0.0102182	4.63927	1.94562	0.409
ATP6V0E2	0.00018	0.0228926	-4.20275	0.77516	-0.592
ATP6V1D	2.78e-05	0.00772224	4.8385	2.4868	0.374
ATP8B2	0.00108	0.0658047	-3.57446	-0.84849	-0.468
ATPIF1	0.000478	0.0407486	3.86368	-0.11239	0.38
ATXN7L1	0.00944	0.226337	-2.75165	-2.78947	-0.129
ATXN7L2	0.00227	0.101236	-3.30135	-1.52107	-0.18
AURKB	0.00715	0.194197	2.86208	-2.54519	0.126
AXIN1	0.00325	0.126111	-3.16686	-1.84283	-0.18
AXIN2	0.00345	0.129848	-3.14422	-1.89632	-0.423
AZU1	0.00301	0.120897	3.19606	-1.77354	0.784
B3GNT2	0.00957	0.227779	-2.74609	-2.80162	-0.107
B4GAT1	0.00114	0.0681169	-3.55345	-0.90105	-0.295
BAD	0.00306	0.122053	3.18875	-1.7909	0.189
BAG3	0.00109	0.0663167	-3.5694	-0.86117	-0.346
BAG4	0.000568	0.0454394	3.80273	-0.2693	0.179
BAZ1A	0.0092	0.223452	2.76198	-2.76687	0.201
BBS1	0.00108	0.0658794	-3.57359	-0.85065	-0.175
BCAT2	0.00152	0.0810971	-3.44954	-1.15912	-0.277
BCL11B	0.000327	0.0321278	-3.99708	0.23399	-0.64
BCL2L12	0.00984	0.231151	-2.73477	-2.8263	-0.126
BCL2L13	0.00753	0.199599	-2.84195	-2.59015	-0.272
BCL2L2	0.00506	0.161664	-2.99756	-2.23785	-0.139
BCL9	0.00287	0.117199	-3.21357	-1.73184	-0.162
BCL9L	0.000195	0.0238188	-4.17629	0.7051	-0.216
BCOR	0.000924	0.0602906	-3.62933	-0.71057	-0.243
BECN1	0.00101	0.0637175	-3.59712	-0.79163	-0.243
BET1L	0.000103	0.0159176	-4.39514	1.28788	-0.263
BEX4	0.00331	0.126778	-3.15948	-1.86029	-0.434
BHLHE40	1.32e-05	0.00489572	-5.08901	3.17106	-0.603
BICDL1	1.76e-05	0.00586156	-4.9924	2.90678	-0.651
BIN1	0.00396	0.140279	-3.0913	-2.02056	-0.452
BIN3	0.00117	0.0693581	3.54382	-0.92511	0.261
BLOC1S1	8.14e-08	0.00044028	6.79553	7.80956	0.693
BLOC1S4	8.1e-05	0.0137372	-4.47706	1.50781	-0.269
BMS1	0.00109	0.0661163	-3.57107	-0.85698	-0.357
BMX	0.000426	0.0377058	3.9041	-0.00786	0.39
BMX	0.00487	0.158341	3.01198	-2.20466	0.146
BOP1	0.00898	0.220529	-2.77187	-2.74518	-0.219
BORCS5	0.00888	0.219614	2.77602	-2.73607	0.0923
BORCS7	0.00283	0.116219	3.21925	-1.71828	0.328
BPI	0.00237	0.103519	3.28529	-1.55983	0.783
BRAT1	0.0057	0.171514	-2.95125	-2.34381	-0.207
BRD2	0.00186	0.0901871	-3.3756	-1.34063	-0.199
BRD7	0.000117	0.0172796	-4.35016	1.16749	-0.229
BRD9	0.000314	0.0313859	-4.01035	0.26867	-0.296
BRMS1	0.00683	0.189638	2.88011	-2.50477	0.176
BTBD1	0.00264	0.111585	-3.24509	-1.65647	-0.109
BTBD2	9.83e-05	0.0154428	-4.41094	1.33021	-0.373
BTG2	0.00212	0.097621	-3.32589	-1.46164	-0.344
BTN3A3	0.000498	0.0418574	-3.84899	-0.15029	-0.412
BUD31	4.21e-06	0.0026612	5.47017	4.21587	0.297
C10orf35	0.00647	0.183148	-2.90184	-2.45583	-0.25
C11orf57	0.00228	0.101464	3.29924	-1.52615	0.165
C12orf65	3.89e-05	0.00864436	-4.7255	2.17944	-0.445
C14orf2	2.33e-07	0.00063696	6.43843	6.85367	0.772
C15orf56	0.00993	0.232619	2.73141	-2.8336	0.0844
C16orf58	8.97e-05	0.0146539	-4.44227	1.41429	-0.456
C16orf72	0.000719	0.0518487	3.71907	-0.48319	0.378
C19orf12	0.00804	0.207849	-2.81576	-2.64835	-0.31
C19orf33	0.00253	0.108235	3.26073	-1.61894	0.388
C19orf38	0.00493	0.159526	3.00742	-2.21517	0.397
C19orf43	0.0024	0.104617	3.28036	-1.57172	0.248
C19orf52	0.00394	0.140246	-3.09318	-2.01616	-0.162
C1orf122	0.00937	0.225566	2.75451	-2.78322	0.171
C1orf174	0.000633	0.0482677	-3.76421	-0.36802	-0.315
C2CD2	0.000575	0.0455142	-3.79841	-0.28039	-0.241
C2orf50	0.000591	0.0463335	3.78856	-0.30566	0.101
C2orf68	0.000399	0.0362517	3.927	0.05155	0.259
C4orf36	0.00766	0.201642	-2.83525	-2.60507	-0.0675
C6orf136	4.82e-06	0.00283067	-5.42514	4.09239	-0.264
C6orf163	0.00393	0.140154	3.09402	-2.01421	0.109
C7orf26	0.00538	0.166858	-2.9739	-2.2921	-0.191
C7orf34	0.00119	0.070076	3.53832	-0.93884	0.347
CA2	0.00553	0.169062	-2.96315	-2.31666	-0.522
CA4	0.000603	0.0468436	3.78137	-0.32409	0.795
CACNA1C	0.00706	0.192953	2.86726	-2.53358	0.109
CACNA2D2	0.00823	0.210189	-2.8063	-2.6693	-0.164
CACNG6	0.0031	0.122589	-3.18453	-1.80092	-0.317
CALHM2	0.00813	0.208401	-2.81155	-2.65768	-0.271
CALM1	0.000182	0.0228926	-4.19944	0.76638	-0.331
CALM3	8.46e-06	0.00394706	-5.23702	3.57651	-0.448
CAMP	4.62e-06	0.00283067	5.43909	4.13063	1.31
CAMSAP1	0.00245	0.106211	-3.2724	-1.59089	-0.153
CAPRIN1	0.000114	0.0169125	-4.35893	1.19096	-0.244
CARD11	3.67e-06	0.00249455	-5.51597	4.34145	-0.633
CARHSP1	0.0097	0.228629	2.74075	-2.81327	0.255
CASP2	0.000831	0.0563569	-3.66738	-0.61443	-0.302
CASP8	0.00614	0.17862	-2.92236	-2.40944	-0.22
CASP8	0.00616	0.179032	-2.92073	-2.41313	-0.114
CASZ1	0.00236	0.103283	-3.28648	-1.55697	-0.217
CATSPER1	0.00859	0.215435	2.78939	-2.70664	0.174
CBFA2T2	0.00278	0.115137	-3.22529	-1.70387	-0.134
CBS	0.000933	0.0604119	3.62573	-0.71964	0.544
CBX3	3.47e-05	0.00801222	4.76364	2.28308	0.386
CBX7	0.00697	0.191702	-2.87249	-2.52186	-0.206
CCDC102A	0.00041	0.0368167	-3.91768	0.02734	-0.443
CCDC106	0.00563	0.170433	-2.95612	-2.33271	-0.231
CCDC115	0.00101	0.0637175	-3.59719	-0.79146	-0.39
CCDC130	0.00459	0.152411	-3.03458	-2.15247	-0.24
CCDC136	0.0037	0.135171	-3.11736	-1.95951	-0.198
CCDC53	0.00573	0.172393	2.94878	-2.34945	0.311
CCDC84	0.00324	0.125946	-3.16768	-1.84087	-0.321
CCDC92	7.97e-06	0.00394706	-5.257	3.63129	-0.45
CCL25	0.00648	0.183216	2.90105	-2.45763	0.0835
CCM2	0.00547	0.16827	-2.96718	-2.30747	-0.185
CCNC	7.44e-05	0.0130345	-4.50585	1.58527	-0.183
CCNY	0.000831	0.0563569	-3.66724	-0.61479	-0.298
CCPG1	0.000789	0.0547564	3.68552	-0.56845	0.467
CCR10	0.00303	0.121257	-3.19296	-1.7809	-0.0963
CCT7	0.00328	0.126523	-3.16285	-1.8523	-0.354
CCT8	0.00555	0.169385	-2.96134	-2.3208	-0.36
CCZ1	0.00383	0.137926	-3.10421	-1.99036	-0.14
CD2	0.00495	0.159573	-3.00602	-2.21838	-0.478
CD247	0.00184	0.0898649	-3.37839	-1.33381	-0.834
CD37	0.000311	0.0313859	-4.01394	0.27805	-0.303
CD4	0.0051	0.162492	-2.99467	-2.24448	-0.313
CD40LG	0.00211	0.0975959	-3.32743	-1.45791	-0.269
CD5	0.00307	0.122053	-3.18803	-1.79262	-0.372
CD58	0.00617	0.179032	2.92006	-2.41465	0.333
CD6	0.000721	0.0519018	-3.71765	-0.4868	-0.66
CD7	0.00484	0.157964	-3.01482	-2.19811	-0.432
CD74	1.02e-05	0.00420583	-5.17478	3.40594	-0.651
CD74	2.47e-05	0.00719225	-4.87864	2.59622	-0.704
CD81	1.75e-05	0.00586156	-4.99446	2.91243	-0.719
CD8A	0.00109	0.0661163	-3.57094	-0.8573	-0.5
CD9	0.00159	0.082412	-3.43258	-1.20092	-0.605
CD96	2.33e-05	0.00700521	-4.89738	2.64732	-0.658
CDC14A	0.000822	0.0561434	-3.6711	-0.60501	-0.324
CDC37	4.64e-05	0.00977212	-4.66609	2.01828	-0.295
CDC42	0.00301	0.120897	3.19597	-1.77376	0.317
CDC42SE1	0.00173	0.0867054	3.40127	-1.27781	0.338
CDC42SE2	0.00244	0.105868	-3.27393	-1.5872	-0.174
CDCA7	0.00106	0.0655267	-3.57987	-0.83492	-0.276
CDHR3	0.00138	0.0763507	-3.4836	-1.07489	-0.106
CDK14	0.00269	0.11306	3.23726	-1.67523	0.298
CDK2	0.00234	0.102727	-3.28949	-1.5497	-0.224
CDK2AP2	0.00389	0.139118	-3.09839	-2.00399	-0.245
CDK5R1	0.00297	0.119797	3.20094	-1.76193	0.446
CDKAL1	0.0061	0.177801	-2.92463	-2.4043	-0.121
CDKN1B	0.00826	0.21052	-2.80502	-2.67214	-0.311
CDKN1C	3.93e-05	0.00869334	-4.72206	2.17009	-0.469
CDKN2AIP	0.00667	0.186568	-2.8899	-2.48274	-0.177
CDR2	0.000603	0.0468436	-3.78145	-0.32388	-0.506
CEACAM4	0.00681	0.189143	2.88136	-2.50195	0.389
CEACAM6	0.00902	0.220885	2.77003	-2.74923	0.522
CEACAM8	0.00269	0.11306	3.23755	-1.67454	0.631
CECR1	0.000569	0.0454394	-3.80201	-0.27115	-0.632
CECR5	0.00098	0.0625335	-3.60817	-0.76386	-0.326
CENPB	0.000341	0.0327995	-3.98218	0.19512	-0.36
CEP131	0.00374	0.135544	-3.11351	-1.96855	-0.179
CEP192	0.00732	0.196842	-2.85323	-2.56498	-0.257
CEP85	0.00044	0.0386293	-3.89248	-0.03796	-0.32
CES2	0.00638	0.182136	-2.90681	-2.44461	-0.215
CFAP20	0.00154	0.081579	-3.444	-1.17277	-0.171
CFL1	0.000226	0.026042	-4.12468	0.5688	-0.307
CHD6	0.00148	0.0797894	-3.45777	-1.1388	-0.125
CHIT1	0.00691	0.1906	2.87588	-2.51426	0.194
CHMP1A	0.00567	0.171049	2.95303	-2.33976	0.235
CHMP1B	0.00655	0.184394	-2.89691	-2.46696	-0.373
CHMP5	0.00371	0.135171	3.11626	-1.9621	0.39
CHRNA10	0.00556	0.169385	2.96066	-2.32236	0.189
CHST12	0.00745	0.198564	-2.84608	-2.58093	-0.396
CHST14	0.00516	0.16338	-2.98984	-2.25557	-0.184
CISD2	0.00266	0.112187	3.24146	-1.66518	0.333
CITED4	6.28e-05	0.0117584	4.56344	1.74058	0.422
CKAP4	0.00033	0.0322157	3.99377	0.22535	0.638
CKAP5	0.00201	0.0946336	-3.34624	-1.41222	-0.241
CKB	0.000549	0.0444505	-3.8144	-0.23933	-0.171
CKLF	1.11e-06	0.00117335	5.91658	5.43786	0.713
CKS2	0.00129	0.074268	3.50814	-1.01398	0.203
CLASP2	0.000201	0.0241424	-4.16629	0.67865	-0.184
CLCF1	0.00796	0.206326	-2.81976	-2.63949	-0.141
CLDN15	0.00928	0.224358	-2.75836	-2.77479	-0.189
CLDN9	0.000343	0.0329767	3.97961	0.18842	0.338
CLEC10A	0.000483	0.0411156	-3.85991	-0.12213	-0.249
CLEC16A	0.000782	0.0547564	-3.68882	-0.56008	-0.217
CLEC2D	2.91e-05	0.00795812	-4.82359	2.4462	-0.534
CLEC4D	8.93e-05	0.0146496	4.44351	1.41763	0.699
CLEC5A	0.00812	0.208401	2.8117	-2.65735	0.258
CLIC1	0.00155	0.0817219	3.4411	-1.17991	0.361
CLIC3	0.00952	0.227186	-2.74817	-2.79707	-0.503
CLINT1	0.00372	0.135279	-3.11511	-1.96481	-0.357
CLIP4	0.00301	0.121051	-3.19499	-1.77608	-0.233
CLPTM1L	0.00222	0.0996784	-3.30984	-1.50053	-0.198
CLYBL	0.00352	0.131225	-3.13651	-1.91449	-0.266
CMAHP	0.000279	0.0297431	-4.05176	0.37708	-0.239
CMTM2	0.00188	0.0907547	3.37151	-1.35062	0.82
CMTM7	0.000569	0.0454394	-3.80188	-0.27148	-0.265
CNBP	0.00971	0.228792	-2.74024	-2.81438	-0.313
CNDP2	6.38e-05	0.0118965	-4.55818	1.72638	-0.458
CNIH4	0.00119	0.070076	3.53807	-0.93946	0.778
CNOT1	0.00448	0.151141	3.04438	-2.12977	0.0829
CNOT11	0.00017	0.0220461	-4.22375	0.83083	-0.286
CNTNAP1	0.000352	0.0335159	-3.97115	0.16637	-0.203
COG1	0.000784	0.0547564	-3.68813	-0.56184	-0.207
COG2	0.00274	0.114139	-3.23048	-1.69144	-0.274
COG3	0.00261	0.110802	-3.24903	-1.64704	-0.27
COG5	0.0044	0.150084	-3.05112	-2.11414	-0.112
COL17A1	0.0065	0.183626	2.89977	-2.4605	0.342
COL17A1	0.0087	0.216639	2.7844	-2.71762	0.125
COL4A3BP	0.000912	0.0596911	3.63388	-0.69909	0.343
COMMD6	0.000428	0.0377538	3.90244	-0.01217	1.38
COMMD7	0.00659	0.18486	-2.89465	-2.47206	-0.218
COMT	0.000127	0.0182528	-4.32224	1.09292	-0.482
COPS5	0.000311	0.0313859	4.01418	0.27867	0.361
COPS7A	0.0073	0.196427	-2.85428	-2.56263	-0.192
COPS7B	6.07e-06	0.00335888	-5.34789	3.88052	-0.377
COQ6	0.00487	0.158341	-3.01234	-2.20382	-0.0893
COQ7	0.00341	0.12914	-3.14805	-1.88727	-0.16
CORO6	0.00796	0.206326	2.81953	-2.63999	0.0839
CORO7	0.000705	0.0512588	3.726	-0.46553	0.259
COX16	0.00131	0.0745653	3.50413	-1.02396	0.525
COX6A1	8.8e-05	0.0145251	4.44872	1.43162	0.436
COX6C	0.00285	0.116907	3.21577	-1.72659	0.753
COX7A2	0.000199	0.0241424	4.16885	0.68541	0.838
COX7B	0.000815	0.0561039	3.67412	-0.59737	0.448
COX7C	4.46e-05	0.00944723	4.67898	2.05321	1.24
CPA3	0.00726	0.195915	-2.85618	-2.55837	-0.248
CPEB3	1.99e-05	0.00650926	4.9503	2.79178	0.397
CPNE1	0.00549	0.168587	-2.96571	-2.31082	-0.266
CPSF1	0.00864	0.216043	-2.78703	-2.71184	-0.306
CPSF3	0.0076	0.20051	-2.83812	-2.59867	-0.185
CPSF4	0.00289	0.117758	-3.21045	-1.73927	-0.249
CPT2	0.00468	0.154184	-3.02779	-2.16817	-0.169
CPXCR1	0.00846	0.213521	-2.79543	-2.69332	-0.0796
CR2	0.00185	0.0901505	-3.37649	-1.33846	-0.105
CRACR2B	0.000398	0.0362517	3.92752	0.0529	0.307
CRAMP1	0.00459	0.152358	-3.03514	-2.15117	-0.238
CRBN	0.00537	0.166663	2.9746	-2.29049	0.303
CREB1	0.000103	0.0159195	-4.39402	1.28487	-0.34
CREB5	0.00954	0.227279	2.74755	-2.79843	0.749
CREG1	0.00225	0.100745	3.3035	-1.51587	0.385
CRELD2	0.00016	0.0213403	-4.24519	0.88774	-0.305
CRISP1	0.00349	0.130905	-3.13968	-1.90701	-0.0758
CRKL	3.45e-05	0.00801222	-4.76568	2.28863	-0.351
CRLF3	0.000149	0.0201917	-4.26895	0.95093	-0.325
CRNN	0.00228	0.101464	3.29917	-1.52632	0.0813
CRTAP	0.00169	0.0856585	-3.41099	-1.25397	-0.174
CRY1	2.93e-05	0.00795812	-4.82071	2.43835	-0.252
CRY2	0.00325	0.126154	-3.16643	-1.84384	-0.155
CRYZL1	0.00421	0.145546	-3.06802	-2.07485	-0.226
CSF1R	0.00146	0.0786227	-3.46408	-1.12321	-0.505
CSK	0.00833	0.211184	-2.80189	-2.67906	-0.247
CSNK1A1	0.00329	0.126551	-3.16186	-1.85466	-0.2
CSNK1E	0.000764	0.0540318	-3.69737	-0.53838	-0.248
CSNK2A2	0.00068	0.0500786	-3.7389	-0.43266	-0.223
CST3	0.00157	0.082217	-3.43652	-1.1912	-0.42
CSTA	0.000142	0.0195825	4.28623	0.99691	0.358
CSTF1	0.0099	0.23224	-2.73226	-2.83175	-0.103
CSTF2	0.00332	0.126997	-3.15812	-1.8635	-0.176
CSTF3	0.00186	0.0904905	-3.374	-1.34455	-0.224
CSTF3	0.00404	0.142266	-3.08386	-2.03793	-0.164
CTBP1	0.00766	0.201671	-2.83498	-2.60567	-0.196
CTCF	0.000617	0.0475697	-3.77322	-0.34496	-0.293
CTDSP2	0.00516	0.16338	-2.99003	-2.25514	-0.294
CTLA4	0.00212	0.0975959	-3.32714	-1.4586	-0.292
CTSC	0.000911	0.0596911	-3.63431	-0.69801	-0.391
CTSC	0.00494	0.159573	-3.00696	-2.21622	-0.349
CTSW	0.00152	0.0811822	-3.44762	-1.16384	-0.602
CUL1	0.00532	0.166023	-2.97808	-2.28253	-0.187
CUL4A	0.0022	0.0994532	-3.31228	-1.49461	-0.258
CX3CR1	0.000382	0.0353482	-3.94245	0.09167	-0.429
CXCR3	3.34e-05	0.00801222	-4.77707	2.3196	-0.611
CXCR6	0.000986	0.0627738	-3.60577	-0.7699	-0.306
CYP4F22	0.00107	0.0656304	-3.57667	-0.84295	-0.151
CYSTM1	6.91e-05	0.0127001	4.53084	1.65262	0.573
CYTH1	0.00338	0.128375	-3.15148	-1.87917	-0.258
DAAM2	0.00458	0.152358	3.03545	-2.15046	0.558
DAGLA	0.000182	0.0228926	-4.20036	0.76881	-0.124
DAZAP1	1.12e-05	0.00452444	-5.14205	3.31629	-0.251
DAZAP2	8.16e-05	0.013743	-4.47456	1.50106	-0.426
DBI	0.000675	0.0499253	3.74125	-0.42666	0.828
DBR1	0.00548	0.168486	-2.96638	-2.30929	-0.101
DCAF7	0.000977	0.0625189	-3.60912	-0.76145	-0.275
DCAKD	0.0063	0.181056	-2.91195	-2.433	-0.252
DCANP1	9.12e-05	0.0148568	-4.43644	1.39864	-0.239
DCK	0.000375	0.0348499	-3.94875	0.10806	-0.437
DCN	0.00597	0.176022	-2.93279	-2.3858	-0.0791
DCTD	3.74e-05	0.00836618	-4.73807	2.21359	-0.429
DDB1	0.00159	0.082412	-3.43294	-1.20002	-0.398
DDIT3	2.39e-05	0.00700521	4.88987	2.62684	0.47
DDOST	0.00016	0.0213413	-4.24423	0.88519	-0.339
DDX19A	0.0034	0.128907	-3.14933	-1.88426	-0.161
DDX23	0.000645	0.0485959	-3.75774	-0.38454	-0.191
DDX24	1.36e-05	0.00500181	-5.07929	3.14445	-0.479
DDX47	7.5e-05	0.0130345	-4.50313	1.57796	-0.352
DDX47	0.000262	0.0283767	-4.07346	0.43404	-0.492
DDX5	0.00582	0.173688	-2.94299	-2.36263	-0.524
DDX54	7.67e-06	0.00394706	-5.26964	3.66595	-0.204
DDX55	0.00603	0.176834	-2.92922	-2.3939	-0.301
DEDD	0.00503	0.161205	2.99975	-2.23281	0.25
DEF8	0.00152	0.0810971	3.44984	-1.15836	0.199
DEF8	0.00157	0.082217	3.43618	-1.19203	0.199
DEFA1B	0.00715	0.194098	2.8625	-2.54425	1.28
DEFA1B	0.0097	0.228629	2.74072	-2.81333	1.27
DEFA4	0.00354	0.131462	3.13434	-1.91958	1.1
DENND2D	0.00441	0.150085	-3.05	-2.11674	-0.363
DFFA	0.00582	0.173656	-2.94331	-2.36188	-0.208
DFFB	0.000205	0.0244635	-4.15879	0.65882	-0.386
DGAT1	0.000551	0.0444625	3.81366	-0.24125	0.291
DGUOK	0.000837	0.0566981	-3.66458	-0.62152	-0.255
DHRS1	0.00138	0.0763507	-3.48349	-1.07517	-0.339
DHRS12	0.00882	0.218761	2.77896	-2.72959	0.339
DHRS3	0.00397	0.140437	-3.09047	-2.02251	-0.361
DHX34	0.00239	0.104262	3.28229	-1.56706	0.307
DHX35	0.00327	0.126523	-3.16396	-1.84969	-0.19
DHX38	0.00151	0.0808783	-3.45133	-1.1547	-0.187
DHX9	0.00736	0.197464	-2.8511	-2.56972	-0.191
DIMT1	0.00963	0.227948	-2.74368	-2.80688	-0.349
DIS3L	0.00159	0.0824279	-3.43134	-1.20397	-0.322
DKC1	0.00167	0.0852764	-3.414	-1.24657	-0.244
DMD	0.00419	0.145385	3.07008	-2.07006	0.107
DNAAF5	1.77e-06	0.0015679	-5.7597	5.00914	-0.399
DNAAF5	7.98e-06	0.00394706	-5.25629	3.62934	-0.33
DNAI1	0.0032	0.125282	-3.17237	-1.82976	-0.0786
DNAJA1	0.00637	0.182131	2.90795	-2.44204	0.372
DNAJA3	1.12e-05	0.00452444	-5.14197	3.31605	-0.536
DNAJC27	0.000354	0.0335159	-3.96915	0.16115	-0.328
DNMT1	6.81e-07	0.00095729	-6.07868	5.87959	-0.853
DOCK10	0.000275	0.0294964	-4.05694	0.39068	-0.645
DOCK2	0.000878	0.0586557	-3.64747	-0.66479	-0.295
DOCK5	0.00901	0.220885	2.77022	-2.7488	0.318
DOCK9	0.000259	0.0282123	-4.0778	0.44544	-0.215
DOK3	0.00511	0.162761	2.99354	-2.24708	0.198
DOLPP1	0.00343	0.129528	-3.14587	-1.89243	-0.171
DPAGT1	0.00852	0.214265	-2.79259	-2.69958	-0.11
DPH3	7.4e-05	0.0130345	4.50766	1.59016	0.399
DPRXP4	0.00753	0.199599	2.84195	-2.59014	0.212
DPY30	0.000672	0.0499074	3.74281	-0.42267	0.523
DRAM1	0.00116	0.0688954	3.54713	-0.91686	0.321
DSCR3	6.78e-05	0.0125515	-4.53711	1.66954	-0.253
DSTN	0.000294	0.0305772	-4.03312	0.32824	-0.349
DTX2	0.00447	0.151141	3.04518	-2.12791	0.167
DTX3	0.00972	0.228822	-2.73999	-2.81492	-0.159
DTX4	0.00703	0.192208	-2.86901	-2.52967	-0.238
DUS3L	0.00281	0.116031	-3.22081	-1.71455	-0.259
DUSP5	0.000282	0.0298931	-4.04849	0.36851	-0.351
DUSP6	0.00153	0.0814389	-3.4456	-1.16883	-0.341
DYNC1H1	0.000371	0.0346398	-3.95221	0.11705	-0.407
DYNLT1	0.000228	0.0260446	4.1222	0.56226	0.604
DYRK1A	0.00184	0.0899259	-3.37778	-1.33532	-0.182
E2F4	0.0072	0.195024	-2.85926	-2.55149	-0.238
E4F1	3.68e-06	0.00249455	-5.51484	4.33837	-0.293
EBAG9	0.0088	0.218656	-2.77973	-2.7279	-0.125
ECH1	0.000143	0.0197674	-4.28203	0.98573	-0.475
ECHDC2	0.000309	0.0313859	-4.01667	0.2852	-0.589
ECHDC3	0.00729	0.196332	2.85469	-2.56172	0.684
ECHS1	0.00029	0.0303258	-4.03823	0.34162	-0.411
EDARADD	0.00753	0.199599	-2.84186	-2.59034	-0.149
EDEM1	1.73e-05	0.00586156	-4.99727	2.92012	-0.46
EEF2	9.34e-05	0.0149078	-4.4285	1.37733	-0.496
EEF2K	8.29e-05	0.0138768	-4.46891	1.48589	-0.251
EFHD2	0.00531	0.165999	-2.97838	-2.28184	-0.269
EGR1	0.00796	0.206326	-2.81991	-2.63915	-0.127
EHF	0.000932	0.0604119	3.62586	-0.7193	0.095
EIF2B1	5.7e-05	0.0111484	-4.59614	1.82892	-0.35
EIF2S3	0.000209	0.0247276	-4.15147	0.63949	-0.327
EIF3L	0.00466	0.153846	-3.02942	-2.16441	-0.36
EIF4A3	3.87e-06	0.00258326	-5.49789	4.29188	-0.347
EIF4G3	0.00527	0.16539	2.98155	-2.27458	0.275
EIF4H	0.00494	0.159573	-3.00626	-2.21783	-0.226
ELAC2	0.00538	0.166937	-2.97331	-2.29346	-0.232
ELFN1-AS1	0.000829	0.0563569	3.6679	-0.61312	0.139
ELMSAN1	3.23e-05	0.00801222	-4.78798	2.34928	-0.326
ELP3	0.000168	0.0219986	-4.22757	0.84096	-0.314
EMD	0.0057	0.171514	-2.95128	-2.34375	-0.218
EML2	0.00201	0.0946336	-3.34667	-1.41116	-0.243
EMP3	0.00305	0.121716	-3.1903	-1.78722	-0.292
ENPP3	0.00977	0.229988	-2.73775	-2.81981	-0.107
ENSA	0.00707	0.193121	-2.8667	-2.53485	-0.0701
ENTPD1	0.00728	0.196115	2.85534	-2.56025	0.313
ENY2	0.000763	0.0540318	3.69787	-0.5371	0.554
EOMES	0.00441	0.150085	-3.04991	-2.11694	-0.605
EP400	1.92e-06	0.00164345	-5.7314	4.93171	-0.331
EPT1	0.00544	0.167647	-2.96941	-2.30236	-0.147
ERBIN	0.000287	0.0302017	-4.04159	0.35042	-0.132
ERC1	0.00424	0.146411	-3.06494	-2.08203	-0.158
ERCC2	0.00616	0.178982	-2.92111	-2.41229	-0.184
ERH	0.00025	0.0277268	4.08978	0.47692	0.618
ESYT1	0.00241	0.104882	-3.27875	-1.57559	-0.425
ETS1	5.17e-05	0.0103093	-4.62949	1.91914	-0.821
ETV5	0.00519	0.164151	2.98747	-2.261	0.102
EVI5L	0.0067	0.187277	-2.88766	-2.48779	-0.174
EVL	0.000123	0.0178817	-4.33449	1.12563	-0.796
EWSR1	0.000209	0.0247276	-4.15214	0.64126	-0.319
EXOC6	0.00224	0.10032	3.30609	-1.5096	0.368
EXOSC10	0.00701	0.191909	-2.87029	-2.5268	-0.302
EXOSC6	0.00111	0.0667295	-3.56433	-0.87386	-0.408
EXTL3	0.00328	0.126523	3.16362	-1.8505	0.415
F5	3.72e-05	0.00836464	4.7405	2.22018	0.746
FAAP100	0.00814	0.208544	-2.81086	-2.65921	-0.257
FADD	0.00913	0.22249	2.76511	-2.76	0.3
FADS1	0.00632	0.181232	-2.91065	-2.43595	-0.205
FAF1	0.00956	0.227704	-2.74647	-2.8008	-0.123
FAF2	4.71e-05	0.00979705	-4.66048	2.00305	-0.282
FAM101B	0.0017	0.0860758	3.40712	-1.26348	0.586
FAM102A	0.00775	0.203348	-2.83041	-2.61584	-0.382
FAM110A	7.01e-11	3.41e-06	-9.3121	14.0764	-0.694
FAM120A	0.00212	0.0976117	-3.32662	-1.45986	-0.37
FAM120B	0.00851	0.214265	-2.793	-2.69868	-0.204
FAM135A	0.0079	0.205998	-2.82291	-2.6325	-0.114
FAM159A	0.00195	0.0928452	-3.35688	-1.38631	-0.199
FAM160A2	0.00722	0.195024	2.8586	-2.55298	0.28
FAM168B	0.00714	0.194017	-2.86288	-2.54339	-0.149
FAM171A1	0.00393	0.139939	-3.09488	-2.01218	-0.223
FAM3C	0.00378	0.136922	-3.10938	-1.97824	-0.187
FAM43A	3.05e-05	0.00801222	-4.80669	2.40018	-0.303
FAM65A	0.000637	0.0483429	-3.76223	-0.37306	-0.385
FAM69B	0.00421	0.145546	-3.06808	-2.07471	-0.107
FAM78A	0.00146	0.0786109	-3.46454	-1.12207	-0.191
FAM84B	0.00607	0.177462	-2.92631	-2.40049	-0.222
FASLG	0.000255	0.0279504	-4.0826	0.45803	-0.299
FASN	0.00263	0.111501	-3.2457	-1.65502	-0.347
FASTKD3	0.00269	0.113011	-3.23807	-1.67329	-0.215
FBN2	0.000897	0.0594038	3.63998	-0.68369	0.322
FBP1	0.00364	0.133959	-3.12397	-1.94398	-0.341
FBXL12	1.3e-05	0.00489572	-5.0939	3.18444	-0.317
FBXL13	0.00141	0.0772582	3.4767	-1.09199	0.356
FBXO21	3.44e-05	0.00801222	-4.76673	2.29148	-0.41
FBXO3	0.00259	0.110281	-3.25177	-1.64046	-0.277
FBXO3	0.0082	0.209862	-2.80772	-2.66615	-0.12
FBXO32	0.00156	0.0819138	-3.4395	-1.18385	-0.297
FBXW4	0.000465	0.0401536	-3.8732	-0.0878	-0.28
FCGBP	0.00968	0.228569	-2.74162	-2.81137	-0.159
FCMR	0.00367	0.134734	-3.12018	-1.95289	-0.528
FCRL3	0.00671	0.187277	-2.88751	-2.48813	-0.143
FEM1C	0.0017	0.0860758	3.40678	-1.26429	0.412
FEZ1	0.000596	0.0464453	-3.78553	-0.31344	-0.333
FIBP	0.00494	0.159573	-3.00652	-2.21723	-0.274
FLNB	0.00998	0.233489	-2.72913	-2.83857	-0.0941
FLOT1	0.00966	0.228341	2.7424	-2.80967	0.229
FNBP1	5.14e-07	0.00089375	-6.17308	6.13611	-0.455
FNTA	0.000332	0.032319	-3.99101	0.21815	-0.377
FNTA	0.0069	0.1906	-2.87641	-2.51306	-0.333
FOXJ3	1.84e-06	0.00159802	-5.74668	4.9735	-0.391
FOXO3B	0.00585	0.174255	2.941	-2.36715	0.526
FRG2B	0.00176	0.0879092	-3.39432	-1.29485	-0.104
FRMD8	1.89e-05	0.00621416	-4.96825	2.8408	-0.391
FRS3	0.000168	0.0219986	-4.22726	0.84013	-0.225
FTSJ1	0.00599	0.176106	-2.93166	-2.38836	-0.255
FUCA1	0.000617	0.0475697	-3.7731	-0.34527	-0.326
FUT7	0.00228	0.101464	3.29915	-1.52637	0.374
FXYD5	0.000641	0.0485171	-3.75997	-0.37885	-0.388
FYN	0.00102	0.0639513	-3.59487	-0.79729	-0.306
FYN	0.00147	0.0791204	-3.46137	-1.1299	-0.265
G6PC3	0.000694	0.0508132	-3.73142	-0.45172	-0.336
GABPB1	0.00131	0.0746191	-3.50309	-1.02653	-0.092
GAK	0.000462	0.039944	-3.87567	-0.08142	-0.33
GALNT4	0.000585	0.0459985	3.79237	-0.29589	0.337
GALR2	0.00573	0.172375	-2.94906	-2.3488	-0.0988
GAPDH	0.000301	0.0311432	4.02599	0.30958	0.364
GAR1	0.00181	0.0890569	-3.38503	-1.31759	-0.194
GART	0.00258	0.110018	-3.25299	-1.63753	-0.17
GART	0.00521	0.164402	-2.98613	-2.26409	-0.163
GAS6	0.00458	0.152358	-3.03584	-2.14955	-0.195
GATA2	3.24e-05	0.00801222	-4.78664	2.34562	-0.28
GATA3	0.000178	0.0227335	-4.20681	0.78589	-0.33
GBP4	0.00718	0.194842	-2.86055	-2.54861	-0.412
GCH1	0.00365	0.134227	-3.12293	-1.94644	-0.19
GDE1	0.00618	0.179128	2.91939	-2.41618	0.372
GDF7	0.00202	0.0946585	-3.34485	-1.41558	-0.113
GDPD3	2.61e-07	0.00063696	6.40074	6.75208	0.565
GEMIN4	0.000423	0.0375938	-3.90648	-0.00169	-0.346
GFI1	0.00288	0.11753	-3.2122	-1.73511	-0.272
GHITM	0.000443	0.0388318	-3.89	-0.04435	-0.301
GHR	0.000727	0.0522507	-3.71474	-0.49422	-0.113
GID8	3.18e-05	0.00801222	-4.79335	2.36388	-0.255
GIMAP6	1.15e-05	0.00456626	-5.1334	3.2926	-0.495
GINS3	0.00113	0.0678596	-3.5563	-0.89394	-0.147
GLIPR1	0.00329	0.126551	3.16164	-1.85517	0.394
GLRX	4.14e-05	0.00908748	4.70404	2.12119	0.793
GLS2	0.00745	0.19857	-2.84585	-2.58144	-0.147
GLTSCR1	0.000195	0.0238188	-4.17571	0.70356	-0.461
GLTSCR2	0.00272	0.113993	-3.23321	-1.68491	-0.375
GMDS	9.26e-07	0.00115621	-5.97577	5.59934	-0.321
GMFG	0.000228	0.0260446	4.1223	0.56253	0.808
GNAS	0.00559	0.169714	-2.95898	-2.32619	-0.322
GNB1	4.53e-07	0.0008544	-6.21518	6.2503	-0.252
GNB1L	0.00366	0.134592	-3.12132	-1.95021	-0.189
GNE	2.47e-07	0.00063696	-6.41972	6.80327	-0.472
GNPDA1	0.00138	0.0763507	-3.48404	-1.07381	-0.287
GORASP2	0.000534	0.0436748	-3.82415	-0.21427	-0.366
GOT1	0.000478	0.0407486	-3.86374	-0.11223	-0.261
GOT2	0.00188	0.0909548	-3.37028	-1.35363	-0.289
GPAT3	0.00923	0.223775	2.7608	-2.76946	0.309
GPI	0.00323	0.125946	-3.16904	-1.83765	-0.366
GPR68	0.00566	0.171018	-2.95358	-2.3385	-0.236
GPR84	0.0095	0.226851	2.74921	-2.79481	0.162
GPS1	0.00102	0.0640765	-3.59231	-0.80372	-0.326
GRAMD4	0.000863	0.0579777	-3.65361	-0.64927	-0.26
GRB10	0.00217	0.0989874	3.31769	-1.48152	0.271
GRM3	0.00211	0.0975959	3.3277	-1.45724	0.0828
GRM8	0.00388	0.139011	3.09966	-2.00101	0.0918
GSE1	3.5e-07	0.0008114	-6.30221	6.48598	-0.535
GSK3B	0.0045	0.151141	3.04297	-2.13304	0.324
GSPT2	0.00274	0.114125	-3.23088	-1.69049	-0.292
GSTO1	7.85e-05	0.0134036	4.48773	1.53651	0.398
GSTP1	0.000909	0.0596911	-3.63519	-0.69577	-0.401
GTF2B	2.17e-05	0.00678141	4.92128	2.71254	0.405
GTF2H5	0.00058	0.0457728	3.79526	-0.28849	0.276
GTF3C2	0.00324	0.125946	-3.16824	-1.83956	-0.303
GTPBP3	0.00207	0.0964867	-3.33479	-1.44003	-0.357
GTPBP3	0.00232	0.102283	-3.29211	-1.54338	-0.159
GTPBP6	0.00345	0.129942	-3.14365	-1.89765	-0.364
GUCY1A2	0.00828	0.210623	2.8042	-2.67395	0.079
H2AFJ	0.000213	0.0250171	4.14544	0.62356	0.473
HADH	8.13e-05	0.013743	-4.47555	1.50373	-0.442
HAX1	0.0072	0.195024	2.85937	-2.55124	0.255
HCST	0.00639	0.182136	-2.90647	-2.44539	-0.32
HDAC1	7.38e-05	0.0130345	-4.50853	1.59251	-0.397
HDAC3	0.0069	0.1906	-2.87627	-2.51338	-0.146
HDC	0.00171	0.0861626	-3.40586	-1.26657	-0.771
HEATR5B	0.000293	0.0305319	-4.03438	0.33154	-0.249
HEATR6	0.00359	0.13271	-3.12902	-1.93212	-0.23
HELB	0.000109	0.0164578	-4.37557	1.23547	-0.175
HELZ	0.00609	0.177801	-2.92509	-2.40325	-0.142
HERC1	1.58e-05	0.00562364	-5.0276	3.00304	-0.279
HERPUD1	0.000932	0.0604119	-3.62596	-0.71907	-0.312
HGH1	0.00182	0.0892209	-3.38252	-1.32372	-0.253
HGS	0.00645	0.183072	-2.90301	-2.45319	-0.171
HIBADH	0.00082	0.0561039	-3.67213	-0.60239	-0.321
HIC2	0.00122	0.0714864	-3.52749	-0.96582	-0.268
HINT1	0.00886	0.219388	2.777	-2.7339	0.813
HIRIP3	0.00201	0.0946336	-3.34641	-1.41178	-0.279
HIST1H3D	0.00359	0.13271	3.129	-1.93216	0.17
HIST2H2AC	0.00234	0.102604	3.29027	-1.54782	0.485
HIVEP3	0.000768	0.0540815	-3.69516	-0.54399	-0.276
HK2	0.00324	0.125946	3.16765	-1.84094	0.297
HK3	4.82e-06	0.00283067	5.42452	4.09069	0.511
HLA-DMA	0.000696	0.0508132	-3.7305	-0.45407	-0.493
HLA-DPA1	0.000191	0.0235587	-4.18385	0.7251	-0.715
HLA-DPB1	0.00417	0.144973	-3.07199	-2.06563	-0.34
HLA-DRB4	0.00253	0.108235	-3.26125	-1.61769	-0.771
HMBOX1	0.0023	0.101528	-3.29642	-1.53296	-0.328
HMCES	0.000251	0.0277268	-4.08858	0.47376	-0.341
HMGB2	7.2e-05	0.0129854	4.51674	1.61462	0.665
HMGCL	0.000322	0.0318927	-4.00176	0.24623	-0.148
HMGN2	0.000503	0.0420327	-3.84541	-0.15951	-0.223
HNMT	4.73e-05	0.00979705	4.65943	2.00022	0.294
HNMT	0.000911	0.0596911	3.63413	-0.69847	0.336
HNRNPA1	0.000366	0.0343268	-3.9574	0.13057	-0.179
HNRNPA3	0.00498	0.160112	-3.0037	-2.22373	-0.229
HNRNPAB	3.3e-05	0.00801222	-4.78117	2.33073	-0.403
HNRNPAB	0.00791	0.206164	-2.82218	-2.63413	-0.228
HNRNPD	7.14e-07	0.00096613	-6.06271	5.83614	-0.693
HNRNPDL	1.14e-05	0.00456285	-5.13638	3.30077	-0.614
HNRNPH1	2.03e-07	0.00061649	-6.48642	6.98283	-0.864
HNRNPR	3.37e-06	0.00241576	-5.54393	4.41814	-0.534
HOMEZ	0.00831	0.211184	-2.80244	-2.67784	-0.155
HP	0.000353	0.0335159	3.96978	0.16281	0.493
HPS3	0.000288	0.0302017	-4.04115	0.34928	-0.161
HPS6	3.69e-06	0.00249455	-5.51415	4.33648	-0.465
HSBP1	0.000488	0.0413912	3.85632	-0.13138	0.287
HSP90AB1	0.0078	0.204337	-2.82763	-2.62202	-0.325
HSP90B1	0.00755	0.199795	-2.84085	-2.59261	-0.343
HSPA9	0.00505	0.161571	-2.99841	-2.23589	-0.324
HSPD1	0.00114	0.0681169	-3.55417	-0.89927	-0.343
HTATSF1	0.000903	0.0595844	-3.6372	-0.69071	-0.226
HTRA2	0.000786	0.0547564	3.6871	-0.56445	0.206
HVCN1	0.00374	0.135544	-3.1136	-1.96834	-0.262
IARS	6.57e-07	0.00095729	-6.09059	5.91198	-0.4
IARS2	0.00154	0.081579	-3.4431	-1.17498	-0.29
IDH3B	0.00185	0.0901871	-3.37586	-1.33999	-0.284
IDH3G	0.00962	0.227948	-2.74409	-2.80598	-0.212
IER3	0.0089	0.219614	2.77541	-2.7374	0.458
IER5	0.00368	0.134734	-3.11987	-1.95361	-0.296
IFT20	6.86e-06	0.00371115	5.30709	3.76862	0.49
IGBP1	0.000292	0.0304688	4.03584	0.33538	0.33
IK	0.00346	0.129975	-3.1427	-1.89989	-0.192
IKBKB	0.000393	0.0359453	-3.93261	0.0661	-0.189
IKBKG	0.00296	0.11979	-3.20127	-1.76114	-0.247
IL10RA	6.22e-05	0.0117117	-4.5665	1.74885	-0.408
IL17RA	0.00097	0.0622346	3.61171	-0.75494	0.576
IL1R2	0.00916	0.222785	2.76391	-2.76263	0.415
IL21R	0.000712	0.0515745	-3.72212	-0.47542	-0.298
IL27RA	0.000577	0.0455806	-3.79732	-0.28319	-0.341
IL2RB	6.88e-07	0.00095729	-6.07523	5.8702	-1.1
ILF3	4.34e-05	0.00931172	-4.68829	2.07847	-0.321
IMP3	9.27e-05	0.0149033	-4.43107	1.38422	-0.488
IMP4	0.00391	0.139648	-3.09596	-2.00967	-0.233
IMPDH2	0.0094	0.225739	-2.75331	-2.78585	-0.303
ING4	0.000306	0.0313859	4.01949	0.29258	0.18
INO80	0.00418	0.145192	-3.07086	-2.06824	-0.214
INSIG1	0.00701	0.191988	-2.8699	-2.52766	-0.29
INTS9	4.82e-06	0.00283067	-5.42513	4.09235	-0.326
IRAK2	2.31e-05	0.00699415	-4.90032	2.65533	-0.279
IRAK3	0.00166	0.0850224	3.41715	-1.23884	0.586
IRF1	0.000568	0.0454394	-3.80281	-0.26909	-0.407
IRF2BP2	0.00434	0.148577	-3.05661	-2.1014	-0.193
ISOC1	0.00221	0.0994532	-3.31151	-1.49649	-0.274
IST1	7.31e-05	0.0130345	-4.5116	1.60078	-0.282
ITCH-IT1	0.00618	0.179041	2.91981	-2.41522	0.338
ITFG2	0.002	0.0944426	-3.34841	-1.40691	-0.273
ITGA4	0.00292	0.118468	-3.20638	-1.74896	-0.259
ITGB1	2.79e-05	0.00772224	-4.8371	2.483	-0.452
ITPR3	0.00335	0.127739	-3.15484	-1.87125	-0.542
JADE1	3.53e-06	0.00249234	-5.52865	4.37623	-0.262
JADE2	0.0013	0.0745306	-3.50558	-1.02036	-0.304
JAK1	0.000145	0.019811	-4.2774	0.97342	-0.432
JMJD8	0.000159	0.0213403	-4.2461	0.89016	-0.376
JOSD1	9.74e-05	0.0154428	-4.41421	1.33898	-0.262
KAAG1	0.00832	0.211184	2.80205	-2.6787	0.0773
KANSL2	0.00806	0.20803	-2.81478	-2.65052	-0.31
KAT2A	0.00173	0.0866094	-3.40244	-1.27495	-0.303
KCNJ15	0.00138	0.0763507	3.48303	-1.07631	0.462
KCTD13	0.0075	0.199314	-2.84362	-2.58642	-0.132
KCTD18	0.00219	0.0994532	-3.31422	-1.48993	-0.155
KCTD20	0.000213	0.0250171	4.14517	0.62287	0.398
KCTD5	1.17e-06	0.00121061	-5.89798	5.3871	-0.445
KDM1A	0.000508	0.0423015	-3.84196	-0.16842	-0.334
KDM2B	0.000205	0.0244635	-4.15931	0.66019	-0.484
KDM4C	0.00457	0.152341	-3.03635	-2.14838	-0.129
KDM5B	0.0026	0.110698	3.2497	-1.64541	0.259
KHSRP	0.00303	0.121308	-3.19249	-1.78202	-0.237
KIAA0196	0.00141	0.0773998	-3.47544	-1.0951	-0.216
KIAA0355	7.04e-05	0.0128708	-4.52445	1.63539	-0.336
KIAA0930	0.00126	0.073021	-3.51572	-0.99514	-0.233
KIAA2026	0.000818	0.0561039	-3.67294	-0.60034	-0.265
KIF1B	0.000849	0.0573717	3.65935	-0.63474	0.467
KIF3B	0.000886	0.0589329	-3.6443	-0.67278	-0.209
KIFAP3	0.00949	0.226851	-2.7494	-2.79438	-0.284
KLF10	7.34e-05	0.0130345	-4.51039	1.59752	-0.203
KLF10	0.01	0.234143	-2.72723	-2.84271	-0.105
KLF11	0.0058	0.173547	-2.94426	-2.35973	-0.398
KLF11	0.00617	0.179032	-2.92043	-2.41382	-0.13
KLF12	0.00603	0.176834	-2.92934	-2.39363	-0.447
KLF13	1.31e-06	0.0013274	-5.86016	5.2838	-0.471
KLF2	1.12e-07	0.00045161	-6.68597	7.51762	-0.473
KLHDC3	0.00554	0.169228	-2.96253	-2.3181	-0.203
KLHDC4	0.00935	0.225376	-2.75554	-2.78096	-0.276
KLHL22	0.000695	0.0508132	-3.73096	-0.45291	-0.254
KLHL3	0.000622	0.0478105	-3.77018	-0.35273	-0.401
KLHL36	0.000455	0.0395266	-3.88062	-0.06863	-0.263
KLHL6	0.000308	0.0313859	-4.01785	0.28828	-0.318
KLHL8	0.0022	0.0994532	3.31306	-1.49274	0.374
KMT2E	0.00869	0.216639	-2.78484	-2.71667	-0.191
KMT5B	0.0025	0.10765	3.26482	-1.60911	0.211
KNDC1	0.00328	0.126523	-3.16262	-1.85284	-0.0894
KRBA1	0.000732	0.0525262	-3.71233	-0.50035	-0.26
KREMEN1	0.00429	0.147357	3.06071	-2.09188	0.175
KREMEN1	0.0064	0.182365	2.90567	-2.44718	0.351
KRTAP21-1	0.00586	0.174369	-2.94051	-2.36827	-0.0989
LAG3	0.00741	0.197938	-2.84814	-2.57634	-0.426
LAMP1	0.00221	0.0994532	-3.31137	-1.49683	-0.269
LAS1L	0.00384	0.138089	-3.10332	-1.99244	-0.268
LAT	0.00123	0.0717509	-3.52497	-0.9721	-0.337
LAT2	0.00421	0.145546	3.06809	-2.07469	0.33
LBH	0.000765	0.0540318	-3.6968	-0.53983	-0.135
LCMT2	0.00346	0.129975	-3.14268	-1.89995	-0.219
LCP2	3.2e-05	0.00801222	-4.79148	2.35881	-0.348
LDOC1L	0.0043	0.147357	-3.06012	-2.09323	-0.162
LEF1	0.00529	0.165673	-2.97989	-2.27838	-0.568
LEO1	3.73e-05	0.00836464	-4.73968	2.21797	-0.343
LEPROT	0.000928	0.060393	3.62776	-0.71453	0.439
LFNG	0.0035	0.131056	-3.13866	-1.90941	-0.404
LGMN	0.00652	0.184088	-2.89846	-2.46347	-0.154
LGR6	0.00409	0.142997	-3.07959	-2.0479	-0.213
LHFPL2	2e-05	0.00650926	4.94818	2.78599	0.497
LILRA5	0.000981	0.0625335	3.60775	-0.7649	0.569
LIN37	0.00489	0.158748	3.01044	-2.20822	0.143
LINC00370	0.00442	0.150085	3.04962	-2.11763	0.0731
LINC01278	0.00487	0.158341	-3.012	-2.20461	-0.209
LINC01476	0.00206	0.0962088	3.33724	-1.43408	0.109
LIPA	0.00194	0.0924877	-3.35974	-1.37932	-0.376
LLGL1	0.00116	0.0688954	-3.54718	-0.91673	-0.229
LMNB2	0.00207	0.0962729	-3.33597	-1.43718	-0.241
LMTK3	0.00948	0.226669	-2.75009	-2.79287	-0.193
LOC100130798	0.0052	0.164199	2.98686	-2.26241	0.0933
LOC100288893	0.00107	0.0656304	-3.57587	-0.84495	-0.222
LOC101928126	0.00254	0.108629	-3.25857	-1.62414	-0.219
LOC101929243	8.81e-06	0.00404916	5.22331	3.53894	0.348
LOC101929261	0.0062	0.179446	-2.91823	-2.4188	-0.101
LOC102725068	0.00885	0.219149	-2.77764	-2.73249	-0.116
LOC105377348	0.00323	0.125946	3.16833	-1.83935	0.113
LOC344967	0.00135	0.0756725	3.49201	-1.05405	0.0953
LOC81691	0.00741	0.197938	-2.84798	-2.57669	-0.0742
LPGAT1	0.00988	0.231844	2.73334	-2.8294	0.294
LPIN1	0.000214	0.0250173	-4.14434	0.62066	-0.548
LRIG1	0.000969	0.0622346	-3.6121	-0.75395	-0.336
LRRC26	0.00128	0.0739428	-3.51017	-1.00895	-0.176
LRRC30	0.00948	0.226669	2.75007	-2.79292	0.0961
LRRC41	0.00737	0.197582	-2.85045	-2.57119	-0.181
LRRC45	0.00388	0.139118	-3.09884	-2.00293	-0.178
LRRC47	0.00366	0.134595	-3.12103	-1.95091	-0.23
LRRC6	0.00229	0.101528	3.29799	-1.52918	0.353
LRRC8A	0.00928	0.224358	-2.75836	-2.7748	-0.13
LRRC8C	0.000651	0.0487954	-3.75435	-0.39321	-0.437
LRRFIP1	9.87e-05	0.0154614	4.40943	1.32616	0.456
LSM10	3.43e-05	0.00801222	4.76757	2.29375	0.394
LSM2	0.00597	0.175984	-2.93311	-2.38507	-0.262
LSM3	0.000123	0.0178817	4.33433	1.1252	0.723
LST1	0.00307	0.122053	3.18853	-1.79142	0.311
LTBP4	0.00668	0.186831	-2.88912	-2.48449	-0.275
LY9	0.00809	0.208147	-2.81327	-2.65388	-0.385
LY96	9.59e-06	0.00413671	5.19504	3.46146	1.37
LYAR	0.00172	0.0863701	-3.40423	-1.27057	-0.247
LYPLA1	0.00497	0.160016	-3.00418	-2.22261	-0.186
MAB21L1	0.01	0.233961	2.72773	-2.8416	0.0884
MADD	0.00528	0.165583	-2.98085	-2.27618	-0.234
MAF	0.00301	0.120897	-3.19594	-1.77382	-0.282
MAGED1	8.21e-06	0.00394706	-5.24694	3.60371	-0.572
MAGOH	0.00126	0.0728171	3.51789	-0.98974	0.375
MAML2	0.000825	0.056167	-3.66994	-0.60793	-0.095
MAN1C1	0.00139	0.0763507	-3.48271	-1.0771	-0.348
MAP1LC3A	0.00672	0.187521	2.88677	-2.48978	0.205
MAP2K1	0.000679	0.0500786	-3.7392	-0.43188	-0.307
MAP3K8	0.005	0.160686	-3.00181	-2.22808	-0.322
MAP4K1	0.000341	0.0327995	-3.98224	0.19527	-0.502
MAP4K2	0.00979	0.230188	-2.73701	-2.82142	-0.148
MAP6D1	0.00685	0.189986	-2.87894	-2.5074	-0.166
MAPK12	0.00135	0.0756725	-3.49259	-1.05261	-0.104
MAPK7	0.00145	0.0784153	-3.46666	-1.11682	-0.242
MAPK9	0.0068	0.188933	-2.88202	-2.50047	-0.234
MAPRE1	0.00825	0.210356	-2.80574	-2.67054	-0.355
MAPRE2	0.00106	0.0655267	-3.57826	-0.83896	-0.212
MARCKSL1	0.000592	0.0463335	-3.78808	-0.30688	-0.29
MARS2	0.00295	0.119328	-3.20335	-1.75618	-0.121
MAT2B	3.35e-05	0.00801222	-4.77573	2.31594	-0.623
MAX	0.00352	0.131225	3.13641	-1.91471	0.266
MBOAT2	0.00045	0.0393016	3.88451	-0.05856	0.25
MBOAT2	0.00242	0.105199	3.27721	-1.57931	0.185
MBTPS1	0.0038	0.137452	-3.1073	-1.9831	-0.204
MBTPS1	0.00556	0.169385	-2.96046	-2.32281	-0.296
MCEMP1	1.85e-05	0.00613319	4.97492	2.85903	0.838
MCM3AP	0.00621	0.179649	-2.91744	-2.42059	-0.152
MCM4	0.00939	0.225566	-2.75389	-2.78457	-0.109
MCM7	0.00304	0.12149	-3.19162	-1.7841	-0.264
MCOLN2	0.00224	0.100397	-3.30546	-1.51112	-0.355
MCU	0.00255	0.108629	3.25839	-1.62456	0.193
MDFIC	1.67e-05	0.00575694	-5.01011	2.95521	-0.229
MDH2	5.92e-05	0.0114037	-4.58307	1.7936	-0.388
MDM1	0.000413	0.0369692	-3.91455	0.01923	-0.324
MEA1	0.00206	0.0962088	3.33657	-1.43572	0.203
MED20	0.00114	0.0681374	-3.5529	-0.90243	-0.245
MED24	3.26e-05	0.00801222	-4.78515	2.34157	-0.408
MED27	0.00139	0.0763507	-3.4827	-1.07712	-0.251
MED29	3.37e-05	0.00801222	-4.77331	2.30937	-0.333
MED6	0.00166	0.0850224	-3.41649	-1.24047	-0.227
MEF2D	0.00869	0.216639	-2.78498	-2.71634	-0.256
MEGF9	0.00102	0.0639655	3.59427	-0.79878	0.405
MEPCE	0.00262	0.110969	-3.24814	-1.64916	-0.226
METAP1	1.69e-05	0.00580034	-5.00523	2.94185	-0.362
METTL22	0.00175	0.0873587	3.39776	-1.28642	0.267
METTL3	0.00574	0.172546	-2.94819	-2.35078	-0.267
MFNG	5.59e-07	0.00093806	-6.14507	6.06007	-0.385
MGME1	0.0052	0.164199	-2.98702	-2.26204	-0.24
MGST3	0.00896	0.220223	2.77264	-2.74348	0.298
MICAL1	0.000227	0.0260446	4.12323	0.56497	0.307
MIF4GD	3.27e-06	0.00237773	-5.55417	4.4462	-0.286
MIPEP	0.000219	0.0254899	-4.13538	0.59702	-0.199
MIR503HG	0.00712	0.19378	2.86403	-2.54083	0.092
MKL1	0.00656	0.184536	2.89624	-2.46846	0.229
MLH1	0.000202	0.0242803	-4.16308	0.67016	-0.232
MLLT6	0.000534	0.0436748	-3.82464	-0.21301	-0.386
MMP8	0.00807	0.208147	2.81408	-2.65207	0.186
MMP9	0.000185	0.0230791	4.19358	0.75085	1.09
MMRN1	0.00202	0.0946585	3.34512	-1.41493	0.307
MMS19	0.00215	0.0982618	-3.32172	-1.47176	-0.211
MOAP1	0.000583	0.0459112	-3.79361	-0.2927	-0.296
MOB4	0.00606	0.177101	2.92734	-2.39816	0.153
MORC2	0.00515	0.16338	-2.99024	-2.25466	-0.389
MORC3	0.00262	0.111054	-3.24753	-1.65064	-0.175
MOSPD2	0.000953	0.0614627	3.6181	-0.73886	0.4
MPND	0.00191	0.0918494	-3.36484	-1.36689	-0.31
MPV17	0.000767	0.0540723	-3.69573	-0.54253	-0.294
MRFAP1	0.0029	0.117917	-3.20907	-1.74255	-0.219
MRI1	0.000571	0.045476	-3.80044	-0.27519	-0.434
MRPL16	0.00878	0.21815	-2.7809	-2.72533	-0.125
MRPL22	0.000976	0.0625189	3.60954	-0.76041	0.641
MRPL22	0.00673	0.187741	2.88586	-2.49184	0.468
MRPL27	0.0068	0.188933	2.88207	-2.50035	0.281
MRPL33	0.000182	0.0228926	4.19903	0.7653	0.36
MRPL33	0.00103	0.0643928	3.59007	-0.80934	0.368
MRPL49	0.000379	0.035118	-3.9454	0.09935	-0.311
MRPL53	0.00419	0.145408	3.06948	-2.07147	0.35
MRPS18C	0.000144	0.019811	4.27922	0.97827	0.586
MRPS6	0.00752	0.199599	-2.84221	-2.58957	-0.33
MS4A3	0.00763	0.201153	2.83643	-2.60245	0.291
MS4A7	6.23e-05	0.0117117	-4.5661	1.74775	-0.557
MSANTD2	0.00632	0.181232	-2.91106	-2.43501	-0.114
MSRB2	0.00214	0.0981915	3.32314	-1.46831	0.474
MT1M	0.01	0.234195	-2.72694	-2.84332	-0.0721
MTA1	0.0023	0.101528	-3.29636	-1.53313	-0.244
MTA2	0.00513	0.163186	-2.99203	-2.25055	-0.258
MTF1	0.00298	0.120257	3.19887	-1.76685	0.371
MTHFS	0.00352	0.131225	3.13614	-1.91535	0.361
MTM1	0.00104	0.0649438	-3.58528	-0.82136	-0.251
MTMR11	0.00576	0.1726	-2.94735	-2.3527	-0.34
MTMR12	0.000147	0.0199853	-4.27344	0.96286	-0.269
MTOR	0.000169	0.0220333	-4.22487	0.8338	-0.25
MTPAP	0.00984	0.231151	-2.73483	-2.82616	-0.153
MTSS1	0.00164	0.0843838	-3.4208	-1.22988	-0.259
MUTYH	0.000633	0.0482677	-3.76402	-0.3685	-0.389
MXD3	3.46e-05	0.00801222	4.76443	2.28522	0.394
MXD4	6.48e-07	0.00095729	-6.09529	5.92476	-0.557
MYBPC1	0.0079	0.205998	2.82271	-2.63294	0.0795
MYL12B	0.00602	0.176709	2.93009	-2.39192	0.325
MYL6	3.99e-07	0.00084415	6.25832	6.3672	0.766
MYL6B	6.67e-08	0.00040602	6.86324	7.98935	0.279
MYOF	0.000315	0.0313859	-4.00948	0.26639	-0.404
MYPOP	0.00978	0.230068	-2.73741	-2.82054	-0.141
MZF1	0.00117	0.069203	-3.54507	-0.92198	-0.218
NAA38	0.000547	0.0443613	3.81622	-0.23464	0.509
NAGPA	0.00534	0.166436	-2.97637	-2.28645	-0.295
NANS	0.00595	0.175947	2.93436	-2.38223	0.183
NAT10	0.00116	0.0688954	-3.54751	-0.9159	-0.433
NBEAL2	3.47e-05	0.00801222	4.76399	2.28402	0.488
NCAPD3	0.00308	0.122168	-3.18728	-1.79439	-0.187
NCF4	2.65e-05	0.00747242	4.85394	2.52888	0.525
NCOA6	0.000237	0.0269172	-4.10836	0.52579	-0.27
NCR3	0.00612	0.178136	-2.92366	-2.4065	-0.522
NCSTN	0.0061	0.177801	-2.92463	-2.4043	-0.333
NDRG1	0.0028	0.115544	-3.22316	-1.70895	-0.256
NDRG2	0.00647	0.183148	-2.90186	-2.45579	-0.115
NDST1	0.00403	0.142048	3.085	-2.03527	0.362
NDUFA1	7.23e-05	0.0129854	4.51569	1.6118	0.583
NDUFA2	0.00227	0.101293	3.3008	-1.5224	0.263
NDUFA4	0.00564	0.170611	2.95517	-2.33488	0.886
NDUFA6	0.00437	0.149561	3.05354	-2.10853	0.367
NDUFB3	1.44e-06	0.00143373	5.82752	5.1946	1.04
NDUFB6	0.00171	0.0860758	3.40661	-1.26473	0.276
NDUFC1	0.00863	0.215969	2.78737	-2.71108	0.125
NDUFS4	0.00407	0.142997	3.08064	-2.04545	0.512
NDUFS5	0.00182	0.0892209	3.3827	-1.32328	0.531
NEK7	0.00219	0.0994532	-3.31441	-1.48946	-0.113
NELFCD	0.00086	0.0578649	-3.6548	-0.64626	-0.558
NELL2	0.00639	0.182136	-2.90668	-2.44492	-0.531
NEXN	0.0016	0.082698	3.42975	-1.20787	0.156
NFAT5	0.00135	0.0756725	3.49208	-1.05388	0.353
NFATC3	6.49e-05	0.0120602	-4.55224	1.71036	-0.268
NIPSNAP1	0.00945	0.226372	-2.75119	-2.79047	-0.183
NKTR	0.000512	0.0424895	-3.83919	-0.17555	-0.556
NLGN3	0.00916	0.222785	2.76378	-2.76293	0.0871
NLRP12	0.00308	0.122168	3.18706	-1.79493	0.419
NMUR1	0.00168	0.0852764	-3.41322	-1.2485	-0.177
NNT	0.00114	0.0681169	-3.55359	-0.9007	-0.164
NOA1	0.000201	0.0241424	-4.1659	0.67761	-0.287
NOB1	0.00938	0.225566	-2.75418	-2.78394	-0.243
NOC4L	0.00448	0.151141	-3.04459	-2.12928	-0.15
NOL9	0.000594	0.0463466	-3.78685	-0.31005	-0.173
NOLC1	0.00917	0.222941	-2.7633	-2.76398	-0.102
NOP10	0.00135	0.0756725	3.4924	-1.05307	0.385
NOP2	0.00177	0.0882172	-3.39228	-1.29984	-0.346
NPC1	0.00229	0.101528	-3.29767	-1.52995	-0.285
NPC2	0.0024	0.104695	-3.27975	-1.57319	-0.276
NRDC	4.45e-05	0.00944723	4.68006	2.05613	0.431
NRROS	0.000752	0.0534431	-3.70303	-0.524	-0.434
NSFL1C	0.00107	0.0656304	3.57599	-0.84465	0.428
NSG1	0.00784	0.205072	-2.82578	-2.62613	-0.586
NSUN2	0.00133	0.0756053	-3.49638	-1.04319	-0.444
NSUN7	0.00637	0.182131	2.90773	-2.44254	0.158
NTNG2	4.68e-05	0.00978618	4.66269	2.00906	0.618
NUCB1	0.00195	0.0928452	-3.35735	-1.38516	-0.359
NUCKS1	0.0078	0.204331	-2.82785	-2.62152	-0.356
NUDC	0.00673	0.187622	-2.88633	-2.49077	-0.174
NUDT9	0.000125	0.0181339	-4.3275	1.10696	-0.32
NUFIP2	0.000258	0.0281999	4.07873	0.44788	0.272
NUP107	0.0017	0.0859778	-3.40855	-1.25996	-0.327
NUP153	0.00157	0.082129	-3.43812	-1.18726	-0.211
NUP214	3.14e-06	0.00231562	5.56802	4.48417	0.667
NUP62	3.9e-08	0.0002716	-7.04635	8.47303	-0.822
NUP85	0.00486	0.158207	-3.01326	-2.2017	-0.262
NUP93	2.62e-07	0.00063696	-6.40013	6.75044	-0.466
NVL	0.0095	0.226851	-2.74916	-2.79492	-0.277
NXF1	0.0087	0.216639	-2.78428	-2.71788	-0.168
OAS2	0.00676	0.188081	-2.88425	-2.49546	-0.454
OCEL1	0.00485	0.1582	-3.01399	-2.20003	-0.216
OCLN	0.000872	0.0583782	3.65007	-0.65822	0.109
OGFOD1	0.00208	0.096613	-3.33387	-1.44228	-0.268
OGFOD1	0.00758	0.200266	-2.83904	-2.59664	-0.155
OLFM4	0.00475	0.155954	3.02183	-2.18193	0.299
OPLAH	0.00106	0.0655267	3.57846	-0.83845	0.424
OPN3	2.1e-05	0.00658492	-4.9333	2.74537	-0.234
OPN3	0.00923	0.223807	-2.76054	-2.77002	-0.0998
OR6C6	0.00641	0.182511	-2.90513	-2.44841	-0.0825
OR7E24	0.00353	0.131387	3.13538	-1.91715	0.097
OR7G2	0.00811	0.208289	-2.81254	-2.65549	-0.0954
ORAOV1	2.94e-05	0.00795812	-4.8198	2.43587	-0.388
ORM1	5.88e-07	0.00095398	6.12806	6.01385	1.45
ORM2	9.03e-06	0.00407234	5.21516	3.51659	0.567
OS9	0.00622	0.179649	2.91709	-2.42138	0.305
OSBPL7	0.00233	0.102303	-3.2917	-1.54437	-0.26
OTULIN	0.000272	0.0292131	-4.06107	0.40149	-0.156
OXER1	0.00839	0.212332	2.79906	-2.68531	0.295
PABPC1	0.00865	0.216192	-2.78655	-2.7129	-0.391
PACSIN1	1.04e-06	0.00117335	-5.93742	5.49473	-0.394
PADI4	0.00328	0.126523	3.1627	-1.85266	0.542
PAFAH1B1	9.88e-06	0.0041832	-5.18501	3.43398	-0.336
PAK2	0.00931	0.224709	-2.75728	-2.77716	-0.155
PAK4	0.00524	0.1648	-2.98394	-2.26911	-0.132
PAN2	0.00627	0.180702	-2.91387	-2.42865	-0.212
PAPD7	7.58e-05	0.0130443	-4.49943	1.56801	-0.421
PAQR8	0.00846	0.213521	-2.79549	-2.69318	-0.346
PARP1	8.41e-07	0.00107783	-6.00796	5.68706	-0.587
PARP10	0.00123	0.0714864	3.52693	-0.96724	0.255
PARP15	0.000998	0.0631395	-3.60134	-0.78103	-0.181
PARP2	0.0054	0.167183	-2.97191	-2.29665	-0.124
PARP6	0.0002	0.0241424	-4.16662	0.67951	-0.3
PASK	0.000754	0.0535624	-3.70171	-0.52735	-0.649
PATJ	0.00562	0.170366	-2.95652	-2.3318	-0.12
PAXIP1	1.2e-05	0.00468146	-5.12081	3.25812	-0.303
PCBP1	1.1e-07	0.00045161	-6.69289	7.53609	-0.503
PCCA	0.00166	0.0850224	-3.41668	-1.24002	-0.145
PCED1B	0.0056	0.169943	-2.95797	-2.32849	-0.532
PCNX1	0.00352	0.131225	3.13614	-1.91536	0.37
PCNX4	0.00267	0.112192	-3.24112	-1.66599	-0.31
PCSK7	0.00389	0.139118	-3.09824	-2.00432	-0.339
PDCD10	0.00492	0.159178	3.00857	-2.21252	0.465
PDCL3P4	0.00962	0.227948	-2.74403	-2.80611	-0.202
PDDC1	0.00274	0.114125	-3.23115	-1.68985	-0.284
PDE4B	0.00154	0.081579	-3.44452	-1.17148	-0.305
PDHA1	9.75e-06	0.00416335	-5.1897	3.44683	-0.33
PDHB	7.59e-07	0.00099932	-6.04222	5.78036	-0.452
PDIA4	0.000646	0.048651	-3.75679	-0.38698	-0.339
PDIA6	0.00463	0.153206	-3.03181	-2.15888	-0.261
PDK2	0.00926	0.224228	-2.75939	-2.77255	-0.0982
PDK3	0.00134	0.0756053	3.49501	-1.04659	0.371
PDXP	0.000402	0.0363725	-3.92413	0.04408	-0.347
PEA15	0.00101	0.0637235	-3.59662	-0.79289	-0.368
PECR	0.00994	0.232677	2.73092	-2.83467	0.178
PEX10	0.00664	0.186067	-2.89118	-2.47985	-0.142
PEX14	0.00209	0.0969136	-3.33174	-1.44743	-0.151
PEX5	0.00383	0.137926	-3.10405	-1.99072	-0.227
PFAS	0.00594	0.175901	-2.93534	-2.38001	-0.123
PFDN5	0.000192	0.0236231	4.18204	0.72029	1.26
PFKP	0.00285	0.116907	-3.21614	-1.72571	-0.329
PFN1	0.000177	0.0226009	-4.20972	0.79363	-0.345
PGAP3	0.0032	0.125297	-3.17202	-1.83059	-0.27
PGLYRP1	2.49e-05	0.00720671	4.87596	2.58891	1
PGRMC2	3.56e-05	0.00815079	-4.75468	2.25873	-0.415
PHACTR4	8.39e-06	0.00394706	-5.23956	3.58348	-0.481
PHF10	0.00167	0.0852764	-3.41393	-1.24677	-0.357
PHF19	0.000171	0.0220875	-4.22127	0.82425	-0.303
PHKB	0.00503	0.161205	-2.99974	-2.23284	-0.148
PHRF1	9.74e-07	0.00117335	-5.95894	5.55345	-0.497
PI4KA	0.00275	0.114159	-3.22946	-1.69389	-0.358
PI4KAP2	0.00134	0.0756053	-3.49526	-1.04598	-0.313
PI4KAP2	0.00506	0.161664	-2.99742	-2.23816	-0.166
PIAS3	0.00033	0.0322157	-3.99352	0.22471	-0.269
PIEZO1	0.00381	0.137452	-3.10649	-1.98501	-0.351
PIGT	0.000427	0.0377058	-3.90352	-0.00936	-0.225
PIGU	0.00912	0.222446	-2.76539	-2.75939	-0.242
PIK3CB	0.00839	0.212332	-2.7989	-2.68567	-0.14
PIK3R4	0.000217	0.0253392	-4.13826	0.60462	-0.257
PITPNB	0.000317	0.0314864	-4.00694	0.25976	-0.199
PLAGL2	0.000112	0.0166899	-4.3674	1.21359	-0.282
PLBD1	0.00152	0.0811292	3.44859	-1.16145	0.407
PLEK	0.00685	0.18987	-2.8794	-2.50635	-0.256
PLEKHA3	0.00945	0.226372	-2.75134	-2.79015	-0.134
PLEKHF1	0.00402	0.141875	-3.08602	-2.03289	-0.51
PLEKHO1	0.00795	0.206326	-2.82005	-2.63884	-0.199
PLIN2	0.00141	0.0773998	-3.47509	-1.09598	-0.252
PLOD2	0.00296	0.11979	3.20156	-1.76045	0.194
PLP2	0.00495	0.159613	3.00567	-2.21919	0.247
PLXDC1	0.00134	0.0756053	-3.49518	-1.04617	-0.178
PMM2	0.00587	0.174544	2.93964	-2.37024	0.249
PMP22	0.000706	0.0512588	-3.72526	-0.46742	-0.23
PNMA1	0.0063	0.181041	-2.91221	-2.43241	-0.134
PNPO	0.00248	0.107072	-3.26818	-1.60105	-0.294
POFUT1	4.93e-05	0.0101331	-4.64517	1.96158	-0.288
POLD2	0.000183	0.0229643	-4.19707	0.76009	-0.516
POLE4	0.000312	0.0313859	4.0129	0.27534	0.575
POLG2	0.00887	0.219604	-2.77641	-2.73521	-0.176
POLR2A	0.00266	0.112187	-3.24165	-1.66471	-0.382
POLR3E	0.00112	0.0672644	-3.56023	-0.8841	-0.232
POU2F2	0.00829	0.210736	-2.80375	-2.67494	-0.36
PPBP	0.00369	0.134822	3.11883	-1.95607	0.867
PPFIBP1	0.00459	0.152358	-3.03499	-2.15152	-0.0977
PPM1K	0.00166	0.0850224	-3.41651	-1.24042	-0.276
PPP1R12B	0.00801	0.207297	2.81724	-2.64507	0.0882
PPP1R12C	0.00337	0.128197	3.15232	-1.8772	0.196
PPP1R13B	0.00811	0.208289	-2.81226	-2.65611	-0.265
PPP1R16B	0.00046	0.0398514	-3.87711	-0.07769	-0.416
PPP2CB	0.00215	0.0982618	-3.32173	-1.47172	-0.227
PPP2R1A	0.00372	0.135271	-3.11541	-1.96409	-0.275
PPP2R2A	0.00508	0.162144	2.99602	-2.24137	0.214
PPP2R3C	7.55e-05	0.0130345	4.50095	1.57208	0.512
PPP2R5A	0.000996	0.0630905	3.60208	-0.77916	0.521
PPP3CC	0.00322	0.125877	-3.16967	-1.83616	-0.379
PPP6R3	0.00594	0.175947	2.93481	-2.38122	0.286
PPRC1	0.0028	0.115544	-3.22287	-1.70964	-0.224
PRDM11	0.00451	0.151163	-3.04146	-2.13653	-0.205
PRDM4	0.00211	0.0975959	-3.32844	-1.45546	-0.237
PREP	0.00337	0.128197	-3.1526	-1.87654	-0.265
PREX1	0.00491	0.159178	3.00897	-2.21159	0.352
PRF1	0.0039	0.139332	-3.0971	-2.007	-0.628
PRICKLE4	0.0038	0.137452	3.10708	-1.98362	0.441
PRKAG2	0.00311	0.122943	-3.18314	-1.80423	-0.178
PRKCH	6.29e-07	0.00095729	-6.10502	5.95122	-0.706
PRKCQ	0.000207	0.0245378	-4.15605	0.65159	-0.434
PRKDC	0.00476	0.156109	3.02078	-2.18436	0.451
PRKX	0.00558	0.169714	-2.95908	-2.32597	-0.271
PRMT3	0.00898	0.220529	-2.77168	-2.74559	-0.126
PRMT5	0.000925	0.0603173	3.62869	-0.71218	0.252
PRMT6	0.00597	0.175983	-2.93335	-2.38452	-0.194
PRMT7	0.00212	0.097621	-3.32622	-1.46084	-0.287
PRNP	0.00121	0.0707495	-3.53268	-0.9529	-0.567
PROSC	0.00551	0.168828	-2.96418	-2.31432	-0.196
PRPF19	0.00329	0.126551	-3.16178	-1.85483	-0.35
PRPF4	0.00169	0.0856585	-3.41068	-1.25473	-0.134
PRPF8	0.00124	0.0720769	-3.52249	-0.97828	-0.32
PRPSAP1	2.03e-05	0.00653272	-4.94475	2.77661	-0.315
PRPSAP2	0.000194	0.0238188	-4.17827	0.71034	-0.252
PRR14	0.00386	0.138459	-3.10174	-1.99614	-0.181
PRR5L	0.00567	0.171028	-2.95332	-2.3391	-0.364
PRRC2C	0.00133	0.0756053	-3.49651	-1.04287	-0.294
PSMA4	0.000993	0.0629917	3.60312	-0.77656	0.413
PSMA6	0.00371	0.135171	3.11654	-1.96144	0.414
PSMB1	0.0054	0.167183	2.97201	-2.29643	0.334
PSMB10	0.00033	0.0322157	-3.99331	0.22417	-0.303
PSMB2	0.00396	0.140246	-3.09191	-2.01914	-0.224
PSMB7	0.00958	0.227849	2.74562	-2.80264	0.286
PSMD13	0.0025	0.10765	3.26437	-1.61019	0.163
PSMD5	0.00514	0.16338	-2.9912	-2.25246	-0.15
PSMD7	0.000514	0.0425091	-3.83803	-0.17855	-0.217
PSMG2	3.4e-05	0.00801222	-4.77021	2.30095	-0.358
PTBP1	4.45e-05	0.00944723	-4.67956	2.05478	-0.316
PTGDR	0.00124	0.0720769	-3.52218	-0.97907	-0.197
PTGDR2	0.00104	0.0649438	-3.58515	-0.82168	-0.251
PTPA	0.00183	0.0893192	-3.38108	-1.32723	-0.259
PTPN1	0.00084	0.0568384	-3.6632	-0.62502	-0.202
PTPRA	8.87e-05	0.0146008	-4.4458	1.42377	-0.269
PTPRC	0.0018	0.0889656	-3.38618	-1.31477	-0.233
PTPRD-AS1	0.0074	0.197938	-2.84885	-2.57475	-0.0708
PTRH2	0.000305	0.0313659	4.02129	0.29729	0.473
PUF60	7.46e-06	0.00390517	-5.27912	3.69193	-0.463
PUS1	2.08e-05	0.00657849	-4.9358	2.75219	-0.538
PUS7	0.00458	0.152358	-3.03559	-2.15014	-0.171
PVRIG	0.00368	0.134822	-3.11906	-1.95553	-0.399
PVRL3-AS1	0.00827	0.210574	2.8047	-2.67283	0.0773
PYCR2	1.69e-06	0.00156085	-5.77442	5.04941	-0.309
PYHIN1	0.000534	0.0436748	-3.8241	-0.21439	-0.463
PYROXD2	0.00586	0.174412	-2.94017	-2.36903	-0.319
QDPR	0.000651	0.0487954	-3.75424	-0.39348	-0.41
QSOX2	5.1e-05	0.0102531	-4.63409	1.93158	-0.469
RAB11FIP3	3.79e-07	0.00083896	-6.27533	6.41327	-0.416
RAB11FIP5	0.00118	0.0698601	-3.54033	-0.93382	-0.277
RAB22A	0.0047	0.154421	-3.02616	-2.17194	-0.225
RAB24	9.97e-06	0.0041832	5.18199	3.4257	0.532
RAB24	0.000286	0.030173	4.04298	0.35408	0.401
RAB24	0.000323	0.0319477	4.00036	0.24256	0.362
RAB2A	0.00535	0.16644	2.97573	-2.28792	0.206
RAB32	0.00193	0.0923139	3.36153	-1.37498	0.272
RAB9A	3.08e-05	0.00801222	-4.80395	2.39273	-0.346
RABGEF1	0.00311	0.123021	3.1826	-1.80552	0.282
RABL2B	0.000314	0.0313859	-4.01072	0.26965	-0.166
RAC2	0.00352	0.131225	-3.13653	-1.91443	-0.301
RAD17	0.000115	0.0169125	-4.35854	1.1899	-0.254
RAE1	0.0089	0.219614	-2.77509	-2.73811	-0.172
RALGDS	0.000353	0.0335159	-3.97028	0.16411	-0.462
RAN	0.00544	0.167647	-2.96943	-2.30233	-0.185
RANBP3	0.00515	0.16338	-2.99077	-2.25344	-0.192
RANGAP1	0.000306	0.0313859	-4.01977	0.29329	-0.382
RAPGEF1	0.00374	0.135544	-3.11368	-1.96815	-0.28
RARS2	0.00158	0.0822996	3.43421	-1.19689	0.241
RASA3	0.000491	0.0415236	-3.85397	-0.13745	-0.309
RASAL3	8.23e-05	0.0138243	-4.47138	1.4925	-0.402
RBFOX3	0.00827	0.210623	2.80436	-2.67359	0.0792
RBL2	2.98e-05	0.00798609	-4.81452	2.42151	-0.344
RBM14	0.0005	0.0419517	-3.84731	-0.15463	-0.328
RBM15B	0.00749	0.199314	-2.8437	-2.58625	-0.157
RBM4B	0.0011	0.0667295	-3.56492	-0.87236	-0.233
RBP7	4.11e-06	0.00263211	5.4782	4.23789	0.724
RBX1	0.000721	0.0519018	3.71765	-0.48679	0.764
RCC1L	0.00128	0.0736148	-3.51221	-1.00387	-0.0966
RCC2	3e-06	0.00228175	-5.58258	4.52408	-0.579
RETN	0.000133	0.018519	4.30635	1.05054	0.841
REV1	0.00703	0.192208	-2.86902	-2.52964	-0.239
REXO1	0.00243	0.105397	-3.27593	-1.58239	-0.217
RFTN1	1.25e-05	0.0048052	-5.10563	3.21657	-0.677
RFWD3	0.00118	0.0695444	-3.54241	-0.92863	-0.262
RFX5	0.00174	0.0871881	-3.39886	-1.28373	-0.334
RFXAP	0.0023	0.101528	-3.29663	-1.53245	-0.141
RGL2	0.0077	0.20234	2.83302	-2.61003	0.259
RGL4	0.00225	0.100575	3.30446	-1.51354	0.441
RGS12	0.0009	0.0594897	-3.63849	-0.68746	-0.235
RGS14	0.00694	0.191182	2.87401	-2.51846	0.225
RHBDF2	0.00256	0.109226	-3.25602	-1.63026	-0.275
RHOF	0.00442	0.150153	-3.04907	-2.11891	-0.209
RIMS3	0.00179	0.0888133	-3.3883	-1.30957	-0.16
RING1	0.000145	0.019811	-4.27866	0.97676	-0.343
RIT1	0.00247	0.106846	3.26951	-1.59784	0.251
RMDN3	9.22e-05	0.0149033	-4.43294	1.38923	-0.27
RMND5A	0.00735	0.19739	2.85147	-2.5689	0.156
RNASE2	4.15e-10	1.01e-05	8.65171	12.5229	1.35
RNASE3	7.35e-05	0.0130345	4.5097	1.59565	0.774
RNASE6	0.00298	0.120257	3.19899	-1.76655	0.611
RNASEH2A	0.00592	0.17576	-2.93621	-2.37802	-0.192
RNF144A	0.000289	0.0302423	-4.03993	0.34609	-0.333
RNF207	0.00359	0.13271	-3.1288	-1.93262	-0.135
RNF214	4.95e-07	0.00089286	-6.18562	6.17014	-0.252
RNF216	9.6e-06	0.00413671	-5.19479	3.46078	-0.414
RNF34	3.71e-05	0.00836464	-4.74081	2.22104	-0.224
RNF4	0.00134	0.075611	-3.4944	-1.04811	-0.272
RNF44	0.00138	0.0763507	-3.48524	-1.07084	-0.325
RNFT1	0.0018	0.0889261	-3.38709	-1.31255	-0.174
RNFT2	0.00248	0.107072	-3.26806	-1.60133	-0.248
RNPS1	1.41e-05	0.00515497	-5.06667	3.10991	-0.384
RNPS1	0.000627	0.0479813	-3.7678	-0.35882	-0.388
ROCK2	0.00841	0.212627	2.79793	-2.6878	0.161
ROMO1	0.0045	0.151141	3.04294	-2.13312	0.452
ROPN1L	0.00472	0.154946	3.02459	-2.17556	0.487
RPA1	1.5e-05	0.0054069	-5.04569	3.05252	-0.431
RPAP2	0.00337	0.128197	-3.15266	-1.87639	-0.22
RPL19	0.00965	0.228288	-2.74269	-2.80904	-0.333
RPL23	0.0056	0.169943	2.9581	-2.32819	0.679
RPL26	0.000637	0.0483429	3.76209	-0.37342	1.22
RPL26L1	0.00871	0.216639	2.78409	-2.71832	0.357
RPL31	0.000266	0.0287413	4.06826	0.42037	1.5
RPL34	0.00133	0.0754105	3.49833	-1.03837	0.331
RPL34	0.00698	0.191875	2.87191	-2.52316	0.241
RPL38	0.00615	0.178936	-2.92144	-2.41153	-0.259
RPL39	0.000424	0.0376293	3.90551	-0.0042	1.03
RPL41	0.00102	0.0639655	3.59339	-0.80099	0.154
RPL9	0.00596	0.175983	2.9337	-2.38373	0.941
RPLP2	3.66e-05	0.00832973	-4.74579	2.23455	-0.361
RPS15A	0.00551	0.168828	2.96444	-2.31373	0.733
RPS17	0.00442	0.150085	3.04951	-2.11788	0.87
RPS21	0.00215	0.0983823	3.32091	-1.4737	0.491
RPS24	0.000468	0.0403373	3.87097	-0.09356	1.06
RPS27	0.00403	0.142082	3.08463	-2.03613	0.805
RPS27	0.00853	0.214336	2.79225	-2.70032	1.24
RPS27L	0.000738	0.0526521	3.70939	-0.50783	0.941
RPS28	0.00157	0.082129	-3.43775	-1.18816	-0.277
RPUSD2	0.000171	0.0220875	-4.22141	0.82461	-0.317
RRAGD	2.57e-06	0.00202629	5.63492	4.66749	0.574
RRM1	0.000734	0.0525262	-3.71134	-0.50286	-0.358
RRN3P1	0.00344	0.129822	-3.14459	-1.89544	-0.316
RRNAD1	0.00522	0.164563	-2.98519	-2.26623	-0.16
RRP1B	0.0017	0.0860758	-3.40758	-1.26234	-0.167
RRP8	0.00662	0.185721	-2.89237	-2.47719	-0.173
RRS1	0.000369	0.034485	-3.95445	0.12288	-0.331
RSL24D1	0.00395	0.140246	3.0923	-2.01823	0.656
RTN3	0.000491	0.0415236	3.85418	-0.13691	0.37
RUNX3	1.15e-07	0.00045161	-6.67918	7.49948	-0.934
RUSC1	0.00153	0.0811822	-3.44755	-1.16401	-0.276
RUVBL1	0.00082	0.0561039	-3.67194	-0.60287	-0.24
RUVBL1	0.00215	0.0982618	-3.32172	-1.47175	-0.263
RYK	0.00892	0.219614	-2.77436	-2.73971	-0.242
S100A12	9.21e-05	0.0149033	4.43324	1.39006	0.808
S100A8	2.14e-09	3.47e-05	8.06035	11.0741	1.54
S100A9	2.3e-08	0.000227	7.22836	8.94987	1.03
S100P	0.000102	0.0158357	4.39799	1.2955	1.35
S1PR1	0.000502	0.0419792	-3.84647	-0.15679	-0.423
S1PR4	0.00221	0.0994532	3.31151	-1.49649	0.285
SAE1	0.00253	0.108235	-3.2609	-1.61852	-0.305
SAFB	0.000701	0.0510862	-3.72806	-0.46029	-0.286
SAMD3	6.8e-05	0.0125515	-4.53612	1.66686	-0.6
SAMD4B	0.000245	0.0275294	4.09654	0.49471	0.256
SARNP	0.00025	0.0277268	4.0898	0.47697	0.703
SARS	7.5e-05	0.0130345	-4.50291	1.57737	-0.325
SBF1	2.67e-05	0.00747529	-4.85187	2.52324	-0.294
SBK1	0.000313	0.0313859	-4.01223	0.27358	-0.6
SCAF4	0.00554	0.169299	-2.96212	-2.31902	-0.182
SCAMP3	0.00274	0.114125	-3.23085	-1.69056	-0.359
SCARB1	0.00342	0.129352	-3.14714	-1.88943	-0.292
SCMH1	0.00282	0.116076	-3.22035	-1.71566	-0.188
SCRIB	0.000173	0.0222436	-4.21703	0.81299	-0.244
SCRN1	0.00332	0.126997	-3.15793	-1.86393	-0.263
SDE2	0.00111	0.0667295	-3.56356	-0.87576	-0.348
SDF2	0.00515	0.16338	2.99085	-2.25325	0.227
SDF4	0.00594	0.175901	-2.93519	-2.38035	-0.227
SDHA	0.00891	0.219614	-2.77466	-2.73904	-0.236
SDHAP1	0.00575	0.1726	-2.94745	-2.35248	-0.125
SEC22B	0.00603	0.176834	2.92911	-2.39415	0.213
SEC22C	0.000574	0.0455142	-3.79895	-0.27901	-0.392
SEC22C	0.000606	0.0469204	-3.77966	-0.32847	-0.264
SECISBP2	0.00712	0.19378	-2.86421	-2.54042	-0.163
SEL1L3	0.0043	0.147357	-3.06016	-2.09315	-0.43
SELE	0.00317	0.1245	3.17595	-1.82128	0.093
SERP2	0.00099	0.0628609	-3.60433	-0.7735	-0.125
SETD1A	0.00221	0.0995393	-3.3107	-1.49844	-0.215
SETD2	0.00485	0.158207	-3.01351	-2.20112	-0.166
SF3A2	0.00449	0.151141	-3.04359	-2.13162	-0.288
SF3A3	0.00413	0.143849	-3.07578	-2.05678	-0.32
SF3B2	0.000118	0.0172842	-4.34903	1.16449	-0.442
SF3B3	0.00187	0.0907091	-3.37237	-1.34851	-0.396
SF3B4	0.00134	0.0756053	-3.49485	-1.04699	-0.303
SF3B6	9.64e-05	0.0153473	4.41748	1.34776	0.703
SFSWAP	0.000403	0.0363725	-3.92323	0.04175	-0.154
SFTPD	0.00124	0.0720769	-3.52203	-0.97943	-0.14
SGF29	0.00738	0.197776	-2.84961	-2.57306	-0.216
SGK223	8.49e-05	0.0141198	-4.46067	1.46374	-0.639
SGSM2	0.000789	0.0547564	-3.68573	-0.56792	-0.296
SH2B3	4.56e-07	0.0008544	-6.21307	6.2446	-0.51
SH2D1B	0.00309	0.122511	-3.18508	-1.79962	-0.442
SH2D2A	0.000346	0.0331304	-3.97661	0.18059	-0.542
SH2D3C	0.00448	0.151141	-3.04401	-2.13064	-0.33
SH3BP5L	0.000657	0.0490696	3.75101	-0.40174	0.407
SHC1	0.00852	0.214265	-2.79285	-2.69902	-0.0986
SHMT1	3.45e-05	0.00801222	-4.76534	2.28769	-0.376
SHMT2	0.0054	0.167183	-2.97206	-2.2963	-0.292
SHQ1	0.00605	0.177043	-2.92817	-2.39627	-0.155
SIAH1	0.00353	0.131429	-3.13497	-1.91812	-0.302
SIDT1	0.000124	0.0179916	-4.33121	1.11688	-0.208
SIMC1	3.41e-05	0.00801222	-4.7698	2.29983	-0.215
SIN3A	0.000131	0.0184763	-4.31206	1.06577	-0.364
SIRPG	0.00714	0.194017	-2.86291	-2.54334	-0.273
SLBP	7.33e-06	0.00388097	-5.2848	3.70752	-0.326
SLC11A1	9.82e-05	0.0154428	4.41137	1.33137	0.561
SLC16A11	0.000668	0.0497001	-3.74502	-0.41704	-0.116
SLC17A5	0.00361	0.133259	-3.12625	-1.93862	-0.21
SLC19A1	0.00915	0.222785	2.76427	-2.76185	0.311
SLC20A1	0.0022	0.0994532	-3.31294	-1.49303	-0.333
SLC22A17	2.58e-06	0.00202629	5.63343	4.66342	0.428
SLC22A4	0.00759	0.200477	2.8384	-2.59805	0.321
SLC23A1	0.00139	0.0765439	-3.48119	-1.08086	-0.0973
SLC23A2	0.000621	0.0478099	-3.77075	-0.35128	-0.215
SLC25A11	0.000882	0.0588646	3.6457	-0.66925	0.156
SLC25A24	0.00193	0.0924853	-3.36048	-1.37753	-0.127
SLC25A3	5.46e-05	0.0108057	-4.61081	1.8686	-0.169
SLC25A3	0.00033	0.0322157	-3.99385	0.22556	-0.359
SLC25A32	0.00796	0.206326	2.81969	-2.63963	0.0722
SLC25A45	0.00313	0.123325	-3.18105	-1.80918	-0.138
SLC25A5	3.33e-05	0.00801222	-4.77726	2.32012	-0.455
SLC26A11	0.00647	0.183148	-2.90171	-2.45614	-0.202
SLC26A8	0.000311	0.0313859	4.0146	0.27978	0.294
SLC27A3	0.00231	0.101899	-3.29396	-1.53891	-0.309
SLC2A4RG	0.00544	0.167647	-2.96936	-2.30249	-0.205
SLC2A5	0.00419	0.145408	3.06948	-2.07147	0.359
SLC2A6	0.00136	0.0759718	-3.48885	-1.06189	-0.389
SLC2A8	0.00251	0.107735	-3.26345	-1.61242	-0.308
SLC30A5	0.00307	0.122053	-3.1883	-1.79198	-0.209
SLC37A1	0.00189	0.0911394	-3.36916	-1.35635	-0.162
SLC37A4	0.00108	0.0660723	-3.57208	-0.85443	-0.299
SLC41A3	0.00024	0.027104	-4.10448	0.51558	-0.37
SLC45A3	0.000401	0.0363725	-3.92501	0.04636	-0.33
SLC46A2	0.000254	0.0278976	-4.08482	0.46387	-0.299
SLC4A7	0.00424	0.146366	-3.06533	-2.08112	-0.21
SLC52A2	7.95e-06	0.00394706	-5.25783	3.63356	-0.389
SLC7A2	0.00542	0.167381	-2.97071	-2.29939	-0.0821
SLC7A6	0.00692	0.190878	-2.87508	-2.51605	-0.433
SLC9A3R1	0.000317	0.0314864	-4.00729	0.26067	-0.301
SLF2	0.00131	0.0746191	-3.50301	-1.02673	-0.183
SLFN13	0.000374	0.0347925	-3.95	0.11131	-0.116
SLIRP	0.000434	0.0381884	3.89714	-0.02587	0.758
SLPI	4.02e-06	0.00261215	5.48516	4.25698	0.998
SLU7	0.00487	0.158341	3.01184	-2.20499	0.33
SMAD7	2.08e-05	0.00657849	-4.93659	2.75434	-0.24
SMARCA4	7.73e-05	0.0132526	-4.49285	1.55028	-0.347
SMARCAL1	0.00025	0.0277268	-4.08964	0.47654	-0.229
SMARCD3	0.00643	0.182654	2.90414	-2.45065	0.316
SMG5	0.00129	0.074348	3.50732	-1.01602	0.304
SNAP23	0.000307	0.0313859	-4.01881	0.2908	-0.51
SNAPC4	0.00714	0.194017	-2.86298	-2.54317	-0.189
SND1	0.00331	0.126778	-3.15959	-1.86001	-0.393
SNIP1	0.00155	0.0816467	-3.44228	-1.17701	-0.203
SNORA62	0.0033	0.126612	-3.16057	-1.85771	-0.103
SNRPB	0.000241	0.0271338	-4.10236	0.51001	-0.387
SNRPB	0.00057	0.0454691	-3.80107	-0.27356	-0.353
SNRPD2	0.00889	0.219614	2.7756	-2.73699	0.677
SNRPG	0.00284	0.116576	3.21778	-1.72178	0.807
SNRPN	0.00575	0.1726	-2.94754	-2.35225	-0.381
SNTB1	0.00843	0.212932	-2.79715	-2.68952	-0.221
SNU13	0.000216	0.0252742	-4.13998	0.60915	-0.384
SNX15	0.00441	0.150085	-3.05043	-2.11575	-0.329
SNX17	0.00091	0.0596911	-3.63462	-0.69722	-0.236
SNX19	0.00155	0.0817106	-3.4416	-1.17869	-0.245
SNX31	0.00722	0.195024	-2.85868	-2.55279	-0.078
SON	0.000104	0.0160069	-4.39107	1.27697	-0.26
SOX13	3.27e-05	0.00801222	-4.78353	2.33718	-0.252
SPA17	0.00183	0.0893192	3.3813	-1.32672	0.11
SPCS1	0.00516	0.16338	-2.9898	-2.25567	-0.263
SPECC1L	0.000391	0.0359012	-3.9337	0.06892	-0.215
SPG7	0.000107	0.0163442	-4.38073	1.24929	-0.362
SPOCK2	2.64e-05	0.00747242	-4.85556	2.5333	-0.758
SPRYD3	0.0053	0.165897	-2.97912	-2.28015	-0.191
SPTBN1	0.00662	0.185721	-2.89247	-2.47696	-0.161
SPTLC1	0.00395	0.140246	-3.09235	-2.01811	-0.248
SRF	1.03e-06	0.00117335	-5.94032	5.50266	-0.521
SRM	0.00351	0.131225	-3.137	-1.91332	-0.298
SRP54	4.26e-05	0.00921846	-4.69468	2.09579	-0.263
SRP68	0.00583	0.173825	-2.94244	-2.36387	-0.179
SRPK1	2.27e-05	0.006963	4.90601	2.67087	0.58
SRPRB	0.00811	0.208289	-2.81219	-2.65627	-0.281
SRRM1	5.21e-06	0.00301773	-5.39917	4.02116	-0.353
SRSF5	1.52e-06	0.00147715	-5.8108	5.1489	-0.576
SRSF8	0.000398	0.0362517	-3.92817	0.05459	-0.313
SRSF9	0.000859	0.0578435	-3.65543	-0.64467	-0.217
SSH1	0.00179	0.0887524	3.38893	-1.30804	0.191
ST6GAL1	0.000367	0.0343562	-3.95643	0.12803	-0.562
ST7-AS2	0.00963	0.227948	2.74376	-2.8067	0.0722
STARD10	0.00848	0.213797	2.7947	-2.69492	0.326
STARD5	0.00861	0.21551	-2.78863	-2.70831	-0.126
STIM2	0.000615	0.0475099	-3.77467	-0.34125	-0.293
STK17B	0.000893	0.0592623	3.64133	-0.6803	0.464
STK24	0.00143	0.0779631	-3.47162	-1.10455	-0.149
STK25	0.000315	0.0313859	-4.00954	0.26655	-0.32
STK36	0.00328	0.126523	-3.16362	-1.8505	-0.183
STK38	2.94e-06	0.0022692	-5.59031	4.54525	-0.387
STK39	0.00733	0.197023	-2.85243	-2.56677	-0.333
STMN1	0.00604	0.177012	-2.92848	-2.39558	-0.207
STX10	3.09e-05	0.00801222	4.80317	2.39061	0.385
STX2	0.000332	0.032319	-3.9908	0.21761	-0.392
STX6	7.51e-05	0.0130345	4.50252	1.57632	0.311
SUGP2	2.05e-06	0.00168942	-5.71068	4.87498	-0.495
SULT2B1	0.000809	0.0558517	3.677	-0.59006	0.107
SUMO3	2.35e-05	0.00700521	-4.89525	2.64151	-0.399
SUN1	0.0023	0.101528	-3.29656	-1.53263	-0.269
SUN2	0.00145	0.0784153	-3.46694	-1.11612	-0.31
SUOX	0.00341	0.12914	-3.14812	-1.8871	-0.178
SUSD3	0.0042	0.145439	-3.06912	-2.0723	-0.351
SVBP	0.00276	0.114356	3.22818	-1.69696	0.483
SYN2	0.000952	0.0614626	3.61858	-0.73766	0.151
SYNCRIP	0.0037	0.135171	-3.11694	-1.96049	-0.268
SYNRG	0.00111	0.0667295	-3.56443	-0.8736	-0.198
SYPL1	0.000157	0.0211567	-4.25005	0.90067	-0.285
SYS1-DBNDD2	0.00832	0.211184	-2.80217	-2.67843	-0.283
SYVN1	0.00808	0.208147	-2.81359	-2.65316	-0.242
TAB1	0.0051	0.162492	-2.99448	-2.24492	-0.221
TACO1	0.00524	0.164853	-2.98356	-2.26997	-0.205
TAF15	0.000556	0.04484	-3.81008	-0.25043	-0.562
TAF1L	0.000112	0.0166899	-4.36724	1.21316	-0.207
TAF2	0.00427	0.146718	-3.06278	-2.08705	-0.287
TAF4	0.000668	0.0497001	-3.74484	-0.4175	-0.275
TAF6L	0.00642	0.18265	-2.90457	-2.44967	-0.193
TAMM41	0.000354	0.0335159	-3.96916	0.16118	-0.276
TARP	0.00144	0.078222	-3.46919	-1.11057	-0.369
TASP1	0.00177	0.0881251	-3.39304	-1.29798	-0.122
TAZ	0.00657	0.184643	2.89579	-2.46949	0.2
TBC1D31	4.31e-05	0.00928196	-4.69086	2.08544	-0.28
TBC1D9B	9.27e-05	0.0149033	-4.43085	1.38363	-0.268
TBP	0.00144	0.0784153	-3.46765	-1.11438	-0.207
TCEA2	0.00407	0.142997	-3.08083	-2.04502	-0.24
TCEB2	2.07e-05	0.00657849	4.93823	2.75882	0.433
TCF4	0.00617	0.179032	-2.92011	-2.41454	-0.212
TCIRG1	0.00469	0.154274	3.02705	-2.16989	0.271
TCN1	0.00273	0.114125	3.23233	-1.68703	0.68
TCTA	0.00315	0.12391	3.17866	-1.81487	0.2
TCTN1	0.00408	0.142997	-3.07972	-2.0476	-0.262
TCTN3	1.1e-05	0.00450903	-5.14868	3.33444	-0.178
TDG	0.00305	0.12157	3.19106	-1.78542	0.29
TELO2	0.000279	0.0297431	-4.05222	0.37828	-0.241
TESK1	0.00371	0.135171	-3.11677	-1.96091	-0.263
TEX261	2.33e-08	0.000227	-7.22372	8.93779	-0.324
TFCP2	0.000689	0.0506584	-3.73427	-0.44447	-0.239
TFF3	0.000403	0.0363725	3.92334	0.04204	0.44
TFG	1.27e-05	0.00481318	-5.10246	3.20786	-0.41
TGFBR1	0.0046	0.152411	3.03421	-2.15333	0.148
TGFBR2	0.00426	0.146597	-3.06389	-2.08447	-0.108
TGIF1	0.0025	0.10765	-3.26561	-1.60722	-0.235
TGIF2	0.000633	0.0482677	-3.76423	-0.36797	-0.288
TGOLN2	0.0023	0.10162	-3.29554	-1.5351	-0.309
THAP11	3.23e-05	0.00801222	-4.78799	2.3493	-0.331
THBD	0.00648	0.183216	2.90088	-2.45801	0.172
THBS1	0.00909	0.222002	2.7668	-2.75631	0.476
THEM6	0.000108	0.0164186	-4.37812	1.24228	-0.381
TIA1	0.0018	0.0889656	-3.38641	-1.3142	-0.338
TICAM1	0.000309	0.0313859	-4.01633	0.28429	-0.381
TIGD5	0.00202	0.0946585	-3.34471	-1.41593	-0.158
TIMELESS	0.00192	0.0921582	-3.36288	-1.37169	-0.206
TIMM22	0.00183	0.0893192	-3.38101	-1.32742	-0.301
TIMM8B	0.000184	0.0229889	4.19581	0.75677	0.176
TINF2	0.00453	0.151449	-3.03992	-2.14011	-0.178
TJAP1	4.33e-07	0.0008544	-6.23039	6.29154	-0.434
TLR2	0.00585	0.174255	2.94105	-2.36703	0.43
TLR5	4.88e-05	0.010077	4.64847	1.97053	0.602
TLR6	0.000512	0.0424895	3.83933	-0.17519	0.292
TM2D1	0.00989	0.231999	-2.73288	-2.83042	-0.238
TM9SF4	0.000673	0.0499074	-3.74228	-0.42404	-0.308
TMA7	4.23e-05	0.00919726	4.69696	2.10198	1.26
TMCC3	5.07e-05	0.0102382	4.63601	1.9368	0.564
TMED3	0.00565	0.170613	-2.95475	-2.33585	-0.272
TMED4	0.00383	0.137926	-3.10426	-1.99023	-0.146
TMEM109	1.11e-06	0.00117335	-5.91563	5.43527	-0.601
TMEM120A	0.0022	0.0994532	3.31232	-1.49453	0.419
TMEM131	0.000644	0.0485959	-3.75794	-0.38403	-0.322
TMEM168	0.00693	0.190894	-2.87482	-2.51663	-0.108
TMEM179B	0.00195	0.0928452	-3.35787	-1.38389	-0.202
TMEM203	0.00632	0.181232	-2.91086	-2.43546	-0.262
TMEM256	0.00605	0.177049	2.92785	-2.39701	0.549
TMEM38B	0.0062	0.179446	-2.91825	-2.41876	-0.119
TMEM39B	0.00489	0.158748	-3.01033	-2.20846	-0.176
TMEM43	6.15e-05	0.0116455	-4.57065	1.76004	-0.51
TMEM5	0.00024	0.027104	-4.10354	0.51313	-0.158
TMEM69	0.0086	0.21551	-2.78878	-2.70799	-0.167
TMEM87A	0.000818	0.0561039	-3.67298	-0.60023	-0.337
TMEM88	0.00148	0.0797894	3.45749	-1.13949	0.266
TMEM8A	0.00789	0.205998	2.82327	-2.63169	0.274
TMEM94	0.000416	0.0370685	-3.9127	0.01445	-0.345
TMTC3	0.00938	0.225566	-2.75411	-2.7841	-0.0911
TMUB2	0.00899	0.220605	2.77114	-2.74678	0.187
TMX4	0.00192	0.0922654	3.36208	-1.37362	0.366
TNFAIP6	0.000173	0.0222306	4.21814	0.81594	0.863
TNFAIP8L1	0.00411	0.143308	-3.0775	-2.05277	-0.316
TNFAIP8L2	0.00414	0.144086	3.07464	-2.05945	0.185
TNFRSF12A	0.0075	0.199314	2.84351	-2.58667	0.136
TNFRSF14	0.00223	0.100075	-3.30734	-1.50658	-0.166
TNFRSF21	0.000738	0.0526521	-3.70949	-0.50757	-0.152
TNFRSF25	0.0067	0.187277	-2.88786	-2.48733	-0.591
TNFSF10	0.00102	0.0639655	3.59382	-0.79993	0.622
TNFSF12	0.000816	0.0561039	-3.67364	-0.59857	-0.232
TNFSF13B	0.00688	0.1906	2.8772	-2.51129	0.36
TNK2	0.00346	0.129975	-3.14293	-1.89935	-0.237
TNPO1	0.000248	0.0277268	-4.09288	0.48506	-0.125
TNPO1	0.000766	0.0540318	3.69652	-0.54053	0.295
TNPO2	0.00689	0.1906	-2.8769	-2.51197	-0.21
TOMM34	0.00259	0.110308	-3.25135	-1.64146	-0.38
TOMM40	0.00372	0.135265	-3.11571	-1.96338	-0.32
TOR1A	0.000249	0.0277268	4.09093	0.47995	0.323
TP53INP1	0.00591	0.17551	2.93701	-2.37621	0.378
TPM3	0.000981	0.0625335	-3.60762	-0.76523	-0.199
TPM3	0.0087	0.216639	-2.78427	-2.71793	-0.424
TPPP3	0.00054	0.0439721	-3.82052	-0.2236	-0.229
TPST1	0.00499	0.16031	3.00297	-2.22541	0.795
TPT1	0.00222	0.0997095	3.30938	-1.50164	0.622
TRABD	0.00998	0.233489	-2.72913	-2.83856	-0.181
TRAK2	0.00758	0.200266	2.83908	-2.59654	0.441
TRAM2	0.00772	0.202666	-2.83217	-2.61192	-0.143
TRAPPC11	0.00136	0.0759718	-3.4892	-1.06101	-0.268
TREML2	0.00959	0.227896	2.74521	-2.80354	0.34
TRIAP1	0.00273	0.114125	3.23148	-1.68905	0.164
TRIM25	0.00957	0.227779	2.74594	-2.80194	0.223
TRIM51	3.12e-05	0.00801222	-4.7996	2.38089	-0.328
TRIM68	0.00079	0.0547564	-3.68536	-0.56885	-0.264
TRIP12	6.1e-05	0.0116455	4.57295	1.76627	0.266
TRPM6	0.00545	0.167811	2.96849	-2.30448	0.147
TRRAP	3.93e-06	0.00258622	-5.49297	4.27839	-0.424
TSC22D1	0.00523	0.164563	-2.9849	-2.26691	-0.264
TSC22D1	0.00793	0.206326	-2.82109	-2.63653	-0.364
TSC22D2	0.00448	0.151141	-3.04411	-2.13041	-0.199
TSC22D4	0.00795	0.206326	-2.82005	-2.63883	-0.233
TSEN15	0.00159	0.0824279	-3.4319	-1.20257	-0.33
TSFM	0.00203	0.0949235	-3.34332	-1.41931	-0.194
TSHZ1	5.54e-05	0.0108747	-4.60592	1.85536	-0.278
TSPO	0.00767	0.201899	2.83432	-2.60715	0.345
TSPY26P	0.00741	0.197938	-2.84824	-2.57612	-0.132
TSPYL1	7.74e-06	0.00394706	-5.26686	3.65831	-0.377
TSR2	0.000652	0.0487954	-3.75355	-0.39526	-0.241
TTC21B	0.000407	0.0366448	3.91997	0.03328	0.107
TTC4	0.000904	0.0595844	-3.63694	-0.69136	-0.334
TTF2	9.95e-07	0.00117335	-5.9517	5.53369	-0.383
TTL	0.00158	0.0822996	-3.43539	-1.194	-0.176
TTLL3	0.00453	0.151362	3.04041	-2.13898	0.117
TTYH2	0.0013	0.0745653	-3.50448	-1.02309	-0.274
TUBB	5.88e-05	0.0114037	-4.58544	1.80002	-0.328
TUBB8	0.00622	0.179649	2.91727	-2.42098	0.122
TUBG2	0.00209	0.0968128	-3.33248	-1.44564	-0.204
TUBGCP5	0.00289	0.117758	-3.21113	-1.73765	-0.231
TXLNA	0.000262	0.0283678	-4.07435	0.43635	-0.427
TXLNG	0.000336	0.0325508	-3.98761	0.20928	-0.188
TXN	1.61e-07	0.00056129	6.56325	7.18918	1.07
TXN	5.31e-06	0.00304227	5.39252	4.00291	1.14
TXN	7.55e-05	0.0130345	4.50089	1.57194	1.01
TXNDC17	0.000717	0.051812	3.71985	-0.4812	0.636
TYSND1	0.0008	0.0553173	-3.68094	-0.58006	-0.391
U2AF2	2.3e-05	0.00699415	-4.90226	2.66064	-0.37
UBAC2	0.000471	0.0405435	-3.86856	-0.0998	-0.223
UBAP2	0.00197	0.0934396	-3.35344	-1.39469	-0.221
UBE2E2	0.00079	0.0547564	-3.68509	-0.56953	-0.344
UBE2E3	0.00194	0.0924877	-3.36009	-1.37848	-0.124
UBE2G1	0.000162	0.0215198	-4.24042	0.87508	-0.399
UBE2I	0.000549	0.0444505	-3.81434	-0.23949	-0.292
UBE2Q1	0.00104	0.0646609	-3.58811	-0.81426	-0.151
UBE2Z	0.00223	0.0999015	-3.30832	-1.50419	-0.197
UBIAD1	0.000195	0.0238188	-4.17584	0.7039	-0.301
UBL5	1.7e-06	0.00156085	5.77292	5.04532	0.77
UBQLN4	0.0074	0.197938	-2.84867	-2.57517	-0.243
UBR4	0.00743	0.198227	2.84697	-2.57895	0.313
UCK1	0.00939	0.225566	2.75381	-2.78474	0.172
UCKL1	0.00556	0.169385	-2.96114	-2.32127	-0.297
UFL1	0.00548	0.168486	-2.96619	-2.30973	-0.183
UFM1	0.00217	0.0989874	-3.3176	-1.48174	-0.349
UGCG	0.00455	0.151905	3.03824	-2.144	0.249
UMAD1	0.00287	0.117199	-3.21363	-1.73169	-0.159
UNC13D	0.00451	0.151163	3.04144	-2.13659	0.24
UNC45B	0.00195	0.0928452	-3.35723	-1.38545	-0.0853
UNG	0.00302	0.121059	-3.19419	-1.77797	-0.27
UQCR10	0.00894	0.219791	2.77363	-2.74131	0.0983
UQCR11	0.00333	0.127166	3.15713	-1.86583	0.165
UQCRB	0.00452	0.151362	3.04055	-2.13866	0.151
UQCRQ	0.000341	0.0327995	3.98219	0.19515	0.97
URGCP	0.0027	0.113134	-3.23669	-1.67659	-0.256
URM1	0.00598	0.176022	-2.93255	-2.38633	-0.205
USF1	0.00724	0.195584	2.85707	-2.55639	0.316
USMG5	0.00823	0.210189	2.80629	-2.66932	0.279
USP11	0.000149	0.020201	-4.26784	0.94796	-0.256
UTP4	0.00901	0.220885	-2.77029	-2.74864	-0.244
UTRN	0.000324	0.0319477	-3.99974	0.24096	-0.204
UVRAG	6.79e-06	0.00371115	-5.3102	3.77716	-0.211
UVSSA	0.00334	0.127535	3.15574	-1.86912	0.389
VAMP3	0.00106	0.0655267	3.57888	-0.83741	0.271
VARS	0.00814	0.208544	-2.81095	-2.65901	-0.3
VARS2	0.00323	0.125946	-3.16831	-1.83939	-0.299
VASH1	0.0038	0.137452	-3.10686	-1.98414	-0.367
VCAN	0.00337	0.128197	3.1523	-1.87724	0.964
VDAC1	0.000101	0.0157197	-4.40268	1.30807	-0.206
VEGFB	0.000734	0.0525262	-3.71129	-0.50299	-0.528
VHL	0.00181	0.0890569	-3.38519	-1.3172	-0.138
VNN1	0.00206	0.0962088	3.33726	-1.43404	0.779
VPS25	0.000519	0.0428385	3.8345	-0.18762	0.181
VPS26B	0.00891	0.219614	2.77481	-2.73873	0.158
VPS35	0.00719	0.195006	-2.86	-2.54985	-0.306
VPS37C	0.00168	0.0852764	-3.41312	-1.24875	-0.4
VPS51	0.00576	0.172646	-2.94701	-2.35348	-0.303
VPS9D1	2.95e-05	0.00795812	4.81846	2.43224	0.375
VSX1	0.00737	0.197582	2.85043	-2.57122	0.0713
WASF2	0.00843	0.213036	2.79675	-2.69041	0.332
WBP1L	0.00942	0.225879	2.75266	-2.78726	0.177
WBSCR22	0.00409	0.142997	-3.07943	-2.04828	-0.31
WDR1	0.00406	0.14276	-3.08226	-2.04166	-0.186
WDR11	0.000133	0.0184901	-4.30808	1.05515	-0.377
WDR18	0.00639	0.182136	-2.9064	-2.44556	-0.325
WDR19	0.00389	0.139118	-3.09836	-2.00404	-0.259
WDR20	0.00772	0.202801	-2.83169	-2.61299	-0.259
WDR33	0.000167	0.0219986	-4.22852	0.8435	-0.32
WDR37	0.000174	0.0223177	-4.21497	0.80755	-0.234
WDR4	2.39e-05	0.00700521	-4.88951	2.62587	-0.344
WDR45B	0.000119	0.0173591	-4.34653	1.15779	-0.203
WDR54	0.000586	0.0460133	-3.79168	-0.29765	-0.349
WDR59	2.96e-05	0.00795812	-4.81756	2.42977	-0.343
WDR90	0.00455	0.151905	-3.03835	-2.14374	-0.133
WIPF2	0.00727	0.196115	2.85551	-2.55988	0.272
WIPI2	0.00658	0.184851	-2.89489	-2.4715	-0.102
WRNIP1	4.04e-05	0.00890325	-4.71248	2.14408	-0.466
WRNIP1	0.00449	0.151141	-3.04335	-2.13217	-0.161
XAB2	0.00748	0.19909	-2.8446	-2.58423	-0.187
XPC	0.000276	0.0295218	-4.05588	0.38789	-0.308
XPNPEP1	2.64e-05	0.00747242	-4.85624	2.53515	-0.298
XPO5	0.000743	0.0529111	-3.70712	-0.5136	-0.21
XYLT2	0.000166	0.0219986	-4.23163	0.85175	-0.312
YARS	0.000102	0.0158357	-4.39813	1.29587	-0.388
YARS2	0.00119	0.0702233	-3.5367	-0.94289	-0.253
YEATS2	9.36e-06	0.00410585	-5.20326	3.48399	-0.226
YIF1A	0.00136	0.0758341	-3.49039	-1.05805	-0.23
YOD1	0.0039	0.139332	3.09726	-2.00662	0.607
YTHDF2	0.0096	0.227944	-2.74467	-2.80472	-0.177
YWHAZ	0.00439	0.14994	-3.0522	-2.11163	-0.145
ZBED4	0.0045	0.151141	-3.04253	-2.13406	-0.185
ZBTB14	0.00315	0.12391	-3.17875	-1.81465	-0.282
ZBTB25	0.00642	0.18265	-2.90437	-2.45012	-0.185
ZBTB34	0.00636	0.182005	2.90852	-2.44076	0.0746
ZBTB46	0.00809	0.208147	-2.81309	-2.65428	-0.0997
ZC3H7A	2.04e-06	0.00168942	-5.71204	4.87871	-0.417
ZC3HC1	0.00202	0.0946585	-3.34474	-1.41584	-0.289
ZCCHC14	3.04e-05	0.00801222	-4.80871	2.40569	-0.299
ZCCHC17	0.00905	0.221583	2.76836	-2.75289	0.242
ZDHHC1	0.00852	0.214265	-2.79289	-2.69893	-0.106
ZDHHC11	0.00251	0.10765	-3.26407	-1.61092	-0.221
ZDHHC12	0.00119	0.070076	3.53789	-0.9399	0.252
ZDHHC14	0.000889	0.0590486	-3.64311	-0.67579	-0.271
ZDHHC3	0.000713	0.0515745	3.72202	-0.47569	0.365
ZDHHC7	0.00528	0.165599	-2.98056	-2.27684	-0.208
ZDHHC8	0.000524	0.0432202	-3.83077	-0.19723	-0.564
ZFAND2B	0.000338	0.0327408	3.98488	0.20217	0.224
ZFAND5	0.000385	0.035475	-3.9392	0.08323	-0.5
ZFP36	7.08e-05	0.0128708	-4.52248	1.6301	-0.512
ZFP64	0.00984	0.231151	-2.73474	-2.82636	-0.1
ZKSCAN1	0.00545	0.167811	-2.96852	-2.3044	-0.153
ZMAT2	0.0018	0.0889239	3.38747	-1.31161	0.364
ZMAT5	0.00553	0.169062	2.96321	-2.31653	0.103
ZMIZ1	0.00013	0.0184763	-4.31651	1.07764	-0.456
ZMYND8	1.2e-05	0.00468146	-5.11914	3.25355	-0.284
ZNF106	0.00829	0.210736	2.80356	-2.67535	0.255
ZNF121	0.00206	0.0962088	-3.33687	-1.43498	-0.124
ZNF148	0.000167	0.0219986	4.22991	0.84717	0.378
ZNF197	0.00409	0.142997	3.07959	-2.0479	0.0707
ZNF2	0.000921	0.060199	-3.63036	-0.70798	-0.18
ZNF207	6.04e-06	0.00335888	-5.34958	3.88516	-0.37
ZNF207	0.000561	0.0451605	-3.80697	-0.25841	-0.261
ZNF212	3.54e-05	0.00812228	-4.75745	2.26625	-0.285
ZNF217	0.000625	0.047958	-3.76853	-0.35695	-0.381
ZNF273	0.0032	0.125241	-3.1728	-1.82875	-0.0764
ZNF292	0.00271	0.113609	3.2348	-1.68111	0.146
ZNF296	7.08e-05	0.0128708	-4.52261	1.63045	-0.376
ZNF317	0.000114	0.0168644	-4.36159	1.19806	-0.268
ZNF319	0.000167	0.0219986	-4.22913	0.8451	-0.281
ZNF324	0.00437	0.149402	3.05421	-2.10696	0.226
ZNF324B	0.000884	0.0588882	-3.64507	-0.67085	-0.0985
ZNF330	9.25e-06	0.00410585	-5.20704	3.49435	-0.527
ZNF358	0.00309	0.122358	-3.18617	-1.79705	-0.166
ZNF362	0.00398	0.140559	-3.08986	-2.02393	-0.178
ZNF428	0.0079	0.205998	-2.82284	-2.63266	-0.278
ZNF446	0.0043	0.147357	-3.06004	-2.09343	-0.183
ZNF483	0.00688	0.1906	2.87717	-2.51136	0.108
ZNF502	0.00639	0.182136	2.90664	-2.445	0.103
ZNF512	0.00126	0.0728805	-3.51714	-0.9916	-0.316
ZNF519	0.00535	0.16644	-2.97555	-2.28832	-0.105
ZNF564	0.00402	0.141889	3.08571	-2.03362	0.123
ZNF621	0.00722	0.195024	-2.85857	-2.55305	-0.202
ZNF641	0.00175	0.087551	3.3962	-1.29025	0.46
ZNF664	0.000473	0.0405866	-3.86756	-0.10237	-0.34
ZNF689	0.00157	0.08217	-3.43718	-1.18958	-0.211
ZNF696	9.34e-06	0.00410585	-5.20405	3.48614	-0.319
ZNF747	0.00599	0.176106	-2.93178	-2.38808	-0.0731
ZNF789	0.00425	0.146597	-3.06409	-2.08401	-0.201
ZNF792	0.0032	0.125241	-3.1728	-1.82875	-0.231
ZNF821	0.00167	0.0852232	-3.41524	-1.24354	-0.114
ZNF831	0.0015	0.0806889	-3.45271	-1.15129	-0.293
ZNHIT6	0.0013	0.0743868	-3.50671	-1.01755	-0.328
ZSCAN18	0.00494	0.159573	-3.00668	-2.21687	-0.422
ZSCAN21	0.000181	0.0228926	-4.20125	0.77117	-0.33
ZZEF1	0.000131	0.0184763	-4.31405	1.07107	-0.282
