# Supplementary material for: Knowledge-Based Neuroendocrine Immunomodulation (NIM) Molecular Network Construction and Its Application
Source: Molecules. 2018 May 30;23(6):1312. doi: 10.3390/molecules23061312 (PMC6099962; doi:10.3390/molecules23061312)
Supplement: Supplementary file 1 [file molecules-23-01312-s001.zip › Table S21 Gene expression profile signature of AD.xlsx]

## Sheet: Sheet1
Gene.symbol	P.Value	adj.P.Val	t	B	logFC
MARCH6	6.26e-05	0.00229	4.06622	0.76072	0.141
SEPT2	0.00933	0.0837	2.61824	-3.87332	0.0355
SEPT9	0.00282	0.0361	3.01449	-2.79055	0.0903
ABCA2	5.61e-11	5.8e-08	6.82735	14.2251	0.119
ABCA7	7.3e-05	0.00258	4.02808	0.61532	0.137
ABCA7	0.00685	0.0675	2.72494	-3.59593	0.0131
ABCC6	0.00206	0.0287	3.11171	-2.50307	0.0115
ABCE1	0.00201	0.0282	-3.11956	-2.47949	-0.0978
ABCE1	0.00269	0.0348	-3.02881	-2.74874	-0.0859
ABCG1	0.0032	0.0393	2.97411	-2.90744	0.0379
ABHD15	0.00444	0.0498	2.86883	-3.20525	0.0385
ABHD16A	6.36e-06	0.000432	4.60426	2.93879	0.0879
ABR	0.00132	0.021	3.24505	-2.09501	0.105
ABRACL	0.00266	0.0346	-3.03224	-2.73871	-0.0749
ABTB1	1.16e-06	0.000118	4.97507	4.57403	0.206
ACAD8	0.00127	0.0204	3.25557	-2.06215	0.05
ACADM	5.04e-07	6.57e-05	-5.1483	5.37412	-0.137
ACADM	0.000394	0.00885	-3.5885	-0.97149	-0.139
ACADVL	7.71e-06	0.0005	4.56078	2.75408	0.128
ACADVL	0.00287	0.0367	3.00837	-2.80836	0.0682
ACAT1	0.00027	0.00673	-3.69062	-0.61758	-0.117
ACAT2	8.75e-06	0.000543	-4.53222	2.6336	-0.0777
ACER3	0.00401	0.0462	2.90237	-3.11146	0.0379
ACIN1	0.00046	0.00987	3.54621	-1.1154	0.061
ACO1	0.00721	0.07	2.70734	-3.64241	0.0436
ACOT13	0.0018	0.0261	-3.15289	-2.37875	-0.0599
ACP1	0.0077	0.073	-2.68486	-3.70135	-0.0949
ACSL1	0.00574	0.0596	2.78427	-3.43715	0.138
ACSS2	6.23e-05	0.00229	4.06755	0.76578	0.115
ACSS2	0.000143	0.00424	3.85768	-0.0193	0.112
ACTL6A	0.00282	0.0361	-3.01433	-2.79101	-0.0553
ACTN1	0.000842	0.0152	3.37619	-1.67825	0.182
ACTN4	6.98e-05	0.00249	4.039	0.65682	0.125
ACTR10	9.21e-05	0.00305	-3.96979	0.3955	-0.108
ACTR6	0.00303	0.0379	-2.99122	-2.85809	-0.112
ACTR8	0.00786	0.074	-2.6778	-3.71976	-0.0229
ACVR1B	5.42e-05	0.00208	4.10178	0.89734	0.0877
ACVR2B	0.000221	0.00577	-3.74371	-0.43002	-0.0103
ACVRL1	0.0012	0.0196	3.27401	-2.0043	0.0261
ADAM15	0.00156	0.0235	3.19582	-2.24754	0.0667
ADAM15	0.00582	0.0601	2.77963	-3.44966	0.105
ADAM19	0.00952	0.0848	2.61143	-3.89066	0.0945
ADAM8	5.04e-08	1.19e-05	5.60725	7.60119	0.19
ADAMTSL4	0.00572	0.0594	2.78573	-3.43317	0.0315
ADAP1	2.08e-06	0.000184	4.8495	4.00833	0.092
ADAP1	4.53e-05	0.00182	4.14533	1.06612	0.137
ADAR	0.000148	0.00433	3.84941	-0.04948	0.144
ADCY4	0.0008	0.0147	3.39073	-1.63112	0.0676
ADCY7	0.000885	0.0158	3.36182	-1.72468	0.0574
ADD2	0.0048	0.0525	-2.84333	-3.27588	-0.0366
ADGRE3	0.00873	0.0798	2.64139	-3.81403	0.125
ADGRE5	0.000877	0.0157	3.36439	-1.71638	0.146
ADGRG1	0.00333	0.0404	2.9618	-2.94279	0.181
ADIPOQ	0.00222	0.0302	3.08904	-2.57087	0.014
ADPGK	0.00127	0.0204	3.25643	-2.05944	0.0535
ADPRM	0.000131	0.00399	-3.88038	0.06384	-0.069
ADRM1	0.0043	0.0486	2.87953	-3.17546	0.0682
ADSL	0.00051	0.0106	-3.51763	-1.21178	-0.079
AFF1	0.000823	0.0151	3.38258	-1.65757	0.0707
AFF3	0.00737	0.0709	-2.7001	-3.66144	-0.0517
AGAP3	0.000308	0.00736	3.65548	-0.74036	0.0515
AGER	0.0024	0.0322	3.06413	-2.64483	0.044
AGPAT2	0.00203	0.0284	3.116	-2.49019	0.0526
AGPS	0.000295	0.00714	-3.66719	-0.69957	-0.0592
AGTPBP1	0.00435	0.049	-2.87563	-3.18633	-0.0838
AGTRAP	2.27e-06	0.000197	4.83085	3.92536	0.135
AGTRAP	5.73e-06	0.000394	4.62758	3.03845	0.13
AHCYL1	0.0058	0.0599	2.78078	-3.44656	0.068
AHCYL2	0.00135	0.0212	3.23968	-2.11176	0.0404
AHR	0.00262	0.0342	3.03759	-2.72301	0.0876
AHSA1	0.00248	0.033	-3.05424	-2.67405	-0.0473
AIDA	0.00235	0.0317	-3.07066	-2.62551	-0.0974
AIF1	4.16e-11	4.76e-08	-6.87752	14.5177	-0.331
AIF1	3.76e-10	2.94e-07	-6.50257	12.3677	-0.342
AIG1	0.00613	0.0625	-2.76251	-3.49575	-0.0323
AIRE	0.000178	0.00496	3.80107	-0.22469	0.108
AK2	2.46e-08	6.95e-06	-5.74451	8.29663	-0.105
AK2	7.06e-06	0.000467	-4.58056	2.83791	-0.085
AK3	0.0042	0.0478	-2.88726	-3.15384	-0.0755
AK6	0.00109	0.0184	-3.30109	-1.91879	-0.038
AKAP13	5.3e-06	0.000374	4.64471	3.11195	0.134
AKAP17A	3.55e-06	0.000276	4.73346	3.4964	0.131
AKAP17A	4.1e-06	0.000308	4.70181	3.35859	0.0944
AKAP7	0.000219	0.00572	-3.74693	-0.41858	-0.0919
AKIRIN2	0.00248	0.033	3.05417	-2.67424	0.0954
AKNA	0.000745	0.014	3.4113	-1.56411	0.107
AKR1C3	0.00467	0.0516	-2.85256	-3.25039	-0.125
AKR1C4	0.000199	0.00536	-3.77198	-0.32918	-0.0542
AKR1D1	0.00373	0.0439	2.92551	-3.04617	0.0872
AKT1	0.0028	0.0359	3.01654	-2.78457	0.0864
AKT3	0.00113	0.0189	-3.29137	-1.94955	-0.0217
ALDH3B1	0.000728	0.0137	3.41755	-1.54366	0.112
ALDH4A1	0.00762	0.0725	2.6884	-3.6921	0.0138
ALDOA	0.000363	0.00835	3.61079	-0.89499	0.13
ALG11	0.0063	0.0638	-2.75284	-3.52165	-0.0298
ALG13	0.000197	0.00533	-3.77403	-0.32184	-0.0924
ALG5	1.88e-05	0.000956	-4.35603	1.90469	-0.0933
ALKBH3	0.00843	0.0779	-2.65349	-3.78284	-0.0457
ALPK1	0.00934	0.0837	2.618	-3.87394	0.0848
ALPP	0.00268	0.0347	3.03044	-2.74398	0.0889
AMT	0.0031	0.0385	2.98436	-2.87792	0.0591
AMY1A	0.00182	0.0263	3.14877	-2.39127	0.103
AMY1C	0.00175	0.0256	3.16122	-2.35343	0.107
ANAPC10	0.000111	0.00354	-3.92201	0.21743	-0.0648
ANAPC13	3.42e-06	0.00027	-4.74169	3.53238	-0.166
ANAPC15	0.00349	0.0418	-2.94634	-2.98697	-0.0443
ANKRA2	1.01e-05	0.000594	4.50005	2.49863	0.0926
ANKRD11	0.000131	0.00399	3.88068	0.06492	0.0832
ANKRD12	0.00885	0.0805	-2.63669	-3.82609	-0.106
ANKRD13D	7.51e-08	1.55e-05	5.52981	7.21471	0.2
ANKRD33	0.00754	0.072	2.69226	-3.68199	0.0819
ANKRD49	0.00289	0.0368	-3.0059	-2.81555	-0.102
ANKS1A	1.93e-08	6.17e-06	5.7907	8.53362	0.118
ANPEP	0.00594	0.0612	2.77262	-3.46857	0.136
ANXA1	0.00014	0.00417	-3.86379	0.00302	-0.311
ANXA11	0.000255	0.00647	3.7055	-0.56526	0.0992
ANXA5	0.00654	0.0652	2.74058	-3.55436	0.0992
AOAH	0.00125	0.0201	3.26231	-2.04105	0.0867
AOC2	8.97e-05	0.00301	3.97648	0.42056	0.0375
AP1B1	0.00256	0.0337	3.04402	-2.70415	0.0639
AP1G2	0.000296	0.00716	3.66573	-0.70466	0.0818
AP1M1	0.00172	0.0253	3.16535	-2.34083	0.1
AP2A2	0.0045	0.0503	2.86432	-3.21778	0.0379
AP3D1	0.00347	0.0417	2.94852	-2.98075	0.0518
AP3S1	0.00591	0.0609	-2.77443	-3.46369	-0.0613
APBB1IP	0.000361	0.00831	3.61266	-0.88857	0.164
APBB3	0.00218	0.0299	3.09334	-2.55806	0.0619
APBB3	0.00421	0.048	2.88616	-3.15693	0.0836
APEH	0.00955	0.085	2.61006	-3.89415	0.0473
APEX1	0.000547	0.0112	-3.4983	-1.27658	-0.0699
APEX1	0.00622	0.0632	-2.75736	-3.50956	-0.07
APEX2	0.000606	0.0121	3.46937	-1.37292	0.0579
APH1B	0.000114	0.00359	3.91669	0.19771	0.101
API5	0.00271	0.035	-3.02635	-2.75593	-0.0881
APIP	7.06e-05	0.00251	-4.03646	0.64717	-0.0983
APIP	0.000114	0.00359	-3.91668	0.19768	-0.0493
APLP2	0.00086	0.0155	3.36995	-1.69842	0.0909
APMAP	0.000733	0.0138	3.41583	-1.54929	0.115
APOBEC3F	0.000629	0.0124	-3.45917	-1.40672	-0.0776
APOL1	0.00375	0.044	2.92393	-3.05064	0.0322
AQP12A	6.76e-05	0.00244	4.04703	0.68741	0.0369
AQP12B	0.00174	0.0255	-3.16192	-2.3513	-0.0212
ARAP1	2.97e-05	0.00133	4.24785	1.46959	0.11
ARAP1	0.000141	0.00421	3.86066	-0.00842	0.0931
ARAP3	6.52e-05	0.00236	4.05624	0.72254	0.157
ARAP3	0.000177	0.00495	3.80157	-0.22288	0.167
ARF1	0.00119	0.0195	3.27661	-1.99611	0.0882
ARHGAP1	0.00168	0.0248	3.17299	-2.31752	0.0924
ARHGAP24	0.000491	0.0104	3.52794	-1.17708	0.0863
ARHGAP27	8.54e-08	1.71e-05	5.50465	7.09009	0.108
ARHGAP33	0.0064	0.0643	2.7478	-3.53511	0.0733
ARHGAP4	0.000446	0.00964	3.55449	-1.08736	0.109
ARHGAP9	1.44e-06	0.000138	4.92873	4.36388	0.196
ARHGAP9	0.000143	0.00424	3.85793	-0.01837	0.138
ARHGEF1	0.00129	0.0206	3.25237	-2.07217	0.0773
ARHGEF11	0.000205	0.00546	3.76409	-0.35741	0.0671
ARHGEF2	1.8e-05	0.000932	4.36535	1.94263	0.13
ARHGEF7	0.00999	0.0877	2.59441	-3.93384	0.0447
ARID3A	0.000119	0.00372	3.90505	0.15468	0.15
ARID3B	0.00373	0.0439	2.92571	-3.0456	0.0666
ARL4A	0.00202	0.0283	-3.11758	-2.48546	-0.0362
ARMCX6	4.5e-06	0.000326	-4.68134	3.26988	-0.079
ARMCX6	0.00297	0.0374	-2.99742	-2.84015	-0.0403
ARPC2	0.00185	0.0266	-3.14348	-2.4073	-0.0809
ARPC3	1.06e-09	6.55e-07	-6.32002	11.3528	-0.25
ARPP19	0.00451	0.0504	2.86364	-3.21968	0.0476
ARV1	0.0013	0.0207	-3.24998	-2.07962	-0.0653
ASAP1	5.07e-05	0.00197	4.11827	0.96105	0.16
ASAP1	0.000108	0.00344	3.93039	0.24851	0.153
ASAP1	0.000117	0.00368	3.90874	0.1683	0.0982
ASAP1-IT1	0.00114	0.0189	3.28903	-1.95696	0.11
ASB6	0.00843	0.0779	2.65378	-3.78209	0.0373
ASGR1	0.00163	0.0243	3.18231	-2.28899	0.115
ASL	0.000526	0.0108	3.50917	-1.24018	0.0252
ASL	0.00141	0.0219	3.22581	-2.15488	0.04
ASNSD1	5.2e-05	0.00201	-4.11178	0.93594	-0.173
ASPRV1	0.00541	0.0569	2.8038	-3.38417	0.0749
ASUN	0.000188	0.00514	-3.78693	-0.27557	-0.0633
ATAD1	0.00573	0.0595	-2.78487	-3.43551	-0.0641
ATG16L2	1.65e-06	0.000154	4.89913	4.23047	0.158
ATG2A	0.00103	0.0177	3.31731	-1.86725	0.106
ATG3	0.000593	0.0119	-3.47537	-1.35299	-0.119
ATG3	0.00675	0.0667	-2.72984	-3.58292	-0.023
ATG4C	6.57e-06	0.000442	-4.59672	2.90665	-0.0729
ATG7	0.00521	0.0554	2.81676	-3.3488	0.0829
ATG9A	0.00433	0.0489	2.87687	-3.18286	0.0741
ATP2A2	8.27e-05	0.00283	3.9968	0.49698	0.0725
ATP2A2	0.000134	0.00406	3.87391	0.04009	0.0626
ATP5B	0.00135	0.0213	3.23809	-2.11672	0.0754
ATP5C1	0.000122	0.00378	-3.89912	0.13279	-0.184
ATP5D	0.00116	0.0192	3.28374	-1.97363	0.0926
ATP5E	1.23e-10	1.13e-07	-6.69435	13.4566	-0.35
ATP5EP2	1.97e-11	2.87e-08	-7.0016	15.2478	-0.324
ATP5EP2	3.15e-10	2.64e-07	-6.5328	12.5379	-0.339
ATP5F1	8.69e-08	1.72e-05	-5.50111	7.07259	-0.182
ATP5F1	1.97e-07	3.21e-05	-5.3396	6.28375	-0.237
ATP5I	4.63e-11	5.12e-08	-6.85941	14.4119	-0.324
ATP5I	3.66e-07	5.06e-05	-5.21364	5.68176	-0.113
ATP5J	5.52e-11	5.8e-08	-6.83023	14.2418	-0.367
ATP5J	1.35e-10	1.2e-07	-6.67902	13.3688	-0.354
ATP5J	4.04e-08	1.01e-05	-5.64981	7.8154	-0.119
ATP5J2	5.44e-05	0.00209	-4.10064	0.89296	-0.112
ATP5J2	0.00015	0.00438	-3.8455	-0.0637	-0.109
ATP5L	4.88e-08	1.17e-05	-5.61338	7.63198	-0.249
ATP5L	0.00162	0.0241	-3.1849	-2.28106	-0.0842
ATP5O	2.95e-11	3.6e-08	-6.93479	14.8536	-0.384
ATP5S	0.00295	0.0371	-3.00037	-2.83161	-0.0453
ATP5S	0.00432	0.0488	-2.87795	-3.17986	-0.0361
ATP6AP1	4.83e-06	0.000346	4.66541	3.20107	0.156
ATP6V0B	4.83e-06	0.000346	4.66544	3.2012	0.146
ATP6V0B	0.00635	0.064	2.75059	-3.52766	0.0799
ATP6V0E1	0.00943	0.0843	-2.61475	-3.88222	-0.0641
ATP6V1D	2.53e-09	1.34e-06	-6.16532	10.5095	-0.214
ATP6V1E1	2.68e-11	3.58e-08	-6.95088	14.9483	-0.212
ATP6V1E1	3.04e-11	3.6e-08	-6.93007	14.8258	-0.216
ATP6V1F	0.00123	0.0199	3.26551	-2.03099	0.092
ATP6V1G1	1.75e-05	0.000908	-4.373	1.9738	-0.258
ATPIF1	5.28e-05	0.00204	-4.10792	0.92105	-0.105
ATXN1	4.93e-06	0.000352	4.66079	3.18117	0.0759
ATXN1	0.00323	0.0395	2.97158	-2.91472	0.0523
ATXN2	0.00646	0.0647	2.74455	-3.54379	0.0553
ATXN2L	0.000515	0.0107	3.51502	-1.22055	0.0477
ATXN3	0.00108	0.0184	-3.3029	-1.91305	-0.015
ATXN7L2	0.00158	0.0237	3.19185	-2.25973	0.0377
ATXN7L3	0.00306	0.0381	2.98837	-2.86634	0.0603
AURKAIP1	0.00165	0.0246	3.17778	-2.30286	0.0797
AVIL	0.000137	0.00412	3.86917	0.02272	0.0569
B2M	6.4e-05	0.00233	-4.06052	0.73888	-0.238
B2M	0.00219	0.03	-3.09193	-2.56226	-0.147
B3GLCT	0.000438	0.0095	-3.55972	-1.06958	-0.0321
B4GALNT4	0.00137	0.0214	-3.23437	-2.12829	-0.0166
B4GALT5	0.00104	0.0178	3.31532	-1.87358	0.132
BACH2	0.0053	0.056	-2.81074	-3.36526	-0.0415
BACH2	0.00749	0.0717	-2.69431	-3.67662	-0.0638
BAG4	0.000146	0.00431	3.85136	-0.04235	0.0814
BAK1	0.00319	0.0392	2.97501	-2.90485	0.0406
BANK1	0.00175	0.0256	-3.1602	-2.35653	-0.0496
BANP	0.00117	0.0193	3.28116	-1.98179	0.0979
BANP	0.00156	0.0235	3.19575	-2.24773	0.0836
BASP1	0.00858	0.0788	2.64759	-3.79805	0.154
BAX	7.23e-05	0.00256	-4.03052	0.62459	-0.0878
BBOF1	0.0089	0.0808	-2.63501	-3.83041	-0.0281
BCAP31	0.00194	0.0275	3.12957	-2.44933	0.0749
BCAS4	0.000381	0.00866	-3.59762	-0.94026	-0.0949
BCAS4	0.00687	0.0676	-2.7236	-3.59947	-0.0675
BCCIP	1.83e-07	3.04e-05	-5.35347	6.35075	-0.0689
BCCIP	0.00254	0.0335	-3.04658	-2.6966	-0.0534
BCKDHA	0.00639	0.0643	2.74817	-3.53412	0.0643
BCKDK	0.000518	0.0107	3.5135	-1.22564	0.11
BCL2A1	0.000443	0.00958	-3.55628	-1.08126	-0.061
BCL7C	0.00176	0.0256	-3.15976	-2.35788	-0.06
BCORL1	0.00108	0.0183	3.30336	-1.91159	0.0485
BEND5	1.58e-05	0.000836	-4.39691	2.0716	-0.0657
BEST1	4.8e-05	0.00189	4.13125	1.01138	0.133
BEX2	2.52e-05	0.00118	-4.28652	1.62404	-0.11
BEX4	0.000229	0.00594	-3.73421	-0.46378	-0.0733
BICD2	0.000186	0.00512	3.78943	-0.2666	0.105
BIN3	0.00211	0.0292	3.1046	-2.5244	0.0653
BIN3-IT1	0.000395	0.00885	3.58812	-0.97277	0.05
BLCAP	3.49e-05	0.00151	-4.20847	1.31359	-0.0607
BLM	0.000546	0.0112	-3.49883	-1.27481	-0.0324
BLOC1S5	0.000253	0.00642	-3.7082	-0.55573	-0.0744
BLZF1	9.9e-05	0.00324	3.95142	0.32678	0.111
BNIP1	6.36e-05	0.00232	-4.06221	0.74537	-0.029
BNIPL	4.52e-07	5.99e-05	5.17051	5.47836	0.061
BOLA2	1.2e-06	0.000121	-4.9679	4.54142	-0.154
BOLA2	0.000468	0.01	-3.5411	-1.13268	-0.128
BOLA2	0.0025	0.0332	3.05145	-2.68227	0.063
BOLA3	3.52e-07	4.9e-05	-5.22206	5.72167	-0.128
BOLA3	5.52e-07	6.97e-05	-5.12967	5.28701	-0.122
BPNT1	0.00204	0.0285	-3.1148	-2.4938	-0.0212
BPTF	0.000925	0.0163	3.34924	-1.76514	0.0622
BRCC3	0.00137	0.0214	-3.23519	-2.12575	-0.0385
BRD4	0.00153	0.0232	3.20134	-2.23052	0.0426
BRE	0.00462	0.0512	2.85579	-3.24144	0.0511
BRI3	0.00359	0.0426	2.93739	-3.01245	0.0973
BRICD5	2.41e-05	0.00114	4.29697	1.66597	0.0646
BRIX1	2.03e-06	0.000181	-4.8555	4.03512	-0.134
BRIX1	0.000185	0.00511	-3.79027	-0.26359	-0.0648
BRPF1	3.82e-05	0.0016	4.1871	1.22945	0.103
BRPF1	0.00257	0.0338	3.04261	-2.70828	0.0454
BRSK1	6.01e-05	0.00223	4.07636	0.79957	0.126
BSDC1	6.71e-05	0.00242	4.04892	0.69463	0.08
BTBD10	1.15e-06	0.000118	-4.97585	4.5776	-0.102
BTF3	9.1e-07	9.96e-05	-5.02547	4.80447	-0.176
BTF3	1.22e-06	0.000122	-4.96298	4.51908	-0.169
BTF3	0.000188	0.00515	-3.78587	-0.27939	-0.0471
BTLA	0.000125	0.00387	-3.89166	0.10529	-0.106
BTLA	0.000134	0.00406	-3.8744	0.0419	-0.0758
BTN2A1	0.00419	0.0478	2.88749	-3.15322	0.0777
BUD31	2.15e-06	0.000189	-4.84292	3.97904	-0.0878
C10orf54	1.07e-06	0.000112	4.99219	4.6521	0.191
C11orf1	2.25e-08	6.66e-06	-5.76177	8.385	-0.161
C11orf21	1.05e-05	0.00061	4.49095	2.46063	0.0827
C11orf58	0.00034	0.00793	-3.62879	-0.83292	-0.0267
C11orf68	0.00674	0.0667	2.73016	-3.58207	0.0552
C11orf74	0.0018	0.0261	-3.15308	-2.37817	-0.0205
C11orf96	0.00803	0.0751	2.67041	-3.739	0.0108
C14orf159	1.16e-06	0.000118	4.97455	4.5717	0.143
C14orf166	4.04e-05	0.00168	-4.17338	1.17565	-0.138
C14orf2	0.000456	0.0098	-3.54879	-1.10667	-0.108
C17orf62	0.00609	0.0623	2.76453	-3.49031	0.0771
C18orf21	0.00158	0.0237	-3.19261	-2.2574	-0.0585
C19orf12	0.000621	0.0123	3.46254	-1.39555	0.0968
C19orf35	0.00836	0.0774	2.65675	-3.77441	0.0696
C19orf43	0.000839	0.0152	-3.37707	-1.67539	-0.066
C19orf43	0.00671	0.0665	-2.7316	-3.57825	-0.0562
C19orf54	0.00792	0.0744	2.67515	-3.72667	0.0296
C1GALT1C1	0.00642	0.0645	-2.74665	-3.53819	-0.0857
C1orf132	2.65e-05	0.00121	4.2747	1.57671	0.0908
C1orf162	3.79e-05	0.0016	4.18913	1.23744	0.136
C1orf43	0.000944	0.0165	-3.34322	-1.78448	-0.0721
C1QBP	0.000267	0.00668	-3.69406	-0.60551	-0.081
C1QL1	0.00725	0.0702	-2.70562	-3.64692	-0.0143
C1RL	0.00337	0.0408	2.9581	-2.95337	0.0717
C2	0.00623	0.0633	2.75661	-3.51157	0.0196
C20orf24	4.79e-05	0.00189	4.13192	1.01398	0.123
C20orf24	0.00292	0.037	3.00316	-2.82351	0.0788
C21orf58	0.00478	0.0524	2.84473	-3.27201	0.0858
C2orf49	0.00152	0.0231	-3.20307	-2.2252	-0.0425
C2orf68	2.12e-05	0.00104	4.3269	1.7866	0.0987
C2orf69	0.000774	0.0144	3.40038	-1.59972	0.0964
C2orf74	9.55e-05	0.00314	-3.96058	0.36102	-0.0613
C2orf76	0.00432	0.0488	-2.87784	-3.18015	-0.0454
C4orf3	0.000505	0.0106	-3.52022	-1.20308	-0.102
C5AR1	0.009	0.0816	2.63083	-3.84113	0.127
C5AR2	0.000931	0.0164	3.34739	-1.7711	0.047
C5orf24	0.00238	0.032	3.06646	-2.63794	0.044
C5orf51	0.00946	0.0844	2.61361	-3.88511	0.0451
C6orf48	0.000913	0.0162	-3.35297	-1.75315	-0.136
C7orf26	0.00368	0.0434	2.92995	-3.03358	0.0562
C7orf43	6.31e-07	7.6e-05	5.10203	5.15823	0.111
C8orf37	9.2e-05	0.00305	3.96995	0.39607	0.121
C8orf58	0.00324	0.0396	2.97015	-2.91884	0.0225
C8orf59	0.00103	0.0177	-3.3174	-1.86696	-0.119
C9orf142	0.00816	0.0761	2.6648	-3.75356	0.0773
C9orf66	0.00168	0.0248	3.17405	-2.31427	0.0444
C9orf69	0.0008	0.0147	3.39066	-1.63133	0.0611
C9orf85	0.00192	0.0273	-3.13245	-2.44067	-0.0349
CACNA1E	0.000747	0.014	3.41049	-1.56674	0.0422
CACTIN	0.00156	0.0235	3.19502	-2.24999	0.0333
CACYBP	0.00365	0.0431	-2.93241	-3.02662	-0.0538
CALCOCO1	0.00886	0.0806	2.63626	-3.8272	0.0459
CALHM2	0.000348	0.00806	3.62248	-0.85473	0.0581
CALM2	0.000137	0.00412	-3.86844	0.02004	-0.146
CAMK2G	0.00226	0.0308	3.08255	-2.59021	0.076
CANX	0.00384	0.0447	2.91642	-3.07189	0.0617
CAPN1	0.000789	0.0146	3.39471	-1.61817	0.1
CAPN15	3.38e-05	0.00147	4.21679	1.34646	0.116
CAPNS1	0.00214	0.0295	3.09971	-2.53903	0.0988
CAPZA2	0.00496	0.0536	-2.83266	-3.30525	-0.165
CARD14	8.82e-05	0.00298	-3.98069	0.43638	-0.0838
CARD16	1.26e-05	0.000705	-4.44928	2.28738	-0.0614
CARD16	9.36e-05	0.00309	-3.96567	0.38006	-0.0671
CARD8	3.99e-06	0.000301	4.70755	3.38355	0.135
CARD9	0.00749	0.0717	2.69452	-3.67606	0.084
CARS2	0.00541	0.0569	2.80388	-3.38394	0.0595
CASP1	0.000928	0.0164	-3.3483	-1.76815	-0.136
CASP1	0.00224	0.0306	-3.08504	-2.5828	-0.123
CASP3	0.0087	0.0796	-2.64285	-3.81026	-0.107
CASP4	0.00015	0.00438	-3.84591	-0.06224	-0.123
CASZ1	0.00384	0.0447	2.91622	-3.07245	0.0563
CBL	7.94e-05	0.00273	4.00694	0.53526	0.106
CBL	0.000179	0.00497	3.79997	-0.22866	0.12
CBWD5	0.00886	0.0805	-2.63644	-3.82673	-0.047
CBX3	1.99e-06	0.000179	-4.85925	4.05183	-0.131
CBX4	7.53e-05	0.00263	4.02034	0.58596	0.0744
CBX6	0.00262	0.0342	3.03711	-2.72443	0.071
CBX7	0.000416	0.00921	3.57411	-1.02062	0.0685
CC2D1A	0.00242	0.0323	3.06211	-2.6508	0.0353
CCBE1	0.00117	0.0193	3.28128	-1.98141	0.11
CCDC106	0.00377	0.0442	-2.92179	-3.05669	-0.0586
CCDC12	0.000237	0.00613	-3.72503	-0.49628	-0.0702
CCDC125	0.00273	0.0352	3.02483	-2.7604	0.0875
CCDC130	0.00533	0.0562	2.80925	-3.36931	0.0747
CCDC146	0.00336	0.0407	-2.95887	-2.95117	-0.0463
CCDC15	0.00884	0.0805	-2.6371	-3.82504	-0.051
CCDC155	0.00653	0.0652	2.74098	-3.55332	0.0224
CCDC167	0.000192	0.00523	-3.78032	-0.29931	-0.0752
CCDC25	0.00109	0.0184	-3.30151	-1.91746	-0.0466
CCDC25	0.0012	0.0196	-3.27221	-2.00995	-0.0693
CCDC34	4.21e-07	5.62e-05	-5.18524	5.54769	-0.0846
CCDC53	2.61e-08	7.2e-06	-5.73359	8.24081	-0.18
CCDC58	5.09e-05	0.00197	-4.11722	0.95699	-0.0583
CCDC59	0.000521	0.0108	-3.51154	-1.23224	-0.114
CCDC90B	1.54e-05	0.000823	-4.40217	2.09317	-0.136
CCDC91	0.00556	0.0582	-2.7948	-3.40861	-0.0618
CCDC97	0.00118	0.0193	3.27875	-1.98938	0.0718
CCM2	0.000265	0.00665	3.69542	-0.60072	0.0939
CCNB1IP1	0.00102	0.0176	-3.32115	-1.85503	-0.0435
CCND3	6.97e-08	1.5e-05	5.54432	7.28678	0.165
CCNH	0.00358	0.0425	-2.93844	-3.00948	-0.0549
CCNJL	0.0032	0.0393	2.97424	-2.90707	0.101
CCNY	0.00105	0.0179	3.31224	-1.88339	0.0904
CCR6	0.000146	0.00429	-3.85295	-0.03656	-0.101
CCT2	0.000242	0.00623	-3.71973	-0.51505	-0.098
CCT8	0.00611	0.0623	-2.76327	-3.49372	-0.0774
CD14	0.000432	0.00942	3.56335	-1.05726	0.169
CD163	3.99e-06	0.000301	4.70769	3.38415	0.143
CD163	4.01e-06	0.000302	4.70665	3.37963	0.0634
CD163	6.85e-06	0.000456	4.58748	2.86733	0.154
CD19	0.00474	0.0522	-2.84734	-3.2648	-0.131
CD1D	0.00585	0.0603	2.77807	-3.45388	0.0907
CD226	4.14e-05	0.00171	-4.16765	1.15324	-0.0954
CD300A	0.00052	0.0108	3.51198	-1.23075	0.102
CD3D	2.91e-07	4.22e-05	-5.26022	5.903	-0.317
CD3D	3.28e-06	0.000262	-4.75073	3.57195	-0.296
CD44	0.00583	0.0601	2.77939	-3.45031	0.0621
CD52	0.0021	0.0292	-3.1049	-2.52349	-0.244
CD53	6.05e-05	0.00224	4.07478	0.79349	0.0788
CD53	6.85e-05	0.00246	4.04369	0.67468	0.0861
CD58	0.00122	0.0197	-3.26929	-2.01912	-0.11
CD58	0.00299	0.0375	-2.99537	-2.8461	-0.118
CD68	0.000193	0.00525	3.77897	-0.30413	0.146
CD68	0.00115	0.0191	3.2847	-1.9706	0.101
CD72	9.15e-06	0.000557	-4.52198	2.59057	-0.102
CD79A	0.000222	0.00579	-3.74267	-0.43374	-0.145
CD79B	3.78e-06	0.00029	-4.72001	3.43774	-0.194
CD79B	7.57e-05	0.00264	-4.01886	0.58035	-0.161
CD79B	0.000608	0.0121	-3.46866	-1.37527	-0.2
CD83	0.000279	0.0069	-3.68212	-0.64736	-0.0507
CD86	0.00219	0.03	-3.09292	-2.55931	-0.0102
CD93	0.00315	0.0389	2.97891	-2.89363	0.124
CDAN1	3.89e-05	0.00163	4.18284	1.21272	0.12
CDC26	2.56e-06	0.000216	-4.80528	3.81204	-0.114
CDC42SE1	0.00019	0.00517	3.78399	-0.28614	0.127
CDC42SE1	0.000739	0.0139	3.41352	-1.55684	0.094
CDC5L	0.00265	0.0345	-3.03367	-2.7345	-0.0596
CDH23	0.00638	0.0643	-2.74869	-3.53275	-0.0207
CDK13	5.64e-05	0.00213	4.09211	0.86007	0.0598
CDK13	0.000668	0.0129	3.44207	-1.46317	0.0566
CDK3	0.00692	0.0679	2.72143	-3.6052	0.0155
CDK5R1	0.000186	0.00512	3.7892	-0.26742	0.104
CDK5R1	0.00378	0.0443	2.92145	-3.05765	0.0373
CDK5RAP3	1.55e-06	0.000145	4.91288	4.29237	0.131
CDK5RAP3	2.27e-05	0.00109	4.31083	1.72176	0.115
CDKAL1	0.00495	0.0535	-2.83328	-3.30353	-0.0266
CDKN2C	0.000469	0.01	-3.54065	-1.13422	-0.0489
CDV3	0.000838	0.0152	-3.37763	-1.6736	-0.0859
CDV3	0.00708	0.0691	-2.71338	-3.62647	-0.0717
CEACAM3	0.0057	0.0593	2.7864	-3.43137	0.0918
CEBPB	8.39e-05	0.00287	3.99309	0.48302	0.165
CEBPD	5.74e-05	0.00216	4.08775	0.84332	0.173
CEBPG	0.0073	0.0706	-2.70298	-3.65388	-0.0606
CEBPZ	8.4e-05	0.00287	-3.99297	0.48257	-0.156
CECR1	0.000118	0.00369	3.90731	0.16302	0.179
CELA1	0.00497	0.0537	-2.83234	-3.30612	-0.03
CELF1	0.00988	0.0871	2.59813	-3.92441	0.029
CELF2	6.77e-06	0.000453	4.59015	2.87869	0.11
CELF2	0.0018	0.0261	3.15179	-2.3821	0.066
CENPN	0.00133	0.0211	-3.24246	-2.10308	-0.0219
CENPT	0.00899	0.0814	2.6315	-3.83943	0.0618
CENPW	0.00241	0.0323	-3.06256	-2.64946	-0.0246
CEP350	0.00108	0.0183	3.30452	-1.90792	0.0745
CEP85L	0.00138	0.0216	-3.23145	-2.13735	-0.0665
CEPT1	0.00334	0.0405	-2.96112	-2.94472	-0.096
CEPT1	0.00844	0.0779	-2.65333	-3.78325	-0.0831
CERS2	0.000253	0.00642	3.70813	-0.55599	0.0654
CERS2	0.00528	0.0559	2.81192	-3.36202	0.0521
CETN2	2.21e-14	1.01e-10	-8.07357	21.9143	-0.18
CETN3	2.87e-05	0.00129	-4.25604	1.50221	-0.0866
CFD	0.00793	0.0745	2.67483	-3.7275	0.246
CFDP1	7.65e-09	2.93e-06	-5.9632	9.43161	-0.128
CFL1	8.51e-06	0.000533	4.53852	2.66011	0.142
CFLAR	6.59e-08	1.43e-05	5.55518	7.34087	0.225
CFP	0.00316	0.039	2.97781	-2.89681	0.0897
CGRRF1	0.00308	0.0383	-2.98601	-2.87316	-0.0613
CHCHD4	0.00962	0.0854	-2.60768	-3.90019	-0.0433
CHCHD6	0.00998	0.0877	-2.59463	-3.93328	-0.0139
CHCHD7	0.00126	0.0203	-3.2587	-2.05234	-0.0666
CHD2	1.84e-05	0.000942	-4.36087	1.92438	-0.0715
CHD6	0.00388	0.0451	2.91246	-3.08306	0.0345
CHFR	4.57e-05	0.00183	4.14368	1.05967	0.0883
CHI3L2	0.000139	0.00416	-3.86565	0.00983	-0.0123
CHIC2	0.00602	0.0617	2.76853	-3.47957	0.0713
CHKA	0.00122	0.0197	3.26912	-2.01965	0.0466
CHMP5	3.66e-05	0.00156	-4.19723	1.2693	-0.172
CHMP5	0.000418	0.00926	-3.57233	-1.02669	-0.15
CHMP5	0.000706	0.0134	-3.42629	-1.51503	-0.205
CHPF2	0.00219	0.03	3.09258	-2.56031	0.0535
CHRNA10	0.000499	0.0105	3.52368	-1.19145	0.043
CHST15	0.000957	0.0167	3.33935	-1.79686	0.141
CIDEB	0.00059	0.0118	3.47713	-1.34713	0.0927
CIDECP	0.00989	0.0871	-2.59786	-3.9251	-0.0669
CINP	0.00561	0.0586	-2.79179	-3.41679	-0.0203
CIR1	0.000158	0.00453	-3.83223	-0.11198	-0.087
CISD1	8.86e-05	0.00298	-3.97946	0.43175	-0.114
CISD1	0.000478	0.0102	-3.53556	-1.1514	-0.106
CKAP5	0.000471	0.01	3.53955	-1.13792	0.0794
CKLF	0.000174	0.00489	-3.80703	-0.20321	-0.169
CKS1B	6.41e-07	7.66e-05	-5.09867	5.14261	-0.113
CKS1B	4.72e-06	0.000341	-4.67056	3.22329	-0.0718
CKS2	6.24e-05	0.00229	-4.06678	0.76284	-0.0876
CKS2	0.000168	0.00477	-3.81582	-0.17144	-0.0533
CLC	2.29e-08	6.72e-06	-5.75848	8.36813	-0.504
CLCN6	0.00226	0.0307	3.08319	-2.58831	0.0412
CLCN7	0.000284	0.00698	3.67701	-0.66526	0.132
CLDN9	0.000154	0.00447	3.83858	-0.0889	0.0661
CLDND2	0.00116	0.0192	3.28297	-1.97608	0.106
CLEC16A	0.00221	0.0301	3.09051	-2.56651	0.0623
CLEC1B	0.00141	0.0219	-3.22492	-2.15763	-0.0919
CLEC2D	0.00663	0.0658	-2.73598	-3.56663	-0.128
CLEC4A	3.14e-05	0.00139	-4.23386	1.41403	-0.152
CLEC4A	0.000137	0.00412	-3.86893	0.02184	-0.167
CLEC4D	0.00043	0.00941	-3.56444	-1.05355	-0.0735
CLEC4E	0.00639	0.0643	2.74822	-3.534	0.0647
CLEC7A	0.00211	0.0292	-3.10449	-2.52473	-0.0161
CLEC9A	0.00102	0.0176	-3.32082	-1.85607	-0.0143
CLECL1	0.000181	0.00503	-3.79649	-0.24119	-0.0591
CLIC3	0.00473	0.0521	2.8486	-3.26132	0.125
CLN3	0.0024	0.0322	3.0647	-2.64315	0.0518
CLNS1A	0.000695	0.0133	-3.43105	-1.49942	-0.12
CLPX	0.00175	0.0256	-3.16092	-2.35434	-0.0519
CMC2	0.000433	0.00942	-3.56293	-1.05868	-0.13
CMSS1	1.01e-05	0.000594	-4.50054	2.50069	-0.066
CMSS1	0.00339	0.041	-2.95567	-2.96034	-0.028
CMTM2	2.82e-06	0.000233	-4.78425	3.71917	-0.282
CMTM3	3.95e-05	0.00165	4.17857	1.19599	0.101
CMTM4	0.000653	0.0127	3.44826	-1.44275	0.0372
CMTM7	0.000928	0.0164	3.3482	-1.76847	0.0944
CMTM7	0.00639	0.0643	2.7481	-3.53431	0.0663
CMTR1	0.00165	0.0245	3.17952	-2.29754	0.0589
CNBP	1.33e-05	0.000732	-4.43594	2.23218	-0.16
CNBP	4.69e-05	0.00186	-4.13731	1.0349	-0.134
CNDP2	0.000961	0.0168	3.33802	-1.80112	0.0981
CNNM3	0.000306	0.00733	3.65717	-0.7345	0.112
CNNM3	0.00166	0.0247	3.17598	-2.30838	0.0398
CNOT11	0.00351	0.042	-2.94496	-2.99091	-0.0592
CNOT4	0.00307	0.0382	-2.9876	-2.86855	-0.0438
CNOT7	0.00783	0.0739	-2.67926	-3.71595	-0.0507
CNPY2	2.28e-05	0.00109	-4.31027	1.7195	-0.0822
CNPY2	0.00145	0.0224	-3.21701	-2.18215	-0.0739
CNTNAP2	0.00107	0.0182	-3.30639	-1.90196	-0.0779
COASY	0.000139	0.00417	3.86483	0.00682	0.0602
COASY	0.00126	0.0203	3.25798	-2.0546	0.0722
COG1	0.00539	0.0568	2.80532	-3.38003	0.0346
COG5	0.00797	0.0748	-2.67307	-3.73209	-0.0169
COMMD1	0.000332	0.00782	-3.635	-0.81144	-0.0733
COMMD3	0.000189	0.00515	-3.78531	-0.2814	-0.168
COMMD6	4.32e-05	0.00176	-4.15717	1.11227	-0.395
COMMD8	7.9e-05	0.00273	-4.00843	0.54091	-0.178
COPA	3.49e-06	0.000273	4.73754	3.51424	0.119
COPS3	0.00542	0.057	-2.80342	-3.38519	-0.0652
COPS4	1.43e-05	0.000772	-4.41999	2.1664	-0.13
COPS5	2.92e-07	4.22e-05	-5.25987	5.90135	-0.185
COPS7A	0.00214	0.0295	3.1001	-2.53785	0.0578
COPS8	0.00155	0.0234	-3.19761	-2.24202	-0.048
COPS8	0.00672	0.0665	-2.7315	-3.57852	-0.0675
COQ10A	0.0076	0.0724	2.68957	-3.68904	0.0858
COQ5	3.35e-05	0.00146	-4.21881	1.35444	-0.122
COQ8B	0.00049	0.0103	3.52864	-1.17472	0.0534
CORO2A	0.000611	0.0121	3.46737	-1.37955	0.0673
CORO7	0.00102	0.0175	3.32222	-1.8516	0.106
COX14	5.24e-06	0.00037	-4.6476	3.12436	-0.0888
COX16	7.99e-06	0.000513	-4.55275	2.72017	-0.169
COX17	2.46e-13	6.48e-10	-7.7041	19.5473	-0.255
COX5B	0.00569	0.0592	-2.78722	-3.42916	-0.0678
COX6A1	7.28e-07	8.4e-05	-5.07213	5.01956	-0.131
COX6C	9.23e-07	0.000101	-5.02269	4.79171	-0.297
COX7A2	4.93e-05	0.00192	-4.12482	0.98643	-0.267
COX7B	8.85e-06	0.000546	-4.52958	2.62249	-0.23
COX7C	6.24e-06	0.000425	-4.60843	2.95657	-0.408
CPEB4	0.00512	0.0548	2.82247	-3.3332	0.114
CPQ	0.000327	0.00773	3.63905	-0.79743	0.105
CPQ	0.00858	0.0788	2.64774	-3.79768	0.0625
CPT1B	0.00239	0.032	3.06626	-2.63854	0.0669
CPT2	0.00753	0.072	2.69233	-3.68182	0.0478
CR1	0.00759	0.0724	2.68978	-3.68848	0.0457
CRBN	0.00285	0.0364	-3.01108	-2.80048	-0.148
CRBN	0.00413	0.0472	-2.8927	-3.13862	-0.0936
CRCP	0.00256	0.0337	3.0442	-2.7036	0.104
CREB1	0.00322	0.0394	2.97206	-2.91334	0.0826
CREB5	0.000282	0.00694	3.67915	-0.65777	0.172
CREBBP	3.45e-06	0.000271	4.73991	3.5246	0.173
CREBBP	8.61e-05	0.00292	3.98675	0.45915	0.139
CREBRF	4.46e-09	1.91e-06	6.06199	9.95508	0.184
CREBRF	1.07e-08	3.86e-06	5.90091	9.10499	0.182
CRIPT	0.000161	0.00462	-3.82653	-0.13267	-0.0888
CRISPLD2	0.000152	0.00445	3.84122	-0.07932	0.222
CRLF1	0.00782	0.0738	2.67975	-3.71469	0.0259
CRTC2	0.000649	0.0126	3.45035	-1.43585	0.0615
CRYZ	0.00314	0.0388	-2.98049	-2.88909	-0.096
CRYZL1	3.68e-06	0.000284	-4.72564	3.46228	-0.0764
CSAD	9.42e-07	0.000101	5.01839	4.772	0.135
CSE1L	0.00459	0.0509	-2.85837	-3.23429	-0.0586
CSF1R	0.00344	0.0414	2.95169	-2.9717	0.134
CSF2RA	1.15e-05	0.000659	4.46901	2.36921	0.145
CSF2RA	0.0019	0.0271	3.13641	-2.4287	0.0975
CSF3R	5.58e-05	0.00213	4.09463	0.86979	0.184
CSF3R	0.00293	0.0371	3.00183	-2.82735	0.129
CSNK1D	0.00766	0.0728	2.6865	-3.69708	0.0858
CSNK1E	0.00267	0.0347	-3.03177	-2.74007	-0.0244
CSNK1G2	1.02e-09	6.44e-07	6.32661	11.389	0.196
CSRNP1	0.00208	0.0289	3.1088	-2.51182	0.0999
CST3	0.00113	0.0189	3.29	-1.95389	0.135
CST7	0.00461	0.0511	2.85706	-3.23792	0.136
CSTB	0.00292	0.0369	3.00367	-2.82203	0.0876
CTAGE5	0.000204	0.00545	3.76483	-0.35474	0.0751
CTAGE6	0.00458	0.0509	2.85864	-3.23354	0.0268
CTDNEP1	0.000447	0.00964	3.55435	-1.08783	0.0786
CTDSP1	0.00123	0.0199	3.26496	-2.03274	0.0819
CTGF	0.00404	0.0465	-2.89938	-3.11987	-0.0177
CTNNA1	0.000378	0.00859	3.60011	-0.93169	0.119
CTNNA1	0.000986	0.0171	3.33077	-1.82432	0.0937
CTNS	0.00262	0.0342	3.03747	-2.72336	0.0609
CTRL	0.002	0.0282	3.1197	-2.47909	0.0475
CTSS	5.92e-06	0.000406	4.62011	3.0065	0.159
CTSW	0.00304	0.0379	2.9903	-2.86077	0.127
CUEDC1	0.00729	0.0705	2.70354	-3.65239	0.0891
CUTC	6.97e-06	0.000461	-4.58358	2.85076	-0.119
CUX1	6.54e-05	0.00237	4.05524	0.71873	0.122
CUX1	0.00877	0.08	-2.64	-3.81759	-0.00761
CWC15	1.07e-10	1.04e-07	-6.71793	13.592	-0.194
CWC25	0.00049	0.0103	3.52881	-1.17416	0.0629
CWC27	8.56e-06	0.000535	-4.53702	2.65379	-0.102
CWF19L2	0.000387	0.00873	-3.59381	-0.95331	-0.0925
CXCL14	0.00577	0.0598	2.78231	-3.44242	0.051
CXCL16	0.00337	0.0408	2.95744	-2.95528	0.118
CXCR5	0.000537	0.011	-3.50315	-1.26035	-0.0443
CXCR5	0.00981	0.0866	-2.60077	-3.91773	-0.11
CXorf21	0.00971	0.086	-2.60443	-3.90845	-0.0242
CXorf40A	0.0057	0.0593	-2.78677	-3.43036	-0.0155
CYB561D2	0.00488	0.0531	2.83785	-3.29096	0.0441
CYB5R3	0.0018	0.0261	3.15228	-2.38062	0.117
CYBA	0.000979	0.017	3.33284	-1.8177	0.103
CYC1	0.00254	0.0335	3.04734	-2.69436	0.0619
CYP2D7	0.00667	0.0661	2.73405	-3.57175	0.0175
CYP4F3	7.91e-05	0.00273	4.00788	0.53882	0.214
CYP4F3	0.00522	0.0555	2.81563	-3.35189	0.17
CYTH1	1.06e-05	0.000613	4.4893	2.45373	0.12
CYTH1	0.00288	0.0368	3.00708	-2.81211	0.0643
CYTH2	0.00088	0.0158	3.36365	-1.71875	0.0683
CYTH4	0.00271	0.035	3.02676	-2.75475	0.103
DAAM2	0.000369	0.00845	3.60623	-0.9107	0.0452
DAGLB	0.000399	0.00891	3.58542	-0.98202	0.0775
DAPK2	0.00326	0.0398	2.96799	-2.92504	0.0707
DAPP1	0.000189	0.00515	3.7851	-0.28216	0.111
DARS	0.000145	0.00429	-3.85359	-0.03424	-0.0923
DBI	5e-07	6.54e-05	-5.15001	5.38215	-0.396
DBI	2.36e-06	0.000203	-4.82292	3.89016	-0.14
DBN1	0.000477	0.0101	3.53616	-1.14937	0.0751
DBNDD2	0.0048	0.0525	2.84383	-3.27448	0.0698
DCAF13	0.00294	0.0371	-3.00069	-2.83068	-0.0331
DCAF15	4.69e-05	0.00186	4.13704	1.03385	0.0634
DCAF17	0.00462	0.0511	-2.85629	-3.24005	-0.016
DCAF5	0.00265	0.0345	3.03337	-2.73539	0.0472
DCLRE1C	0.000211	0.0056	3.75558	-0.38777	0.0877
DCTN1	5.13e-05	0.00199	4.11509	0.94876	0.11
DCTN6	1.94e-05	0.000983	-4.34815	1.87269	-0.1
DCUN1D5	8.85e-05	0.00298	-3.9798	0.43304	-0.0854
DCUN1D5	0.00139	0.0216	-3.23095	-2.13892	-0.0755
DDHD2	0.000385	0.00871	-3.59506	-0.94903	-0.0554
DDIT4	0.00516	0.0551	2.81986	-3.34034	0.0973
DDX1	0.000164	0.00468	-3.82287	-0.14594	-0.106
DDX17	9.9e-06	0.000586	4.50406	2.51544	0.205
DDX50	0.00018	0.005	-3.79817	-0.23515	-0.0969
DECR2	0.000707	0.0134	3.42612	-1.5156	0.0375
DEDD2	0.00135	0.0213	3.23785	-2.11745	0.0973
DEF8	4.21e-06	0.000311	4.69585	3.33271	0.152
DEF8	0.00768	0.0729	2.68564	-3.69932	0.0327
DEK	0.000952	0.0166	-3.34086	-1.79202	-0.156
DENND1C	2.02e-05	0.00101	4.3384	1.83313	0.11
DENND3	4.54e-05	0.00182	4.14485	1.06425	0.126
DENND4B	4.67e-06	0.000338	4.67305	3.23402	0.12
DENND5A	0.00234	0.0316	3.07215	-2.62108	0.0839
DENND5A	0.00441	0.0495	2.87143	-3.19802	0.0874
DENR	0.000154	0.00448	-3.83797	-0.09111	-0.109
DGAT1	0.000194	0.00525	3.77859	-0.30552	0.0828
DGKD	1.89e-06	0.000172	4.87016	4.10058	0.0949
DGKQ	6.52e-05	0.00236	4.05626	0.72261	0.127
DHDDS	0.00675	0.0667	2.72967	-3.58337	0.062
DHFR2	0.00236	0.0318	-3.06909	-2.63014	-0.0456
DHX16	0.000237	0.00613	3.72508	-0.49611	0.0725
DHX29	0.00142	0.022	-3.22408	-2.16026	-0.0609
DHX34	0.000647	0.0126	3.45101	-1.43367	0.108
DICER1	0.00119	0.0195	3.27573	-1.99889	0.0833
DIDO1	0.00028	0.00692	3.68056	-0.65285	0.0711
DIP2B	0.00215	0.0296	3.09832	-2.54318	0.0552
DISC1	9.36e-06	0.000568	4.51669	2.56836	0.0981
DKFZP564C152	0.00894	0.0811	2.63344	-3.83443	0.0401
DLD	0.000804	0.0148	-3.38925	-1.63592	-0.0697
DLG4	0.000391	0.0088	3.59101	-0.96288	0.0524
DMC1	0.00629	0.0637	2.75341	-3.52013	0.0953
DMWD	0.00249	0.0331	3.05304	-2.67759	0.0542
DNAH1	0.00117	0.0193	3.28049	-1.9839	0.0671
DNAJA1	1.72e-08	5.8e-06	-5.81227	8.64477	-0.291
DNAJA2	0.000238	0.00613	-3.72448	-0.49826	-0.112
DNAJB11	0.00108	0.0183	-3.30372	-1.91046	-0.058
DNAJC10	0.00565	0.0589	-2.78965	-3.42259	-0.0765
DNAJC25-GNG10	0.00234	0.0316	-3.07219	-2.62097	-0.0334
DNAJC28	1.14e-06	0.000118	4.97809	4.58782	0.132
DNAJC5	0.00547	0.0574	2.80005	-3.39436	0.0517
DNAJC7	5.34e-05	0.00206	-4.10531	0.91097	-0.0757
DNAJC8	1.27e-07	2.27e-05	-5.42617	6.70423	-0.161
DNAJC9	1.74e-05	0.000908	-4.37323	1.97475	-0.101
DNASE1L1	0.000492	0.0104	3.52752	-1.17852	0.0704
DNASE1L1	0.00965	0.0857	2.60647	-3.90328	0.0397
DNPH1	0.0057	0.0593	-2.78657	-3.43092	-0.053
DOCK2	0.000293	0.00712	3.66895	-0.69343	0.116
DOCK5	0.00895	0.0811	2.63305	-3.83543	0.0639
DOCK8	0.00867	0.0795	2.64393	-3.80749	0.0739
DPAGT1	0.000279	0.0069	3.68202	-0.64773	0.0635
DPCD	0.000701	0.0133	-3.42831	-1.50841	-0.0667
DPEP2	0.000688	0.0132	3.43355	-1.49119	0.129
DPH3	7.9e-05	0.00273	-4.00842	0.54084	-0.0843
DPH3	8.98e-05	0.00301	-3.97613	0.41925	-0.0493
DPH3	0.000122	0.0038	-3.89761	0.12722	-0.0756
DPH5	9.02e-05	0.00302	-3.97498	0.41493	-0.0957
DPM1	5.4e-06	0.000377	-4.64075	3.09496	-0.253
DPM1	2.55e-05	0.00119	-4.2835	1.61194	-0.175
DPP8	0.00877	0.08	2.64014	-3.81724	0.041
DPRXP4	4.86e-05	0.0019	4.12825	0.99975	0.102
DPY30	3.69e-07	5.07e-05	-5.21244	5.6761	-0.231
DRAM2	0.00658	0.0654	-2.73847	-3.56	-0.0688
DRG1	2.92e-11	3.6e-08	-6.93657	14.864	-0.114
DSCR3	0.00263	0.0343	3.03547	-2.72925	0.0496
DTD2	0.00425	0.0483	-2.88308	-3.16553	-0.0145
DTWD2	0.00043	0.00941	3.56491	-1.05195	0.101
DTX2	0.00363	0.0429	2.93406	-3.02193	0.0898
DUBR	0.000716	0.0136	3.42223	-1.52834	0.0185
DUS2	0.000655	0.0127	3.44756	-1.44507	0.0865
DUSP1	0.000654	0.0127	3.4482	-1.44295	0.174
DUSP18	0.0033	0.0401	2.96487	-2.93399	0.0806
DUSP8	0.00972	0.0861	2.6039	-3.90979	0.0478
DVL3	9.05e-05	0.00303	3.97413	0.41177	0.0729
DYNC1H1	6.53e-06	0.000441	4.5981	2.91251	0.111
DYNC1I2	0.00948	0.0846	-2.61278	-3.88722	-0.0542
DYNLT3	4.82e-05	0.00189	-4.13068	1.00916	-0.127
DYRK1B	0.00639	0.0643	2.74828	-3.53384	0.0473
DYRK4	0.00153	0.0232	-3.20148	-2.23011	-0.0551
DYSF	0.000556	0.0113	3.49354	-1.29248	0.229
E4F1	0.00297	0.0373	2.99799	-2.8385	0.0773
EAF2	0.00268	0.0348	-3.02995	-2.74541	-0.0407
EAPP	0.00205	0.0286	-3.11221	-2.50158	-0.0737
EBAG9	3.02e-05	0.00135	-4.24328	1.45143	-0.133
EBLN2	1.19e-06	0.000121	4.96818	4.54272	0.104
EBNA1BP2	0.000361	0.00831	-3.61248	-0.8892	-0.0778
ECHDC1	0.00382	0.0446	-2.91731	-3.06937	-0.0696
ECHDC3	8.35e-06	0.000529	4.54263	2.67743	0.129
ECT2L	0.00993	0.0873	2.59663	-3.9282	0.0182
EDC4	0.00521	0.0554	2.81651	-3.34949	0.0681
EDEM2	0.000119	0.00372	3.90544	0.15611	0.0634
EDNRB	0.005	0.0539	2.83028	-3.31177	0.0109
EED	0.00767	0.0729	-2.68617	-3.69792	-0.0415
EEF1A1	8.96e-07	9.84e-05	-5.02872	4.81941	-0.28
EEF1A1	1.56e-05	0.00083	-4.39962	2.08271	-0.208
EEF1A1	1.84e-05	0.000942	-4.36104	1.92507	-0.225
EEF1AKMT1	0.00108	0.0183	-3.30533	-1.90534	-0.0407
EEF1B2	8.87e-08	1.72e-05	-5.49732	7.05382	-0.374
EEF1B2	1.33e-06	0.000129	-4.94626	4.44321	-0.339
EEF1B2	0.000101	0.00329	-3.94568	0.3054	-0.0449
EEF1B2	0.000153	0.00445	-3.84053	-0.0818	-0.065
EEF1D	1.07e-05	0.000619	-4.48663	2.4426	-0.0996
EEF1E1	0.000239	0.00617	-3.72276	-0.50432	-0.106
EEF1G	0.00479	0.0525	-2.84445	-3.27278	-0.12
EFEMP2	0.00479	0.0525	2.84404	-3.27392	0.0252
EFHD2	8.82e-07	9.79e-05	5.03203	4.8346	0.17
EFL1	0.000517	0.0107	-3.51375	-1.22482	-0.0365
EFL1	0.00243	0.0324	-3.06081	-2.65465	-0.0335
EFTUD2	0.00253	0.0335	3.0474	-2.69418	0.0658
EGFL6	0.000591	0.0118	3.47645	-1.34941	0.013
EGLN2	0.00283	0.0362	3.01346	-2.79356	0.0896
EGLN2	0.00914	0.0824	2.62547	-3.85485	0.0546
EHBP1L1	0.000475	0.0101	3.53739	-1.14523	0.114
EHD1	0.000607	0.0121	3.46904	-1.37401	0.113
EID2	0.00824	0.0767	-2.66156	-3.76197	-0.0388
EIF2AK2	0.0061	0.0623	2.76419	-3.49125	0.12
EIF2B4	0.000523	0.0108	3.51061	-1.23536	0.0655
EIF3D	8.97e-06	0.000552	-4.52653	2.60966	-0.115
EIF3E	5.61e-09	2.31e-06	-6.02013	9.73248	-0.384
EIF3I	0.00157	0.0236	-3.19389	-2.25346	-0.0708
EIF3M	4.21e-06	0.000311	-4.69602	3.33347	-0.125
EIF4B	0.00112	0.0187	-3.2947	-1.93903	-0.0903
EIF4E	0.00303	0.0379	-2.99115	-2.85831	-0.0247
EIF4G1	0.000503	0.0105	3.52145	-1.19895	0.0832
EIF4G1	0.00628	0.0636	2.75416	-3.51812	0.0608
ELF2	0.00215	0.0296	3.0976	-2.54534	0.0843
ELF4	2.64e-05	0.00121	4.27544	1.57965	0.133
ELL	0.00114	0.019	3.28808	-1.95993	0.0908
ELMO2	1.5e-05	0.000807	4.40812	2.11759	0.083
ELMOD2	0.00218	0.0299	-3.09431	-2.55515	-0.0445
ELOVL1	0.0004	0.00893	3.58432	-0.98577	0.0498
ELP2	0.00872	0.0798	-2.64176	-3.81307	-0.0453
ELP6	0.00494	0.0535	-2.83376	-3.30221	-0.0269
EMC6	0.0043	0.0486	-2.87943	-3.17573	-0.0439
EMC7	0.0011	0.0185	3.29924	-1.92464	0.0572
EMG1	3.55e-05	0.00152	-4.20478	1.29905	-0.108
EMILIN2	0.000742	0.0139	3.4124	-1.56049	0.117
EML3	0.00268	0.0348	3.02948	-2.74678	0.0834
EML4	0.000296	0.00716	-3.66612	-0.70331	-0.12
ENKD1	0.00965	0.0856	2.60669	-3.9027	0.0439
ENO1	0.000828	0.0151	3.38093	-1.66291	0.106
ENSA	8.73e-08	1.72e-05	-5.5004	7.06909	-0.11
ENSA	8.7e-05	0.00295	-3.98403	0.44893	-0.0818
ENTPD6	0.00994	0.0874	2.59597	-3.92988	0.0398
ENY2	1.88e-08	6.17e-06	-5.79544	8.55799	-0.289
EP300	0.00732	0.0707	2.70237	-3.65547	0.076
EPB41	0.00934	0.0837	-2.61811	-3.87366	-0.0411
EPB41L4A-AS1	0.00149	0.0228	-3.20877	-2.20763	-0.101
EPG5	0.00456	0.0507	2.86054	-3.22827	0.0418
EPHA10	0.00146	0.0224	-3.21585	-2.18573	-0.0246
EPN1	0.000732	0.0138	3.41601	-1.54872	0.115
ERCC1	0.00953	0.0849	2.61098	-3.89181	0.0528
ERGIC1	0.00138	0.0216	3.23107	-2.13855	0.106
ERGIC3	9.27e-06	0.000564	-4.51905	2.57827	-0.0793
ERH	2.01e-08	6.31e-06	-5.78285	8.49323	-0.236
ESCO1	0.00136	0.0213	-3.23589	-2.12355	-0.057
ESD	2.08e-05	0.00102	-4.33171	1.80605	-0.0938
ESD	0.000356	0.00822	-3.61605	-0.8769	-0.0511
ETFA	0.000264	0.00662	-3.69707	-0.59491	-0.0923
ETS2	0.00315	0.0389	2.97886	-2.89376	0.0722
EVI2A	0.00179	0.026	-3.154	-2.37539	-0.208
EWSR1	0.00193	0.0273	3.13157	-2.4433	0.0657
EWSR1	0.0052	0.0554	2.81702	-3.34809	0.0593
EXOC7	2.16e-05	0.00105	4.32316	1.77147	0.0967
EXOSC1	0.00388	0.0451	-2.91288	-3.08188	-0.0745
EXOSC10	0.00493	0.0534	2.83455	-3.30004	0.058
EXOSC3	0.00394	0.0456	-2.90779	-3.09623	-0.0566
EXOSC3	0.00488	0.0531	-2.83783	-3.29104	-0.0465
EXOSC7	0.000107	0.00344	-3.9308	0.25002	-0.0715
EXOSC9	9.07e-06	0.000556	-4.52384	2.59838	-0.074
EXOSC9	0.000133	0.00404	-3.87594	0.04754	-0.0691
F5	0.00574	0.0596	2.78403	-3.43777	0.0918
FABP5	8.08e-09	3.05e-06	-5.95309	9.37843	-0.0742
FAM107B	0.000385	0.00871	-3.59504	-0.94909	-0.11
FAM126B	0.00231	0.0313	3.07636	-2.6086	0.118
FAM127A	0.000826	0.0151	3.38181	-1.66007	0.0628
FAM129A	0.00849	0.0782	2.65122	-3.7887	0.141
FAM131A	0.00056	0.0114	3.49161	-1.2989	0.0578
FAM155B	0.00796	0.0747	2.67351	-3.73093	0.0248
FAM156A	0.00295	0.0371	3.00041	-2.83148	0.0457
FAM156B	4.92e-05	0.00192	4.12525	0.9881	0.0702
FAM160A2	4.05e-05	0.00168	4.17264	1.17275	0.0819
FAM160B1	0.0067	0.0664	2.73225	-3.57652	0.0284
FAM162A	0.00395	0.0457	-2.9067	-3.0993	-0.0446
FAM179A	0.00862	0.0791	2.64589	-3.80244	0.0709
FAM189B	0.00109	0.0184	3.30281	-1.91334	0.0662
FAM193A	0.0013	0.0207	3.25047	-2.07808	0.0521
FAM19A2	0.00448	0.0501	-2.86592	-3.21335	-0.00874
FAM209B	0.00965	0.0857	2.60636	-3.90355	0.0315
FAM210A	0.000763	0.0142	-3.40437	-1.58673	-0.0171
FAM212B	0.0051	0.0547	2.82352	-3.33033	0.111
FAM213A	4.1e-05	0.0017	4.17007	1.16268	0.107
FAM21A	2.12e-05	0.00104	4.32771	1.78988	0.129
FAM220A	0.000574	0.0116	-3.48469	-1.32198	-0.066
FAM32A	1.16e-07	2.11e-05	-5.4438	6.7905	-0.11
FAM46A	0.00378	0.0443	2.921	-3.05893	0.0738
FAM53C	0.00187	0.0269	3.14061	-2.41598	0.132
FAM63A	0.00303	0.0379	2.99148	-2.85734	0.0766
FAM65B	0.000251	0.0064	3.70987	-0.54986	0.139
FAM96A	0.000487	0.0103	-3.53031	-1.16912	-0.0959
FAM96A	0.00061	0.0121	-3.46765	-1.37863	-0.147
FANCB	0.0066	0.0656	-2.73744	-3.56273	-0.019
FANCG	0.000638	0.0125	3.4552	-1.41984	0.0606
FARSB	0.00324	0.0396	2.97067	-2.91735	0.0659
FASTK	0.000387	0.00873	3.59382	-0.95328	0.0523
FASTK	0.00697	0.0682	2.71889	-3.61193	0.0625
FASTKD2	0.000213	0.00562	-3.75324	-0.39612	-0.0352
FBL	0.00852	0.0783	-2.65007	-3.79166	-0.0803
FBRS	0.000761	0.0142	3.40505	-1.58451	0.0904
FBXL18	0.008	0.0749	2.67168	-3.73569	0.0526
FBXL19-AS1	0.00656	0.0653	-2.73965	-3.55686	-0.0303
FBXL20	0.0035	0.0419	2.94587	-2.98832	0.0513
FBXL3	0.00604	0.062	-2.7671	-3.48342	-0.0718
FBXL6	0.000851	0.0154	3.3732	-1.68793	0.0411
FBXO32	0.00767	0.0729	2.68635	-3.69746	0.0577
FBXO38	0.000487	0.0103	3.53015	-1.16966	0.0638
FBXO4	0.00304	0.0379	-2.99078	-2.85936	-0.0384
FBXO6	0.00113	0.0189	3.29164	-1.9487	0.0971
FBXO8	0.00683	0.0674	-2.72576	-3.59375	-0.0497
FBXW5	0.00238	0.032	3.06656	-2.63765	0.0619
FCER1A	0.000157	0.00451	-3.83421	-0.10478	-0.28
FCER2	0.000391	0.0088	-3.59086	-0.96341	-0.136
FCF1	0.00319	0.0392	-2.97512	-2.90454	-0.0279
FCGR2A	0.00879	0.0802	2.63902	-3.82012	0.125
FCGRT	0.000408	0.00907	3.5794	-1.00259	0.129
FCN1	0.000653	0.0127	3.44855	-1.44181	0.143
FCRLA	0.00211	0.0293	-3.10333	-2.52821	-0.163
FER	0.00175	0.0256	3.16066	-2.35514	0.0392
FERMT3	0.000824	0.0151	3.38249	-1.65785	0.103
FES	3.73e-05	0.00158	4.1927	1.25146	0.148
FGD3	2.33e-07	3.62e-05	5.30564	6.12029	0.193
FGF7	3.58e-05	0.00153	4.20274	1.29101	0.0137
FGFR1OP2	0.00376	0.0441	-2.92322	-3.05265	-0.0704
FGR	5.34e-07	6.84e-05	5.13647	5.31878	0.159
FGR	2.57e-05	0.00119	4.28223	1.60682	0.145
FHOD1	3.27e-08	8.52e-06	5.69033	8.02051	0.0999
FICD	0.00659	0.0655	2.73775	-3.56191	0.042
FKBP3	0.00043	0.00941	-3.56485	-1.05216	-0.108
FKBP5	0.000619	0.0122	3.4633	-1.39302	0.146
FKTN	4.57e-05	0.00183	4.14332	1.05828	0.118
FLOT2	0.000175	0.00492	3.80447	-0.21244	0.158
FLT3	0.00049	0.0103	3.52862	-1.1748	0.015
FNBP1	2.11e-05	0.00103	4.32883	1.7944	0.125
FNTB	0.00117	0.0193	3.28178	-1.97982	0.0691
FOPNL	0.00315	0.0389	-2.97969	-2.89137	-0.0873
FOXO1	0.0034	0.0411	-2.95461	-2.96337	-0.0693
FOXP1-IT1	0.000443	0.00958	3.55623	-1.08146	0.124
FPR1	0.000813	0.0149	3.3861	-1.64615	0.176
FRAT1	0.000101	0.00328	3.94721	0.31108	0.114
FRAT1	0.00212	0.0294	3.10232	-2.53123	0.0942
FRAT2	0.00686	0.0676	2.72428	-3.59767	0.12
FRG1	8.83e-08	1.72e-05	-5.49814	7.05788	-0.151
FRMD8	0.000899	0.0161	3.35721	-1.7395	0.0849
FSCN1	0.00304	0.0379	2.99044	-2.86035	0.083
FTH1P3	0.000919	0.0163	3.35102	-1.75942	0.116
FUK	0.00513	0.0549	2.82155	-3.33572	0.0559
FXR1	6.6e-08	1.43e-05	-5.55505	7.34019	-0.108
FXR1	0.00353	0.0422	-2.94308	-2.99628	-0.0707
FXYD5	0.00645	0.0646	2.74506	-3.54242	0.088
FYN	0.00123	0.0198	3.26717	-2.02578	0.101
FZD2	0.00489	0.0531	2.83732	-3.29242	0.056
G6PD	0.000196	0.00531	3.77533	-0.31718	0.154
G6PD	0.00405	0.0465	2.89896	-3.12105	0.111
GAA	0.00153	0.0232	3.20188	-2.22888	0.0791
GAA	0.00167	0.0248	3.17513	-2.31097	0.0954
GAB2	0.000442	0.00957	3.55694	-1.07903	0.136
GABPB1-AS1	0.00367	0.0433	-2.93057	-3.03182	-0.0171
GABPB2	0.000994	0.0172	3.32833	-1.8321	0.0834
GAK	0.00298	0.0374	2.99658	-2.84259	0.0958
GALK1	0.000487	0.0103	3.53028	-1.16922	0.0951
GALK2	0.000297	0.00717	-3.66493	-0.70747	-0.0327
GALNS	0.00301	0.0377	2.99362	-2.85114	0.043
GAPDH	0.000129	0.00396	3.88334	0.07471	0.104
GAPDH	0.00123	0.0198	3.26688	-2.02668	0.0862
GAPDH	0.00766	0.0728	2.68686	-3.69611	0.0785
GAPVD1	0.00481	0.0526	2.84257	-3.27797	0.0539
GAS7	5.6e-05	0.00213	4.09365	0.86603	0.14
GATAD2A	0.000245	0.00629	3.71627	-0.52725	0.107
GATAD2B	0.00116	0.0192	3.28322	-1.97528	0.0898
GBA2	0.00412	0.0472	2.89334	-3.13682	0.0512
GDI1	2.72e-05	0.00124	4.26832	1.55118	0.0949
GDI2	0.00202	0.0284	-3.11688	-2.48754	-0.0925
GDPD3	0.000369	0.00845	3.6062	-0.91079	0.0776
GEMIN2	0.000114	0.0036	-3.9153	0.19257	-0.0282
GEMIN6	6.39e-05	0.00233	-4.06098	0.74065	-0.0727
GGA3	0.000295	0.00714	3.66729	-0.69922	0.0897
GGA3	0.000536	0.011	3.50393	-1.25775	0.0642
GGPS1	0.000923	0.0163	-3.34991	-1.76298	-0.084
GHRL	0.00339	0.041	2.95592	-2.95961	0.062
GIGYF2	0.00127	0.0203	3.25755	-2.05594	0.0417
GIMAP2	0.00576	0.0597	-2.78328	-3.43983	-0.0858
GIMAP7	6.43e-09	2.58e-06	-5.99507	9.59979	-0.33
GIMAP7	0.00168	0.0248	-3.1739	-2.31475	-0.0806
GIN1	0.0042	0.0478	-2.88735	-3.1536	-0.0309
GJC1	0.00141	0.0219	3.22641	-2.15301	0.0882
GLA	2.61e-05	0.0012	4.2779	1.5895	0.105
GLB1	0.000576	0.0116	3.48368	-1.32535	0.095
GLIPR2	0.000343	0.00799	3.62604	-0.84244	0.108
GLRX	0.00654	0.0652	-2.74075	-3.55393	-0.162
GLRX3	6.96e-07	8.14e-05	-5.08169	5.06381	-0.126
GLRX3	4.48e-06	0.000326	-4.68226	3.27385	-0.128
GLYR1	0.00251	0.0333	3.05003	-2.68646	0.0634
GMFG	3.37e-05	0.00147	-4.21681	1.34651	-0.189
GMIP	0.000424	0.00932	3.56867	-1.03915	0.0988
GMPPA	0.005	0.0539	2.8298	-3.31309	0.0641
GNAI2	0.000978	0.017	3.33301	-1.81716	0.11
GNAI3	0.00526	0.0557	-2.81363	-3.35737	-0.0987
GNG11	0.00942	0.0843	-2.61482	-3.88204	-0.142
GNL2	2.68e-06	0.000224	-4.79487	3.76605	-0.121
GNL3	0.000179	0.00497	-3.7998	-0.22926	-0.0948
GNL3	0.000928	0.0164	-3.34829	-1.76819	-0.1
GNL3L	0.00634	0.064	2.75098	-3.52662	0.0259
GNS	1.84e-08	6.14e-06	5.79944	8.57862	0.213
GOLGA6L6	0.00477	0.0523	2.8458	-3.26905	0.0896
GON7	0.00012	0.00375	-3.90232	0.14459	-0.0958
GORASP1	0.000279	0.0069	3.6818	-0.64851	0.0691
GPALPP1	0.00408	0.0468	-2.89659	-3.12772	-0.0187
GPBAR1	0.00667	0.0661	2.73373	-3.5726	0.0979
GPBAR1	0.00913	0.0824	2.62599	-3.85353	0.11
GPBP1	0.00012	0.00375	-3.90254	0.14541	-0.146
GPBP1	0.000593	0.0119	-3.4756	-1.35222	-0.0882
GPER1	1.34e-05	0.000732	4.43526	2.22938	0.0935
GPER1	0.000172	0.00484	3.81039	-0.19107	0.0738
GPN1	9.84e-06	0.000584	-4.50526	2.52044	-0.105
GPN3	6.21e-06	0.000423	-4.60951	2.96119	-0.0903
GPR108	0.000611	0.0121	3.4672	-1.38011	0.0649
GPR132	0.000836	0.0152	3.3782	-1.67175	0.0529
GPR155	0.00961	0.0854	2.60797	-3.89946	0.0244
GPR18	4.19e-05	0.00172	-4.16472	1.14177	-0.108
GPR183	3.8e-05	0.0016	-4.18833	1.23429	-0.203
GPR183	5.76e-05	0.00216	-4.08692	0.84013	-0.157
GPR65	0.00132	0.0209	-3.24592	-2.09231	-0.118
GPSM3	0.0025	0.0331	3.0522	-2.68005	0.104
GRAP	0.00362	0.0428	-2.93537	-3.01821	-0.0259
GRK2	2.47e-08	6.95e-06	5.74368	8.29239	0.155
GRN	0.000434	0.00942	3.56233	-1.06074	0.155
GRN	0.00613	0.0625	2.76248	-3.49583	0.135
GRPEL2	0.00441	0.0495	-2.87095	-3.19936	-0.0723
GSKIP	0.00091	0.0162	-3.35377	-1.75057	-0.1
GSKIP	0.00735	0.0708	-2.70093	-3.65927	-0.0486
GSTP1	0.00347	0.0417	2.94868	-2.98029	0.0911
GTF2A2	1.16e-07	2.11e-05	-5.44453	6.7941	-0.118
GTF2B	1.24e-09	7.5e-07	-6.29271	11.2028	-0.197
GTF2E2	0.000762	0.0142	-3.40478	-1.58539	-0.0776
GTF2F2	0.00491	0.0533	-2.83632	-3.29517	-0.0822
GTF2H4	0.00506	0.0543	2.82638	-3.32248	0.041
GTF2H5	1.46e-08	5.09e-06	-5.84264	8.80186	-0.134
GTF3C1	0.00182	0.0263	3.14933	-2.38955	0.0636
GTF3C2	0.00277	0.0357	3.01924	-2.77672	0.0582
GTF3C2	0.00514	0.0549	2.82126	-3.33651	0.0535
GUSBP11	0.00933	0.0837	2.61833	-3.87309	0.0452
GZMA	0.0034	0.0411	-2.95455	-2.96354	-0.24
H2AFJ	0.00151	0.023	3.20546	-2.21784	0.0971
H2AFY	0.000679	0.0131	3.43724	-1.47906	0.102
H2AFY	0.00897	0.0813	2.63205	-3.838	0.0814
H2AFZ	7.48e-08	1.55e-05	-5.53047	7.21799	-0.204
HACD4	0.00289	0.0368	3.00606	-2.81509	0.0811
HACL1	0.000524	0.0108	-3.51024	-1.23659	-0.0786
HAL	0.000433	0.00942	3.56301	-1.05843	0.105
HAL	0.00302	0.0377	2.99306	-2.85277	0.0645
HAT1	1.92e-05	0.000974	-4.35105	1.88445	-0.18
HAT1	0.000417	0.00924	-3.57286	-1.02487	-0.0612
HAUS1	3.12e-05	0.00138	-4.23541	1.42019	-0.0591
HAVCR2	0.00316	0.0389	2.97859	-2.89456	0.0826
HCFC1	0.00697	0.0682	2.71889	-3.61193	0.0873
HCFC2	0.00945	0.0844	-2.61385	-3.8845	-0.0277
HCG27	1.25e-06	0.000124	4.95889	4.50047	0.176
HCK	0.000291	0.00709	3.67052	-0.68793	0.131
HCLS1	1.31e-05	0.000727	4.43913	2.24538	0.164
HCST	0.0027	0.0349	3.02759	-2.7523	0.093
HDAC2	0.000712	0.0135	-3.42387	-1.52298	-0.0954
HDAC4	0.00682	0.0673	2.72633	-3.59224	0.0526
HDDC2	0.000896	0.016	-3.35819	-1.73637	-0.115
HDDC3	0.00799	0.0749	-2.67226	-3.73419	-0.0422
HDHD2	0.00412	0.0472	-2.89352	-3.13631	-0.0648
HELZ	7.27e-09	2.84e-06	5.97245	9.48038	0.113
HELZ2	0.000112	0.00356	3.9196	0.20848	0.159
HEMK1	0.000962	0.0168	3.33771	-1.80211	0.0409
HENMT1	0.00188	0.027	-3.13851	-2.42233	-0.0947
HERPUD2	0.00691	0.0678	2.72202	-3.60364	0.0482
HEXDC	6.01e-05	0.00223	4.0762	0.79896	0.103
HGD	0.00716	0.0697	-2.70957	-3.63652	-0.0388
HGS	0.00564	0.0588	2.79035	-3.42069	0.0688
HGSNAT	0.00246	0.0328	-3.05658	-2.66714	-0.02
HIBCH	0.00393	0.0456	-2.90841	-3.09448	-0.0499
HIGD1A	9.04e-05	0.00303	-3.97452	0.41322	-0.14
HIGD1A	0.000575	0.0116	-3.48404	-1.32415	-0.0988
HIGD1A	0.000583	0.0117	-3.4802	-1.33695	-0.125
HINT1	2.8e-05	0.00126	-4.26183	1.5253	-0.361
HINT3	0.000458	0.00984	-3.54735	-1.11155	-0.145
HIPK2	0.00693	0.068	2.72073	-3.60705	0.0883
HIST1H4C	0.00519	0.0554	-2.81782	-3.34593	-0.148
HIST2H2AA3	0.000751	0.014	3.40899	-1.57165	0.147
HIST2H2AC	0.00107	0.0182	3.3061	-1.90288	0.116
HIST2H2BE	0.000793	0.0146	3.39336	-1.62257	0.133
HK3	7.6e-06	0.000494	4.56404	2.76787	0.159
HLA-A	0.000246	0.00629	3.71607	-0.52799	0.827
HLA-A	0.00103	0.0177	3.31684	-1.86875	0.161
HLA-B	0.00123	0.0199	3.26602	-2.02941	0.135
HLA-DOA	0.00579	0.0599	-2.78118	-3.44549	-0.0798
HLA-DOB	0.00015	0.00438	-3.846	-0.06191	-0.139
HLA-F	0.000132	0.00401	3.87874	0.05779	0.194
HLA-G	4.63e-05	0.00184	4.14035	1.04673	0.164
HLA-H	7.33e-06	0.000482	4.57205	2.80183	0.364
HLA-H	0.00136	0.0213	3.23724	-2.11935	0.151
HLX	0.00774	0.0732	2.68331	-3.70539	0.106
HMGB2	0.000307	0.00734	-3.65629	-0.73757	-0.13
HMGN1	0.00269	0.0348	-3.02917	-2.74768	-0.0869
HMGN1	0.00793	0.0745	-2.67475	-3.72771	-0.113
HMGXB3	0.00678	0.067	2.7282	-3.58727	0.0519
HNMT	4.69e-05	0.00186	-4.13723	1.03461	-0.0815
HNMT	0.00113	0.0189	-3.29058	-1.95206	-0.102
HNRNPA1P33	0.00724	0.0702	-2.70584	-3.64634	-0.0729
HNRNPC	0.00481	0.0526	-2.84298	-3.27684	-0.0526
HNRNPH2	6.18e-05	0.00228	-4.06938	0.7728	-0.112
HNRNPH2	0.000921	0.0163	-3.35034	-1.7616	-0.0443
HNRNPL	0.00953	0.0849	2.61108	-3.89156	0.0714
HPCAL4	0.008	0.0749	-2.67183	-3.7353	-0.0525
HPF1	1.34e-05	0.000732	-4.43467	2.22694	-0.0742
HS6ST1	0.00533	0.0563	2.80891	-3.37025	0.0187
HSBP1	0.000406	0.00905	-3.5803	-0.99953	-0.0779
HSDL1	0.000313	0.00745	-3.65146	-0.75436	-0.0373
HSP90AA1	8.16e-07	9.18e-05	-5.04839	4.90993	-0.307
HSP90AA1	4.13e-06	0.000309	-4.70007	3.35102	-0.326
HSPA14	0.00327	0.0399	-2.96692	-2.9281	-0.0684
HSPA1A	2.17e-05	0.00105	4.32225	1.76779	0.192
HSPA1B	0.000141	0.0042	3.86149	-0.00539	0.128
HSPA1L	0.000154	0.00447	3.83898	-0.08743	0.0828
HSPA6	0.00148	0.0227	3.2107	-2.20165	0.134
HSPA7	0.00145	0.0224	3.21649	-2.18375	0.0865
HSPA8	0.000852	0.0154	-3.37275	-1.68938	-0.125
HSPA8	0.00495	0.0535	-2.83348	-3.30299	-0.101
HSPB11	9.25e-07	0.000101	-5.0221	4.78901	-0.142
HSPD1	0.00545	0.0572	-2.80152	-3.39037	-0.0955
HSPE1	9.95e-08	1.87e-05	-5.47459	6.94177	-0.186
HSPE1	0.000275	0.00682	-3.6861	-0.63343	-0.0743
HSPH1	0.00979	0.0865	-2.60141	-3.91611	-0.0888
HTRA4	0.00296	0.0373	2.99897	-2.83565	0.0272
IAH1	5.37e-05	0.00207	-4.10382	0.90521	-0.11
IBTK	0.00611	0.0623	-2.76345	-3.49321	-0.073
ICAM3	1.93e-06	0.000174	4.86601	4.08205	0.182
ICMT	0.00884	0.0805	2.63711	-3.82503	0.0418
ID3	5.75e-05	0.00216	-4.08732	0.84167	-0.112
IDI1	0.00663	0.0658	-2.73608	-3.56634	-0.0654
IDS	0.00135	0.0212	3.23937	-2.11271	0.0833
IDS	0.00383	0.0447	2.91675	-3.07095	0.0793
IDUA	0.00536	0.0565	2.80728	-3.37468	0.0425
IER3	0.00216	0.0297	3.09671	-2.54798	0.0895
IFFO1	7.86e-06	0.000508	4.55633	2.73526	0.107
IFI35	0.00979	0.0865	2.60158	-3.91567	0.0985
IFNAR2	0.00355	0.0423	-2.94095	-3.00235	-0.0504
IFNAR2	0.00533	0.0563	2.80888	-3.37033	0.0814
IFT20	0.000477	0.0101	-3.53624	-1.14911	-0.0522
IFT74	0.00246	0.0328	-3.0566	-2.6671	-0.0401
IGBP1	9.49e-08	1.8e-05	-5.48387	6.98747	-0.176
IGBP1P1	0.00168	0.0248	-3.17283	-2.31801	-0.0404
IGF2R	0.000137	0.00413	3.86787	0.01798	0.209
IGFBP7	0.000759	0.0142	3.40585	-1.58188	0.0828
IGFL3	0.00104	0.0177	3.31649	-1.86987	0.0308
IKBKB	1.3e-05	0.000721	4.44181	2.25646	0.0785
IKBKG	3.8e-05	0.0016	4.18829	1.23414	0.0999
IL10	0.000167	0.00476	3.81673	-0.16814	0.124
IL10RB	0.00358	0.0425	2.93844	-3.00947	0.0889
IL17RA	0.00584	0.0603	2.77862	-3.4524	0.116
IL18	7.05e-05	0.00251	4.03679	0.64841	0.11
IL18RAP	0.00435	0.049	2.87582	-3.18579	0.176
IL7	0.00911	0.0823	-2.62656	-3.85206	-0.0158
ILF2	9.11e-05	0.00304	-3.97246	0.40548	-0.0857
IMPA1	0.00109	0.0184	-3.30038	-1.92102	-0.0799
IMPDH1	0.00748	0.0717	2.69492	-3.67503	0.112
ING3	5.47e-05	0.0021	-4.09926	0.88763	-0.113
ING3	0.00192	0.0273	-3.13264	-2.44007	-0.0391
INIP	0.000176	0.00494	-3.80339	-0.21634	-0.0737
INIP	0.00029	0.00709	3.67134	-0.68509	0.106
INPP4B	0.00302	0.0378	-2.99207	-2.85564	-0.0577
INTS12	0.000106	0.00341	-3.93339	0.25964	-0.0487
INTS3	0.000154	0.00448	3.8376	-0.09248	0.103
INTS9	0.00769	0.073	2.68515	-3.70059	0.0492
IP6K1	0.00182	0.0263	3.14889	-2.3909	0.0994
IPO9	0.00786	0.074	2.67804	-3.71914	0.0525
IQCG	0.0087	0.0797	-2.64255	-3.81104	-0.0259
IQGAP1	0.00975	0.0863	2.60284	-3.91248	0.0744
IQSEC1	0.000246	0.0063	3.71575	-0.52909	0.103
IRAK1	0.000414	0.00919	3.57502	-1.01754	0.0749
IRAK1BP1	0.00747	0.0716	-2.6954	-3.67376	-0.0303
IRF1	0.00232	0.0314	3.07459	-2.61386	0.15
IRF2BP2	0.00514	0.055	2.82093	-3.3374	0.0449
IRF2BPL	0.000183	0.00508	3.79353	-0.25184	0.169
IRF7	0.00317	0.039	2.97706	-2.89895	0.0868
IRF7	0.00466	0.0515	2.85328	-3.2484	0.117
IRF9	2.34e-05	0.00111	4.30423	1.69516	0.151
IST1	0.00199	0.0281	3.12139	-2.474	0.0633
ISY1	0.000132	0.00402	-3.87758	0.05354	-0.0812
ISY1	0.00849	0.0782	-2.65137	-3.7883	-0.0515
ITGA5	1.84e-05	0.000942	4.3608	1.92409	0.147
ITGAL	8.17e-06	0.000522	4.54771	2.69887	0.159
ITGAM	2.38e-08	6.88e-06	5.75065	8.32804	0.224
ITGAX	1.89e-06	0.000172	4.87082	4.10353	0.21
ITGAX	0.00121	0.0197	3.27105	-2.01361	0.0583
ITGB2	2.01e-05	0.00101	4.33992	1.83928	0.161
ITGB2	0.000399	0.00892	3.58494	-0.98366	0.144
ITGB7	0.00348	0.0417	2.94744	-2.98383	0.102
ITPK1	7.16e-05	0.00254	4.03292	0.63369	0.144
ITPRIP	4.18e-05	0.00172	4.16521	1.14369	0.155
ITPRIP	5.4e-05	0.00208	4.10258	0.90044	0.157
ITPRIPL2	2.97e-05	0.00133	4.24716	1.46685	0.141
JUND	2.58e-05	0.00119	4.28087	1.6014	0.157
KANSL1	0.000914	0.0162	3.35264	-1.75422	0.0929
KANSL1	0.00768	0.0729	2.68592	-3.69859	0.0655
KAT14	0.00942	0.0843	-2.61507	-3.88139	-0.0461
KAT5	0.00863	0.0792	2.64537	-3.80377	0.0286
KAT6A	0.00541	0.0569	2.80394	-3.38378	0.0905
KATNA1	0.00407	0.0467	-2.89729	-3.12575	-0.0557
KATNB1	0.00574	0.0596	2.78407	-3.43768	0.0591
KBTBD3	0.00134	0.0211	-3.24118	-2.10708	-0.0178
KBTBD8	0.00374	0.044	-2.92415	-3.05002	-0.0525
KCNG1	4.45e-05	0.0018	-4.14991	1.08397	-0.0515
KCNH3	0.000144	0.00427	3.85508	-0.0288	0.0638
KCNH6	0.00407	0.0467	2.89747	-3.12523	0.0976
KCNK6	0.00268	0.0348	3.02986	-2.74567	0.0562
KCNMB1	0.00761	0.0725	2.68877	-3.69112	0.0442
KCNQ3	0.00849	0.0782	-2.6513	-3.78848	-0.0118
KCTD12	0.00057	0.0115	3.48655	-1.3158	0.141
KCTD13	0.00439	0.0493	2.87299	-3.19368	0.0462
KCTD21	0.00352	0.0421	2.94414	-2.99326	0.0356
KCTD5	0.0042	0.0478	2.88729	-3.15377	0.052
KDM1A	0.01	0.0878	2.59388	-3.93518	0.0494
KDM3B	0.00157	0.0237	3.1928	-2.25681	0.0658
KDM5B	0.0043	0.0486	2.87921	-3.17634	0.0602
KIAA0101	0.00475	0.0523	2.8466	-3.26686	0.0628
KIAA0319L	0.00102	0.0175	3.32192	-1.85259	0.0893
KIAA0556	1.16e-05	0.00066	4.46819	2.36581	0.0913
KIAA0922	0.00706	0.0689	2.71448	-3.62356	0.0588
KIAA1143	2.67e-05	0.00122	-4.27245	1.56768	-0.0551
KIAA1147	0.00182	0.0263	-3.14862	-2.39172	-0.0953
KIAA1257	0.0093	0.0836	2.61935	-3.87049	0.0143
KIAA1522	0.00491	0.0533	2.83574	-3.29679	0.0207
KIAA2013	0.00133	0.0211	3.24253	-2.10288	0.0778
KIF15	0.00476	0.0523	-2.84593	-3.2687	-0.0133
KIF1B	0.000125	0.00386	3.89232	0.10772	0.0747
KIF1B	0.00736	0.0709	2.70023	-3.66109	0.0783
KIF21B	7.38e-05	0.0026	4.02542	0.60522	0.0992
KIFC2	0.00236	0.0318	3.06955	-2.6288	0.0573
KLF10	0.00382	0.0446	2.91737	-3.06921	0.0231
KLF2	6.88e-05	0.00246	4.0427	0.67092	0.132
KLF6	4.76e-08	1.16e-05	5.61836	7.65697	0.171
KLHDC3	0.0034	0.041	2.95542	-2.96106	0.0564
KLHL21	0.00643	0.0646	2.746	-3.53994	0.0566
KLHL29	0.00295	0.0371	-3.00038	-2.83156	-0.0322
KLHL5	0.00108	0.0183	-3.30373	-1.91041	-0.0518
KLHL5	0.00877	0.08	-2.63991	-3.81783	-0.0571
KLRB1	4.82e-05	0.00189	-4.13041	1.00812	-0.325
KMT2E	2.43e-06	0.000208	4.81642	3.86135	0.0953
KMT2E	0.0016	0.0239	3.18832	-2.27057	0.0462
KMT5A	0.00462	0.0511	2.85631	-3.24	0.0303
KMT5B	0.00349	0.0418	-2.94687	-2.98547	-0.055
KPNA4	0.000606	0.0121	-3.4695	-1.3725	-0.102
KRCC1	0.000112	0.00356	-3.91936	0.20758	-0.124
KRCC1	0.00294	0.0371	-3.00095	-2.8299	-0.0746
KTN1	0.00121	0.0197	-3.27109	-2.01348	-0.128
LAMP1	0.00081	0.0149	3.38719	-1.64261	0.112
LAMP2	0.000624	0.0123	3.46118	-1.40006	0.139
LAMP2	0.00143	0.0221	3.22118	-2.16922	0.117
LAMP2	0.00215	0.0296	3.09814	-2.54373	0.12
LAMP2	0.00622	0.0631	2.75765	-3.50878	0.093
LAMTOR3	2.23e-05	0.00107	-4.31531	1.73981	-0.21
LAMTOR5	0.000421	0.00928	-3.57032	-1.03356	-0.092
LARP7	1.2e-06	0.000121	-4.96682	4.53652	-0.133
LARP7	4.49e-06	0.000326	-4.68153	3.27068	-0.169
LASP1	0.00217	0.0298	3.09561	-2.55128	0.118
LATS2	3.9e-06	0.000298	4.7129	3.40678	0.063
LBHD1	6.92e-06	0.000459	-4.58499	2.85675	-0.0972
LCAT	0.000111	0.00354	3.92239	0.21883	0.0298
LCOR	4.2e-06	0.000311	4.69644	3.33527	0.0843
LCOR	9.08e-05	0.00303	3.97335	0.40882	0.0724
LCP1	0.00215	0.0296	3.09825	-2.54339	0.109
LCP2	0.0013	0.0208	3.24872	-2.08356	0.0598
LDHB	4.42e-09	1.91e-06	-6.06385	9.96496	-0.289
LENG8	0.00278	0.0357	3.0187	-2.77829	0.044
LILRA2	6.73e-05	0.00243	4.04805	0.6913	0.184
LILRA6	2.21e-05	0.00107	4.31733	1.74793	0.198
LILRB1	0.000269	0.00672	3.6914	-0.61482	0.105
LILRB3	1.29e-05	0.000718	4.44322	2.26228	0.212
LILRB3	0.000866	0.0156	3.36801	-1.7047	0.0858
LINC00173	0.000529	0.0109	3.50753	-1.24568	0.0476
LINC00265	7.58e-05	0.00264	4.01859	0.57934	0.0568
LINC00472	0.00636	0.0641	2.75	-3.52924	0.0114
LINC00493	1.39e-06	0.000135	-4.93662	4.39954	-0.116
LINC00623	0.00276	0.0355	3.02124	-2.77087	0.0737
LINC00926	0.00197	0.0278	-3.12503	-2.46304	-0.0725
LINC00936	0.00212	0.0294	3.10257	-2.53046	0.0926
LINC00999	6.02e-05	0.00223	4.07578	0.79735	0.135
LINC01184	0.000955	0.0167	-3.33997	-1.7949	-0.0322
LINC01278	0.00868	0.0795	2.64337	-3.80894	0.0418
LINC01340	0.00484	0.0528	2.84075	-3.28298	0.0169
LINC01347	0.00691	0.0678	2.72207	-3.60353	0.0171
LINC01451	1.06e-07	1.94e-05	5.46301	6.88479	0.0939
LLPH	3.23e-08	8.49e-06	-5.69244	8.03123	-0.124
LMF2	1.39e-05	0.000755	4.42592	2.19084	0.0926
LOC100128905	0.00138	0.0215	3.23245	-2.13425	0.0138
LOC100129550	0.00631	0.0638	2.7527	-3.52202	0.0684
LOC100288798	0.00135	0.0212	-3.23924	-2.11313	-0.0175
LOC105379362	0.00739	0.0711	-2.6988	-3.66485	-0.0216
LOC146880	6.1e-05	0.00225	4.0725	0.78477	0.0488
LOC401357	0.000105	0.00339	3.93547	0.26737	0.217
LOC606724	0.00242	0.0323	3.06223	-2.65046	0.0781
LOC606724	0.00507	0.0545	2.82555	-3.32475	0.041
LOC728554	9.15e-05	0.00304	-3.97144	0.40169	-0.134
LOC729603	0.00377	0.0442	2.92183	-3.05659	0.0837
LPAR1	0.000277	0.00686	-3.68402	-0.64073	-0.0693
LPAR2	1.41e-07	2.46e-05	5.40526	6.60214	0.216
LPAR2	2.1e-05	0.00103	4.32995	1.79891	0.162
LPCAT3	0.00755	0.0721	2.69173	-3.68339	0.0658
LPP	2.78e-10	2.41e-07	6.55441	12.6598	0.166
LPP	7.77e-06	0.000503	4.5591	2.747	0.0808
LRCH4	3.4e-06	0.000269	4.74306	3.53837	0.18
LRP10	0.000506	0.0106	3.51987	-1.20427	0.146
LRP3	4.05e-05	0.00168	4.17258	1.17252	0.105
LRPAP1	0.00513	0.0549	2.8218	-3.33502	0.0509
LRR1	0.00103	0.0177	-3.31777	-1.8658	-0.0375
LRR1	0.00291	0.0369	-3.00385	-2.82148	-0.0556
LRRCC1	0.000329	0.00775	-3.63774	-0.80196	-0.0609
LRWD1	0.00105	0.018	3.31146	-1.88586	0.0861
LSM1	4.42e-05	0.0018	-4.15143	1.08989	-0.172
LSM14A	0.000111	0.00354	-3.92164	0.21605	-0.11
LSM3	2.95e-07	4.22e-05	-5.25801	5.89249	-0.279
LSM3	6.15e-07	7.49e-05	-5.10725	5.18249	-0.308
LSM5	3.03e-08	8.1e-06	-5.70459	8.09301	-0.215
LSM7	0.000142	0.00422	-3.85993	-0.01107	-0.113
LSMEM1	0.00475	0.0523	2.84668	-3.26662	0.06
LTB4R	0.000145	0.00429	3.85324	-0.0355	0.092
LTBR	0.00371	0.0437	2.92689	-3.04225	0.0779
LTV1	0.000197	0.00532	-3.77455	-0.31998	-0.081
LUZP1	0.00787	0.074	2.67753	-3.72048	0.0453
LY6H	0.00755	0.0721	2.69177	-3.68327	0.0115
LY96	0.00839	0.0777	-2.6553	-3.77816	-0.194
LYN	0.00102	0.0176	3.31955	-1.86013	0.164
LYPLAL1	3.25e-06	0.000261	-4.75313	3.58246	-0.112
LYPLAL1	0.00294	0.0371	-3.00137	-2.82868	-0.0493
LYRM2	3.13e-06	0.000255	-4.76096	3.61677	-0.121
LYRM5	0.00117	0.0193	-3.2806	-1.98353	-0.0942
LZTR1	0.000787	0.0146	3.39539	-1.61597	0.0922
MAD2L1	0.00789	0.0742	-2.67656	-3.72301	-0.0289
MAGOH	7.55e-06	0.000492	-4.56546	2.77389	-0.122
MAN2A2	3.73e-06	0.000288	4.72254	3.44878	0.0977
MAN2B2	0.000315	0.0075	3.64924	-0.76208	0.0867
MANF	0.000502	0.0105	-3.52223	-1.19631	-0.0877
MANSC1	0.00695	0.0681	2.72	-3.60899	0.0797
MAP1LC3A	0.00991	0.0872	2.59707	-3.9271	0.115
MAP1LC3B2	0.00564	0.0588	2.79036	-3.42065	0.0379
MAP3K11	0.00191	0.0272	3.13443	-2.43468	0.0898
MAP3K5	0.0027	0.0349	3.02808	-2.75089	0.0766
MAP3K6	0.000267	0.00668	3.69349	-0.6075	0.0539
MAP7D1	0.0063	0.0637	2.75306	-3.52107	0.0879
MAPK1	0.00508	0.0546	2.82474	-3.32698	0.0811
MAPK7	0.0016	0.0239	3.18822	-2.27087	0.0289
MAPK7	0.00241	0.0323	3.06334	-2.64716	0.04
MAPK8IP3	0.000157	0.00452	3.83297	-0.10928	0.0875
MAPRE1	0.00462	0.0512	2.8558	-3.24142	0.0704
MARK2	0.000291	0.00709	3.67091	-0.68658	0.125
MARK2	0.00777	0.0734	2.6816	-3.70986	0.0443
MARS	0.00034	0.00793	3.62893	-0.83244	0.059
MAST3	8.34e-05	0.00286	3.99472	0.48916	0.148
MATR3	0.00281	0.036	-3.01555	-2.78747	-0.19
MATR3	0.00318	0.0391	-2.97649	-2.9006	-0.0741
MAVS	0.00235	0.0317	3.07054	-2.62585	0.0365
MAX	0.00712	0.0694	2.71152	-3.63139	0.0787
MAZ	0.00168	0.0248	-3.17306	-2.31731	-0.0465
MBD6	2.04e-07	3.29e-05	5.33258	6.2499	0.211
MBOAT7	0.00552	0.0578	2.79703	-3.40256	0.129
MCAT	0.000784	0.0146	3.3965	-1.61234	0.0244
MCEE	0.0058	0.0599	-2.78111	-3.44568	-0.0735
MCL1	0.000293	0.00712	3.66879	-0.69397	0.0968
MCM7	0.00586	0.0604	2.77763	-3.45508	0.0662
MCM8	1.88e-05	0.000957	4.35558	1.90288	0.149
MCMDC2	0.0012	0.0196	3.27414	-2.00388	0.106
MCTS1	2.52e-05	0.00118	-4.28611	1.62238	-0.0921
MDH1	1.51e-06	0.000143	-4.91811	4.31596	-0.201
MDH2	0.00187	0.0269	3.14028	-2.417	0.0737
MED10	0.000651	0.0127	-3.4493	-1.43934	-0.0703
MED12	0.000916	0.0162	3.35184	-1.75679	0.0651
MED15	0.00455	0.0507	2.86083	-3.22746	0.0423
MED24	0.00735	0.0709	2.70059	-3.66014	0.04
MED28	0.00974	0.0862	-2.60325	-3.91144	-0.0653
MED31	1.47e-05	0.000792	-4.41374	2.14071	-0.0796
MED7	0.000661	0.0128	-3.44493	-1.45374	-0.0631
MED7	0.00191	0.0272	-3.13401	-2.43596	-0.0605
MEFV	0.00843	0.0779	2.65374	-3.7822	0.107
MEGF6	0.00219	0.03	3.09286	-2.55949	0.0555
MEGF9	7.6e-07	8.58e-05	5.0632	4.97826	0.129
MEGF9	0.00371	0.0437	2.92743	-3.04073	0.0951
METAP2	7.5e-06	0.00049	-4.56692	2.7801	-0.167
METRNL	0.000514	0.0107	3.51556	-1.21874	0.0541
METTL18	0.000107	0.00343	-3.93223	0.25536	-0.0376
METTL5	8.41e-07	9.38e-05	-5.04215	4.88116	-0.164
MFN2	0.00701	0.0685	2.71694	-3.61708	0.0852
MFNG	0.00101	0.0174	3.3239	-1.84626	0.0759
MFSD10	6.12e-06	0.000418	4.6129	2.97567	0.121
MFSD14C	0.00172	0.0252	3.16624	-2.33812	0.104
MFSD2B	0.00462	0.0512	-2.8559	-3.24113	-0.0172
MFSD5	0.0071	0.0692	2.71247	-3.62887	0.0499
MGAM	0.000854	0.0154	3.37212	-1.69142	0.122
MGAT1	0.00646	0.0647	2.74468	-3.54344	0.0737
MGME1	0.00587	0.0604	-2.77709	-3.45653	-0.0591
MIB2	0.00261	0.0341	3.03848	-2.7204	0.0577
MICAL1	2.53e-06	0.000215	4.80713	3.8202	0.147
MICU2	0.00399	0.0461	-2.90345	-3.10845	-0.108
MID1IP1	0.00991	0.0872	2.59726	-3.92661	0.0746
MIDN	0.00911	0.0823	2.62667	-3.85178	0.094
MIGA1	0.00141	0.0219	3.22523	-2.15666	0.0846
MIGA2	0.00121	0.0197	3.27031	-2.01594	0.0508
MINOS1	0.000118	0.00369	-3.90727	0.16288	-0.0443
MIOS	0.000709	0.0134	-3.42512	-1.51887	-0.0558
MIR21	8.21e-06	0.000523	4.54653	2.69389	0.0978
MIR586	0.000843	0.0153	-3.37591	-1.67917	-0.0189
MIR607	0.00644	0.0646	-2.74558	-3.54105	-0.0279
MIR744	0.0024	0.0322	3.06463	-2.64335	0.036
MIR889	0.003	0.0375	2.99507	-2.84696	0.00924
MITD1	0.000282	0.00693	-3.67945	-0.65673	-0.101
MKNK1	1.66e-05	0.000871	4.38518	2.02357	0.131
MKNK2	0.0009	0.0161	3.35696	-1.74031	0.125
MLKL	1.09e-05	0.000628	4.48292	2.42713	0.131
MLLT6	0.00419	0.0478	2.88752	-3.15311	0.0821
MMADHC	0.000125	0.00386	-3.89312	0.11069	-0.104
MMADHC	0.000165	0.00472	-3.81972	-0.15734	-0.0992
MMADHC	0.000839	0.0152	-3.37712	-1.67523	-0.0984
MMP25	3.77e-05	0.00159	4.19041	1.24246	0.251
MMP28	0.00478	0.0525	2.84454	-3.27253	0.0129
MMS19	0.00205	0.0286	3.11321	-2.49858	0.0634
MNAT1	0.00168	0.0248	-3.17393	-2.31465	-0.0235
MNT	0.000205	0.00547	3.76318	-0.36063	0.0941
MOB4	0.00369	0.0435	-2.92896	-3.0364	-0.0742
MOB4	0.00694	0.068	-2.72016	-3.60858	-0.022
MOCS2	0.00193	0.0273	-3.13182	-2.44255	-0.0198
MOGS	0.00289	0.0368	3.00677	-2.813	0.0452
MOV10	0.00518	0.0553	2.81811	-3.34512	0.0531
MPC2	0.00928	0.0834	-2.62028	-3.86812	-0.0493
MPHOSPH10	1.46e-06	0.000139	-4.92549	4.34924	-0.127
MPPE1	0.00723	0.0702	2.70628	-3.64518	0.0913
MRFAP1L1	7.68e-05	0.00267	-4.01519	0.56645	-0.181
MRI1	0.00311	0.0385	2.98379	-2.87956	0.0733
MRM2	0.00955	0.085	-2.61014	-3.89395	-0.0331
MRPL1	0.00112	0.0187	-3.2944	-1.93997	-0.0762
MRPL10	0.00313	0.0388	2.98091	-2.88785	0.0467
MRPL11	2.55e-05	0.00119	-4.28367	1.61258	-0.0998
MRPL13	5.29e-06	0.000373	-4.64537	3.11478	-0.134
MRPL14	0.00141	0.0219	-3.22545	-2.15599	-0.067
MRPL15	0.000143	0.00425	-3.85707	-0.02154	-0.0821
MRPL17	7.82e-08	1.6e-05	-5.52181	7.17506	-0.13
MRPL20	0.000156	0.00451	-3.83472	-0.10294	-0.0742
MRPL20	0.000197	0.00533	-3.77363	-0.32329	-0.0659
MRPL21	2.21e-05	0.00107	-4.31741	1.74828	-0.0897
MRPL21	0.0001	0.00327	-3.94822	0.31485	-0.111
MRPL22	5.57e-07	6.99e-05	-5.12784	5.27847	-0.178
MRPL22	7.42e-07	8.52e-05	-5.06834	5.00202	-0.132
MRPL24	0.00118	0.0193	-3.27945	-1.98718	-0.0652
MRPL3	0.000171	0.00483	-3.81089	-0.18927	-0.181
MRPL30	0.00123	0.0198	-3.26676	-2.02709	-0.0436
MRPL32	6.08e-05	0.00225	-4.07337	0.78808	-0.141
MRPL33	6.39e-10	4.36e-07	-6.40963	11.8483	-0.189
MRPL33	2.81e-09	1.43e-06	-6.1463	10.4069	-0.161
MRPL35	2.51e-07	3.77e-05	-5.29062	6.0483	-0.171
MRPL36	3.68e-05	0.00156	-4.19619	1.26519	-0.11
MRPL39	1.15e-06	0.000118	-4.97677	4.58179	-0.11
MRPL42	7.38e-05	0.0026	-4.02528	0.60468	-0.0546
MRPL46	0.00381	0.0445	-2.91842	-3.06624	-0.0536
MRPL47	0.00189	0.027	-3.13798	-2.42394	-0.0348
MRPL47	0.00231	0.0313	-3.07619	-2.6091	-0.0197
MRPL48	0.000286	0.00703	-3.67502	-0.67223	-0.0721
MRPL50	1.27e-05	0.000709	-4.44714	2.27849	-0.15
MRPL51	8.04e-14	2.58e-10	-7.87672	20.6446	-0.283
MRPL53	0.00564	0.0588	-2.78997	-3.42171	-0.0593
MRPL54	0.00033	0.00777	-3.63681	-0.80516	-0.0896
MRPL58	0.000701	0.0133	-3.42851	-1.50775	-0.0678
MRPS17	7.66e-10	5.11e-07	-6.3779	11.6723	-0.111
MRPS18C	5.32e-08	1.23e-05	-5.59686	7.54906	-0.237
MRPS21	4.43e-09	1.91e-06	-6.06359	9.96361	-0.249
MRPS22	3.3e-06	0.000262	-4.74988	3.56822	-0.161
MRPS28	8.4e-06	0.00053	-4.54147	2.67255	-0.096
MRPS31	0.00151	0.023	-3.20491	-2.21954	-0.0946
MRPS33	1.94e-07	3.19e-05	-5.34181	6.29442	-0.164
MRPS33	0.00027	0.00673	-3.69065	-0.61747	-0.026
MRPS35	0.00282	0.0361	-3.0142	-2.79139	-0.0605
MRPS7	0.00256	0.0337	-3.04421	-2.70356	-0.0519
MS4A1	0.00344	0.0414	-2.95132	-2.97276	-0.0627
MS4A12	0.0065	0.0649	-2.74282	-3.5484	-0.00711
MSI2	0.00833	0.0773	-2.65768	-3.77201	-0.0559
MSL3	0.00108	0.0183	-3.30378	-1.91026	-0.0969
MSL3	0.00805	0.0753	-2.66956	-3.74119	-0.0818
MSL3	0.0098	0.0865	2.60115	-3.91676	0.0287
MSN	0.00502	0.054	2.82892	-3.31552	0.116
MSRA	0.00223	0.0304	3.08722	-2.5763	0.0858
MTCH1	1.1e-05	0.000638	4.47889	2.41035	0.083
MTF1	0.00482	0.0526	2.84194	-3.27969	0.0922
MTFR1	0.00163	0.0243	-3.182	-2.28994	-0.0239
MTHFS	0.00017	0.0048	-3.8135	-0.17985	-0.104
MTIF2	1.02e-05	0.000598	-4.49786	2.4895	-0.0931
MTIF3	4.81e-08	1.16e-05	-5.61617	7.64599	-0.144
MTMR11	0.00895	0.0811	2.63304	-3.83548	0.0812
MTMR14	0.0038	0.0444	2.91926	-3.06387	0.0492
MTMR14	0.00931	0.0836	2.61914	-3.87101	0.0623
MTMR3	1.68e-07	2.84e-05	5.37141	6.43762	0.101
MTMR3	0.000752	0.014	3.40854	-1.5731	0.127
MTMR4	0.00249	0.0331	3.05305	-2.67756	0.0559
MTX1	0.00498	0.0537	2.83124	-3.30915	0.069
MVP	0.00026	0.00657	3.70056	-0.58264	0.0842
MXD1	0.000703	0.0134	3.42748	-1.51112	0.144
MXD3	0.000952	0.0166	3.34086	-1.79203	0.0608
MYADM	0.000187	0.00514	3.78771	-0.27276	0.217
MYADM	0.00025	0.00638	3.71087	-0.54634	0.163
MYB	0.000936	0.0164	-3.34559	-1.77687	-0.0664
MYBPC3	0.00168	0.0248	3.17394	-2.3146	0.073
MYH9	0.000149	0.00436	3.84777	-0.05546	0.184
MYH9	0.000325	0.00769	3.64096	-0.79081	0.162
MYL12B	1.07e-08	3.86e-06	-5.90071	9.10395	-0.209
MYL6	1.85e-09	1.04e-06	-6.22086	10.8104	-0.323
MYL6	6.24e-08	1.38e-05	-5.56582	7.3939	-0.28
MYNN	0.00511	0.0548	-2.82272	-3.3325	-0.0732
MYO18A	0.000487	0.0103	3.53045	-1.16864	0.0531
MYO1F	2.03e-05	0.00101	4.33736	1.82892	0.16
MYO1G	3.05e-06	0.00025	4.76703	3.64341	0.151
MYO9B	0.000185	0.00511	3.79099	-0.261	0.108
MYPOP	0.000802	0.0148	3.39017	-1.63294	0.0663
N4BP2	0.000288	0.00705	3.67354	-0.6774	0.1
N6AMT1	0.0027	0.0349	-3.028	-2.75113	-0.0247
NAA15	0.00599	0.0615	-2.77018	-3.47512	-0.0349
NAA20	0.000589	0.0118	-3.47754	-1.34579	-0.0843
NAA35	0.0098	0.0865	-2.60114	-3.91679	-0.0285
NAA60	0.00257	0.0337	3.04371	-2.70504	0.0481
NACA	0.000748	0.014	-3.41009	-1.56804	-0.107
NACA	0.00327	0.0398	-2.9674	-2.92674	-0.0909
NACC2	0.000664	0.0129	3.4436	-1.45811	0.0865
NACC2	0.00289	0.0368	3.006	-2.81524	0.0716
NADSYN1	0.000588	0.0118	3.47788	-1.34465	0.0585
NAE1	8.08e-05	0.00278	-4.0027	0.51925	-0.127
NAE1	0.00476	0.0523	-2.84632	-3.26763	-0.0528
NAGK	0.00122	0.0198	3.26835	-2.02209	0.11
NAGLU	0.00365	0.0431	2.93263	-3.026	0.042
NAP1L1	0.00347	0.0417	-2.94841	-2.98106	-0.11
NAP1L4	0.00828	0.077	-2.65979	-3.76655	-0.0639
NBEAL2	2.83e-12	6.04e-09	7.3181	17.1509	0.236
NBPF1	0.000662	0.0128	3.44446	-1.45528	0.0671
NBPF10	0.000389	0.00876	3.59246	-0.95794	0.166
NBPF11	0.00127	0.0203	3.25735	-2.05657	0.0891
NBPF9	0.00253	0.0334	3.04829	-2.69157	0.149
NCF1C	0.00703	0.0687	2.7161	-3.61931	0.133
NCF4	0.00197	0.0278	3.12465	-2.46418	0.131
NCF4	0.00255	0.0336	3.04537	-2.70018	0.0813
NCKAP5L	0.0076	0.0724	2.68926	-3.68984	0.0644
NCLN	0.00314	0.0389	2.98003	-2.8904	0.0762
NCOA1	0.000646	0.0126	3.45159	-1.43177	0.0915
NCSTN	0.000642	0.0126	3.45314	-1.42666	0.117
NDC80	0.00145	0.0223	-3.21752	-2.18057	-0.0258
NDE1	9.67e-06	0.000578	4.5093	2.53737	0.159
NDEL1	0.00382	0.0445	2.91798	-3.06747	0.101
NDST2	2.99e-05	0.00134	4.24551	1.46029	0.0794
NDUFA1	1.68e-15	1.35e-11	-8.45784	24.4474	-0.498
NDUFA2	4.25e-14	1.65e-10	-7.97427	21.2714	-0.19
NDUFA4	1.86e-05	0.000947	-4.35868	1.91549	-0.327
NDUFA6	1.98e-05	0.000997	-4.343	1.85177	-0.122
NDUFA8	3.86e-05	0.00162	-4.18425	1.21826	-0.0882
NDUFA9	0.00159	0.0239	-3.18929	-2.26759	-0.0592
NDUFAF2	0.000375	0.00853	-3.60242	-0.92377	-0.072
NDUFAF3	0.00115	0.0191	3.28461	-1.97091	0.0933
NDUFAF4	3.9e-06	0.000298	-4.71313	3.4078	-0.0702
NDUFB2	2.36e-06	0.000203	-4.82267	3.88907	-0.243
NDUFB3	7.27e-08	1.54e-05	-5.536	7.24543	-0.3
NDUFB3	1.26e-06	0.000125	-4.95639	4.48914	-0.356
NDUFB6	2.44e-07	3.71e-05	-5.29594	6.07375	-0.118
NDUFB6	7.54e-07	8.56e-05	-5.06486	4.98595	-0.134
NDUFS3	0.00107	0.0182	-3.30661	-1.90129	-0.0842
NDUFS4	5.69e-06	0.000392	-4.62919	3.04534	-0.237
NDUFS5	1.76e-14	9.4e-11	-8.10775	22.1367	-0.422
NDUFS8	0.00235	0.0317	3.07077	-2.62518	0.0881
NDUFV2	0.000212	0.00561	-3.75441	-0.39193	-0.0957
NEDD8	0.000622	0.0123	-3.46205	-1.39717	-0.0699
NEMF	0.000431	0.00941	-3.56435	-1.05385	-0.058
NF1	0.00905	0.0819	2.62881	-3.84629	0.0257
NFAT5	0.000165	0.0047	3.82088	-0.15313	0.0954
NFAT5	0.00443	0.0497	2.86941	-3.20364	0.06
NFKB1	0.0025	0.0331	3.05214	-2.68023	0.0876
NFKB2	0.00726	0.0703	2.7048	-3.64907	0.05
NFKBIA	0.000155	0.00448	3.83646	-0.09661	0.136
NFKBIB	0.00933	0.0837	2.6183	-3.87316	0.0486
NFKBIZ	0.00237	0.0318	3.06879	-2.63104	0.1
NFU1	0.0016	0.024	-3.18712	-2.27426	-0.0566
NGDN	1.8e-07	3.01e-05	-5.35667	6.36621	-0.169
NGDN	5.57e-05	0.00212	-4.0951	0.87158	-0.0879
NHSL2	0.00203	0.0285	3.11521	-2.49258	0.0772
NIF3L1	0.00708	0.0691	-2.71353	-3.62609	-0.0753
NIFK	2.75e-05	0.00125	-4.26563	1.54046	-0.135
NIPA2	0.00844	0.0779	-2.65321	-3.78356	-0.0453
NISCH	4.76e-05	0.00188	4.13374	1.02103	0.0922
NKAP	0.000856	0.0154	-3.37141	-1.69372	-0.0425
NKIRAS1	0.00105	0.018	-3.31111	-1.88697	-0.0405
NLRC5	0.000253	0.00642	3.70843	-0.55494	0.0703
NLRP1	0.00316	0.039	2.97821	-2.89565	0.0457
NLRP1	0.00792	0.0744	2.67521	-3.72653	0.0572
NLRP12	0.00267	0.0347	3.03117	-2.74183	0.0806
NLRP12	0.0092	0.0829	2.62313	-3.86082	0.113
NLRP3	0.00756	0.0721	2.69123	-3.68469	0.0763
NLRP6	0.00123	0.0198	3.26655	-2.02772	0.0221
NMD3	0.000671	0.0129	-3.44086	-1.46716	-0.0877
NME1	6.42e-08	1.41e-05	-5.56023	7.36603	-0.194
NME1-NME2	0.00293	0.0371	-3.00161	-2.828	-0.0833
NME7	8.14e-05	0.0028	-4.00069	0.51167	-0.044
NOL12	2.02e-06	0.000181	4.85573	4.03614	0.103
NOL6	0.000103	0.00332	3.94242	0.29323	0.0779
NOMO2	0.00607	0.0621	2.76565	-3.48731	0.0662
NONO	0.00387	0.0449	2.91391	-3.07897	0.0732
NOP10	3.61e-06	0.00028	-4.7298	3.48043	-0.186
NOP10	4.42e-06	0.000324	-4.68539	3.28741	-0.224
NOP58	0.000474	0.0101	-3.53765	-1.14436	-0.139
NOTCH1	0.00644	0.0646	2.74545	-3.54139	0.101
NOTCH2	0.000244	0.00628	3.71728	-0.52371	0.0767
NPC1	0.00343	0.0413	2.95254	-2.96929	0.0609
NPC2	1.79e-05	0.000928	4.3668	1.94855	0.135
NPEPL1	2.7e-05	0.00123	4.27041	1.55954	0.128
NPRL2	0.00379	0.0443	2.92001	-3.06174	0.0662
NPSR1	0.00372	0.0438	2.92597	-3.04488	0.0125
NR1H2	0.00098	0.017	3.33236	-1.81925	0.0715
NR2C2	0.002	0.0281	-3.12064	-2.47625	-0.0626
NRBP2	0.00354	0.0423	2.94192	-2.99956	0.0445
NSA2	5.51e-08	1.25e-05	-5.58991	7.51426	-0.253
NSA2	1.88e-07	3.11e-05	-5.34822	6.32537	-0.269
NSD1	0.00339	0.041	2.95572	-2.96018	0.0443
NSFL1C	0.0043	0.0486	2.87968	-3.17503	0.0658
NSMCE1	0.0018	0.0261	-3.15289	-2.37875	-0.0669
NSMCE2	0.00212	0.0293	-3.10301	-2.52914	-0.0397
NSMCE4A	0.004	0.0461	-2.90316	-3.10926	-0.0952
NSRP1	0.00989	0.0871	-2.59802	-3.92471	-0.0235
NSUN5	0.00332	0.0404	2.96263	-2.94041	0.0324
NSUN5	0.00418	0.0477	2.88873	-3.14973	0.0608
NT5C2	6.01e-05	0.00223	4.07641	0.79974	0.109
NUBPL	0.000342	0.00796	3.62747	-0.83749	0.118
NUCB1	0.0005	0.0105	3.52303	-1.19363	0.136
NUCB2	0.000222	0.00579	-3.74287	-0.43301	-0.102
NUDCD2	0.000601	0.012	-3.47175	-1.36501	-0.0529
NUDT2	0.00154	0.0232	-3.2001	-2.23436	-0.0461
NUDT2	0.00425	0.0482	-2.88336	-3.16475	-0.0718
NUDT22	0.000199	0.00536	3.77182	-0.32977	0.0574
NUDT3	0.0012	0.0196	-3.27395	-2.0045	-0.0592
NUMB	0.00844	0.0779	2.65341	-3.78304	0.0943
NUP107	0.00143	0.0221	-3.22094	-2.16997	-0.0668
NUP133	0.00509	0.0546	-2.82398	-3.32904	-0.0464
NUP37	0.000105	0.00338	-3.93733	0.27431	-0.0942
NUP50	0.0061	0.0623	2.76368	-3.4926	0.0215
NUP88	0.000424	0.00932	-3.56878	-1.0388	-0.0969
NXF1	8.54e-06	0.000535	4.53752	2.65592	0.102
NXF1	3.17e-05	0.0014	4.23164	1.40521	0.0986
OAF	0.00493	0.0534	2.83484	-3.29925	0.074
OARD1	1.14e-06	0.000118	-4.9773	4.5842	-0.0994
OBFC1	4.5e-06	0.000326	-4.68124	3.26945	-0.0865
OCEL1	0.00356	0.0424	2.93995	-3.00519	0.0621
OCIAD1	2.46e-06	0.00021	4.81332	3.84762	0.138
OCIAD2	4.06e-07	5.47e-05	-5.19254	5.5821	-0.151
OCIAD2	0.00309	0.0384	-2.98534	-2.8751	-0.0707
ODF3B	0.0053	0.056	2.81053	-3.36584	0.049
OGDH	0.008	0.0749	2.67159	-3.73593	0.0554
OGFOD1	0.00153	0.0232	-3.20041	-2.23338	-0.00648
OIP5-AS1	0.0019	0.0271	-3.13555	-2.4313	-0.044
OMA1	0.00555	0.058	-2.79576	-3.40602	-0.066
ONECUT2	0.00608	0.0622	2.76527	-3.48834	0.0217
OPLAH	0.000428	0.0094	3.56585	-1.04876	0.104
OPRL1	0.00149	0.0228	3.20897	-2.207	0.0973
OPRM1	0.00641	0.0643	2.74754	-3.53583	0.00834
OPTN	0.00101	0.0174	-3.32399	-1.84598	-0.0995
OR51S1	0.0048	0.0525	-2.8436	-3.27513	-0.0184
OR7E156P	0.00332	0.0404	-2.96231	-2.94131	-0.0341
OR8U9	0.000794	0.0147	3.39312	-1.62334	0.0212
ORC3	0.00878	0.0801	-2.63955	-3.81875	-0.051
ORMDL3	0.00844	0.0779	-2.65325	-3.78346	-0.0896
OSBPL10	0.00238	0.032	-3.06634	-2.6383	-0.0649
OSBPL2	0.000258	0.00652	3.70287	-0.5745	0.105
OSBPL5	0.00119	0.0195	3.27599	-1.99806	0.0913
OSBPL5	0.00297	0.0374	2.99747	-2.84001	0.0899
OSBPL7	0.000722	0.0136	3.42022	-1.53493	0.0827
OSCAR	2.58e-05	0.00119	4.28131	1.60317	0.179
OSCAR	5.06e-05	0.00197	4.11834	0.96132	0.157
OSER1	7.72e-05	0.00268	-4.01415	0.56253	-0.106
OSGEPL1	0.00934	0.0837	-2.61809	-3.8737	-0.0295
OSTC	7.63e-05	0.00266	-4.01689	0.57291	-0.127
OSTC	0.000685	0.0131	-3.43496	-1.48655	-0.135
OSTC	0.00595	0.0612	-2.77202	-3.4702	-0.0775
OTUD7A	0.0069	0.0678	-2.72215	-3.6033	-0.0176
OXNAD1	0.00953	0.0849	-2.61097	-3.89185	-0.0524
P2RX7	0.000558	0.0114	3.49256	-1.29574	0.0802
P2RY10	0.000103	0.00333	-3.94165	0.29036	-0.091
P2RY10	0.00713	0.0694	-2.71143	-3.63163	-0.0552
P2RY13	0.00246	0.0327	-3.05727	-2.66509	-0.111
P4HB	0.000495	0.0104	3.52572	-1.18457	0.0817
PABPN1	0.000408	0.00907	3.5792	-1.00327	0.0603
PACSIN2	0.00529	0.056	2.81144	-3.36334	0.094
PADI4	0.000183	0.00508	3.79283	-0.25436	0.227
PAF1	0.00137	0.0214	3.23494	-2.12651	0.08
PAGR1	0.00167	0.0248	-3.17483	-2.31188	-0.0396
PAK1IP1	0.000139	0.00417	-3.86417	0.00443	-0.0687
PAM16	0.000587	0.0118	3.4782	-1.3436	0.0621
PANX2	0.00278	0.0358	3.01816	-2.77984	0.132
PAQR4	0.00426	0.0483	2.8824	-3.16743	0.047
PARL	0.00112	0.0188	-3.2936	-1.94252	-0.0713
PARL	0.00441	0.0495	-2.87097	-3.19931	-0.0589
PARL	0.00553	0.0579	-2.7965	-3.404	-0.0563
PARM1	0.00514	0.055	-2.82083	-3.33768	-0.0223
PARP10	0.000142	0.00422	3.86009	-0.0105	0.123
PARP4	3.52e-05	0.00151	4.20661	1.30623	0.11
PARVG	0.00184	0.0264	3.1462	-2.39904	0.0812
PASK	0.00196	0.0276	-3.12697	-2.4572	-0.0933
PATE2	7.67e-05	0.00267	4.01553	0.56774	0.0817
PATL1	0.000115	0.00362	3.91372	0.1867	0.074
PAXIP1-AS1	0.00115	0.0191	3.28628	-1.96563	0.0891
PBDC1	3.11e-06	0.000254	-4.76282	3.62495	-0.129
PCBD1	0.00208	0.0289	3.10852	-2.51266	0.0386
PCBP1	0.000589	0.0118	3.47734	-1.34644	0.107
PCBP2	0.00513	0.0549	2.82181	-3.335	0.105
PCDHB19P	0.00921	0.0829	2.62285	-3.86154	0.0552
PCED1B-AS1	0.00546	0.0572	-2.80121	-3.39121	-0.05
PCK2	0.00544	0.0571	2.80209	-3.38883	0.0452
PCM1	0.000697	0.0133	-3.43007	-1.50263	-0.0882
PCMT1	0.0023	0.0311	-3.07789	-2.60403	-0.122
PCMTD1	0.00753	0.072	-2.69267	-3.68093	-0.137
PCNX1	0.000751	0.014	3.4089	-1.57195	0.114
PCSK7	0.00738	0.071	2.69949	-3.66304	0.0689
PDCD10	5.64e-06	0.000389	-4.63109	3.05349	-0.266
PDCD10	5.59e-05	0.00213	-4.09405	0.86755	-0.0678
PDCD10	0.0019	0.0271	-3.13579	-2.43057	-0.0332
PDCD2	0.000189	0.00515	-3.78517	-0.28191	-0.0591
PDCD4	0.00548	0.0575	-2.79946	-3.39598	-0.0551
PDCD7	0.000275	0.00683	3.68554	-0.63538	0.091
PDCL3	0.01	0.0879	-2.5936	-3.93588	-0.0484
PDE4C	0.000317	0.00753	3.6477	-0.76743	0.1
PDHB	0.00233	0.0315	-3.07392	-2.61584	-0.0773
PDIK1L	0.00253	0.0335	-3.04782	-2.69295	-0.043
PDXK	0.00728	0.0704	2.70421	-3.65065	0.069
PEPD	0.00039	0.00879	3.59148	-0.96129	0.076
PET100	3.88e-12	7.31e-09	-7.2671	16.8405	-0.331
PEX2	0.00129	0.0206	-3.25253	-2.07166	-0.0965
PFDN1	0.000341	0.00795	-3.6279	-0.83602	-0.0615
PFDN5	4.91e-08	1.17e-05	-5.61208	7.62545	-0.384
PFDN5	7.49e-08	1.55e-05	-5.53031	7.21719	-0.375
PFKFB4	2.28e-05	0.00109	4.30994	1.71814	0.172
PFN1	0.00373	0.0439	2.92505	-3.04747	0.0991
PGAP2	0.00661	0.0657	2.73667	-3.56478	0.0476
PGGHG	6.87e-05	0.00246	4.04323	0.67291	0.21
PGK1	3.15e-06	0.000256	4.75978	3.61158	0.105
PGLS	0.00636	0.0641	2.74991	-3.52949	0.0623
PGLYRP1	0.00416	0.0476	2.88984	-3.14663	0.19
PGS1	0.00285	0.0364	3.01133	-2.79975	0.0829
PHAX	7.04e-07	8.17e-05	-5.07928	5.05264	-0.0804
PHAX	1.77e-06	0.000163	-4.88479	4.1661	-0.0818
PHF12	0.00155	0.0234	3.19707	-2.24368	0.0541
PHF23	0.000203	0.00544	3.76596	-0.35072	0.0591
PHF5A	0.00217	0.0298	-3.0948	-2.55369	-0.0989
PHF6	0.000844	0.0153	-3.37562	-1.6801	-0.0193
PHIP	0.00924	0.0832	2.62158	-3.86479	0.0543
PHKA2	0.00144	0.0222	3.21933	-2.17498	0.0724
PIAS1	3.76e-05	0.00159	4.19075	1.24381	0.108
PIAS4	0.007	0.0685	2.71734	-3.61602	0.0741
PIGG	0.00741	0.0711	2.69823	-3.66634	0.0312
PIGK	0.000907	0.0162	-3.35472	-1.74752	-0.0761
PIGO	0.00745	0.0715	2.69628	-3.67145	0.0289
PIGP	0.0017	0.025	-3.16983	-2.32716	-0.0431
PIGS	0.000688	0.0132	3.43362	-1.49095	0.0491
PIGT	0.000101	0.00329	3.94595	0.30639	0.0752
PIK3CD	0.00834	0.0773	2.65725	-3.77312	0.0916
PIK3CG	0.00201	0.0282	3.11904	-2.48108	0.0843
PIK3R1	0.00521	0.0554	-2.81654	-3.34942	-0.0596
PILRA	9.72e-07	0.000104	5.01163	4.74101	0.205
PILRA	0.000479	0.0102	3.53485	-1.15381	0.141
PILRA	0.000852	0.0154	3.37268	-1.6896	0.128
PIP4K2C	0.00258	0.0338	3.04226	-2.70931	0.0469
PIPSL	2.46e-06	0.00021	-4.81359	3.84881	-0.0994
PISD	0.00798	0.0748	2.67252	-3.73352	0.09
PITPNM1	0.000216	0.00568	3.74965	-0.4089	0.095
PKIA	0.000129	0.00395	-3.88484	0.08022	-0.0977
PKIA	0.00504	0.0542	-2.82738	-3.31975	-0.0493
PLAC8	0.000377	0.00858	-3.60061	-0.92998	-0.11
PLAC8	0.00963	0.0855	-2.6074	-3.90091	-0.0897
PLAGL1	0.00989	0.0871	2.59781	-3.92524	0.045
PLAUR	0.00182	0.0263	3.14935	-2.3895	0.107
PLAUR	0.0081	0.0756	2.66741	-3.74679	0.0967
PLBD1	0.0002	0.00538	3.76995	-0.33645	0.152
PLCB2	0.000432	0.00942	3.56314	-1.05798	0.123
PLCG2	0.00587	0.0604	2.77701	-3.45674	0.103
PLCL2	0.000555	0.0113	-3.49423	-1.29016	-0.0647
PLEKHA5	0.00986	0.0869	-2.59912	-3.9219	-0.00859
PLEKHG1	0.00758	0.0723	-2.69021	-3.68737	-0.0181
PLGRKT	0.00139	0.0217	-3.22903	-2.14488	-0.0708
PLIN3	0.000921	0.0163	3.35038	-1.76148	0.123
PLIN5	0.00774	0.0732	2.68332	-3.70538	0.0196
PLOD1	3.67e-05	0.00156	4.19639	1.26597	0.153
PLOD3	0.000411	0.00912	3.57729	-1.00978	0.0758
PLPPR1	0.00607	0.0621	2.76558	-3.4875	0.00793
PLPPR2	0.00636	0.0641	2.74978	-3.52983	0.093
PLRG1	2.63e-06	0.000221	-4.79905	3.7845	-0.133
PLXDC2	0.000704	0.0134	3.42715	-1.51222	0.137
PLXDC2	0.00487	0.053	2.83893	-3.28799	0.0879
PLXNB2	0.0083	0.0771	2.65897	-3.76867	0.0945
PMEPA1	0.00543	0.0571	-2.80277	-3.38696	-0.0204
PMPCB	0.00194	0.0275	-3.12915	-2.45062	-0.0721
PNP	0.00802	0.0751	-2.67088	-3.73777	-0.068
PNPLA2	0.00877	0.08	2.63995	-3.81772	0.133
PNPLA6	0.00585	0.0604	2.77785	-3.45447	0.075
PNPLA8	0.00125	0.0201	-3.26233	-2.04098	-0.0751
PNPT1	5.73e-05	0.00216	4.08788	0.84382	0.116
PNPT1	0.00276	0.0355	3.02131	-2.77067	0.093
PNPT1	0.00445	0.0499	-2.86809	-3.20732	-0.0241
PNRC1	0.00948	0.0846	-2.61267	-3.88751	-0.0182
PNRC2	0.000572	0.0116	-3.48563	-1.31884	-0.163
POFUT1	0.00739	0.0711	2.69883	-3.66477	0.0794
POFUT2	3.29e-05	0.00144	4.22282	1.37029	0.0819
POFUT2	0.000143	0.00424	3.85771	-0.0192	0.0745
POLB	0.00322	0.0394	-2.97225	-2.91278	-0.0845
POLE4	0.00267	0.0347	-3.03117	-2.74184	-0.111
POLG	0.00626	0.0635	2.75511	-3.51559	0.0537
POLR1E	0.00423	0.0481	-2.88445	-3.1617	-0.0499
POLR1E	0.00483	0.0527	-2.84144	-3.28108	-0.0656
POLR2A	0.000146	0.00431	3.85193	-0.0403	0.154
POLR2B	0.00826	0.0768	-2.6608	-3.76393	-0.0596
POLR2K	0.00227	0.0308	-3.08158	-2.59308	-0.0193
POLR3C	0.00483	0.0527	-2.84158	-3.2807	-0.0452
POLR3GL	1.81e-06	0.000166	-4.87931	4.14154	-0.171
POMGNT2	0.000431	0.00941	3.56419	-1.05441	0.0481
POMP	4.55e-07	6e-05	-5.16937	5.473	-0.133
POR	0.00644	0.0646	2.74555	-3.54114	0.0689
POTEF	0.00595	0.0612	2.77252	-3.46885	0.103
PPA1	1.16e-05	0.000662	-4.46676	2.35986	-0.205
PPA2	3.26e-05	0.00143	-4.22536	1.38034	-0.118
PPA2	0.00657	0.0654	2.73873	-3.5593	0.0879
PPBP	0.000502	0.0105	-3.5221	-1.19677	-0.264
PPFIA1	0.000213	0.00561	3.75411	-0.39302	0.0893
PPHLN1	5.52e-07	6.97e-05	-5.12956	5.28649	-0.101
PPHLN1	2.15e-05	0.00105	-4.32449	1.77683	-0.091
PPIAL4A	4.86e-10	3.46e-07	-6.45779	12.1168	-0.21
PPIAL4A	4.3e-09	1.91e-06	-6.06888	9.99178	-0.288
PPIAL4C	8.5e-05	0.0029	-3.9898	0.47063	-0.0538
PPIE	0.00037	0.00845	-3.60614	-0.91101	-0.0647
PPIG	7.01e-05	0.0025	-4.03819	0.65375	-0.136
PPIH	0.00436	0.049	-2.87523	-3.18744	-0.058
PPIL3	4.8e-05	0.00189	-4.13138	1.01188	-0.181
PPM1F	0.00448	0.05	2.86637	-3.2121	0.117
PPM1K	0.00128	0.0204	-3.25542	-2.06261	-0.0506
PPM1M	0.000177	0.00494	3.80267	-0.21892	0.0863
PPP1R10	0.00402	0.0464	2.90087	-3.11569	0.0578
PPP1R11	0.000827	0.0151	3.3812	-1.66202	0.0996
PPP1R12C	0.00221	0.0302	3.08926	-2.57023	0.0358
PPP1R14B	2.71e-07	4.02e-05	5.27484	5.97279	0.0976
PPP1R18	0.000336	0.00786	3.63222	-0.82106	0.116
PPP1R2	0.00135	0.0213	-3.23785	-2.11745	-0.107
PPP2R1A	0.00776	0.0734	2.68211	-3.70852	0.0751
PPP2R3C	0.000104	0.00336	-3.93917	0.28116	-0.13
PPP2R3C	0.00278	0.0357	-3.01865	-2.77841	-0.0957
PPP2R5D	0.0063	0.0637	-2.75319	-3.52073	-0.0197
PPTC7	0.00172	0.0252	3.16665	-2.33686	0.0768
PPWD1	0.00321	0.0393	-2.97313	-2.91026	-0.0791
PRAM1	0.00521	0.0554	2.81647	-3.34962	0.106
PRCP	2.54e-05	0.00119	4.28505	1.61815	0.12
PRCP	0.00577	0.0598	2.78244	-3.44207	0.0676
PRDM2	0.000682	0.0131	3.43624	-1.48236	0.0479
PRDX1	1.72e-11	2.62e-08	-7.02436	15.3828	-0.227
PRDX1	2.66e-08	7.29e-06	-5.72944	8.21961	-0.188
PRDX4	0.00734	0.0708	-2.70145	-3.6579	-0.0653
PRELID3B	0.00202	0.0284	-3.11705	-2.48706	-0.0524
PREX1	0.00017	0.00481	3.81244	-0.18368	0.0857
PRICKLE4	0.00115	0.0191	-3.28571	-1.96742	-0.0952
PRIM1	7.56e-07	8.56e-05	-5.06442	4.98389	-0.0778
PRIM1	0.000328	0.00773	-3.6388	-0.7983	-0.0612
PRKAG1	3.47e-08	8.92e-06	-5.67886	7.96233	-0.0752
PRKCB	0.00188	0.0269	3.13985	-2.41828	0.0873
PRKCD	2.76e-06	0.00023	4.78844	3.73766	0.178
PRKCSH	0.00299	0.0375	2.99588	-2.8446	0.0699
PRKCZ	0.00134	0.0212	3.24066	-2.10871	0.0732
PRKD2	0.000554	0.0113	3.4947	-1.2886	0.0979
PRKD2	0.00357	0.0424	2.93953	-3.00639	0.0565
PRMT1	6.92e-05	0.00247	-4.0414	0.66594	-0.0632
PROK1	0.00138	0.0216	-3.23195	-2.1358	-0.0282
PRPF18	5.37e-06	0.000377	-4.64199	3.10027	-0.074
PRPF38A	0.00679	0.067	-2.7277	-3.58861	-0.0369
PRPS1	0.00535	0.0564	-2.80791	-3.37296	-0.0629
PRR13	0.003	0.0375	2.99501	-2.84714	0.102
PRR14	0.00615	0.0625	2.76139	-3.49875	0.0873
PRRC2A	0.00151	0.023	3.20594	-2.21634	0.0763
PSAP	0.000664	0.0129	3.44373	-1.45771	0.141
PSAP	0.000738	0.0139	3.41396	-1.55542	0.138
PSD4	0.000225	0.00586	3.739	-0.44677	0.1
PSKH1	0.00325	0.0396	2.96944	-2.92088	0.0215
PSMA2	4.26e-06	0.000313	-4.69347	3.32242	-0.111
PSMA3	2.17e-08	6.56e-06	-5.76828	8.4184	-0.162
PSMA3	5.29e-08	1.23e-05	-5.59768	7.55319	-0.235
PSMA4	5.38e-06	0.000377	-4.64146	3.09799	-0.307
PSMA4	1.98e-05	0.000997	-4.34332	1.85308	-0.197
PSMA6	2.58e-05	0.00119	-4.28078	1.60102	-0.211
PSMA6	9.94e-05	0.00325	-3.9504	0.32298	-0.272
PSMB1	4.82e-06	0.000346	-4.66596	3.20346	-0.183
PSMB10	0.000258	0.00651	3.70328	-0.57308	0.105
PSMB3	0.00352	0.0421	2.944	-2.99364	0.081
PSMB7	0.000574	0.0116	-3.48447	-1.32272	-0.0821
PSMB8	0.00233	0.0315	3.0734	-2.61736	0.0717
PSMC2	8.82e-06	0.000546	-4.53032	2.62559	-0.173
PSMC6	0.000164	0.00469	-3.82196	-0.14923	-0.194
PSMC6	0.00355	0.0423	-2.94147	-3.00086	-0.0251
PSMD10	3e-05	0.00134	-4.24505	1.45847	-0.134
PSMD10	0.000276	0.00685	-3.6846	-0.63869	-0.0732
PSMD10	0.00743	0.0713	-2.6973	-3.66879	-0.0191
PSMD14	8.33e-06	0.000529	-4.54314	2.67959	-0.1
PSMD4	3.41e-07	4.78e-05	-5.22856	5.75249	-0.123
PSMD4	1.33e-05	0.000731	-4.43666	2.23517	-0.0958
PSMD4	5.94e-05	0.00222	-4.07911	0.8101	-0.089
PSME1	8.36e-06	0.000529	4.54234	2.67623	0.0563
PSME1	0.000382	0.00867	3.59696	-0.94249	0.0934
PSME3	0.00294	0.0371	3.00082	-2.83028	0.0623
PSME3	0.00529	0.056	2.81114	-3.36417	0.0565
PSMG1	0.00654	0.0652	-2.74053	-3.55451	-0.0536
PSMG4	1.81e-05	0.000937	-4.36392	1.93681	-0.0885
PSTPIP1	0.00079	0.0146	3.39431	-1.61947	0.0976
PSTPIP2	0.000951	0.0166	3.341	-1.79159	0.0933
PTAFR	0.00653	0.0652	2.74092	-3.55347	0.109
PTBP1	0.00359	0.0426	2.93723	-3.01292	0.0788
PTCD2	0.00729	0.0705	-2.70378	-3.65177	-0.0262
PTGDS	0.000908	0.0162	3.35459	-1.74794	0.194
PTK2B	0.00253	0.0335	3.04763	-2.69352	0.0811
PTP4A1	0.00777	0.0734	-2.68158	-3.70991	-0.0382
PTPA	0.00443	0.0497	2.86964	-3.20301	0.0661
PTPN1	0.00403	0.0464	2.9003	-3.1173	0.0807
PTPN2	0.00144	0.0222	-3.22012	-2.17253	-0.0609
PTPN6	0.000155	0.00448	3.83677	-0.0955	0.117
PTPRE	1.05e-05	0.00061	4.49081	2.46002	0.157
PTPRE	4.12e-05	0.0017	4.16846	1.15639	0.121
PTPRE	0.00833	0.0773	2.65782	-3.77163	0.0451
PTPRO	0.000292	0.0071	-3.66985	-0.6903	-0.0322
PTRH2	1.47e-05	0.000793	-4.41294	2.13738	-0.112
PTRH2	0.00751	0.0719	-2.69333	-3.6792	-0.0255
PTTG1IP	0.00379	0.0443	2.92029	-3.06094	0.0669
PUM1	0.00747	0.0716	2.69541	-3.67375	0.0672
PUM3	0.000787	0.0146	-3.39533	-1.61616	-0.0699
PUS3	0.00262	0.0342	-3.03759	-2.72303	-0.043
PWP1	0.000116	0.00365	-3.91137	0.178	-0.0839
PXN	0.00751	0.0719	2.69344	-3.6789	0.0731
PYCARD	0.00624	0.0633	2.75628	-3.51246	0.0822
PYGB	0.000636	0.0125	3.45573	-1.41809	0.0924
QRICH1	0.00972	0.0861	2.60404	-3.90943	0.0267
QSOX1	0.00025	0.00638	3.71103	-0.54577	0.109
RAB11A	0.00104	0.0177	-3.3159	-1.87174	-0.103
RAB11FIP1	0.000115	0.00363	3.9131	0.18443	0.162
RAB18	0.00113	0.0188	-3.29227	-1.94672	-0.0522
RAB24	7.02e-07	8.17e-05	5.07972	5.05466	0.132
RAB24	1.23e-05	0.000697	4.45336	2.30427	0.137
RAB24	6.4e-05	0.00233	4.06051	0.73886	0.112
RAB24	0.00875	0.0799	2.64075	-3.81568	0.0599
RAB29	0.00776	0.0734	-2.68208	-3.7086	-0.0626
RAB36	0.0032	0.0392	2.97465	-2.90589	0.0201
RAB37	4.05e-05	0.00168	4.17276	1.17323	0.141
RAB40C	3.89e-05	0.00163	4.18251	1.21145	0.112
RAB6A	0.00324	0.0396	-2.97026	-2.91851	-0.056
RABEP1	0.00317	0.039	-2.97706	-2.89894	-0.0966
RABGAP1L	0.00136	0.0213	-3.23625	-2.12244	-0.0542
RABGGTB	0.00128	0.0205	-3.25345	-2.06879	-0.0734
RABL3	0.00169	0.0248	-3.17232	-2.31955	-0.0402
RAC2	6.6e-06	0.000443	4.59576	2.90256	0.138
RAD51C	2.33e-06	0.000202	-4.82486	3.89878	-0.0692
RAD51C	5.37e-05	0.00207	-4.10408	0.90622	-0.043
RAD51C	0.000174	0.00489	-3.80707	-0.20305	-0.0504
RAD51D	0.00627	0.0635	-2.75483	-3.51632	-0.0185
RADIL	0.00112	0.0188	3.29242	-1.94623	0.0294
RAF1	0.00401	0.0462	2.90244	-3.11128	0.0891
RALA	0.0095	0.0847	-2.61204	-3.88911	-0.0686
RALGAPA2	0.00142	0.022	3.22304	-2.16345	0.0353
RALGAPB	0.00749	0.0717	2.69417	-3.67699	0.0364
RAN	3.28e-06	0.000262	-4.75102	3.57319	-0.147
RANBP3	0.00732	0.0707	2.70216	-3.65603	0.052
RANBP6	0.00418	0.0477	-2.88869	-3.14985	-0.0249
RAP1B	0.00508	0.0546	-2.82453	-3.32754	-0.0761
RAP1GAP2	0.000291	0.00709	3.67093	-0.68651	0.0867
RAPGEFL1	0.000421	0.00928	3.5708	-1.0319	0.045
RARA	0.00445	0.0499	2.86793	-3.20775	0.106
RARS	6.41e-06	0.000435	-4.60224	2.93019	-0.0858
RASA2	0.00525	0.0557	2.81387	-3.3567	0.0527
RASAL3	0.00151	0.023	3.2057	-2.21709	0.124
RASGRP2	0.000858	0.0154	3.37085	-1.69552	0.0715
RASGRP3	0.000334	0.00784	-3.6333	-0.81732	-0.0884
RASSF1	0.000581	0.0117	3.48109	-1.33396	0.107
RASSF1	0.00226	0.0307	3.08339	-2.5877	0.0654
RBBP6	0.000806	0.0148	3.38876	-1.63752	0.0654
RBCK1	0.00263	0.0343	3.03546	-2.72927	0.0885
RBCK1	0.00292	0.037	3.00281	-2.82452	0.0809
RBM10	0.000261	0.00658	3.69944	-0.5866	0.102
RBM10	0.00687	0.0676	2.72379	-3.59896	0.0388
RBM22	0.000294	0.00713	3.66786	-0.69724	0.0674
RBM23	0.000263	0.00661	3.69794	-0.59187	0.119
RBM23	0.000297	0.00717	3.6651	-0.70686	0.108
RBM3	0.00192	0.0272	-3.13337	-2.43787	-0.0397
RBM34	9.66e-06	0.000578	-4.50953	2.53833	-0.119
RBM5	0.00172	0.0252	3.16662	-2.33696	0.0681
RBM6	0.000267	0.00668	3.69386	-0.60621	0.0974
RBM7	0.0062	0.063	-2.75833	-3.50697	-0.0561
RBMS1	0.00107	0.0182	3.30651	-1.90161	0.0866
RBMX2	0.000112	0.00355	-3.92075	0.21272	-0.0686
RBX1	1.02e-05	0.000599	-4.49722	2.48683	-0.23
RCAN1	0.00121	0.0197	-3.27026	-2.01609	-0.0545
RCE1	0.00469	0.0517	2.85091	-3.25495	0.0371
RCN2	0.00326	0.0397	-2.96855	-2.92343	-0.0942
RCN3	0.000176	0.00494	3.80339	-0.21635	0.0836
RDH14	0.000203	0.00544	-3.76586	-0.35107	-0.131
RDH14	0.000938	0.0165	-3.34496	-1.77887	-0.0589
RDM1	0.00724	0.0702	2.70613	-3.64559	0.0239
REC8	0.000328	0.00773	3.63881	-0.79824	0.117
REC8	0.000594	0.0119	3.47529	-1.35326	0.0553
RECQL	0.00069	0.0132	-3.43282	-1.49359	-0.0828
RELB	0.00112	0.0187	3.29483	-1.93859	0.0622
REM2	7.37e-06	0.000483	4.57101	2.79741	0.123
REPS2	0.000685	0.0131	3.43484	-1.48694	0.106
REPS2	0.000833	0.0152	3.37927	-1.66828	0.0752
REPS2	0.00115	0.0191	3.28648	-1.965	0.111
REPS2	0.00429	0.0486	2.87991	-3.1744	0.129
REPS2	0.00619	0.0629	2.75899	-3.50518	0.0276
RERE	0.00117	0.0193	3.28116	-1.98178	0.0975
RERE	0.00273	0.0352	3.02433	-2.76184	0.099
REST	0.00103	0.0177	-3.31887	-1.86228	-0.0148
REXO1	0.000926	0.0163	3.34871	-1.76685	0.0642
REXO2	4.26e-05	0.00175	-4.16078	1.12637	-0.12
RFESD	0.00043	0.00941	-3.56462	-1.05296	-0.0332
RFESD	0.000635	0.0125	-3.45623	-1.41642	-0.0422
RGL2	9.22e-05	0.00305	3.96954	0.39456	0.0845
RGS10	0.000102	0.00332	-3.94309	0.29575	-0.149
RGS10	0.000883	0.0158	-3.36263	-1.72207	-0.151
RGS14	9.71e-05	0.00319	3.95652	0.34584	0.0693
RGS19	4.95e-06	0.000353	4.66004	3.1779	0.131
RHBDF2	6.92e-07	8.13e-05	5.08265	5.06824	0.167
RHBDF2	0.000316	0.00751	3.64874	-0.76381	0.109
RHOA	3.13e-05	0.00138	4.23524	1.4195	0.138
RHOBTB3	0.00706	0.0689	-2.71449	-3.62354	-0.0417
RHOG	0.000539	0.0111	3.50229	-1.26323	0.15
RHOT2	0.00941	0.0843	2.61526	-3.8809	0.051
RIC8A	0.00191	0.0272	3.13492	-2.4332	0.0574
RILPL1	0.00102	0.0176	3.32035	-1.85757	0.0782
RINL	7.43e-06	0.000486	4.56923	2.78985	0.1
RIOK2	3.62e-05	0.00154	-4.20021	1.28104	-0.101
RIPK3	8.22e-05	0.00282	3.99839	0.50299	0.0656
RIT1	0.000308	0.00736	-3.6553	-0.741	-0.0723
RNA28S5	0.000264	0.00663	3.69641	-0.59725	0.531
RNASEK	0.0029	0.0368	3.00584	-2.81571	0.0935
RNASEL	0.000247	0.00631	3.71471	-0.53277	0.0742
RNF130	0.00227	0.0308	3.08139	-2.59365	0.089
RNF135	0.00296	0.0373	2.99854	-2.83689	0.0593
RNF14	0.00203	0.0285	-3.11547	-2.4918	-0.096
RNF149	0.00423	0.0481	2.88491	-3.16041	0.113
RNF166	0.00384	0.0447	2.91632	-3.07217	0.0519
RNF170	0.000682	0.0131	-3.43605	-1.48298	-0.0467
[truncated: 909 more rows]
