# Supplementary material for: Knowledge-Based Neuroendocrine Immunomodulation (NIM) Molecular Network Construction and Its Application
Source: Molecules. 2018 May 30;23(6):1312. doi: 10.3390/molecules23061312 (PMC6099962; doi:10.3390/molecules23061312)
Supplement: Supplementary file 1 [file molecules-23-01312-s001.zip › Table S22 Network topology parameter data for RA-specific NIM subnetwork.xlsx]

## Sheet: Sheet1
Gene_category	Gene_sysmbol	Gene Name	Entrez Gene IDs	Degree	AverageShortestPathLength	BetweennessCentrality	ClosenessCentrality	TopologicalCoefficient	Eccentricity	nervous system	endocrine system	immune system	system_tag 1	Known Disease gene	logFC	P.Value	Prize	Object Type	TerminalType	Therapeutic Drugs
Differentially expressed and RA-related genes	CREB1	cAMP responsive element binding protein 1	1385	9	2.97087	0.252998	0.336601	0.111111	5					1	-0.34	0.000103	2.04	Transcription factor	Proteomic
Differentially expressed and RA-related genes	TNFSF10	TNF superfamily member 10	8743	4	2.85714	0.166387	0.35	0.25	5	0	0	1	immune	1	0.622	0.00102	3.732	Receptor ligand	Proteomic
Differentially expressed and RA-related genes	CD4	CD4 molecule	920	3	3.125	0.031127	0.32	0.333333	5	0	0	1	immune	1	-0.313	0.0051	1.878	Generic receptor	Proteomic	1
Differentially expressed and RA-related genes	TNFSF12	TNF superfamily member 12	8742	3	3.92233	0.0386446	0.254951	0.333333	6	0	0	1	immune	1	-0.232	0.000816	1.392	Receptor ligand	Proteomic	1
Differentially expressed and RA-related genes	IL2RB	interleukin 2 receptor subunit beta	3560	3	3.34286	0.109707	0.299145	0.333333	4	0	0	1	immune	1	-1.1	6.88e-07	6.6	Generic receptor	Proteomic	1
Differentially expressed and RA-related genes	PPP2CB	protein phosphatase 2 catalytic subunit beta	5516	3	3.9	0.0199497	0.25641	0.333333	5					1	-0.227	0.00215	1.362	Protein phosphatase	Proteomic
Differentially expressed and RA-related genes	IKBKB	inhibitor of nuclear factor kappa B kinase subunit beta	3551	2	2.67619	0.0190476	0.373665	0.5	6					1	-0.189	0.000393	1.134	Protein kinase	Proteomic	1
Differentially expressed and RA-related genes	PRF1	perforin 1	5551	2	2.57143	0.363025	0.388889	0.5	5					1	-0.628	0.0039	3.768	Transporter	Proteomic
Differentially expressed and RA-related genes	SELE	selectin E	6401	1	3.995	0	0.250313	0	6					1	0.093	0.00317	0.558	Generic receptor	Proteomic	1
Differentially expressed and RA-related genes	HLA-DMA	major histocompatibility complex, class II, DM alpha	3108	1	4.11719	0	0.242884	0	6					1	-0.493	0.000696	2.958	Generic receptor	Proteomic
Differentially expressed and RA-related genes	HLA-DPA1	major histocompatibility complex, class II, DP alpha 1	3113	1	4.11719	0	0.242884	0	6					1	-0.715	0.000191	4.29	Generic receptor	Proteomic
Differentially expressed and RA-related genes	HLA-DPB1	major histocompatibility complex, class II, DP beta 1	3115	1	5.47573	0	0.182624	0	7					1	-0.34	0.00417	2.04	Generic receptor	Proteomic
Differentially expressed and RA-related genes	TXLNA	taxilin alpha	200081	1	3.96117	0	0.252451	0	6	0	0	1	immune	1	-0.427	0.000262	2.562	Generic binding protein	Proteomic
Differentially expressed and RA-related genes	ABR	active BCR-related	29	1	3.01	0	0.332226	0	5					1	-0.327	0.00122	1.962	Regulators (GDI, GAP, GEF)	Proteomic
Differentially expressed and RA-related genes	AP4B1	adaptor related protein complex 4 beta 1 subunit	10717	1	3.01	0	0.332226	0	5					1	-0.362	1.66e-05	2.172	Transporter	Proteomic
Differentially expressed and RA-related genes	ARHGEF3	Rho guanine nucleotide exchange factor 3	50650	1	3.01	0	0.332226	0	5					1	-0.549	0.00278	3.294	Regulators (GDI, GAP, GEF)	Proteomic
Differentially expressed and RA-related genes	ATIC	5-aminoimidazole-4-carboxamide ribonucleotide formyltransferase/IMP cyclohydrolase	471	1	3.01	0	0.332226	0	5					1	-0.527	9.31e-05	3.162	Generic enzyme	Proteomic	1
Differentially expressed and RA-related genes	EBAG9	estrogen receptor binding site associated, antigen, 9	9166	1	3.01	0	0.332226	0	5					1	-0.125	0.0088	0.75	Generic binding protein	Proteomic
Differentially expressed and RA-related genes	SLC19A1	solute carrier family 19 member 1	6573	1	3.01	0	0.332226	0	5					1	0.311	0.00915	1.866	Transporter	Proteomic
Differentially expressed and RA-related genes	SLC22A4	solute carrier family 22 member 4	6583	1	3.01	0	0.332226	0	5					1	0.321	0.00759	1.926	Transporter	Proteomic
Differentially expressed and RA-related genes	CDK2	cyclin dependent kinase 2	1017	1	3.8835	0	0.2575	0	6					1	-0.224	0.00234	1.344	Protein kinase	Proteomic	1
Differentially expressed and RA-related genes	GSTP1	glutathione S-transferase pi 1	2950	1	3.8835	0	0.2575	0	6					1	-0.401	0.000909	2.406	Generic enzyme	Proteomic
Differentially expressed and RA-related genes	HSPD1	heat shock protein family D (Hsp60) member 1	3329	1	3.8835	0	0.2575	0	6					1	-0.343	0.00114	2.058	Generic binding protein	Proteomic
Differentially expressed and RA-related genes	TLR5	toll like receptor 5	7100	1	3.88281	0	0.257545	0	6					1	0.602	4.88e-05	3.612	Generic receptor	Proteomic
Differentially expressed and RA-related genes	DNMT1	DNA methyltransferase 1	1786	1	3.92969	0	0.254473	0	6					1	-0.853	6.81e-07	5.118	Generic enzyme	Proteomic
Differentially expressed and RA-related genes	SH2B3	SH2B adaptor protein 3	10019	1	4.13281	0	0.241966	0	6					1	-0.51	4.56e-07	3.06	Generic binding protein	Proteomic
Differentially expressed and RA-related genes	CTLA4	cytotoxic T-lymphocyte associated protein 4	1493	1	3.66667	0	0.272727	0	7					1	-0.292	0.00212	1.752	Generic receptor	Proteomic	1
Differentially expressed and RA-related genes	AGER	advanced glycosylation end-product specific receptor	177	1	2.125	0	0.470588	0	3					1	0.127	0.00274	0.762	Generic receptor	Proteomic
Differentially expressed and RA-related genes	PTPRC	protein tyrosine phosphatase, receptor type C	5788	1	4.67188	0	0.214047	0	6					1	-0.233	0.0018	1.398	Generic receptor	Proteomic
Differentially expressed and RA-related genes	IL1R2	interleukin 1 receptor type 2	7850	1	4.13281	0	0.241966	0	6	0	0	1	immune	1	0.415	0.00916	2.49	Generic receptor	Proteomic
Differentially expressed and RA-related genes	JAK1	Janus kinase 1	3716	1	4.33333	0	0.230769	0	5					1	-0.432	0.000145	2.592	Protein kinase	Proteomic	1
Differentially expressed and RA-related genes	HSP90B1	heat shock protein 90 beta family member 1	7184	1	3.985	0	0.250941	0	6					1	-0.343	0.00755	2.058	Generic binding protein	Proteomic	1
Differentially expressed and RA-related genes	PARP1	poly(ADP-ribose) polymerase 1	142	1	4.825	0	0.207254	0	6					1	-0.587	8.41e-07	3.522	Generic enzyme	Proteomic	1
Differentially expressed and RA-related genes	GPI	glucose-6-phosphate isomerase	2821	1	4.07767	0	0.245238	0	6	0	0	1	immune	1	-0.366	0.00323	2.196	Receptor ligand	Proteomic
Differentially expressed and RA-related genes	NCR3	natural cytotoxicity triggering receptor 3	259197	1	1	0	1	0	1					1	-0.522	0.00612	3.132	Generic receptor	Proteomic
Differentially expressed and RA-related genes	CD247	CD247 molecule	919	1	1	0	1	0	1					1	-0.834	0.00184	5.004	Generic binding protein	Proteomic	1
Differentially expressed and RA-related genes	CD40LG	CD40 ligand	959	1	4.725	0	0.21164	0	6	0	0	1	immune	1	-0.269	0.00211	1.614	Receptor ligand	Proteomic	1
Differentially expressed and RA-related genes	KLF12	Kruppel like factor 12	11278	1	3.92	0	0.255102	0	5					1	-0.447	0.00603	2.682	Transcription factor	Proteomic
Differentially expressed and RA-related genes	ORM2	orosomucoid 2	5005	1	3.92	0	0.255102	0	5					1	0.567	9.03e-06	3.402	Generic binding protein	Proteomic
Differentially expressed and RA-related genes	HDAC3	histone deacetylase 3	8841	1	4.91262	0	0.203557	0	7					1	-0.146	0.0069	0.876	Generic enzyme	Proteomic	1
Differentially expressed and RA-related genes	PSMB10	proteasome subunit beta 10	5699	1	4.83495	0	0.206827	0	7					1	-0.303	0.00033	1.818	Generic protease	Proteomic
Differentially expressed and RA-related genes	EGR1	early growth response 1	1958	1	4.83495	0	0.206827	0	7					1	-0.127	0.00796	0.762	Transcription factor	Proteomic
Differentially expressed and RA-related genes	NCF4	neutrophil cytosolic factor 4	4689	1	4.83495	0	0.206827	0	7					1	0.525	2.65e-05	3.15	Generic binding protein	Proteomic
Differentially expressed and RA-related genes	PHF19	PHD finger protein 19	26147	1	3.57282	0	0.279891	0	5					1	-0.303	0.000171	1.818	Generic binding protein	Proteomic
Differentially expressed and RA-related genes	TNFRSF21	TNF receptor superfamily member 21	27242	1	3.41905	0	0.292479	0	7					1	-0.152	0.000738	0.912	Generic receptor	Proteomic
Differentially expressed and RA-related genes	CLEC16A	C-type lectin domain containing 16A	23274	1	3.51429	0	0.284553	0	7					1	-0.217	0.000782	1.302	Generic binding protein	Proteomic
Differentially expressed and RA-related genes	ITPR3	inositol 1,4,5-trisphosphate receptor type 3	3710	1	3.51429	0	0.284553	0	7					1	-0.542	0.00335	3.252	Generic receptor	Proteomic
Differentially expressed and RA-related genes	ANXA1	annexin A1	301	1	3.85	0	0.25974	0	5					1	0.857	0.00021	5.142	Generic binding protein	Proteomic	1
Differentially expressed and RA-related genes	CX3CR1	C-X3-C motif chemokine receptor 1	1524	1	3.85	0	0.25974	0	5	0	0	1	immune	1	-0.429	0.000382	2.574	GPCR	Proteomic
Differentially expressed and RA-related genes	HP	haptoglobin	3240	1	3.85	0	0.25974	0	5					1	0.493	0.000353	2.958	Receptor ligand	Proteomic
Differentially expressed and RA-related genes	PRKCH	protein kinase C eta	5583	1	4.895	0	0.20429	0	6					1	-0.706	6.29e-07	4.236	Protein kinase	Proteomic
Differentially expressed and RA-related genes	RAC2	ras-related C3 botulinum toxin substrate 2 (rho family, small GTP binding protein Rac2)	5880	1	3.995	0	0.250313	0	6					1	-0.301	0.00352	1.806	RAS - superfamily	Proteomic
Differentially expressed and RA-related genes	PSMB7	proteasome subunit beta 7	5695	1	3.955	0	0.252845	0	6					1	0.286	0.00958	1.716	Generic protease	Proteomic	1
Differentially expressed and RA-related genes	HDAC1	histone deacetylase 1	3065	1	4.46875	0	0.223776	0	6					1	-0.397	7.38e-05	2.382	Generic enzyme	Proteomic	1
Differentially expressed and RA-related genes	PADI4	peptidyl arginine deiminase 4	23569	1	3.80469	0	0.262834	0	6					1	0.542	0.00328	3.252	Generic enzyme	Proteomic
Differentially expressed and RA-related genes	TXN	thioredoxin	7295	1	3.80469	0	0.262834	0	6					1	1.01	7.55e-05	6.06	Generic binding protein	Proteomic	1
Differentially expressed and RA-related genes	CXCR3	C-X-C motif chemokine receptor 3	2833	1	3.115	0	0.321027	0	4	0	0	1	immune	1	-0.611	3.34e-05	3.666	GPCR	Proteomic
Differentially expressed and RA-related genes	ETS1	ETS proto-oncogene 1, transcription factor	2113	1	3.45714	0	0.289256	0	5					1	-0.821	5.17e-05	4.926	Transcription factor	Proteomic	1
Differentially expressed and RA-related genes	IL21R	interleukin 21 receptor	50615	1	3.45714	0	0.289256	0	5	0	0	1	immune	1	-0.298	0.000712	1.788	Generic receptor	Proteomic
Differentially expressed and RA-related genes	RETN	resistin	56729	1	3.45714	0	0.289256	0	5	0	1	0	endocrine	1	0.841	0.000133	5.046	Receptor ligand	Proteomic
Differentially expressed and RA-related genes	IRF1	interferon regulatory factor 1	3659	1	3.02857	0	0.330189	0	5					1	-0.407	0.000568	2.442	Transcription factor	Proteomic
Differentially expressed and RA-related genes	MMP9	matrix metallopeptidase 9	4318	1	3.02857	0	0.330189	0	5					1	1.09	0.000185	6.54	Metalloprotease	Proteomic	1
Differentially expressed and RA-related genes	TNFSF13B	TNF superfamily member 13b	10673	1	3.02857	0	0.330189	0	5	0	0	1	immune	1	0.36	0.00688	2.16	Receptor ligand	Proteomic	1
Differentially expressed and RA-related genes	ITGA4	integrin subunit alpha 4	3676	1	3.64762	0	0.274151	0	7					1	-0.259	0.00292	1.554	Generic receptor	Proteomic	1
Differentially expressed and RA-related genes	ITGB1	integrin subunit beta 1	3688	1	3.64762	0	0.274151	0	7					1	-0.452	2.79e-05	2.712	Generic receptor	Proteomic	1
Differentially expressed and RA-related genes	CASP8	caspase 8	841	1	3.82857	0	0.261194	0	6					1	-0.114	0.00616	0.684	Generic protease	Proteomic	1
Differentially expressed and RA-related genes	FADD	Fas associated via death domain	8772	1	3.82857	0	0.261194	0	6					1	0.3	0.00913	1.8	Generic binding protein	Proteomic
Differentially expressed and RA-related genes	TNFRSF14	TNF receptor superfamily member 14	8764	1	3.82857	0	0.261194	0	6					1	-0.166	0.00223	0.996	Generic receptor	Proteomic
Differentially expressed and RA-related genes	TNFRSF12A	TNF receptor superfamily member 12A	51330	1	4.91262	0	0.203557	0	7					1	0.136	0.0075	0.816	Generic receptor	Proteomic
Differentially expressed and RA-related genes	TNFRSF25	TNF receptor superfamily member 25	8718	1	4.91262	0	0.203557	0	7					1	-0.591	0.0067	3.546	Generic receptor	Proteomic
Differentially expressed and RA-related genes	IL17RA	interleukin 17 receptor A	23765	1	3.15625	0	0.316832	0	5	0	0	1	immune	1	0.576	0.00097	3.456	Generic receptor	Proteomic
Differentially expressed and RA-related genes	ABCB1	ATP binding cassette subfamily B member 1	5243	1	2.69524	0	0.371025	0	6					1	-0.226	0.00276	1.356	Transporter	Proteomic	1
Differentially expressed and RA-related genes	CDKN1B	cyclin dependent kinase inhibitor 1B	1027	1	2.69524	0	0.371025	0	6					1	-0.311	0.00826	1.866	Generic binding protein	Proteomic	1
Differentially expressed and RA-related genes	FASLG	Fas ligand	356	1	2.69524	0	0.371025	0	6	0	0	1	immune	1	-0.299	0.000255	1.794	Receptor ligand	Proteomic
Differentially expressed and RA-related genes	HLA-DRB4	major histocompatibility complex, class II, DR beta 4	3126	1	2.69524	0	0.371025	0	6					1	-0.771	0.00253	4.626	Generic receptor	Proteomic
Differentially expressed and RA-related genes	ORM1	orosomucoid 1	5004	1	2.69524	0	0.371025	0	6					1	1.45	5.88e-07	8.7	Generic binding protein	Proteomic
Differentially expressed and RA-related genes	SLC11A1	solute carrier family 11 member 1	6556	1	2.69524	0	0.371025	0	6					1	0.561	9.82e-05	3.366	Transporter	Proteomic
Differentially expressed and RA-related genes	TLR2	toll like receptor 2	7097	1	2.69524	0	0.371025	0	6					1	0.43	0.00585	2.58	Generic receptor	Proteomic
Differentially expressed and RA-related genes	TPT1	tumor protein, translationally-controlled 1	7178	1	2.69524	0	0.371025	0	6					1	0.622	0.00222	3.732	Generic binding protein	Proteomic
Differentially expressed and RA-related genes	ZFP36	ZFP36 ring finger protein	7538	1	2.69524	0	0.371025	0	6					1	-0.512	7.08e-05	3.072	Generic binding protein	Proteomic
Gene_category	Gene_sysmbol	Gene Name	Entrez Gene IDs	Degree	AverageShortestPathLength	BetweennessCentrality	ClosenessCentrality	TopologicalCoefficient	Eccentricity	nervous system	endocrine system	immune system	system_tag 1	Known Disease gene	logFC	P.Value	Prize	Object Type	TerminalType	Therapeutic Drugs
Non-differentially expressed and RA-related genes	ESR1	estrogen receptor 1	2099	95	2.015	0.797337	0.496278	0.0105263	4	1	1	0	nervous; endocrine	1			0	Transcription factor		1
Non-differentially expressed and RA-related genes	VDR	vitamin D receptor	7421	42	1.70476	0.946703	0.586592	0.0238095	5	0	1	0	endocrine	1			0	Transcription factor		1
Non-differentially expressed and RA-related genes	PPARG	peroxisome proliferator activated receptor gamma	5468	22	2.855	0.243367	0.350263	0.0454546	4	0	1	0	endocrine	1			0	Transcription factor		1
Non-differentially expressed and RA-related genes	ESR2	estrogen receptor 2	2100	14	2.8932	0.319246	0.345638	0.0714286	5	1	1	0	nervous; endocrine	1			0	Transcription factor		1
Non-differentially expressed and RA-related genes	STAT1	signal transducer and activator of transcription 1	6772	12	2.05714	0.882353	0.486111	0.0833333	4					1			0	Transcription factor
Non-differentially expressed and RA-related genes	MYC	MYC proto-oncogene, bHLH transcription factor	4609	8	3.08738	0.149819	0.323899	0.125	5					1			0	Transcription factor
Non-differentially expressed and RA-related genes	HMGB1	high mobility group box 1	3146	6	1.25	0.928571	0.8	0.166667	2	0	0	1	immune	1			0	Transcription factor
Non-differentially expressed and RA-related genes	NFATC2	nuclear factor of activated T-cells 2	4773	4	3.73	0.0298493	0.268097	0.25	5					1			0	Transcription factor
Non-differentially expressed and RA-related genes	TRAF2	TNF receptor associated factor 2	7186	4	4.625	0.0465059	0.216216	0.25	6					1			0	Generic binding protein
Non-differentially expressed and RA-related genes	SYK	spleen associated tyrosine kinase	6850	4	4.25714	0.0749084	0.234899	0.25	5					1			0	Protein kinase
Non-differentially expressed and RA-related genes	NR4A2	nuclear receptor subfamily 4 group A member 2	4929	4	3.10938	0.0465059	0.321608	0.25	5	0	1	0	endocrine	1			0	Transcription factor
Non-differentially expressed and RA-related genes	CASP3	caspase 3	836	3	1.25	0.833333	0.8	0.333333	2					1			0	Generic protease		1
Non-differentially expressed and RA-related genes	KDR	kinase insert domain receptor	3791	3	2.99	0.0199497	0.334448	0.333333	5					1			0	Receptor with enzyme activity		1
Non-differentially expressed and RA-related genes	MAPK1	mitogen-activated protein kinase 1	5594	3	3.83	0.0199497	0.261097	0.333333	5					1			0	Protein kinase
Non-differentially expressed and RA-related genes	AR	androgen receptor	367	2	3.84	0.01	0.260417	0.5	5	0	1	0	endocrine	1			0	Transcription factor		1
Non-differentially expressed and RA-related genes	BAX	BCL2 associated X, apoptosis regulator	581	2	3	0.01	0.333333	0.5	5					1			0	Generic binding protein		1
Non-differentially expressed and RA-related genes	CEBPB	CCAAT/enhancer binding protein beta	1051	2	3.20388	0.0384542	0.312121	0.5	5					1			0	Transcription factor
Non-differentially expressed and RA-related genes	TNFSF9	TNF superfamily member 9	8744	2	3.94175	0.0194175	0.253695	0.5	6	0	0	1	immune	1			0	Receptor ligand
Non-differentially expressed and RA-related genes	CSF1	colony stimulating factor 1	1435	2	2.97143	0.0571429	0.336538	0.5	5	0	0	1	immune	1			0	Receptor ligand
Non-differentially expressed and RA-related genes	CTGF	connective tissue growth factor	1490	2	2.67619	0.0190476	0.373665	0.5	6					1			0	Receptor ligand		1
Non-differentially expressed and RA-related genes	DKK1	dickkopf WNT signaling pathway inhibitor 1	22943	2	3.5534	0.0194175	0.281421	0.5	5					1			0	Receptor ligand
Non-differentially expressed and RA-related genes	IL23A	interleukin 23 subunit alpha	51561	2	3.86408	0.0194175	0.258794	0.5	6	0	0	1	immune	1			0	Receptor ligand		1
Non-differentially expressed and RA-related genes	FOXP3	forkhead box P3	50943	2	2.67619	0.0190476	0.373665	0.5	6					1			0	Transcription factor
Non-differentially expressed and RA-related genes	HTR2A	5-hydroxytryptamine receptor 2A	3356	2	3.14062	0.015625	0.318408	0.5	5	1	0	0	nervous	1			0	Generic receptor		1
Non-differentially expressed and RA-related genes	IL27	interleukin 27	246778	2	2.97143	0.0571429	0.336538	0.5	5	0	0	1	immune	1			0	Receptor ligand
Non-differentially expressed and RA-related genes	INS	insulin	3630	2	3.105	0.01	0.322061	0.5	4	0	1	0	endocrine	1			0	Receptor ligand
Non-differentially expressed and RA-related genes	TLR3	toll like receptor 3	7098	2	3.91	0.01	0.255754	0.5	5					1			0	Generic receptor
Gene_category	Gene_sysmbol	Gene Name	Entrez Gene IDs	Degree	AverageShortestPathLength	BetweennessCentrality	ClosenessCentrality	TopologicalCoefficient	Eccentricity	nervous system	endocrine system	immune system	system_tag 1	Known Disease gene	logFC	P.Value	Prize	Object Type	TerminalType	Therapeutic Drugs
Differentially expressed and RA-unrelated genes	GSK3B	glycogen synthase kinase 3 beta	2932	8	2.25243	0.810394	0.443966	0.125	4						0.324	0.0045	1.944	Protein kinase	Proteomic
Differentially expressed and RA-unrelated genes	SMARCA4	SWI/SNF related, matrix associated, actin dependent regulator of chromatin, subfamily a, member 4	6597	7	2.12	0.634171	0.471698	0.142857	3						-0.347	7.73e-05	2.082	Generic enzyme	Proteomic
Differentially expressed and RA-unrelated genes	PSMD7	proteasome 26S subunit, non-ATPase 7	5713	6	2.96	0.0494975	0.337838	0.166667	5						-0.217	0.000514	1.302	Generic binding protein	Proteomic
Differentially expressed and RA-unrelated genes	TGFBR1	transforming growth factor beta receptor 1	7046	4	2.6381	0.0565934	0.379061	0.25	6						0.148	0.0046	0.888	Receptor with enzyme activity	Proteomic	1
Differentially expressed and RA-unrelated genes	FYN	FYN proto-oncogene, Src family tyrosine kinase	2534	3	2.68571	0.305882	0.37234	0.333333	5						-0.265	0.00147	1.59	Protein kinase	Proteomic
Differentially expressed and RA-unrelated genes	RBX1	ring-box 1	9978	3	2.76562	0.330832	0.361582	0.333333	4						0.764	0.000721	4.584	Generic enzyme	Proteomic
Differentially expressed and RA-unrelated genes	THBS1	thrombospondin 1	7057	3	2.65714	0.0379121	0.376344	0.333333	6						0.476	0.00909	2.856	Receptor ligand	Proteomic
Differentially expressed and RA-unrelated genes	ATF2	activating transcription factor 2	1386	2	3	0.01	0.333333	0.5	5						-0.154	0.0044	0.924	Transcription factor	Proteomic
Differentially expressed and RA-unrelated genes	CD74	CD74 molecule	972	2	4.48544	0.0194175	0.222944	0.5	6	0	0	1	immune		-0.704	2.47e-05	4.224	Generic receptor	Proteomic	1
Differentially expressed and RA-unrelated genes	PREX1	phosphatidylinositol-3,4,5-trisphosphate dependent Rac exchange factor 1	57580	2	3	0.01	0.333333	0.5	5						0.352	0.00491	2.112	Regulators (GDI, GAP, GEF)	Proteomic
Differentially expressed and RA-unrelated genes	ROCK2	Rho associated coiled-coil containing protein kinase 2	9475	2	3	0.01	0.333333	0.5	5						0.161	0.00841	0.966	Protein kinase	Proteomic
Differentially expressed and RA-unrelated genes	YWHAZ	tyrosine 3-monooxygenase/tryptophan 5-monooxygenase activation protein zeta	7534	2	3	0.01	0.333333	0.5	5						-0.145	0.00439	0.87	Generic binding protein	Proteomic
Differentially expressed and RA-unrelated genes	GNAS	GNAS complex locus	2778	2	3.86408	0.0194175	0.258794	0.5	6						-0.322	0.00559	1.932	G-alpha	Proteomic
Differentially expressed and RA-unrelated genes	GATA3	GATA binding protein 3	2625	2	4.05469	0.015625	0.246628	0.5	6						-0.33	0.000178	1.98	Transcription factor	Proteomic
Differentially expressed and RA-unrelated genes	PRKDC	protein kinase, DNA-activated, catalytic polypeptide	5591	2	3.5534	0.0194175	0.281421	0.5	5						0.451	0.00476	2.706	Protein kinase	Proteomic
Differentially expressed and RA-unrelated genes	TGFBR2	transforming growth factor beta receptor 2	7048	2	2.67619	0.0190476	0.373665	0.5	6						-0.108	0.00426	0.648	Receptor with enzyme activity	Proteomic	1
Differentially expressed and RA-unrelated genes	STK39	serine/threonine kinase 39	27347	1	4.835	0	0.206825	0	6						-0.333	0.00733	1.998	Protein kinase	Proteomic
Differentially expressed and RA-unrelated genes	WASF2	WAS protein family member 2	10163	1	4.54369	0	0.220085	0	6						0.332	0.00843	1.992	Generic binding protein	Proteomic
Differentially expressed and RA-unrelated genes	HTRA2	HtrA serine peptidase 2	27429	1	3.995	0	0.250313	0	6						0.206	0.000786	1.236	Generic protease	Proteomic
Differentially expressed and RA-unrelated genes	MAGED1	MAGE family member D1	9500	1	3.995	0	0.250313	0	6						-0.572	8.21e-06	3.432	Generic binding protein	Proteomic
Differentially expressed and RA-unrelated genes	CASP2	caspase 2	835	1	2	0	0.5	0	3						-0.302	0.000831	1.812	Generic protease	Proteomic
Differentially expressed and RA-unrelated genes	DFFA	DNA fragmentation factor subunit alpha	1676	1	2	0	0.5	0	3						-0.208	0.00582	1.248	Generic binding protein	Proteomic
Differentially expressed and RA-unrelated genes	LMNB2	lamin B2	84823	1	3.995	0	0.250313	0	6						-0.241	0.00207	1.446	Generic binding protein	Proteomic
Differentially expressed and RA-unrelated genes	CCL25	C-C motif chemokine ligand 25	6370	1	3.96117	0	0.252451	0	6	0	1	1	endocrine; immune		0.0835	0.00648	0.501	Receptor ligand	Proteomic
Differentially expressed and RA-unrelated genes	CLCF1	cardiotrophin like cytokine factor 1	23529	1	3.96117	0	0.252451	0	6	0	0	1	immune		-0.141	0.00796	0.846	Receptor ligand	Proteomic
Differentially expressed and RA-unrelated genes	PAQR8	progestin and adipoQ receptor family member 8	85315	1	3.96117	0	0.252451	0	6	0	1	0	endocrine		-0.346	0.00846	2.076	Generic receptor	Proteomic
Differentially expressed and RA-unrelated genes	CREB5	cAMP responsive element binding protein 5	9586	1	2	0	0.5	0	3						0.749	0.00954	4.494	Transcription factor	Proteomic
Differentially expressed and RA-unrelated genes	CSF1R	colony stimulating factor 1 receptor	1436	1	3.94286	0	0.253623	0	6						-0.505	0.00146	3.03	Receptor with enzyme activity	Proteomic	1
Differentially expressed and RA-unrelated genes	GDF7	growth differentiation factor 7	151449	1	3.66667	0	0.272727	0	7	0	0	1	immune		-0.113	0.00202	0.678	Receptor ligand	Proteomic
Differentially expressed and RA-unrelated genes	CXCR6	C-X-C motif chemokine receptor 6	10663	1	4.01942	0	0.248792	0	6	0	0	1	immune		-0.306	0.000986	1.836	GPCR	Proteomic
Differentially expressed and RA-unrelated genes	KREMEN1	kringle containing transmembrane protein 1	83999	1	4.54369	0	0.220085	0	6						0.351	0.0064	2.106	Generic receptor	Proteomic
Differentially expressed and RA-unrelated genes	ILF3	interleukin enhancer binding factor 3	3609	1	3.94286	0	0.253623	0	6						-0.321	4.34e-05	1.926	Transcription factor	Proteomic
Differentially expressed and RA-unrelated genes	EIF2S3	eukaryotic translation initiation factor 2 subunit gamma	1968	1	5.12621	0	0.195076	0	7						-0.327	0.000209	1.962	Generic binding protein	Proteomic
Differentially expressed and RA-unrelated genes	EIF4G3	eukaryotic translation initiation factor 4 gamma 3	8672	1	5.04854	0	0.198077	0	7						0.275	0.00527	1.65	Generic binding protein	Proteomic
Differentially expressed and RA-unrelated genes	HIST2H2AC	histone cluster 2 H2A family member c	8338	1	4.52427	0	0.22103	0	6						0.485	0.00234	2.91	Generic binding protein	Proteomic
Differentially expressed and RA-unrelated genes	NCOA6	nuclear receptor coactivator 6	23054	1	4.52427	0	0.22103	0	6						-0.27	0.000237	1.62	Generic binding protein	Proteomic
Differentially expressed and RA-unrelated genes	AAR2	AAR2 splicing factor homolog	25980	1	3.01	0	0.332226	0	5						-0.252	0.00275	1.512	Generic binding protein	Proteomic
Differentially expressed and RA-unrelated genes	ACAP1	ArfGAP with coiled-coil, ankyrin repeat and PH domains 1	9744	1	3.01	0	0.332226	0	5						0.309	0.00396	1.854	Regulators (GDI, GAP, GEF)	Proteomic
Differentially expressed and RA-unrelated genes	ACTL6A	actin like 6A	86	1	3.01	0	0.332226	0	5						-0.293	0.00676	1.758	Protein	Proteomic
Differentially expressed and RA-unrelated genes	ADARB1	adenosine deaminase, RNA specific B1	104	1	3.01	0	0.332226	0	5						-0.538	0.000235	3.228	Generic enzyme	Proteomic
Differentially expressed and RA-unrelated genes	ANK3	ankyrin 3	288	1	3.01	0	0.332226	0	5						-0.265	0.00096	1.59	Generic binding protein	Proteomic
Differentially expressed and RA-unrelated genes	ANP32B	acidic nuclear phosphoprotein 32 family member B	10541	1	3.01	0	0.332226	0	5						-0.338	0.00214	2.028	Generic binding protein	Proteomic
Differentially expressed and RA-unrelated genes	ANXA3	annexin A3	306	1	3.01	0	0.332226	0	5						0.427	0.00316	2.562	Generic binding protein	Proteomic
Differentially expressed and RA-unrelated genes	AP1B1	adaptor related protein complex 1 beta 1 subunit	162	1	3.01	0	0.332226	0	5						-0.252	0.00599	1.512	Transporter	Proteomic
Differentially expressed and RA-unrelated genes	ARRB1	arrestin beta 1	408	1	3.01	0	0.332226	0	5						-0.448	0.00136	2.688	Generic binding protein	Proteomic
Differentially expressed and RA-unrelated genes	BOP1	block of proliferation 1	23246	1	3.01	0	0.332226	0	5						-0.219	0.00898	1.314	Generic binding protein	Proteomic
Differentially expressed and RA-unrelated genes	BRMS1	breast cancer metastasis suppressor 1	25855	1	3.01	0	0.332226	0	5						0.176	0.00683	1.056	Generic binding protein	Proteomic
Differentially expressed and RA-unrelated genes	CD9	CD9 molecule	928	1	3.01	0	0.332226	0	5						-0.605	0.00159	3.63	Generic receptor	Proteomic
Differentially expressed and RA-unrelated genes	CKB	creatine kinase B	1152	1	3.01	0	0.332226	0	5						-0.171	0.000549	1.026	Generic kinase	Proteomic
Differentially expressed and RA-unrelated genes	CLIC1	chloride intracellular channel 1	1192	1	3.01	0	0.332226	0	5						0.361	0.00155	2.166	Voltage-gated ion channel	Proteomic
Differentially expressed and RA-unrelated genes	COL4A3BP	collagen type IV alpha 3 binding protein	10087	1	3.01	0	0.332226	0	5						0.343	0.000912	2.058	Protein kinase	Proteomic
Differentially expressed and RA-unrelated genes	COPS5	COP9 signalosome subunit 5	10987	1	3.01	0	0.332226	0	5						0.361	0.000311	2.166	Generic enzyme	Proteomic
Differentially expressed and RA-unrelated genes	CR2	complement C3d receptor 2	1380	1	3.01	0	0.332226	0	5						-0.105	0.00185	0.63	Generic receptor	Proteomic
Differentially expressed and RA-unrelated genes	CRKL	CRK like proto-oncogene, adaptor protein	1399	1	3.01	0	0.332226	0	5						-0.351	3.45e-05	2.106	Generic binding protein	Proteomic
Differentially expressed and RA-unrelated genes	CRLF3	cytokine receptor like factor 3	51379	1	3.01	0	0.332226	0	5						-0.325	0.000149	1.95	Protein	Proteomic
Differentially expressed and RA-unrelated genes	CTBP1	C-terminal binding protein 1	1487	1	3.01	0	0.332226	0	5						-0.196	0.00766	1.176	Generic binding protein	Proteomic
Differentially expressed and RA-unrelated genes	DAAM2	dishevelled associated activator of morphogenesis 2	23500	1	3.01	0	0.332226	0	5						0.558	0.00458	3.348	Generic binding protein	Proteomic
Differentially expressed and RA-unrelated genes	DNAJA1	DnaJ heat shock protein family (Hsp40) member A1	3301	1	3.01	0	0.332226	0	5						0.372	0.00637	2.232	Generic binding protein	Proteomic
Differentially expressed and RA-unrelated genes	DSCR3	DSCR3 arrestin fold containing	10311	1	3.01	0	0.332226	0	5						-0.253	6.78e-05	1.518	Protein	Proteomic
Differentially expressed and RA-unrelated genes	ELMSAN1	ELM2 and Myb/SANT domain containing 1	91748	1	3.01	0	0.332226	0	5						-0.326	3.23e-05	1.956	Generic binding protein	Proteomic
Differentially expressed and RA-unrelated genes	EP400	E1A binding protein p400	57634	1	3.01	0	0.332226	0	5						-0.331	1.92e-06	1.986	Generic enzyme	Proteomic
Differentially expressed and RA-unrelated genes	ERC1	ELKS/RAB6-interacting/CAST family member 1	23085	1	3.01	0	0.332226	0	5						-0.158	0.00424	0.948	Generic binding protein	Proteomic
Differentially expressed and RA-unrelated genes	FAM110A	family with sequence similarity 110 member A	83541	1	3.01	0	0.332226	0	5						-0.694	7.01e-11	4.164	Generic binding protein	Proteomic
Differentially expressed and RA-unrelated genes	FAM84B	family with sequence similarity 84 member B	157638	1	3.01	0	0.332226	0	5						-0.222	0.00607	1.332	Generic binding protein	Proteomic
Differentially expressed and RA-unrelated genes	FCMR	Fc fragment of IgM receptor	9214	1	3.01	0	0.332226	0	5						-0.528	0.00367	3.168	Protein	Proteomic
Differentially expressed and RA-unrelated genes	FNBP1	formin binding protein 1	23048	1	3.01	0	0.332226	0	5						-0.455	5.14e-07	2.73	Generic binding protein	Proteomic
Differentially expressed and RA-unrelated genes	GALNT4	polypeptide N-acetylgalactosaminyltransferase 4	8693	1	3.01	0	0.332226	0	5						0.337	0.000585	2.022	Generic enzyme	Proteomic
Differentially expressed and RA-unrelated genes	GINS3	GINS complex subunit 3	64785	1	3.01	0	0.332226	0	5						-0.147	0.00113	0.882	Protein	Proteomic
Differentially expressed and RA-unrelated genes	HIVEP3	human immunodeficiency virus type I enhancer binding protein 3	59269	1	3.01	0	0.332226	0	5						-0.276	0.000768	1.656	Transcription factor	Proteomic
Differentially expressed and RA-unrelated genes	HSPA9	heat shock protein family A (Hsp70) member 9	3313	1	3.01	0	0.332226	0	5						-0.324	0.00505	1.944	Generic binding protein	Proteomic
Differentially expressed and RA-unrelated genes	IARS	isoleucyl-tRNA synthetase	3376	1	3.01	0	0.332226	0	5						-0.4	6.57e-07	2.4	Generic enzyme	Proteomic
Differentially expressed and RA-unrelated genes	IER5	immediate early response 5	51278	1	3.01	0	0.332226	0	5						-0.296	0.00368	1.776	Protein	Proteomic
Differentially expressed and RA-unrelated genes	IMPDH2	inosine monophosphate dehydrogenase 2	3615	1	3.01	0	0.332226	0	5						-0.303	0.0094	1.818	Generic enzyme	Proteomic	1
Differentially expressed and RA-unrelated genes	JADE2	jade family PHD finger 2	23338	1	3.01	0	0.332226	0	5						-0.304	0.0013	1.824	Generic binding protein	Proteomic
Differentially expressed and RA-unrelated genes	KMT2E	lysine methyltransferase 2E	55904	1	3.01	0	0.332226	0	5						-0.191	0.00869	1.146	Generic enzyme	Proteomic
Differentially expressed and RA-unrelated genes	LFNG	LFNG O-fucosylpeptide 3-beta-N-acetylglucosaminyltransferase	3955	1	3.01	0	0.332226	0	5						-0.404	0.0035	2.424	Generic enzyme	Proteomic
Differentially expressed and RA-unrelated genes	LPGAT1	lysophosphatidylglycerol acyltransferase 1	9926	1	3.01	0	0.332226	0	5						0.294	0.00988	1.764	Generic enzyme	Proteomic
Differentially expressed and RA-unrelated genes	MAF	MAF bZIP transcription factor	4094	1	3.01	0	0.332226	0	5						-0.282	0.00301	1.692	Transcription factor	Proteomic
Differentially expressed and RA-unrelated genes	MAP1LC3A	microtubule associated protein 1 light chain 3 alpha	84557	1	3.01	0	0.332226	0	5						0.205	0.00672	1.23	Generic binding protein	Proteomic
Differentially expressed and RA-unrelated genes	MCM7	minichromosome maintenance complex component 7	4176	1	3.01	0	0.332226	0	5						-0.264	0.00304	1.584	Generic enzyme	Proteomic
Differentially expressed and RA-unrelated genes	MEA1	male-enhanced antigen 1	4201	1	3.01	0	0.332226	0	5						0.203	0.00206	1.218	Generic binding protein	Proteomic
Differentially expressed and RA-unrelated genes	MTA1	metastasis associated 1	9112	1	3.01	0	0.332226	0	5						-0.244	0.0023	1.464	Transcription factor	Proteomic
Differentially expressed and RA-unrelated genes	MTSS1	MTSS1, I-BAR domain containing	9788	1	3.01	0	0.332226	0	5						-0.259	0.00164	1.554	Generic binding protein	Proteomic
Differentially expressed and RA-unrelated genes	OGFOD1	2-oxoglutarate and iron dependent oxygenase domain containing 1	55239	1	3.01	0	0.332226	0	5						-0.155	0.00758	0.93	Generic enzyme	Proteomic
Differentially expressed and RA-unrelated genes	PABPC1	poly(A) binding protein cytoplasmic 1	26986	1	3.01	0	0.332226	0	5						-0.391	0.00865	2.346	Generic binding protein	Proteomic
Differentially expressed and RA-unrelated genes	PAK2	p21 (RAC1) activated kinase 2	5062	1	3.01	0	0.332226	0	5						-0.155	0.00931	0.93	Protein kinase	Proteomic
Differentially expressed and RA-unrelated genes	PDE4B	phosphodiesterase 4B	5142	1	3.01	0	0.332226	0	5						-0.305	0.00154	1.83	Generic enzyme	Proteomic	1
Differentially expressed and RA-unrelated genes	PDIA6	protein disulfide isomerase family A member 6	10130	1	3.01	0	0.332226	0	5						-0.261	0.00463	1.566	Generic enzyme	Proteomic
Differentially expressed and RA-unrelated genes	PLOD2	procollagen-lysine,2-oxoglutarate 5-dioxygenase 2	5352	1	3.01	0	0.332226	0	5						0.194	0.00296	1.164	Generic enzyme	Proteomic
Differentially expressed and RA-unrelated genes	PLP2	proteolipid protein 2	5355	1	3.01	0	0.332226	0	5						0.247	0.00495	1.482	Generic binding protein	Proteomic
Differentially expressed and RA-unrelated genes	PLXDC1	plexin domain containing 1	57125	1	3.01	0	0.332226	0	5						-0.178	0.00134	1.068	Generic receptor	Proteomic
Differentially expressed and RA-unrelated genes	POLR2A	RNA polymerase II subunit A	5430	1	3.01	0	0.332226	0	5						-0.382	0.00266	2.292	Generic enzyme	Proteomic
Differentially expressed and RA-unrelated genes	PPM1K	protein phosphatase, Mg2+/Mn2+ dependent 1K	152926	1	3.01	0	0.332226	0	5						-0.276	0.00166	1.656	Protein phosphatase	Proteomic
Differentially expressed and RA-unrelated genes	PRMT5	protein arginine methyltransferase 5	10419	1	3.01	0	0.332226	0	5						0.252	0.000925	1.512	Generic enzyme	Proteomic
Differentially expressed and RA-unrelated genes	PRMT6	protein arginine methyltransferase 6	55170	1	3.01	0	0.332226	0	5						-0.194	0.00597	1.164	Generic enzyme	Proteomic
Differentially expressed and RA-unrelated genes	PSMD13	proteasome 26S subunit, non-ATPase 13	5719	1	3.01	0	0.332226	0	5						0.163	0.0025	0.978	Generic binding protein	Proteomic
Differentially expressed and RA-unrelated genes	PUS1	pseudouridylate synthase 1	80324	1	3.01	0	0.332226	0	5						-0.538	2.08e-05	3.228	Generic enzyme	Proteomic
Differentially expressed and RA-unrelated genes	RANGAP1	Ran GTPase activating protein 1	5905	1	3.01	0	0.332226	0	5						-0.382	0.000306	2.292	Regulators (GDI, GAP, GEF)	Proteomic
Differentially expressed and RA-unrelated genes	RFTN1	raftlin, lipid raft linker 1	23180	1	3.01	0	0.332226	0	5						-0.677	1.25e-05	4.062	Protein	Proteomic
Differentially expressed and RA-unrelated genes	RPS21	ribosomal protein S21	6227	1	3.01	0	0.332226	0	5						0.491	0.00215	2.946	Generic binding protein	Proteomic
Differentially expressed and RA-unrelated genes	S100P	S100 calcium binding protein P	6286	1	3.01	0	0.332226	0	5						1.35	0.000102	8.1	Generic binding protein	Proteomic
Differentially expressed and RA-unrelated genes	SBF1	SET binding factor 1	6305	1	3.01	0	0.332226	0	5						-0.294	2.67e-05	1.764	Protein phosphatase	Proteomic
Differentially expressed and RA-unrelated genes	SLC25A24	solute carrier family 25 member 24	29957	1	3.01	0	0.332226	0	5						-0.127	0.00193	0.762	Generic binding protein	Proteomic
Differentially expressed and RA-unrelated genes	SLC25A5	solute carrier family 25 member 5	292	1	3.01	0	0.332226	0	5						-0.455	3.33e-05	2.73	Transporter	Proteomic
Differentially expressed and RA-unrelated genes	SLC7A6	solute carrier family 7 member 6	9057	1	3.01	0	0.332226	0	5						-0.433	0.00692	2.598	Transporter	Proteomic
Differentially expressed and RA-unrelated genes	SND1	staphylococcal nuclease and tudor domain containing 1	27044	1	3.01	0	0.332226	0	5						-0.393	0.00331	2.358	Generic binding protein	Proteomic
Differentially expressed and RA-unrelated genes	SOX13	SRY-box 13	9580	1	3.01	0	0.332226	0	5						-0.252	3.27e-05	1.512	Transcription factor	Proteomic
Differentially expressed and RA-unrelated genes	SUSD3	sushi domain containing 3	203328	1	3.01	0	0.332226	0	5						-0.351	0.0042	2.106	Protein	Proteomic
Differentially expressed and RA-unrelated genes	TCN1	transcobalamin 1	6947	1	3.01	0	0.332226	0	5						0.68	0.00273	4.08	Transporter	Proteomic
Differentially expressed and RA-unrelated genes	TNPO1	transportin 1	3842	1	3.01	0	0.332226	0	5						0.295	0.000766	1.77	Transporter	Proteomic
Differentially expressed and RA-unrelated genes	UQCR10	ubiquinol-cytochrome c reductase, complex III subunit X	29796	1	3.01	0	0.332226	0	5						0.0983	0.00894	0.5898	Generic enzyme	Proteomic
Differentially expressed and RA-unrelated genes	ZMIZ1	zinc finger MIZ-type containing 1	57178	1	3.01	0	0.332226	0	5						-0.456	0.00013	2.736	Generic binding protein	Proteomic
Differentially expressed and RA-unrelated genes	ZMYND8	zinc finger MYND-type containing 8	23613	1	3.01	0	0.332226	0	5						-0.284	1.2e-05	1.704	Generic binding protein	Proteomic
Differentially expressed and RA-unrelated genes	BCL9	B-cell CLL/lymphoma 9	607	1	3.8835	0	0.2575	0	6						-0.162	0.00287	0.972	Generic binding protein	Proteomic
Differentially expressed and RA-unrelated genes	MLH1	mutL homolog 1	4292	1	3.8835	0	0.2575	0	6						-0.232	0.000202	1.392	Generic binding protein	Proteomic
Differentially expressed and RA-unrelated genes	MYOF	myoferlin	26509	1	3.8835	0	0.2575	0	6						-0.404	0.000315	2.424	Generic binding protein	Proteomic
Differentially expressed and RA-unrelated genes	PPP1R12B	protein phosphatase 1 regulatory subunit 12B	4660	1	3.8835	0	0.2575	0	6						0.0882	0.00801	0.5292	Generic binding protein	Proteomic
Differentially expressed and RA-unrelated genes	RYK	receptor-like tyrosine kinase	6259	1	3.8835	0	0.2575	0	6						-0.242	0.00892	1.452	Receptor with enzyme activity	Proteomic
Differentially expressed and RA-unrelated genes	TPM3	tropomyosin 3	7170	1	3.8835	0	0.2575	0	6						-0.424	0.0087	2.544	Generic binding protein	Proteomic
Differentially expressed and RA-unrelated genes	ATP5A1	ATP synthase, H+ transporting, mitochondrial F1 complex, alpha subunit 1, cardiac muscle	498	1	3.88281	0	0.257545	0	6						-0.4	0.00111	2.4	Protein	Proteomic
Differentially expressed and RA-unrelated genes	ATP5I	ATP synthase, H+ transporting, mitochondrial Fo complex subunit E	521	1	3.88281	0	0.257545	0	6						0.505	0.00266	3.03	Generic channel	Proteomic
Differentially expressed and RA-unrelated genes	CCT7	chaperonin containing TCP1 subunit 7	10574	1	3.88281	0	0.257545	0	6						-0.354	0.00328	2.124	Generic binding protein	Proteomic
Differentially expressed and RA-unrelated genes	CD6	CD6 molecule	923	1	3.88281	0	0.257545	0	6						-0.66	0.000721	3.96	Generic binding protein	Proteomic
Differentially expressed and RA-unrelated genes	CORO6	coronin 6	84940	1	3.88281	0	0.257545	0	6						0.0839	0.00796	0.5034	Protein	Proteomic
Differentially expressed and RA-unrelated genes	COX7A2	cytochrome c oxidase subunit 7A2	1347	1	3.88281	0	0.257545	0	6						0.838	0.000199	5.028	Generic enzyme	Proteomic
Differentially expressed and RA-unrelated genes	FAM102A	family with sequence similarity 102 member A	399665	1	3.88281	0	0.257545	0	6						-0.382	0.00775	2.292	Protein	Proteomic
Differentially expressed and RA-unrelated genes	HMGCL	3-hydroxymethyl-3-methylglutaryl-CoA lyase	3155	1	3.88281	0	0.257545	0	6						-0.148	0.000322	0.888	Generic enzyme	Proteomic
Differentially expressed and RA-unrelated genes	MCM3AP	minichromosome maintenance complex component 3 associated protein	8888	1	3.88281	0	0.257545	0	6						-0.152	0.00621	0.912	Generic binding protein	Proteomic
Differentially expressed and RA-unrelated genes	MED24	mediator complex subunit 24	9862	1	3.88281	0	0.257545	0	6						-0.408	3.26e-05	2.448	Generic binding protein	Proteomic
Differentially expressed and RA-unrelated genes	MTOR	mechanistic target of rapamycin	2475	1	3.88281	0	0.257545	0	6						-0.25	0.000169	1.5	Protein kinase	Proteomic	1
Differentially expressed and RA-unrelated genes	NDUFA1	NADH:ubiquinone oxidoreductase subunit A1	4694	1	3.88281	0	0.257545	0	6						0.583	7.23e-05	3.498	Generic enzyme	Proteomic
Differentially expressed and RA-unrelated genes	NDUFA4	NDUFA4, mitochondrial complex associated	4697	1	3.88281	0	0.257545	0	6						0.886	0.00564	5.316	Generic enzyme	Proteomic
Differentially expressed and RA-unrelated genes	PDHA1	pyruvate dehydrogenase (lipoamide) alpha 1	5160	1	3.88281	0	0.257545	0	6						-0.33	9.75e-06	1.98	Generic enzyme	Proteomic
Differentially expressed and RA-unrelated genes	PGAP3	post-GPI attachment to proteins 3	93210	1	3.88281	0	0.257545	0	6						-0.27	0.0032	1.62	Generic enzyme	Proteomic
Differentially expressed and RA-unrelated genes	PRKAG2	protein kinase AMP-activated non-catalytic subunit gamma 2	51422	1	3.88281	0	0.257545	0	6						-0.178	0.00311	1.068	Generic binding protein	Proteomic
Differentially expressed and RA-unrelated genes	DUS3L	dihydrouridine synthase 3 like	56931	1	4.08594	0	0.244742	0	6						-0.259	0.00281	1.554	Generic enzyme	Proteomic
Differentially expressed and RA-unrelated genes	ECHDC2	enoyl-CoA hydratase domain containing 2	55268	1	4.08594	0	0.244742	0	6						-0.589	0.000309	3.534	Generic enzyme	Proteomic
Differentially expressed and RA-unrelated genes	GEMIN4	gem nuclear organelle associated protein 4	50628	1	4.08594	0	0.244742	0	6						-0.346	0.000423	2.076	Generic binding protein	Proteomic
Differentially expressed and RA-unrelated genes	LAG3	lymphocyte activating 3	3902	1	4.08594	0	0.244742	0	6						-0.426	0.00741	2.556	Generic receptor	Proteomic
Differentially expressed and RA-unrelated genes	ATP5B	ATP synthase, H+ transporting, mitochondrial F1 complex, beta polypeptide	506	1	3.92969	0	0.254473	0	6						-0.244	0.0028	1.464	Protein	Proteomic
Differentially expressed and RA-unrelated genes	ATP5C1	ATP synthase, H+ transporting, mitochondrial F1 complex, gamma polypeptide 1	509	1	3.92969	0	0.254473	0	6						0.618	0.00477	3.708	Protein	Proteomic
Differentially expressed and RA-unrelated genes	CLYBL	citrate lyase beta like	171425	1	3.92969	0	0.254473	0	6						-0.266	0.00352	1.596	Generic enzyme	Proteomic
Differentially expressed and RA-unrelated genes	COQ7	coenzyme Q7, hydroxylase	10229	1	3.92969	0	0.254473	0	6						-0.16	0.00341	0.96	Generic binding protein	Proteomic	1
Differentially expressed and RA-unrelated genes	COX6C	cytochrome c oxidase subunit 6C	1345	1	3.92969	0	0.254473	0	6						0.753	0.00285	4.518	Generic enzyme	Proteomic
Differentially expressed and RA-unrelated genes	COX7B	cytochrome c oxidase subunit 7B	1349	1	3.92969	0	0.254473	0	6						0.448	0.000815	2.688	Generic enzyme	Proteomic
Differentially expressed and RA-unrelated genes	COX7C	cytochrome c oxidase subunit 7C	1350	1	3.92969	0	0.254473	0	6						1.24	4.46e-05	7.44	Generic enzyme	Proteomic
Differentially expressed and RA-unrelated genes	FLNB	filamin B	2317	1	3.92969	0	0.254473	0	6						-0.0941	0.00998	0.5646	Generic binding protein	Proteomic
Differentially expressed and RA-unrelated genes	GOT1	glutamic-oxaloacetic transaminase 1	2805	1	3.92969	0	0.254473	0	6						-0.261	0.000478	1.566	Generic enzyme	Proteomic
Differentially expressed and RA-unrelated genes	GOT2	glutamic-oxaloacetic transaminase 2	2806	1	3.92969	0	0.254473	0	6						-0.289	0.00188	1.734	Generic enzyme	Proteomic
Differentially expressed and RA-unrelated genes	OPLAH	5-oxoprolinase (ATP-hydrolysing)	26873	1	3.92969	0	0.254473	0	6						0.424	0.00106	2.544	Generic enzyme	Proteomic
Differentially expressed and RA-unrelated genes	SDHA	succinate dehydrogenase complex flavoprotein subunit A	6389	1	3.92969	0	0.254473	0	6						-0.236	0.00891	1.416	Generic enzyme	Proteomic
Differentially expressed and RA-unrelated genes	TIMM8B	translocase of inner mitochondrial membrane 8 homolog B	26521	1	3.92969	0	0.254473	0	6						0.176	0.000184	1.056	Transporter	Proteomic
Differentially expressed and RA-unrelated genes	F5	coagulation factor V	2153	1	4.835	0	0.206825	0	6						0.746	3.72e-05	4.476	Generic enzyme	Proteomic	1
Differentially expressed and RA-unrelated genes	FRS3	fibroblast growth factor receptor substrate 3	10817	1	5.075	0	0.197044	0	6						-0.225	0.000168	1.35	Generic binding protein	Proteomic
Differentially expressed and RA-unrelated genes	GALR2	galanin receptor 2	8811	1	4.85437	0	0.206	0	7						-0.0988	0.00573	0.5928	GPCR	Proteomic
Differentially expressed and RA-unrelated genes	ANXA2	annexin A2	302	1	5.12621	0	0.195076	0	7						-0.138	0.00722	0.828	Generic binding protein	Proteomic
Differentially expressed and RA-unrelated genes	CMTM2	CKLF like MARVEL transmembrane domain containing 2	146225	1	2.25	0	0.444444	0	3	0	0	1	immune		0.82	0.00188	4.92	Generic binding protein	Proteomic
Differentially expressed and RA-unrelated genes	PTGDR2	prostaglandin D2 receptor 2	11251	1	5.04688	0	0.198142	0	7						-0.251	0.00104	1.506	GPCR	Proteomic	1
Differentially expressed and RA-unrelated genes	GLRX	glutaredoxin	2745	1	2.125	0	0.470588	0	3						0.793	4.14e-05	4.758	Generic enzyme	Proteomic
Differentially expressed and RA-unrelated genes	ADCY7	adenylate cyclase 7	113	1	4.85437	0	0.206	0	7						-0.241	0.000527	1.446	Generic enzyme	Proteomic
Differentially expressed and RA-unrelated genes	SLPI	secretory leukocyte peptidase inhibitor	6590	1	5.16505	0	0.193609	0	7						0.998	4.02e-06	5.988	Generic binding protein	Proteomic
Differentially expressed and RA-unrelated genes	DFFB	DNA fragmentation factor subunit beta	1677	1	5.02857	0	0.198864	0	8						-0.386	0.000205	2.316	Generic enzyme	Proteomic
Differentially expressed and RA-unrelated genes	GSTO1	glutathione S-transferase omega 1	9446	1	2.125	0	0.470588	0	3						0.398	7.85e-05	2.388	Generic enzyme	Proteomic
Differentially expressed and RA-unrelated genes	LY96	lymphocyte antigen 96	23643	1	2.125	0	0.470588	0	3						1.37	9.59e-06	8.22	Generic receptor	Proteomic
Differentially expressed and RA-unrelated genes	ADGRG1	adhesion G protein-coupled receptor G1	9289	1	3.76	0	0.265957	0	5						-0.637	0.00632	3.822	GPCR	Proteomic
Differentially expressed and RA-unrelated genes	CES2	carboxylesterase 2	8824	1	3.76	0	0.265957	0	5						-0.215	0.00638	1.29	Generic enzyme	Proteomic
Differentially expressed and RA-unrelated genes	CHMP1B	charged multivesicular body protein 1B	57132	1	3.76	0	0.265957	0	5						-0.373	0.00655	2.238	Generic binding protein	Proteomic
Differentially expressed and RA-unrelated genes	CLDN15	claudin 15	24146	1	3.76	0	0.265957	0	5						-0.189	0.00928	1.134	Generic binding protein	Proteomic
Differentially expressed and RA-unrelated genes	DDB1	damage specific DNA binding protein 1	1642	1	3.76	0	0.265957	0	5						-0.398	0.00159	2.388	Generic enzyme	Proteomic
Differentially expressed and RA-unrelated genes	DGAT1	diacylglycerol O-acyltransferase 1	8694	1	3.76	0	0.265957	0	5						0.291	0.000551	1.746	Generic enzyme	Proteomic
Differentially expressed and RA-unrelated genes	DOLPP1	dolichyldiphosphatase 1	57171	1	3.76	0	0.265957	0	5						-0.171	0.00343	1.026	Generic phosphatase	Proteomic
Differentially expressed and RA-unrelated genes	FBN2	fibrillin 2	2201	1	3.76	0	0.265957	0	5						0.322	0.000897	1.932	Generic binding protein	Proteomic
Differentially expressed and RA-unrelated genes	FBP1	fructose-bisphosphatase 1	2203	1	3.76	0	0.265957	0	5						-0.341	0.00364	2.046	Generic phosphatase	Proteomic
Differentially expressed and RA-unrelated genes	GLS2	glutaminase 2	27165	1	3.76	0	0.265957	0	5						-0.147	0.00745	0.882	Generic enzyme	Proteomic
Differentially expressed and RA-unrelated genes	MRPL27	mitochondrial ribosomal protein L27	51264	1	3.76	0	0.265957	0	5						0.281	0.0068	1.686	Generic binding protein	Proteomic
Differentially expressed and RA-unrelated genes	OCLN	occludin	100506658	1	3.76	0	0.265957	0	5						0.109	0.000872	0.654	Generic binding protein	Proteomic
Differentially expressed and RA-unrelated genes	PEA15	phosphoprotein enriched in astrocytes 15	8682	1	3.76	0	0.265957	0	5						-0.368	0.00101	2.208	Transporter	Proteomic
Differentially expressed and RA-unrelated genes	RAB32	RAB32, member RAS oncogene family	10981	1	3.76	0	0.265957	0	5						0.272	0.00193	1.632	RAS - superfamily	Proteomic
Differentially expressed and RA-unrelated genes	RANBP3	RAN binding protein 3	8498	1	3.76	0	0.265957	0	5						-0.192	0.00515	1.152	Generic binding protein	Proteomic
Differentially expressed and RA-unrelated genes	RNASE2	ribonuclease A family member 2	6036	1	3.76	0	0.265957	0	5						1.35	4.15e-10	8.1	Generic enzyme	Proteomic
Differentially expressed and RA-unrelated genes	RNASE3	ribonuclease A family member 3	6037	1	3.76	0	0.265957	0	5						0.774	7.35e-05	4.644	Generic enzyme	Proteomic
Differentially expressed and RA-unrelated genes	SLC23A1	solute carrier family 23 member 1	9963	1	3.76	0	0.265957	0	5						-0.0973	0.00139	0.5838	Transporter	Proteomic
Differentially expressed and RA-unrelated genes	SLC23A2	solute carrier family 23 member 2	9962	1	3.76	0	0.265957	0	5						-0.215	0.000621	1.29	Transporter	Proteomic
Differentially expressed and RA-unrelated genes	SLC2A4RG	SLC2A4 regulator	56731	1	3.76	0	0.265957	0	5						-0.205	0.00544	1.23	Transcription factor	Proteomic
Differentially expressed and RA-unrelated genes	SLC37A4	solute carrier family 37 member 4	2542	1	3.76	0	0.265957	0	5						-0.299	0.00108	1.794	Transporter	Proteomic
Differentially expressed and RA-unrelated genes	SLC9A3R1	SLC9A3 regulator 1	9368	1	3.76	0	0.265957	0	5						-0.301	0.000317	1.806	Generic binding protein	Proteomic
Differentially expressed and RA-unrelated genes	SPECC1L	sperm antigen with calponin homology and coiled-coil domains 1 like	23384	1	3.76	0	0.265957	0	5						-0.215	0.000391	1.29	Protein	Proteomic
Differentially expressed and RA-unrelated genes	TAF4	TATA-box binding protein associated factor 4	6874	1	3.76	0	0.265957	0	5						-0.275	0.000668	1.65	Generic enzyme	Proteomic
Differentially expressed and RA-unrelated genes	TASP1	taspase 1	55617	1	3.76	0	0.265957	0	5						-0.122	0.00177	0.732	Generic protease	Proteomic
Differentially expressed and RA-unrelated genes	TFF3	trefoil factor 3	7033	1	3.76	0	0.265957	0	5						0.44	0.000403	2.64	Generic binding protein	Proteomic
Differentially expressed and RA-unrelated genes	UGCG	UDP-glucose ceramide glucosyltransferase	7357	1	3.76	0	0.265957	0	5						0.249	0.00455	1.494	Generic enzyme	Proteomic
Differentially expressed and RA-unrelated genes	ZFP64	ZFP64 zinc finger protein	55734	1	3.76	0	0.265957	0	5						-0.1	0.00984	0.6	Transcription factor	Proteomic
Differentially expressed and RA-unrelated genes	ZNF362	zinc finger protein 362	149076	1	3.76	0	0.265957	0	5						-0.178	0.00398	1.068	Generic binding protein	Proteomic
Differentially expressed and RA-unrelated genes	ARF1	ADP ribosylation factor 1	375	1	4.13281	0	0.241966	0	6						-0.269	0.000562	1.614	RAS - superfamily	Proteomic
Differentially expressed and RA-unrelated genes	SIN3A	SIN3 transcription regulator family member A	25942	1	2.75	0	0.363636	0	4						-0.364	0.000131	2.184	Generic binding protein	Proteomic
Differentially expressed and RA-unrelated genes	MAP3K8	mitogen-activated protein kinase kinase kinase 8	1326	1	3.66667	0	0.272727	0	7						-0.322	0.005	1.932	Protein kinase	Proteomic
Differentially expressed and RA-unrelated genes	ETV5	ETS variant 5	2119	1	4.85437	0	0.206	0	7						0.102	0.00519	0.612	Transcription factor	Proteomic
Differentially expressed and RA-unrelated genes	IL27RA	interleukin 27 receptor subunit alpha	9466	1	3.94286	0	0.253623	0	6	0	0	1	immune		-0.341	0.000577	2.046	Generic receptor	Proteomic
Differentially expressed and RA-unrelated genes	TCF4	transcription factor 4	6925	1	4.1	0	0.243902	0	5						-0.212	0.00617	1.272	Transcription factor	Proteomic
Differentially expressed and RA-unrelated genes	SH2D2A	SH2 domain containing 2A	9047	1	3.985	0	0.250941	0	6						-0.542	0.000346	3.252	Generic binding protein	Proteomic
Differentially expressed and RA-unrelated genes	RALGDS	ral guanine nucleotide dissociation stimulator	5900	1	4.895	0	0.20429	0	6						-0.462	0.000353	2.772	Regulators (GDI, GAP, GEF)	Proteomic
Differentially expressed and RA-unrelated genes	RGL2	ral guanine nucleotide dissociation stimulator like 2	5863	1	4.895	0	0.20429	0	6						0.259	0.0077	1.554	Regulators (GDI, GAP, GEF)	Proteomic
Differentially expressed and RA-unrelated genes	DSTN	destrin, actin depolymerizing factor	11034	1	5.44531	0	0.183644	0	7						-0.349	0.000294	2.094	Generic binding protein	Proteomic
Differentially expressed and RA-unrelated genes	TGIF1	TGFB induced factor homeobox 1	7050	1	4.825	0	0.207254	0	6						-0.235	0.0025	1.41	Transcription factor	Proteomic
Differentially expressed and RA-unrelated genes	CKLF	chemokine like factor	51192	1	4.835	0	0.206825	0	6	0	0	1	immune		0.713	1.11e-06	4.278	Transcription factor	Proteomic
Differentially expressed and RA-unrelated genes	BCL2L12	BCL2 like 12	83596	1	4.07767	0	0.245238	0	6						-0.126	0.00984	0.756	Protein	Proteomic
Differentially expressed and RA-unrelated genes	MXD4	MAX dimerization protein 4	10608	1	4.07767	0	0.245238	0	6						-0.557	6.48e-07	3.342	Transcription factor	Proteomic
Differentially expressed and RA-unrelated genes	NOP2	NOP2 nucleolar protein	4839	1	4.07767	0	0.245238	0	6						-0.346	0.00177	2.076	Generic enzyme	Proteomic
Differentially expressed and RA-unrelated genes	PPBP	pro-platelet basic protein	5473	1	4.07767	0	0.245238	0	6	0	0	1	immune		0.867	0.00369	5.202	Receptor ligand	Proteomic
Differentially expressed and RA-unrelated genes	TCIRG1	T-cell immune regulator 1, ATPase H+ transporting V0 subunit a3	10312	1	4.07767	0	0.245238	0	6						0.271	0.00469	1.626	Transporter	Proteomic
Differentially expressed and RA-unrelated genes	LGR6	leucine rich repeat containing G protein-coupled receptor 6	59352	1	5.12621	0	0.195076	0	7						-0.213	0.00409	1.278	GPCR	Proteomic
Differentially expressed and RA-unrelated genes	MEF2D	myocyte enhancer factor 2D	4209	1	4.725	0	0.21164	0	6						-0.256	0.00869	1.536	Transcription factor	Proteomic
Differentially expressed and RA-unrelated genes	OR7G2	olfactory receptor family 7 subfamily G member 2	390882	1	4.725	0	0.21164	0	6						-0.0954	0.00811	0.5724	GPCR	Proteomic
Differentially expressed and RA-unrelated genes	ACLY	ATP citrate lyase	47	1	3.60952	0	0.277045	0	7						-0.167	0.00104	1.002	Generic enzyme	Proteomic
Differentially expressed and RA-unrelated genes	COPS7A	COP9 signalosome subunit 7A	50813	1	3.60952	0	0.277045	0	7						-0.192	0.0073	1.152	Generic binding protein	Proteomic
Differentially expressed and RA-unrelated genes	KAT2A	lysine acetyltransferase 2A	2648	1	3.60952	0	0.277045	0	7						-0.303	0.00173	1.818	Generic enzyme	Proteomic
Differentially expressed and RA-unrelated genes	MAPK7	mitogen-activated protein kinase 7	5598	1	3.60952	0	0.277045	0	7						-0.242	0.00145	1.452	Protein kinase	Proteomic
Differentially expressed and RA-unrelated genes	C19orf38	chromosome 19 open reading frame 38	255809	1	3.88571	0	0.257353	0	6						0.397	0.00493	2.382	Protein	Proteomic
Differentially expressed and RA-unrelated genes	NDRG1	N-myc downstream regulated 1	10397	1	3.88571	0	0.257353	0	6						-0.256	0.0028	1.536	Generic binding protein	Proteomic
Differentially expressed and RA-unrelated genes	PMP22	peripheral myelin protein 22	5376	1	3.64762	0	0.274151	0	7						-0.23	0.000706	1.38	Protein	Proteomic
Differentially expressed and RA-unrelated genes	RAB24	RAB24, member RAS oncogene family	53917	1	3.64762	0	0.274151	0	7						0.362	0.000323	2.172	RAS - superfamily	Proteomic
Differentially expressed and RA-unrelated genes	ACTG1	actin gamma 1	71	1	3.92	0	0.255102	0	5						-0.71	5.12e-05	4.26	Generic binding protein	Proteomic
Differentially expressed and RA-unrelated genes	ATG10	autophagy related 10	83734	1	3.92	0	0.255102	0	5						0.185	0.0029	1.11	Generic binding protein	Proteomic
Differentially expressed and RA-unrelated genes	CAPRIN1	cell cycle associated protein 1	4076	1	3.92	0	0.255102	0	5						-0.244	0.000114	1.464	Generic binding protein	Proteomic
Differentially expressed and RA-unrelated genes	CKS2	CDC28 protein kinase regulatory subunit 2	1164	1	3.92	0	0.255102	0	5						0.203	0.00129	1.218	Generic binding protein	Proteomic
Differentially expressed and RA-unrelated genes	HIC2	HIC ZBTB transcriptional repressor 2	23119	1	3.92	0	0.255102	0	5						-0.268	0.00122	1.608	Transcription factor	Proteomic
Differentially expressed and RA-unrelated genes	NDRG2	NDRG family member 2	57447	1	3.92	0	0.255102	0	5						-0.115	0.00647	0.69	Protein	Proteomic
Differentially expressed and RA-unrelated genes	SLC25A3	solute carrier family 25 member 3	5250	1	3.92	0	0.255102	0	5						-0.359	0.00033	2.154	Transporter	Proteomic
Differentially expressed and RA-unrelated genes	SUMO3	small ubiquitin-like modifier 3	6612	1	3.92	0	0.255102	0	5						-0.399	2.35e-05	2.394	Generic binding protein	Proteomic
Differentially expressed and RA-unrelated genes	TCEA2	transcription elongation factor A2	6919	1	3.92	0	0.255102	0	5						-0.24	0.00407	1.44	Generic binding protein	Proteomic
Differentially expressed and RA-unrelated genes	CFL1	cofilin 1	1072	1	4.11719	0	0.242884	0	6						-0.307	0.000226	1.842	Generic binding protein	Proteomic
Differentially expressed and RA-unrelated genes	TGIF2	TGFB induced factor homeobox 2	60436	1	4.11719	0	0.242884	0	6						-0.288	0.000633	1.728	Transcription factor	Proteomic
Differentially expressed and RA-unrelated genes	ECHS1	enoyl-CoA hydratase, short chain 1	1892	1	2	0	0.5	0	3						-0.411	0.00029	2.466	Generic enzyme	Proteomic
Differentially expressed and RA-unrelated genes	CBX7	chromobox 7	23492	1	4.91262	0	0.203557	0	7						-0.206	0.00697	1.236	Generic binding protein	Proteomic
Differentially expressed and RA-unrelated genes	GCH1	GTP cyclohydrolase 1	2643	1	4.10156	0	0.24381	0	6						-0.19	0.00365	1.14	Generic enzyme	Proteomic
Differentially expressed and RA-unrelated genes	GTF2B	general transcription factor IIB	2959	1	4.10156	0	0.24381	0	6						0.405	2.17e-05	2.43	Transcription factor	Proteomic
Differentially expressed and RA-unrelated genes	VHL	von Hippel-Lindau tumor suppressor	7428	1	4.10156	0	0.24381	0	6						-0.138	0.00181	0.828	Generic binding protein	Proteomic
Differentially expressed and RA-unrelated genes	ADCY4	adenylate cyclase 4	196883	1	4.11719	0	0.242884	0	6						0.327	0.00208	1.962	Generic enzyme	Proteomic
Differentially expressed and RA-unrelated genes	NPC1	NPC intracellular cholesterol transporter 1	4864	1	4.11719	0	0.242884	0	6						-0.285	0.00229	1.71	Generic binding protein	Proteomic
Differentially expressed and RA-unrelated genes	DHX34	DExH-box helicase 34	9704	1	4.83495	0	0.206827	0	7						0.307	0.00239	1.842	Generic enzyme	Proteomic
Differentially expressed and RA-unrelated genes	CALM1	calmodulin 1	801	1	3.985	0	0.250941	0	6						-0.331	0.000182	1.986	Generic binding protein	Proteomic
Differentially expressed and RA-unrelated genes	CALM3	calmodulin 3	808	1	3.985	0	0.250941	0	6						-0.448	8.46e-06	2.688	Generic binding protein	Proteomic
Differentially expressed and RA-unrelated genes	ACY1	aminoacylase 1	95	1	4.83495	0	0.206827	0	7						-0.152	0.00908	0.912	Generic binding protein	Proteomic
Differentially expressed and RA-unrelated genes	KCNJ15	potassium voltage-gated channel subfamily J member 15	3772	1	4.83495	0	0.206827	0	7						0.462	0.00138	2.772	Generic channel	Proteomic
Differentially expressed and RA-unrelated genes	LRRFIP1	LRR binding FLII interacting protein 1	9208	1	4.83495	0	0.206827	0	7						0.456	9.87e-05	2.736	Transcription factor	Proteomic
Differentially expressed and RA-unrelated genes	MAX	MYC associated factor X	4149	1	4.83495	0	0.206827	0	7						0.266	0.00352	1.596	Transcription factor	Proteomic
Differentially expressed and RA-unrelated genes	MCM4	minichromosome maintenance complex component 4	4173	1	4.83495	0	0.206827	0	7						-0.109	0.00939	0.654	Generic enzyme	Proteomic
Differentially expressed and RA-unrelated genes	SPG7	SPG7, paraplegin matrix AAA peptidase subunit	6687	1	4.83495	0	0.206827	0	7						-0.362	0.000107	2.172	Metalloprotease	Proteomic
Differentially expressed and RA-unrelated genes	TMEM43	transmembrane protein 43	79188	1	4.83495	0	0.206827	0	7						-0.51	6.15e-05	3.06	Protein	Proteomic
Differentially expressed and RA-unrelated genes	PCBP1	poly(rC) binding protein 1	5093	1	1	0	1	0	1						-0.503	1.1e-07	3.018	Generic binding protein	Proteomic
Differentially expressed and RA-unrelated genes	FAM3C	family with sequence similarity 3 member C	10447	1	1	0	1	0	1	0	0	1	immune		-0.187	0.00378	1.122	Receptor ligand	Proteomic
Differentially expressed and RA-unrelated genes	AATK	apoptosis associated tyrosine kinase	9625	1	3.57282	0	0.279891	0	5						0.185	0.00696	1.11	Protein kinase	Proteomic
Differentially expressed and RA-unrelated genes	ADA	adenosine deaminase	100	1	3.57282	0	0.279891	0	5						-0.486	0.000126	2.916	Generic enzyme	Proteomic	1
Differentially expressed and RA-unrelated genes	AP3D1	adaptor related protein complex 3 delta 1 subunit	8943	1	3.57282	0	0.279891	0	5						-0.201	0.000345	1.206	Transporter	Proteomic
Differentially expressed and RA-unrelated genes	BECN1	beclin 1	8678	1	3.57282	0	0.279891	0	5						-0.243	0.00101	1.458	Generic binding protein	Proteomic
Differentially expressed and RA-unrelated genes	CITED4	Cbp/p300 interacting transactivator with Glu/Asp rich carboxy-terminal domain 4	163732	1	3.57282	0	0.279891	0	5						0.422	6.28e-05	2.532	Generic binding protein	Proteomic
Differentially expressed and RA-unrelated genes	CMTM7	CKLF like MARVEL transmembrane domain containing 7	112616	1	3.57282	0	0.279891	0	5	0	0	1	immune		-0.265	0.000569	1.59	Generic binding protein	Proteomic
Differentially expressed and RA-unrelated genes	CREG1	cellular repressor of E1A stimulated genes 1	8804	1	3.57282	0	0.279891	0	5						0.385	0.00225	2.31	Generic binding protein	Proteomic
Differentially expressed and RA-unrelated genes	DCN	decorin	1634	1	3.57282	0	0.279891	0	5						-0.0791	0.00597	0.4746	Receptor ligand	Proteomic
Differentially expressed and RA-unrelated genes	DHRS3	dehydrogenase/reductase 3	9249	1	3.57282	0	0.279891	0	5						-0.361	0.00397	2.166	Generic enzyme	Proteomic
Differentially expressed and RA-unrelated genes	DHX9	DExH-box helicase 9	1660	1	3.57282	0	0.279891	0	5						-0.191	0.00736	1.146	Generic enzyme	Proteomic
Differentially expressed and RA-unrelated genes	DNAAF5	dynein axonemal assembly factor 5	54919	1	3.57282	0	0.279891	0	5						-0.33	7.98e-06	1.98	Generic binding protein	Proteomic
Differentially expressed and RA-unrelated genes	IER3	immediate early response 3	8870	1	3.57282	0	0.279891	0	5						0.458	0.0089	2.748	Protein	Proteomic
Differentially expressed and RA-unrelated genes	IRF2BP2	interferon regulatory factor 2 binding protein 2	359948	1	3.57282	0	0.279891	0	5						-0.193	0.00434	1.158	Generic binding protein	Proteomic
Differentially expressed and RA-unrelated genes	MAN1C1	mannosidase alpha class 1C member 1	57134	1	3.57282	0	0.279891	0	5						-0.348	0.00139	2.088	Generic enzyme	Proteomic
Differentially expressed and RA-unrelated genes	NDST1	N-deacetylase and N-sulfotransferase 1	3340	1	3.57282	0	0.279891	0	5						0.362	0.00403	2.172	Generic enzyme	Proteomic
Differentially expressed and RA-unrelated genes	PACSIN1	protein kinase C and casein kinase substrate in neurons 1	29993	1	3.57282	0	0.279891	0	5						-0.394	1.04e-06	2.364	Protein kinase	Proteomic
Differentially expressed and RA-unrelated genes	PLEKHF1	pleckstrin homology and FYVE domain containing 1	79156	1	3.57282	0	0.279891	0	5						-0.51	0.00402	3.06	Generic binding protein	Proteomic
Differentially expressed and RA-unrelated genes	TNK2	tyrosine kinase non receptor 2	10188	1	3.57282	0	0.279891	0	5						-0.237	0.00346	1.422	Protein kinase	Proteomic
Differentially expressed and RA-unrelated genes	ZNF217	zinc finger protein 217	7764	1	3.57282	0	0.279891	0	5						-0.381	0.000625	2.286	Transcription factor	Proteomic
Differentially expressed and RA-unrelated genes	ZNF831	zinc finger protein 831	128611	1	3.57282	0	0.279891	0	5						-0.293	0.0015	1.758	Generic binding protein	Proteomic
Differentially expressed and RA-unrelated genes	PIK3CB	phosphatidylinositol-4,5-bisphosphate 3-kinase catalytic subunit beta	5291	1	4.57143	0	0.21875	0	7						-0.14	0.00839	0.84	Lipid kinase	Proteomic	1
Differentially expressed and RA-unrelated genes	PTPN1	protein tyrosine phosphatase, non-receptor type 1	5770	1	6.21905	0	0.160796	0	7						-0.202	0.00084	1.212	Protein phosphatase	Proteomic	1
Differentially expressed and RA-unrelated genes	ALDH3A2	aldehyde dehydrogenase 3 family member A2	224	1	3.41905	0	0.292479	0	7						-0.309	0.00138	1.854	Generic enzyme	Proteomic
Differentially expressed and RA-unrelated genes	AMACR	alpha-methylacyl-CoA racemase	23600	1	3.41905	0	0.292479	0	7						-0.165	0.000867	0.99	Generic enzyme	Proteomic
Differentially expressed and RA-unrelated genes	CRBN	cereblon	51185	1	3.41905	0	0.292479	0	7						0.303	0.00537	1.818	Generic protease	Proteomic
Differentially expressed and RA-unrelated genes	DHRS1	dehydrogenase/reductase 1	115817	1	3.41905	0	0.292479	0	7						-0.339	0.00138	2.034	Generic enzyme	Proteomic
Differentially expressed and RA-unrelated genes	GAPDH	glyceraldehyde-3-phosphate dehydrogenase	2597	1	3.41905	0	0.292479	0	7						0.364	0.000301	2.184	Generic enzyme	Proteomic
Differentially expressed and RA-unrelated genes	GPAT3	glycerol-3-phosphate acyltransferase 3	84803	1	3.41905	0	0.292479	0	7						0.309	0.00923	1.854	Generic enzyme	Proteomic
Differentially expressed and RA-unrelated genes	GRB10	growth factor receptor bound protein 10	2887	1	3.41905	0	0.292479	0	7						0.271	0.00217	1.626	Generic binding protein	Proteomic
Differentially expressed and RA-unrelated genes	LPIN1	lipin 1	23175	1	3.41905	0	0.292479	0	7						-0.548	0.000214	3.288	Generic binding protein	Proteomic
Differentially expressed and RA-unrelated genes	PAK4	p21 (RAC1) activated kinase 4	10298	1	3.41905	0	0.292479	0	7						-0.132	0.00524	0.792	Protein kinase	Proteomic
Differentially expressed and RA-unrelated genes	SLC7A2	solute carrier family 7 member 2	6542	1	3.41905	0	0.292479	0	7						-0.0821	0.00542	0.4926	Transporter	Proteomic
Differentially expressed and RA-unrelated genes	ST6GAL1	ST6 beta-galactoside alpha-2,6-sialyltransferase 1	6480	1	3.41905	0	0.292479	0	7						-0.562	0.000367	3.372	Generic enzyme	Proteomic
Differentially expressed and RA-unrelated genes	TP53INP1	tumor protein p53 inducible nuclear protein 1	94241	1	3.41905	0	0.292479	0	7						0.378	0.00591	2.268	Generic binding protein	Proteomic
Differentially expressed and RA-unrelated genes	UVRAG	UV radiation resistance associated	7405	1	3.41905	0	0.292479	0	7						-0.211	6.79e-06	1.266	Generic binding protein	Proteomic
Differentially expressed and RA-unrelated genes	BCL9L	B-cell CLL/lymphoma 9 like	283149	1	3.51429	0	0.284553	0	7						-0.216	0.000195	1.296	Generic binding protein	Proteomic
Differentially expressed and RA-unrelated genes	ECH1	enoyl-CoA hydratase 1	1891	1	3.51429	0	0.284553	0	7						-0.475	0.000143	2.85	Generic enzyme	Proteomic
Differentially expressed and RA-unrelated genes	MDM1	Mdm1 nuclear protein	56890	1	3.51429	0	0.284553	0	7						-0.324	0.000413	1.944	Protein	Proteomic
Differentially expressed and RA-unrelated genes	NFATC3	nuclear factor of activated T-cells 3	4775	1	3.51429	0	0.284553	0	7						-0.268	6.49e-05	1.608	Transcription factor	Proteomic
Differentially expressed and RA-unrelated genes	NUDT9	nudix hydrolase 9	53343	1	3.51429	0	0.284553	0	7						-0.32	0.000125	1.92	Generic phosphatase	Proteomic
Differentially expressed and RA-unrelated genes	PHKB	phosphorylase kinase regulatory subunit beta	5257	1	3.51429	0	0.284553	0	7						-0.148	0.00503	0.888	Generic binding protein	Proteomic
Differentially expressed and RA-unrelated genes	TMTC3	transmembrane and tetratricopeptide repeat containing 3	160418	1	3.51429	0	0.284553	0	7						-0.0911	0.00938	0.5466	Generic binding protein	Proteomic
Differentially expressed and RA-unrelated genes	ADSS	adenylosuccinate synthase	159	1	3.85	0	0.25974	0	5						-0.101	0.00327	0.606	Generic enzyme	Proteomic
Differentially expressed and RA-unrelated genes	AGPAT2	1-acylglycerol-3-phosphate O-acyltransferase 2	10555	1	3.85	0	0.25974	0	5						0.313	0.000312	1.878	Generic enzyme	Proteomic
Differentially expressed and RA-unrelated genes	CDKN1C	cyclin dependent kinase inhibitor 1C	1028	1	3.85	0	0.25974	0	5						-0.469	3.93e-05	2.814	Generic binding protein	Proteomic
Differentially expressed and RA-unrelated genes	COPS7B	COP9 signalosome subunit 7B	64708	1	3.85	0	0.25974	0	5						-0.377	6.07e-06	2.262	Generic binding protein	Proteomic
Differentially expressed and RA-unrelated genes	FADS1	fatty acid desaturase 1	3992	1	3.85	0	0.25974	0	5						-0.205	0.00632	1.23	Generic enzyme	Proteomic
Differentially expressed and RA-unrelated genes	GHITM	growth hormone inducible transmembrane protein	27069	1	3.85	0	0.25974	0	5						-0.301	0.000443	1.806	Protein	Proteomic
Differentially expressed and RA-unrelated genes	HK2	hexokinase 2	3099	1	3.85	0	0.25974	0	5						0.297	0.00324	1.782	Generic kinase	Proteomic
Differentially expressed and RA-unrelated genes	KLF10	Kruppel like factor 10	7071	1	3.85	0	0.25974	0	5						-0.105	0.01	0.63	Transcription factor	Proteomic
Differentially expressed and RA-unrelated genes	MAPK12	mitogen-activated protein kinase 12	6300	1	3.85	0	0.25974	0	5						-0.104	0.00135	0.624	Protein kinase	Proteomic	1
Differentially expressed and RA-unrelated genes	PDHB	pyruvate dehydrogenase (lipoamide) beta	5162	1	3.85	0	0.25974	0	5						-0.452	7.59e-07	2.712	Generic enzyme	Proteomic
Differentially expressed and RA-unrelated genes	RBL2	RB transcriptional corepressor like 2	5934	1	3.85	0	0.25974	0	5						-0.344	2.98e-05	2.064	Generic binding protein	Proteomic
Differentially expressed and RA-unrelated genes	RBP7	retinol binding protein 7	116362	1	3.85	0	0.25974	0	5						0.724	4.11e-06	4.344	Generic binding protein	Proteomic
Differentially expressed and RA-unrelated genes	UBE2I	ubiquitin conjugating enzyme E2 I	7329	1	3.85	0	0.25974	0	5						-0.292	0.000549	1.752	Generic enzyme	Proteomic
Differentially expressed and RA-unrelated genes	VASH1	vasohibin 1	22846	1	3.85	0	0.25974	0	5						-0.367	0.0038	2.202	Protein	Proteomic
Differentially expressed and RA-unrelated genes	MYL6	myosin light chain 6	4637	1	4.15534	0	0.240654	0	6						0.766	3.99e-07	4.596	Generic binding protein	Proteomic
Differentially expressed and RA-unrelated genes	MYL6B	myosin light chain 6B	140465	1	4.15534	0	0.240654	0	6						0.279	6.67e-08	1.674	Generic binding protein	Proteomic
Differentially expressed and RA-unrelated genes	PRKCQ	protein kinase C theta	5588	1	4.895	0	0.20429	0	6						-0.434	0.000207	2.604	Protein kinase	Proteomic
Differentially expressed and RA-unrelated genes	PPP3CC	protein phosphatase 3 catalytic subunit gamma	5533	1	4.93204	0	0.202756	0	7						-0.379	0.00322	2.274	Protein phosphatase	Proteomic	1
Differentially expressed and RA-unrelated genes	CYTH1	cytohesin 1	9267	1	4.50485	0	0.221983	0	6						-0.258	0.00338	1.548	Regulators (GDI, GAP, GEF)	Proteomic
Differentially expressed and RA-unrelated genes	PGRMC2	progesterone receptor membrane component 2	10424	1	4.54369	0	0.220085	0	6	0	1	0	endocrine		-0.415	3.56e-05	2.49	Generic receptor	Proteomic
Differentially expressed and RA-unrelated genes	PSMA4	proteasome subunit alpha 4	5685	1	3.955	0	0.252845	0	6						0.413	0.000993	2.478	Generic protease	Proteomic	1
Differentially expressed and RA-unrelated genes	PSMA6	proteasome subunit alpha 6	5687	1	3.955	0	0.252845	0	6						0.414	0.00371	2.484	Generic protease	Proteomic	1
Differentially expressed and RA-unrelated genes	PSMB1	proteasome subunit beta 1	5689	1	3.955	0	0.252845	0	6						0.334	0.0054	2.004	Generic protease	Proteomic	1
Differentially expressed and RA-unrelated genes	PSMB2	proteasome subunit beta 2	5690	1	3.955	0	0.252845	0	6						-0.224	0.00396	1.344	Generic protease	Proteomic	1
Differentially expressed and RA-unrelated genes	HMGB2	high mobility group box 2	3148	1	2.75	0	0.363636	0	4						0.665	7.2e-05	3.99	Transcription factor	Proteomic
Differentially expressed and RA-unrelated genes	GATA2	GATA binding protein 2	2624	1	4.07031	0	0.245681	0	6						-0.28	3.24e-05	1.68	Transcription factor	Proteomic
Differentially expressed and RA-unrelated genes	LILRA5	leukocyte immunoglobulin like receptor A5	353514	1	4.07031	0	0.245681	0	6						0.569	0.000981	3.414	Generic receptor	Proteomic
Differentially expressed and RA-unrelated genes	TRIM25	tripartite motif containing 25	7706	1	4.07031	0	0.245681	0	6						0.223	0.00957	1.338	Transcription factor	Proteomic
Differentially expressed and RA-unrelated genes	DDIT3	DNA damage inducible transcript 3	1649	1	3.62857	0	0.275591	0	7						0.47	2.39e-05	2.82	Transcription factor	Proteomic
Differentially expressed and RA-unrelated genes	NELL2	neural EGFL like 2	4753	1	3.62857	0	0.275591	0	7						-0.531	0.00639	3.186	Generic binding protein	Proteomic
Differentially expressed and RA-unrelated genes	TSHZ1	teashirt zinc finger homeobox 1	10194	1	3.62857	0	0.275591	0	7						-0.278	5.54e-05	1.668	Transcription factor	Proteomic
Differentially expressed and RA-unrelated genes	MYL12B	myosin light chain 12B	103910	1	3.995	0	0.250313	0	6						0.325	0.00602	1.95	Generic binding protein	Proteomic
Differentially expressed and RA-unrelated genes	ARG1	arginase 1	383	1	4.46875	0	0.223776	0	6						1.17	1.61e-05	7.02	Generic enzyme	Proteomic
Differentially expressed and RA-unrelated genes	AXIN1	axin 1	8312	1	4.46875	0	0.223776	0	6						-0.18	0.00325	1.08	Generic binding protein	Proteomic
Differentially expressed and RA-unrelated genes	CRY1	cryptochrome circadian clock 1	1407	1	4.46875	0	0.223776	0	6						-0.252	2.93e-05	1.512	Transcription factor	Proteomic
Differentially expressed and RA-unrelated genes	EEF2K	eukaryotic elongation factor 2 kinase	29904	1	4.745	0	0.210748	0	6						-0.251	8.29e-05	1.506	Protein kinase	Proteomic
Differentially expressed and RA-unrelated genes	ALDH9A1	aldehyde dehydrogenase 9 family member A1	223	1	3.80469	0	0.262834	0	6						-0.327	1.77e-06	1.962	Generic enzyme	Proteomic
Differentially expressed and RA-unrelated genes	B3GNT2	UDP-GlcNAc:betaGal beta-1,3-N-acetylglucosaminyltransferase 2	10678	1	3.80469	0	0.262834	0	6						-0.107	0.00957	0.642	Generic enzyme	Proteomic
Differentially expressed and RA-unrelated genes	BTG2	BTG anti-proliferation factor 2	7832	1	3.80469	0	0.262834	0	6						-0.344	0.00212	2.064	Transcription factor	Proteomic
Differentially expressed and RA-unrelated genes	CPT2	carnitine palmitoyltransferase 2	1376	1	3.80469	0	0.262834	0	6						-0.169	0.00468	1.014	Generic enzyme	Proteomic
Differentially expressed and RA-unrelated genes	CSTA	cystatin A	1475	1	3.80469	0	0.262834	0	6						0.358	0.000142	2.148	Generic binding protein	Proteomic
Differentially expressed and RA-unrelated genes	DBI	diazepam binding inhibitor, acyl-CoA binding protein	1622	1	3.80469	0	0.262834	0	6						0.828	0.000675	4.968	Receptor ligand	Proteomic
Differentially expressed and RA-unrelated genes	EEF2	eukaryotic translation elongation factor 2	1938	1	3.80469	0	0.262834	0	6						-0.496	9.34e-05	2.976	Generic binding protein	Proteomic
Differentially expressed and RA-unrelated genes	FLOT1	flotillin 1	10211	1	3.80469	0	0.262834	0	6						0.229	0.00966	1.374	Generic binding protein	Proteomic
Differentially expressed and RA-unrelated genes	HADH	hydroxyacyl-CoA dehydrogenase	3033	1	3.80469	0	0.262834	0	6						-0.442	8.13e-05	2.652	Generic enzyme	Proteomic
Differentially expressed and RA-unrelated genes	INSIG1	insulin induced gene 1	3638	1	3.80469	0	0.262834	0	6						-0.29	0.00701	1.74	Generic binding protein	Proteomic
Differentially expressed and RA-unrelated genes	KDM1A	lysine demethylase 1A	23028	1	3.80469	0	0.262834	0	6						-0.334	0.000508	2.004	Generic enzyme	Proteomic
Differentially expressed and RA-unrelated genes	KLF11	Kruppel like factor 11	8462	1	3.80469	0	0.262834	0	6						-0.13	0.00617	0.78	Transcription factor	Proteomic
Differentially expressed and RA-unrelated genes	MAP2K1	mitogen-activated protein kinase kinase 1	5604	1	3.80469	0	0.262834	0	6						-0.307	0.000679	1.842	Protein kinase	Proteomic	1
Differentially expressed and RA-unrelated genes	OLFM4	olfactomedin 4	10562	1	3.80469	0	0.262834	0	6						0.299	0.00475	1.794	Generic binding protein	Proteomic
Differentially expressed and RA-unrelated genes	PDK2	pyruvate dehydrogenase kinase 2	5164	1	3.80469	0	0.262834	0	6						-0.0982	0.00926	0.5892	Protein kinase	Proteomic	1
Differentially expressed and RA-unrelated genes	PDK3	pyruvate dehydrogenase kinase 3	5165	1	3.80469	0	0.262834	0	6						0.371	0.00134	2.226	Protein kinase	Proteomic
Differentially expressed and RA-unrelated genes	PLIN2	perilipin 2	123	1	3.80469	0	0.262834	0	6						-0.252	0.00141	1.512	Generic binding protein	Proteomic
Differentially expressed and RA-unrelated genes	SCARB1	scavenger receptor class B member 1	949	1	3.80469	0	0.262834	0	6						-0.292	0.00342	1.752	Generic receptor	Proteomic
Differentially expressed and RA-unrelated genes	STMN1	stathmin 1	3925	1	3.80469	0	0.262834	0	6						-0.207	0.00604	1.242	Generic binding protein	Proteomic
Differentially expressed and RA-unrelated genes	TSPO	translocator protein	706	1	3.80469	0	0.262834	0	6						0.345	0.00767	2.07	Ligand-gated ion channel	Proteomic	1
Differentially expressed and RA-unrelated genes	CD7	CD7 molecule	924	1	3.94286	0	0.253623	0	6						-0.432	0.00484	2.592	Generic receptor	Proteomic
Differentially expressed and RA-unrelated genes	SF3A3	splicing factor 3a subunit 3	10946	1	2.25	0	0.444444	0	3						-0.32	0.00413	1.92	Generic binding protein	Proteomic
Differentially expressed and RA-unrelated genes	ANAPC1	anaphase promoting complex subunit 1	64682	1	3.57143	0	0.28	0	7						-0.342	0.000637	2.052	Generic binding protein	Proteomic
Differentially expressed and RA-unrelated genes	ANAPC5	anaphase promoting complex subunit 5	51433	1	3.57143	0	0.28	0	7						-0.236	0.00105	1.416	Generic enzyme	Proteomic
Differentially expressed and RA-unrelated genes	ATF3	activating transcription factor 3	467	1	3.57143	0	0.28	0	7						-0.151	0.00663	0.906	Transcription factor	Proteomic
Differentially expressed and RA-unrelated genes	CEACAM6	carcinoembryonic antigen related cell adhesion molecule 6	4680	1	3.57143	0	0.28	0	7						0.522	0.00902	3.132	Generic binding protein	Proteomic
Differentially expressed and RA-unrelated genes	RUNX3	runt related transcription factor 3	864	1	3.57143	0	0.28	0	7						-0.934	1.15e-07	5.604	Transcription factor	Proteomic
Differentially expressed and RA-unrelated genes	SRF	serum response factor	6722	1	3.57143	0	0.28	0	7						-0.521	1.03e-06	3.126	Transcription factor	Proteomic
Differentially expressed and RA-unrelated genes	HDC	histidine decarboxylase	3067	1	3.45714	0	0.289256	0	5						-0.771	0.00171	4.626	Generic enzyme	Proteomic	1
Differentially expressed and RA-unrelated genes	VCAN	versican	1462	1	3.45714	0	0.289256	0	5						0.964	0.00337	5.784	Generic binding protein	Proteomic
Differentially expressed and RA-unrelated genes	ABL1	ABL proto-oncogene 1, non-receptor tyrosine kinase	25	1	3.60952	0	0.277045	0	7						-0.348	6.13e-05	2.088	Protein kinase	Proteomic	1
Differentially expressed and RA-unrelated genes	AP2B1	adaptor related protein complex 2 beta 1 subunit	163	1	3.60952	0	0.277045	0	7						0.327	0.000145	1.962	Transporter	Proteomic
Differentially expressed and RA-unrelated genes	CDC42	cell division cycle 42	998	1	3.60952	0	0.277045	0	7						0.317	0.00301	1.902	RAS - superfamily	Proteomic
Differentially expressed and RA-unrelated genes	RAPGEF1	Rap guanine nucleotide exchange factor 1	2889	1	3.60952	0	0.277045	0	7						-0.28	0.00374	1.68	Regulators (GDI, GAP, GEF)	Proteomic
Differentially expressed and RA-unrelated genes	LAT	linker for activation of T-cells	27040	1	5.24762	0	0.190563	0	6						-0.337	0.00123	2.022	Generic binding protein	Proteomic
Differentially expressed and RA-unrelated genes	LAT2	linker for activation of T-cells family member 2	7462	1	5.24762	0	0.190563	0	6						0.33	0.00421	1.98	Generic binding protein	Proteomic
Differentially expressed and RA-unrelated genes	TAF15	TATA-box binding protein associated factor 15	8148	1	2.69524	0	0.371025	0	6						-0.562	0.000556	3.372	Transcription factor	Proteomic
Differentially expressed and RA-unrelated genes	PPP2R2A	protein phosphatase 2 regulatory subunit Balpha	5520	1	3.62857	0	0.275591	0	7						0.214	0.00508	1.284	Protein phosphatase	Proteomic
Differentially expressed and RA-unrelated genes	PPP2R5A	protein phosphatase 2 regulatory subunit B'alpha	5525	1	3.62857	0	0.275591	0	7						0.521	0.000996	3.126	Protein phosphatase	Proteomic
Differentially expressed and RA-unrelated genes	PTPA	protein phosphatase 2 phosphatase activator	5524	1	3.62857	0	0.275591	0	7						-0.259	0.00183	1.554	Protein phosphatase	Proteomic
Differentially expressed and RA-unrelated genes	SHC1	SHC adaptor protein 1	6464	1	3.66667	0	0.272727	0	7						-0.0986	0.00852	0.5916	Generic binding protein	Proteomic
Differentially expressed and RA-unrelated genes	ATP2A2	ATPase sarcoplasmic/endoplasmic reticulum Ca2+ transporting 2	488	1	5.28906	0	0.189069	0	7						-0.192	0.000169	1.152	Ligand-gated ion channel	Proteomic
Differentially expressed and RA-unrelated genes	AURKB	aurora kinase B	9212	1	5.28906	0	0.189069	0	7						0.126	0.00715	0.756	Protein kinase	Proteomic	1
Differentially expressed and RA-unrelated genes	AXIN2	axin 2	8313	1	5.28906	0	0.189069	0	7						-0.423	0.00345	2.538	Generic binding protein	Proteomic
Differentially expressed and RA-unrelated genes	CA4	carbonic anhydrase 4	762	1	5.28906	0	0.189069	0	7						0.795	0.000603	4.77	Generic enzyme	Proteomic	1
Differentially expressed and RA-unrelated genes	GAS6	growth arrest specific 6	2621	1	5.28906	0	0.189069	0	7						-0.195	0.00458	1.17	Receptor ligand	Proteomic
Differentially expressed and RA-unrelated genes	GBP4	guanylate binding protein 4	115361	1	5.28906	0	0.189069	0	7						-0.412	0.00718	2.472	Generic binding protein	Proteomic
Differentially expressed and RA-unrelated genes	HGS	hepatocyte growth factor-regulated tyrosine kinase substrate	9146	1	5.28906	0	0.189069	0	7						-0.171	0.00645	1.026	Generic binding protein	Proteomic
Differentially expressed and RA-unrelated genes	SF3A2	splicing factor 3a subunit 2	8175	1	5.28906	0	0.189069	0	7						-0.288	0.00449	1.728	Generic binding protein	Proteomic
Differentially expressed and RA-unrelated genes	SLC2A5	solute carrier family 2 member 5	6518	1	5.28906	0	0.189069	0	7						0.359	0.00419	2.154	Transporter	Proteomic
Differentially expressed and RA-unrelated genes	TAF6L	TATA-box binding protein associated factor 6 like	10629	1	5.28906	0	0.189069	0	7						-0.193	0.00642	1.158	Generic enzyme	Proteomic
Differentially expressed and RA-unrelated genes	VNN1	vanin 1	8876	1	5.28906	0	0.189069	0	7						0.779	0.00206	4.674	Generic enzyme	Proteomic
Differentially expressed and RA-unrelated genes	ACTB	actin beta	60	1	3.97656	0	0.251473	0	6						-0.619	0.000498	3.714	Generic enzyme	Proteomic
Differentially expressed and RA-unrelated genes	COMT	catechol-O-methyltransferase	1312	1	3.97656	0	0.251473	0	6						-0.482	0.000127	2.892	Generic enzyme	Proteomic	1
Differentially expressed and RA-unrelated genes	CRELD2	cysteine rich with EGF like domains 2	79174	1	3.97656	0	0.251473	0	6						-0.305	0.00016	1.83	Generic binding protein	Proteomic
Differentially expressed and RA-unrelated genes	FAAP100	Fanconi anemia core complex associated protein 100	80233	1	3.97656	0	0.251473	0	6						-0.257	0.00814	1.542	Generic binding protein	Proteomic
Differentially expressed and RA-unrelated genes	FASN	fatty acid synthase	2194	1	3.97656	0	0.251473	0	6						-0.347	0.00263	2.082	Generic enzyme	Proteomic
Differentially expressed and RA-unrelated genes	FBXO21	F-box protein 21	23014	1	3.97656	0	0.251473	0	6						-0.41	3.44e-05	2.46	Generic enzyme	Proteomic
Differentially expressed and RA-unrelated genes	GNB1	G protein subunit beta 1	2782	1	3.97656	0	0.251473	0	6						-0.252	4.53e-07	1.512	G betta/gamma	Proteomic
Differentially expressed and RA-unrelated genes	KLF2	Kruppel like factor 2	10365	1	3.97656	0	0.251473	0	6						-0.473	1.12e-07	2.838	Transcription factor	Proteomic
Differentially expressed and RA-unrelated genes	PIAS3	protein inhibitor of activated STAT 3	10401	1	3.97656	0	0.251473	0	6						-0.269	0.00033	1.614	Generic enzyme	Proteomic
Differentially expressed and RA-unrelated genes	SLC25A45	solute carrier family 25 member 45	283130	1	3.97656	0	0.251473	0	6						-0.138	0.00313	0.828	Transporter	Proteomic
Differentially expressed and RA-unrelated genes	TOR1A	torsin family 1 member A	1861	1	3.97656	0	0.251473	0	6						0.323	0.000249	1.938	Generic enzyme	Proteomic
Differentially expressed and RA-unrelated genes	TICAM1	toll like receptor adaptor molecule 1	148022	1	4.905	0	0.203874	0	6						-0.381	0.000309	2.286	Generic binding protein	Proteomic
Differentially expressed and RA-unrelated genes	IRAK2	interleukin 1 receptor associated kinase 2	3656	1	4.93204	0	0.202756	0	7						-0.279	2.31e-05	1.674	Protein kinase	Proteomic
Differentially expressed and RA-unrelated genes	MAP4K2	mitogen-activated protein kinase kinase kinase kinase 2	5871	1	5.61719	0	0.178025	0	7						-0.148	0.00979	0.888	Protein kinase	Proteomic
Differentially expressed and RA-unrelated genes	MAPK9	mitogen-activated protein kinase 9	5601	1	5.61719	0	0.178025	0	7						-0.234	0.0068	1.404	Protein kinase	Proteomic	1
Differentially expressed and RA-unrelated genes	TAB1	TGF-beta activated kinase 1 (MAP3K7) binding protein 1	10454	1	5.61719	0	0.178025	0	7						-0.221	0.0051	1.326	Generic binding protein	Proteomic
Differentially expressed and RA-unrelated genes	GHR	growth hormone receptor	2690	1	3.15625	0	0.316832	0	5	0	0	1	immune		-0.113	0.000727	0.678	Generic receptor	Proteomic	1
Differentially expressed and RA-unrelated genes	IKBKG	inhibitor of nuclear factor kappa B kinase subunit gamma	8517	1	3.15625	0	0.316832	0	5						-0.247	0.00296	1.482	Generic binding protein	Proteomic
Differentially expressed and RA-unrelated genes	IL10RA	interleukin 10 receptor subunit alpha	3587	1	3.15625	0	0.316832	0	5	0	0	1	immune		-0.408	6.22e-05	2.448	Generic receptor	Proteomic
Differentially expressed and RA-unrelated genes	ABCA1	ATP binding cassette subfamily A member 1	19	1	2.69524	0	0.371025	0	6						0.77	0.00042	4.62	Ligand-gated ion channel	Proteomic
Differentially expressed and RA-unrelated genes	BHLHE40	basic helix-loop-helix family member e40	8553	1	2.69524	0	0.371025	0	6						-0.603	1.32e-05	3.618	Transcription factor	Proteomic
Differentially expressed and RA-unrelated genes	CA2	carbonic anhydrase 2	760	1	2.69524	0	0.371025	0	6						-0.522	0.00553	3.132	Generic enzyme	Proteomic	1
Differentially expressed and RA-unrelated genes	CACNA1C	calcium voltage-gated channel subunit alpha1 C	775	1	2.69524	0	0.371025	0	6						0.109	0.00706	0.654	Voltage-gated ion channel	Proteomic	1
Differentially expressed and RA-unrelated genes	CAMP	cathelicidin antimicrobial peptide	820	1	2.69524	0	0.371025	0	6						1.31	4.62e-06	7.86	Receptor ligand	Proteomic
Differentially expressed and RA-unrelated genes	CBS	cystathionine-beta-synthase	875	1	2.69524	0	0.371025	0	6						0.544	0.000933	3.264	Generic enzyme	Proteomic
Differentially expressed and RA-unrelated genes	CCNC	cyclin C	892	1	2.69524	0	0.371025	0	6						-0.183	7.44e-05	1.098	Generic binding protein	Proteomic
Differentially expressed and RA-unrelated genes	CCR10	C-C motif chemokine receptor 10	2826	1	2.69524	0	0.371025	0	6	0	0	1	immune		-0.0963	0.00303	0.5778	GPCR	Proteomic
Differentially expressed and RA-unrelated genes	DDX5	DEAD-box helicase 5	1655	1	2.69524	0	0.371025	0	6						-0.524	0.00582	3.144	Generic enzyme	Proteomic
Differentially expressed and RA-unrelated genes	ENPP3	ectonucleotide pyrophosphatase/phosphodiesterase 3	5169	1	2.69524	0	0.371025	0	6						-0.107	0.00977	0.642	Generic phosphatase	Proteomic
Differentially expressed and RA-unrelated genes	HSP90AB1	heat shock protein 90 alpha family class B member 1	3326	1	2.69524	0	0.371025	0	6						-0.325	0.0078	1.95	Generic binding protein	Proteomic	1
Differentially expressed and RA-unrelated genes	LEF1	lymphoid enhancer binding factor 1	51176	1	2.69524	0	0.371025	0	6						-0.568	0.00529	3.408	Transcription factor	Proteomic
Differentially expressed and RA-unrelated genes	LRRC8A	leucine rich repeat containing 8 family member A	56262	1	2.69524	0	0.371025	0	6						-0.13	0.00928	0.78	Generic binding protein	Proteomic
Differentially expressed and RA-unrelated genes	SLC4A7	solute carrier family 4 member 7	9497	1	2.69524	0	0.371025	0	6						-0.21	0.00424	1.26	Transporter	Proteomic
Differentially expressed and RA-unrelated genes	SMAD7	SMAD family member 7	4092	1	2.69524	0	0.371025	0	6						-0.24	2.08e-05	1.44	Transcription factor	Proteomic
Differentially expressed and RA-unrelated genes	SULT2B1	sulfotransferase family 2B member 1	6820	1	2.69524	0	0.371025	0	6						0.107	0.000809	0.642	Generic enzyme	Proteomic
Differentially expressed and RA-unrelated genes	TBP	TATA-box binding protein	6908	1	2.69524	0	0.371025	0	6						-0.207	0.00144	1.242	Transcription factor	Proteomic
Differentially expressed and RA-unrelated genes	THBD	thrombomodulin	7056	1	2.69524	0	0.371025	0	6						0.172	0.00648	1.032	Generic receptor	Proteomic
Differentially expressed and RA-unrelated genes	ARPC3	actin related protein 2/3 complex subunit 3	10094	1	5.31429	0	0.188172	0	8						0.278	0.00595	1.668	Generic binding protein	Proteomic
Differentially expressed and RA-unrelated genes	PFN1	profilin 1	5216	1	5.31429	0	0.188172	0	8						-0.345	0.000177	2.07	Generic binding protein	Proteomic
Differentially expressed and RA-unrelated genes	BAD	BCL2 associated agonist of cell death	572	1	3.995	0	0.250313	0	6						0.189	0.00306	1.134	Generic binding protein	Proteomic
Gene_category	Gene_sysmbol	Gene Name	Entrez Gene IDs	Degree	AverageShortestPathLength	BetweennessCentrality	ClosenessCentrality	TopologicalCoefficient	Eccentricity	nervous system	endocrine system	immune system	system_tag 1	Known Disease gene	logFC	P.Value	Prize	Object Type	TerminalType	Therapeutic Drugs
Non-differentially expressed and RA-unrelated genes	HNF4A	hepatocyte nuclear factor 4 alpha	3172	32	2.765	0.319749	0.361664	0.03125	4	0	1	0	endocrine				0	Transcription factor
Non-differentially expressed and RA-unrelated genes	PGR	progesterone receptor	5241	27	2.58252	0.551114	0.387218	0.037037	4	0	1	0	endocrine				0	Transcription factor		1
Non-differentially expressed and RA-unrelated genes	RXRA	retinoid X receptor alpha	6256	23	2.8125	0.31533	0.355556	0.0434783	5	0	1	0	endocrine				0	Transcription factor		1
Non-differentially expressed and RA-unrelated genes	ESRRA	estrogen related receptor alpha	2101	18	2.89062	0.248893	0.345946	0.0555556	5	0	1	0	endocrine				0	Transcription factor
Non-differentially expressed and RA-unrelated genes	UBB	ubiquitin B	7314	18	2.16406	0.883735	0.462094	0.0555556	4								0	Generic binding protein
Non-differentially expressed and RA-unrelated genes	ESRRG	estrogen related receptor gamma	2104	15	2.9375	0.207554	0.340426	0.0666667	5	0	1	0	endocrine				0	Transcription factor		1
Non-differentially expressed and RA-unrelated genes	NR1H4	nuclear receptor subfamily 1 group H member 4	9971	15	2.925	0.181055	0.34188	0.0666667	4	0	1	0	endocrine				0	Transcription factor		1
Non-differentially expressed and RA-unrelated genes	PPARA	peroxisome proliferator activated receptor alpha	5465	15	2.42857	0.25	0.411765	0.0666667	6	1	1	0	nervous; endocrine				0	Transcription factor		1
Non-differentially expressed and RA-unrelated genes	THRA	thyroid hormone receptor, alpha	7067	12	4.29688	0.165108	0.232727	0.0833333	6	0	1	0	endocrine				0	Transcription factor		1
Non-differentially expressed and RA-unrelated genes	THRB	thyroid hormone receptor beta	7068	12	2.98438	0.165108	0.335079	0.0833333	5	0	1	0	endocrine				0	Transcription factor		1
Non-differentially expressed and RA-unrelated genes	PAX8	paired box 8	7849	10	3.84466	0.167904	0.260101	0.1	6	0	1	0	endocrine				0	Transcription factor
Non-differentially expressed and RA-unrelated genes	PPARD	peroxisome proliferator activated receptor delta	5467	10	2.52381	0.164835	0.396226	0.1	6	0	1	0	endocrine				0	Transcription factor		1
Non-differentially expressed and RA-unrelated genes	GZMA	granzyme A	3001	7	3.14286	0.363025	0.318182	0.142857	6								0	Generic protease
Non-differentially expressed and RA-unrelated genes	RORA	RAR related orphan receptor A	6095	7	3.47656	0.254183	0.28764	0.142857	5	0	1	0	endocrine				0	Transcription factor
Non-differentially expressed and RA-unrelated genes	SMAD3	SMAD family member 3	4088	7	2.58095	0.111538	0.387454	0.142857	6								0	Transcription factor
Non-differentially expressed and RA-unrelated genes	SP1	Sp1 transcription factor	6667	7	2.46667	0.212637	0.405405	0.142857	4								0	Transcription factor		1
Non-differentially expressed and RA-unrelated genes	ESRRB	estrogen related receptor beta	2103	5	3.09375	0.0617618	0.323232	0.2	5	0	1	0	endocrine				0	Transcription factor
Non-differentially expressed and RA-unrelated genes	NR0B2	nuclear receptor subfamily 0 group B member 2	8431	5	2.61905	0.0750916	0.381818	0.2	6	0	1	0	endocrine				0	Transcription factor
Non-differentially expressed and RA-unrelated genes	RARA	retinoic acid receptor alpha	5914	5	3.07812	0.0767716	0.324873	0.2	5	0	1	0	endocrine				0	Transcription factor		1
Non-differentially expressed and RA-unrelated genes	SRC	SRC proto-oncogene, non-receptor tyrosine kinase	6714	5	2.61905	0.0750916	0.381818	0.2	6	1	0	0	nervous				0	Protein kinase		1
Non-differentially expressed and RA-unrelated genes	PPP1CB	protein phosphatase 1 catalytic subunit beta	5500	4	3.16505	0.0763373	0.315951	0.25	5								0	Protein phosphatase
Non-differentially expressed and RA-unrelated genes	RARG	retinoic acid receptor gamma	5916	4	2.6381	0.0565934	0.379061	0.25	6	0	1	0	endocrine				0	Transcription factor		1
Non-differentially expressed and RA-unrelated genes	WAS	Wiskott-Aldrich syndrome	7454	3	4.34286	0.112605	0.230263	0.333333	7								0	Generic binding protein
Non-differentially expressed and RA-unrelated genes	NR2E1	nuclear receptor subfamily 2 group E member 1	7101	3	3.92233	0.0386446	0.254951	0.333333	6	0	1	0	endocrine				0	Transcription factor
Non-differentially expressed and RA-unrelated genes	NR2C2	nuclear receptor subfamily 2 group C member 2	7182	3	1.25	0.833333	0.8	0.333333	2	0	1	0	endocrine				0	Transcription factor
Non-differentially expressed and RA-unrelated genes	CTNNB1	catenin beta 1	1499	3	3.02913	0.194555	0.330128	0.333333	5								0	Generic binding protein		1
Non-differentially expressed and RA-unrelated genes	EP300	E1A binding protein p300	2033	3	3.53398	0.0386446	0.282967	0.333333	5								0	Generic enzyme
Non-differentially expressed and RA-unrelated genes	OPRM1	opioid receptor mu 1	4988	3	2.99	0.0199497	0.334448	0.333333	5	1	1	0	nervous; endocrine				0	GPCR		1
Non-differentially expressed and RA-unrelated genes	NR5A2	nuclear receptor subfamily 5 group A member 2	2494	3	3.84466	0.0386446	0.260101	0.333333	6	0	1	0	endocrine				0	Transcription factor
Non-differentially expressed and RA-unrelated genes	GLI2	GLI family zinc finger 2	2736	3	3.16505	0.076147	0.315951	0.333333	5								0	Transcription factor
Non-differentially expressed and RA-unrelated genes	IFNAR1	interferon alpha and beta receptor subunit 1	3454	3	3.67969	0.0761565	0.271762	0.333333	5	0	0	1	immune				0	Generic receptor		1
Non-differentially expressed and RA-unrelated genes	KRAS	KRAS proto-oncogene, GTPase	3845	3	3.9	0.0199497	0.25641	0.333333	5								0	RAS - superfamily
Non-differentially expressed and RA-unrelated genes	NR1H2	nuclear receptor subfamily 1 group H member 2	7376	3	2.91429	0.112605	0.343137	0.333333	5	0	1	0	endocrine				0	Transcription factor
Non-differentially expressed and RA-unrelated genes	NR1H3	nuclear receptor subfamily 1 group H member 3	10062	3	2.65714	0.0379121	0.376344	0.333333	6	0	1	0	endocrine				0	Transcription factor
Non-differentially expressed and RA-unrelated genes	NR1I2	nuclear receptor subfamily 1 group I member 2	8856	3	3.125	0.031127	0.32	0.333333	5	0	1	0	endocrine				0	Transcription factor
Non-differentially expressed and RA-unrelated genes	NR5A1	nuclear receptor subfamily 5 group A member 1	2516	3	3.125	0.031127	0.32	0.333333	5	0	1	0	endocrine				0	Transcription factor
Non-differentially expressed and RA-unrelated genes	PRKCD	protein kinase C delta	5580	3	3.51456	0.057491	0.28453	0.333333	5								0	Protein kinase		1
Non-differentially expressed and RA-unrelated genes	BAIAP2	BAI1 associated protein 2	10458	2	3.5534	0.0194175	0.281421	0.5	5								0	Generic binding protein
Non-differentially expressed and RA-unrelated genes	BMPR2	bone morphogenetic protein receptor type 2	659	2	3	0.01	0.333333	0.5	5								0	Receptor with enzyme activity
Non-differentially expressed and RA-unrelated genes	BTK	Bruton tyrosine kinase	695	2	3.48571	0.161345	0.286885	0.5	6								0	Protein kinase		1
Non-differentially expressed and RA-unrelated genes	CASP6	caspase 6	839	2	3	0.01	0.333333	0.5	5								0	Generic protease
Non-differentially expressed and RA-unrelated genes	GRN	granulin precursor	2896	2	4.17476	0.0194175	0.239535	0.5	6	0	0	1	immune				0	Receptor ligand
Non-differentially expressed and RA-unrelated genes	PPP3R1	protein phosphatase 3 regulatory subunit B, alpha	5534	2	3.94175	0.0194175	0.253695	0.5	6								0	Generic binding protein
Non-differentially expressed and RA-unrelated genes	EIF2AK2	eukaryotic translation initiation factor 2 alpha kinase 2	5610	2	2.97143	0.0571429	0.336538	0.5	5								0	Protein kinase
Non-differentially expressed and RA-unrelated genes	EIF2B5	eukaryotic translation initiation factor 2B subunit epsilon	8893	2	4.13592	0.0194175	0.241784	0.5	6								0	Regulators (GDI, GAP, GEF)
Non-differentially expressed and RA-unrelated genes	EIF4E	eukaryotic translation initiation factor 4E	1977	2	4.05825	0.0194175	0.246411	0.5	6								0	Generic binding protein
Non-differentially expressed and RA-unrelated genes	GAL	galanin and GMAP prepropeptide	51083	2	3.86408	0.0194175	0.258794	0.5	6	1	1	0	nervous; endocrine				0	Receptor ligand
Non-differentially expressed and RA-unrelated genes	F2	coagulation factor II, thrombin	2147	2	3.84	0.01	0.260417	0.5	5								0	Generic protease		1
Non-differentially expressed and RA-unrelated genes	FGFR1	fibroblast growth factor receptor 1	2260	2	4.08	0.01	0.245098	0.5	5								0	Receptor with enzyme activity		1
Non-differentially expressed and RA-unrelated genes	FLT3	fms related tyrosine kinase 3	2322	2	3.14062	0.015625	0.318408	0.5	5	0	0	1	immune				0	Receptor with enzyme activity		1
Non-differentially expressed and RA-unrelated genes	PIK3R2	phosphoinositide-3-kinase regulatory subunit 2	5296	2	3.6	0.0571429	0.277778	0.5	6								0	Generic binding protein
Non-differentially expressed and RA-unrelated genes	GAST	gastrin	2520	2	4.13592	0.0194175	0.241784	0.5	6	0	1	0	endocrine				0	Receptor ligand
Non-differentially expressed and RA-unrelated genes	GATA1	GATA binding protein 1	2623	2	1.5	0.5	0.666667	0.5	2								0	Transcription factor
Non-differentially expressed and RA-unrelated genes	NDP	NDP, norrin cystine knot growth factor	4693	2	4.13592	0.0194175	0.241784	0.5	6	0	0	1	immune				0	Receptor ligand
Non-differentially expressed and RA-unrelated genes	HIST1H1C	histone cluster 1 H1 family member c	3006	2	4.05714	0.0571429	0.246479	0.5	7								0	Generic binding protein
Non-differentially expressed and RA-unrelated genes	HTT	huntingtin	3064	2	1.875	0.25	0.533333	0.5	3								0	Generic binding protein
Non-differentially expressed and RA-unrelated genes	RAG1	recombination activating 1	5896	2	1.875	0.25	0.533333	0.5	3								0	Generic enzyme
Non-differentially expressed and RA-unrelated genes	RPS6KA1	ribosomal protein S6 kinase A1	6195	2	3.75	0.01	0.266667	0.5	5								0	Protein kinase
Non-differentially expressed and RA-unrelated genes	HTR1A	5-hydroxytryptamine receptor 1A	3350	2	3.095	0.0198995	0.323102	0.5	4	1	0	0	nervous				0	Generic receptor		1
Non-differentially expressed and RA-unrelated genes	IL1RAP	interleukin 1 receptor accessory protein	3556	2	3.14062	0.015625	0.318408	0.5	5	0	0	1	immune				0	Generic receptor
Non-differentially expressed and RA-unrelated genes	LIMK2	LIM domain kinase 2	3985	2	4.45312	0.015625	0.224561	0.5	6								0	Protein kinase
Non-differentially expressed and RA-unrelated genes	MIR205	microRNA 205	406988	2	3.84	0.01	0.260417	0.5	5								0	RNA
Non-differentially expressed and RA-unrelated genes	NR1I3	nuclear receptor subfamily 1 group I member 3	9970	2	1.5	0.5	0.666667	0.5	2	0	1	0	endocrine				0	Transcription factor
Non-differentially expressed and RA-unrelated genes	PLCG1	phospholipase C gamma 1	5335	2	5.22857	0.0190476	0.191257	0.5	6								0	Generic phospholipase
Non-differentially expressed and RA-unrelated genes	SECTM1	secreted and transmembrane 1	6398	2	2.97143	0.0571429	0.336538	0.5	5	0	0	1	immune				0	Receptor ligand
Non-differentially expressed and RA-unrelated genes	H1F0	H1 histone family member 0	3005	1	4.11429	0	0.243056	0	7								0	Generic binding protein
Non-differentially expressed and RA-unrelated genes	HIST1H1A	histone cluster 1 H1 family member a	3024	1	4.11429	0	0.243056	0	7								0	Generic binding protein
Non-differentially expressed and RA-unrelated genes	HIST1H1D	histone cluster 1 H1 family member d	3007	1	4.11429	0	0.243056	0	7								0	Generic binding protein
Non-differentially expressed and RA-unrelated genes	HIST1H1E	histone cluster 1 H1 family member e	3008	1	4.11429	0	0.243056	0	7								0	Generic binding protein
Non-differentially expressed and RA-unrelated genes	HIST1H1T	histone cluster 1 H1 family member t	3010	1	4.11429	0	0.243056	0	7								0	Generic binding protein
Non-differentially expressed and RA-unrelated genes	MYD88	myeloid differentiation primary response 88	4615	1	3.02857	0	0.330189	0	5								0	Generic binding protein
