# Supplementary material for: Knowledge-Based Neuroendocrine Immunomodulation (NIM) Molecular Network Construction and Its Application
Source: Molecules. 2018 May 30;23(6):1312. doi: 10.3390/molecules23061312 (PMC6099962; doi:10.3390/molecules23061312)
Supplement: Supplementary file 1 [file molecules-23-01312-s001.zip › Table S23 Network topology parameter data for AD-specific NIM subnetwork.xlsx]

## Sheet: Sheet1
Gene_category	Gene_symbol	Gene Name	Entrez Gene IDs	Degree	AverageShortestPathLength	BetweennessCentrality	ClosenessCentrality	TopologicalCoefficient	Eccentricity	nervous system	endocrine system	immune system	system_tag 1	Known Disease gene	logFC	P.Value	Prize	Object Type	TerminalType	Therapeutic Drugs
Differentially expressed and RA-related genes	VDR	vitamin D receptor	7421	62	2.47536	0.862652	0.403982	0.016129	6	0	1	0	endocrine	1	0.0354	0.000607	0.2124	Transcription factor	Proteomic	1
Differentially expressed and RA-related genes	SP1	Sp1 transcription factor	6667	20	2.98728	0.409507	0.334753	0.05	6					1	0.107	0.000124	0.642	Transcription factor	Proteomic	1
Differentially expressed and RA-related genes	CREB1	cAMP responsive element binding protein 1	1385	6	3.44197	0.0315433	0.290531	0.166667	7					1	0.0826	0.00322	0.4956	Transcription factor	Proteomic
Differentially expressed and RA-related genes	RELB	RELB proto-oncogene, NF-kB subunit	5971	6	3.44515	0.0284042	0.290263	0.166667	7					1	0.0622	0.00112	0.3732	Transcription factor	Proteomic	1
Differentially expressed and RA-related genes	MAPK1	mitogen-activated protein kinase 1	5594	4	4.71383	0.00952376	0.212142	0.25	8					1	0.0811	0.00508	0.4866	Protein kinase	Proteomic
Differentially expressed and RA-related genes	CASP3	caspase 3	836	3	4.4372	0.00635424	0.225367	0.333333	8					1	-0.107	0.0087	0.642	Generic protease	Proteomic	1
Differentially expressed and RA-related genes	TIMP1	TIMP metallopeptidase inhibitor 1	7076	3	3.46423	0.0095187	0.288665	0.333333	7	0	0	1	immune	1	0.14	0.00319	0.84	Generic binding protein	Proteomic
Differentially expressed and RA-related genes	IL10	interleukin 10	3586	2	3.47059	0.00317965	0.288136	0.5	7	0	0	1	immune	1	0.124	0.000167	0.744	Receptor ligand	Proteomic
Differentially expressed and RA-related genes	PTK2B	protein tyrosine kinase 2 beta	2185	2	4.2973	0.00317965	0.232704	0.5	8					1	0.0811	0.00253	0.4866	Protein kinase	Proteomic	1
Differentially expressed and RA-related genes	SQSTM1	sequestosome 1	8878	2	5.34976	0.00634917	0.186924	0.5	9					1	0.0956	0.00755	0.5736	Generic binding protein	Proteomic
Differentially expressed and RA-related genes	TNFSF10	TNF superfamily member 10	8743	2	3.59184	0.0136054	0.278409	0.5	6	0	0	1	immune	1	-0.14	0.00147	0.84	Receptor ligand	Proteomic
Differentially expressed and RA-related genes	VEGFA	vascular endothelial growth factor A	7422	2	3.46741	0.00634917	0.2884	0.5	7	0	0	1	immune	1	-0.00657	0.0073	0.03942	Receptor ligand	Proteomic	1
Differentially expressed and RA-related genes	GHRL	ghrelin and obestatin prepropeptide	51738	1	4.98092	0	0.200766	0	9	0	1	0	endocrine	1	0.062	0.00339	0.372	Receptor ligand	Proteomic
Differentially expressed and RA-related genes	C5AR1	complement C5a receptor 1	728	1	5.46105	0	0.183115	0	9					1	0.127	0.009	0.762	GPCR	Proteomic
Differentially expressed and RA-related genes	GRN	granulin precursor	2896	1	4.469	0	0.223764	0	8	0	0	1	immune	1	0.135	0.00613	0.81	Receptor ligand	Proteomic
Differentially expressed and RA-related genes	MAVS	mitochondrial antiviral signaling protein	57506	1	4.42177	0	0.226154	0	6					1	0.0365	0.00235	0.219	Generic binding protein	Proteomic
Differentially expressed and RA-related genes	CAMK2G	calcium/calmodulin dependent protein kinase II gamma	818	1	3.98569	0	0.250897	0	8					1	0.076	0.00226	0.456	Protein kinase	Proteomic
Differentially expressed and RA-related genes	CASP4	caspase 4	837	1	3.98569	0	0.250897	0	8					1	-0.123	0.00015	0.738	Generic protease	Proteomic
Differentially expressed and RA-related genes	DLD	dihydrolipoamide dehydrogenase	1738	1	3.98569	0	0.250897	0	8					1	-0.0697	0.000804	0.4182	Generic enzyme	Proteomic
Differentially expressed and RA-related genes	VPS13B	vacuolar protein sorting 13 homolog B	157680	1	3.98569	0	0.250897	0	8					1	0.0724	0.00497	0.4344	Protein	Proteomic
Differentially expressed and RA-related genes	GSTP1	glutathione S-transferase pi 1	2950	1	4.35374	0	0.229687	0	7					1	0.0911	0.00347	0.5466	Generic enzyme	Proteomic
Differentially expressed and RA-related genes	CSNK1D	casein kinase 1 delta	1453	1	5.64865	0	0.177033	0	9					1	0.0858	0.00766	0.5148	Protein kinase	Proteomic
Differentially expressed and RA-related genes	COX6C	cytochrome c oxidase subunit 6C	1345	1	5.34658	0	0.187035	0	9					1	-0.297	9.23e-07	1.782	Generic enzyme	Proteomic
Differentially expressed and RA-related genes	F5	coagulation factor V	2153	1	5.36566	0	0.18637	0	9					1	0.0918	0.00574	0.5508	Generic enzyme	Proteomic	1
Differentially expressed and RA-related genes	GRK2	G protein-coupled receptor kinase 2	156	1	5.33333	0	0.1875	0	7					1	0.155	2.47e-08	0.93	Protein kinase	Proteomic
Differentially expressed and RA-related genes	AGER	advanced glycosylation end-product specific receptor	177	1	5.38792	0	0.1856	0	9					1	0.044	0.0024	0.264	Generic receptor	Proteomic
Differentially expressed and RA-related genes	APEX1	apurinic/apyrimidinic endodeoxyribonuclease 1	328	1	5.38792	0	0.1856	0	9					1	-0.07	0.00622	0.42	Generic enzyme	Proteomic
Differentially expressed and RA-related genes	POLB	DNA polymerase beta	5423	1	5.38792	0	0.1856	0	9					1	-0.0845	0.00322	0.507	Generic enzyme	Proteomic
Differentially expressed and RA-related genes	ADGRG1	adhesion G protein-coupled receptor G1	9289	1	4.14966	0	0.240984	0	7					1	0.181	0.00333	1.086	GPCR	Proteomic
Differentially expressed and RA-related genes	RABGAP1L	RAB GTPase activating protein 1 like	9910	1	4.14966	0	0.240984	0	7					1	-0.0542	0.00136	0.3252	Regulators (GDI, GAP, GEF)	Proteomic
Differentially expressed and RA-related genes	SERPINA1	serpin family A member 1	5265	1	4.14966	0	0.240984	0	7					1	0.195	0.000153	1.17	Generic binding protein	Proteomic
Differentially expressed and RA-related genes	DLG4	discs large MAGUK scaffold protein 4	1742	1	5.33333	0	0.1875	0	7					1	0.0524	0.000391	0.3144	Generic binding protein	Proteomic
Differentially expressed and RA-related genes	IGF2R	insulin like growth factor 2 receptor	3482	1	4.98092	0	0.200766	0	8					1	0.209	0.000137	1.254	Generic receptor	Proteomic
Differentially expressed and RA-related genes	NUMB	NUMB, endocytic adaptor protein	8650	1	4.469	0	0.223764	0	8					1	0.0943	0.00844	0.5658	Generic binding protein	Proteomic
Differentially expressed and RA-related genes	PRDX1	peroxiredoxin 1	5052	1	4.98092	0	0.200766	0	8					1	-0.188	2.66e-08	1.128	Generic enzyme	Proteomic
Differentially expressed and RA-related genes	NME1-NME2	NME1-NME2 readthrough	654364	1	4.45946	0	0.224242	0	8					1	-0.0833	0.00293	0.4998	Protein kinase	Proteomic
Differentially expressed and RA-related genes	RCAN1	regulator of calcineurin 1	1827	1	5.36566	0	0.18637	0	9					1	-0.0545	0.00121	0.327	Generic binding protein	Proteomic
Differentially expressed and RA-related genes	CARD8	caspase recruitment domain family member 8	22900	1	7.68362	0	0.130147	0	11					1	0.135	3.99e-06	0.81	Generic binding protein	Proteomic
Differentially expressed and RA-related genes	KAT5	lysine acetyltransferase 5	10524	1	5.41653	0	0.18462	0	9					1	0.0286	0.00863	0.1716	Generic enzyme	Proteomic
Differentially expressed and RA-related genes	TSC22D3	TSC22 domain family member 3	1831	1	4.97138	0	0.201151	0	8					1	0.112	0.0084	0.672	Transcription factor	Proteomic
Differentially expressed and RA-related genes	ABCA2	ATP binding cassette subfamily A member 2	20	1	5.63911	0	0.177333	0	9					1	0.119	5.61e-11	0.714	Transporter	Proteomic
Differentially expressed and RA-related genes	KANSL1	KAT8 regulatory NSL complex subunit 1	284058	1	5.63911	0	0.177333	0	9					1	0.0655	0.00768	0.393	Generic binding protein	Proteomic
Differentially expressed and RA-related genes	GAPDH	glyceraldehyde-3-phosphate dehydrogenase	2597	1	5.03401	0	0.198649	0	7					1	0.0785	0.00766	0.471	Generic enzyme	Proteomic
Differentially expressed and RA-related genes	APH1B	aph-1 homolog B, gamma-secretase subunit	83464	1	4.41176	0	0.226667	0	8					1	0.101	0.000114	0.606	Generic binding protein	Proteomic	1
Differentially expressed and RA-related genes	CLEC16A	C-type lectin domain containing 16A	23274	1	4.41176	0	0.226667	0	8					1	0.0623	0.00221	0.3738	Generic binding protein	Proteomic
Differentially expressed and RA-related genes	TNFRSF1A	TNF receptor superfamily member 1A	7132	1	4.41176	0	0.226667	0	8					1	0.1	0.00366	0.6	Generic binding protein	Proteomic
Differentially expressed and RA-related genes	CTSS	cathepsin S	1520	1	4.37043	0	0.22881	0	8					1	0.159	5.92e-06	0.954	Generic protease	Proteomic	1
Differentially expressed and RA-related genes	EIF4E	eukaryotic translation initiation factor 4E	1977	1	4.28571	0	0.233333	0	6					1	-0.0247	0.00303	0.1482	Generic binding protein	Proteomic
Differentially expressed and RA-related genes	TSC2	tuberous sclerosis 2	7249	1	4.97774	0	0.200894	0	9					1	0.0507	0.00425	0.3042	Regulators (GDI, GAP, GEF)	Proteomic
Differentially expressed and RA-related genes	FYN	FYN proto-oncogene, Src family tyrosine kinase	2534	1	5.29571	0	0.188832	0	9					1	0.101	0.00123	0.606	Protein kinase	Proteomic
Differentially expressed and RA-related genes	NOTCH1	notch 1	4851	1	4.97138	0	0.201151	0	8					1	0.101	0.00644	0.606	Generic receptor	Proteomic
Differentially expressed and RA-related genes	ABCG1	ATP binding cassette subfamily G member 1	9619	1	5.27981	0	0.189401	0	9					1	0.0379	0.0032	0.2274	Generic channel	Proteomic
Differentially expressed and RA-related genes	AKT1	AKT serine/threonine kinase 1	207	1	4.30048	0	0.232532	0	8					1	0.0864	0.0028	0.5184	Protein kinase	Proteomic	1
Differentially expressed and RA-related genes	GAB2	GRB2 associated binding protein 2	9846	1	4.30048	0	0.232532	0	8					1	0.136	0.000442	0.816	Generic binding protein	Proteomic
Differentially expressed and RA-related genes	CD86	CD86 molecule	942	1	4.38951	0	0.227816	0	8					1	-0.0102	0.00219	0.0612	Generic receptor	Proteomic	1
Differentially expressed and RA-related genes	RAF1	Raf-1 proto-oncogene, serine/threonine kinase	5894	1	4.38951	0	0.227816	0	8					1	0.0891	0.00401	0.5346	Protein kinase	Proteomic	1
Differentially expressed and RA-related genes	ADAR	adenosine deaminase, RNA specific	103	1	5.10204	0	0.196	0	6					1	0.144	0.000148	0.864	Generic enzyme	Proteomic
Differentially expressed and RA-related genes	EIF2AK2	eukaryotic translation initiation factor 2 alpha kinase 2	5610	1	5.10204	0	0.196	0	6					1	0.12	0.0061	0.72	Protein kinase	Proteomic
Differentially expressed and RA-related genes	COPA	coatomer protein complex subunit alpha	1314	1	5.25119	0	0.190433	0	9	0	1	0	endocrine	1	0.119	3.49e-06	0.714	Generic binding protein	Proteomic
Differentially expressed and RA-related genes	HSPA1A	heat shock protein family A (Hsp70) member 1A	3303	1	5.25119	0	0.190433	0	9					1	0.192	2.17e-05	1.152	Generic binding protein	Proteomic
Differentially expressed and RA-related genes	HSPA1B	heat shock protein family A (Hsp70) member 1B	3304	1	5.25119	0	0.190433	0	9					1	0.128	0.000141	0.768	Generic binding protein	Proteomic
Differentially expressed and RA-related genes	TNFRSF1B	TNF receptor superfamily member 1B	7133	1	5.25119	0	0.190433	0	9					1	0.11	0.00621	0.66	Generic binding protein	Proteomic
Differentially expressed and RA-related genes	IL18	interleukin 18	3606	1	5.29253	0	0.188946	0	9	0	0	1	immune	1	0.11	7.05e-05	0.66	Receptor ligand	Proteomic
Differentially expressed and RA-related genes	HLA-A	major histocompatibility complex, class I, A	3105	1	6.02721	0	0.165914	0	7					1	0.161	0.00103	0.966	Generic receptor	Proteomic
Differentially expressed and RA-related genes	PTGDS	prostaglandin D2 synthase	5730	1	4.95231	0	0.201926	0	8					1	0.194	0.000908	1.164	Generic enzyme	Proteomic
Differentially expressed and RA-related genes	ENO1	enolase 1	2023	1	4.72337	0	0.211713	0	8					1	0.106	0.000828	0.636	Generic enzyme	Proteomic
Differentially expressed and RA-related genes	SOD1	superoxide dismutase 1	6647	1	4.72337	0	0.211713	0	8					1	-0.192	1.73e-07	1.152	Generic enzyme	Proteomic
Differentially expressed and RA-related genes	CASP1	caspase 1	834	1	5.3752	0	0.18604	0	9					1	-0.123	0.00224	0.738	Generic protease	Proteomic	1
Differentially expressed and RA-related genes	NME1	NME/NM23 nucleoside diphosphate kinase 1	4830	1	5.3752	0	0.18604	0	9					1	-0.194	6.42e-08	1.164	Generic enzyme	Proteomic
Differentially expressed and RA-related genes	CD14	CD14 molecule	929	1	3.47377	0	0.287872	0	7					1	0.169	0.000432	1.014	Generic receptor	Proteomic
Differentially expressed and RA-related genes	CTGF	connective tissue growth factor	1490	1	3.47377	0	0.287872	0	7					1	-0.0177	0.00404	0.1062	Receptor ligand	Proteomic	1
Differentially expressed and RA-related genes	ITGAM	integrin subunit alpha M	3684	1	3.47377	0	0.287872	0	7					1	0.224	2.38e-08	1.344	Generic receptor	Proteomic	1
Differentially expressed and RA-related genes	SLC11A1	solute carrier family 11 member 1	6556	1	3.47377	0	0.287872	0	7					1	0.249	1.4e-05	1.494	Transporter	Proteomic
Differentially expressed and RA-related genes	TIMP2	TIMP metallopeptidase inhibitor 2	7077	1	3.47377	0	0.287872	0	7					1	0.101	0.00483	0.606	Generic binding protein	Proteomic	1
Gene_category	Gene_symbol	Gene Name	Entrez Gene IDs	Degree	AverageShortestPathLength	BetweennessCentrality	ClosenessCentrality	TopologicalCoefficient	Eccentricity	nervous system	endocrine system	immune system	system_tag 1	Known Disease gene	logFC	P.Value	Prize	Object Type	TerminalType	Therapeutic Drugs
Non-differentially expressed and RA-related genes	ESR1	estrogen receptor 1	2099	131	2.98728	0.427364	0.334753	0.00763359	7	1	1	0	nervous; endocrine	1			0	Transcription factor		1
Non-differentially expressed and RA-related genes	PPARG	peroxisome proliferator activated receptor gamma	5468	28	3.37202	0.0992071	0.296558	0.0357143	7	0	1	0	endocrine	1			0	Transcription factor		1
Non-differentially expressed and RA-related genes	ESR2	estrogen receptor 2	2100	19	3.36054	0.23064	0.297571	0.0526316	6	1	1	0	nervous; endocrine	1			0	Transcription factor		1
Non-differentially expressed and RA-related genes	PPARD	peroxisome proliferator activated receptor delta	5467	19	3.41335	0.0595425	0.292967	0.0526316	7	0	1	0	endocrine	1			0	Transcription factor		1
Non-differentially expressed and RA-related genes	THRA	thyroid hormone receptor, alpha	7067	11	3.9539	0.0315687	0.252915	0.0909091	7	0	1	0	endocrine	1			0	Transcription factor		1
Non-differentially expressed and RA-related genes	HMGB1	high mobility group box 1	3146	7	4.38951	0.031518	0.227816	0.142857	8	0	0	1	immune	1			0	Transcription factor
Non-differentially expressed and RA-related genes	SMAD3	SMAD family member 3	4088	7	3.41653	0.0561198	0.292694	0.142857	7					1			0	Transcription factor
Non-differentially expressed and RA-related genes	TP53	tumor protein p53	7157	5	4.37679	0.0126882	0.228478	0.2	8					1			0	Transcription factor
Non-differentially expressed and RA-related genes	CCNC	cyclin C	892	4	3.46423	0.00952376	0.288665	0.25	7					1			0	Generic binding protein
Non-differentially expressed and RA-related genes	HTT	huntingtin	3064	4	4.34014	0.0405368	0.230408	0.25	6					1			0	Generic binding protein
Non-differentially expressed and RA-related genes	RPS6KB1	ribosomal protein S6 kinase B1	6198	4	4.2449	0.0405368	0.235577	0.25	6					1			0	Protein kinase		1
Non-differentially expressed and RA-related genes	PRKCA	protein kinase C alpha	5578	4	3.42289	0.0499681	0.29215	0.25	7					1			0	Protein kinase
Non-differentially expressed and RA-related genes	ADORA2A	adenosine A2a receptor	135	3	4.4372	0.00635424	0.225367	0.333333	8					1			0	Generic receptor		1
Non-differentially expressed and RA-related genes	HTR2A	5-hydroxytryptamine receptor 2A	3356	3	3.97933	0.00635424	0.251298	0.333333	7	1	0	0	nervous	1			0	Generic receptor		1
Non-differentially expressed and RA-related genes	CDK1	cyclin dependent kinase 1	983	2	4.2973	0.00317965	0.232704	0.5	8					1			0	Protein kinase		1
Non-differentially expressed and RA-related genes	PDYN	prodynorphin	5173	2	4.4372	0.00317965	0.225367	0.5	8	1	0	0	nervous	1			0	Receptor ligand
Non-differentially expressed and RA-related genes	CSF1	colony stimulating factor 1	1435	2	4.38633	0.00317965	0.227981	0.5	8	0	0	1	immune	1			0	Receptor ligand
Non-differentially expressed and RA-related genes	EPOR	erythropoietin receptor	2057	2	4.2973	0.00317965	0.232704	0.5	8	0	0	1	immune	1			0	Generic receptor		1
Non-differentially expressed and RA-related genes	IGF2	insulin like growth factor 2	3481	2	3.98251	0.00317965	0.251098	0.5	7	0	1	0	endocrine	1			0	Receptor ligand
Non-differentially expressed and RA-related genes	MIF	macrophage migration inhibitory factor (glycosylation-inhibiting factor)	4282	2	3.98251	0.00317965	0.251098	0.5	7	0	0	1	immune	1			0	Receptor ligand		1
Gene_category	Gene_symbol	Gene Name	Entrez Gene IDs	Degree	AverageShortestPathLength	BetweennessCentrality	ClosenessCentrality	TopologicalCoefficient	Eccentricity	nervous system	endocrine system	immune system	system_tag 1	Known Disease gene	logFC	P.Value	Prize	Object Type	TerminalType	Therapeutic Drugs
Differentially expressed and RA-unrelated genes	RXRA	retinoid X receptor alpha	6256	31	2.44898	0.793495	0.408333	0.0322581	4	0	1	0	endocrine		0.121	0.00183	0.726	Transcription factor	Proteomic	1
Differentially expressed and RA-unrelated genes	STAT3	signal transducer and activator of transcription 3	6774	16	4.25278	0.0471631	0.23514	0.0625	8						0.111	0.00678	0.666	Transcription factor	Proteomic
Differentially expressed and RA-unrelated genes	STAT1	signal transducer and activator of transcription 1	6772	13	3.3911	0.0808988	0.29489	0.0769231	7						0.139	0.00259	0.834	Transcription factor	Proteomic
Differentially expressed and RA-unrelated genes	PSMD14	proteasome 26S subunit, non-ATPase 14	10213	8	3.96343	0.0221512	0.252306	0.125	8						-0.1	8.33e-06	0.6	Generic binding protein	Proteomic
Differentially expressed and RA-unrelated genes	RARA	retinoic acid receptor alpha	5914	7	3.96661	0.019002	0.252104	0.142857	7	0	1	0	endocrine		0.106	0.00445	0.636	Transcription factor	Proteomic	1
Differentially expressed and RA-unrelated genes	STAT6	signal transducer and activator of transcription 6	6778	7	2.61224	0.590718	0.382812	0.142857	5						0.17	1.62e-06	1.02	Transcription factor	Proteomic
Differentially expressed and RA-unrelated genes	STAT2	signal transducer and activator of transcription 2	6773	6	4.10884	0.130463	0.243377	0.166667	5						0.142	0.000133	0.852	Transcription factor	Proteomic
Differentially expressed and RA-unrelated genes	RXRB	retinoid X receptor beta	6257	6	4.2814	0.0189969	0.233569	0.166667	8	0	1	0	endocrine		0.054	0.00715	0.324	Transcription factor	Proteomic	1
Differentially expressed and RA-unrelated genes	TAP1	transporter 1, ATP binding cassette subfamily B member	6890	6	5.03401	0.0670953	0.198649	0.166667	6						0.141	0.000335	0.846	Transporter	Proteomic
Differentially expressed and RA-unrelated genes	SPI1	Spi-1 proto-oncogene	6688	5	5.3752	0.0126882	0.18604	0.2	9						0.132	0.00811	0.792	Transcription factor	Proteomic
Differentially expressed and RA-unrelated genes	GNG11	G protein subunit gamma 11	2791	4	4.34014	0.0405368	0.230408	0.25	6						-0.142	0.00942	0.852	G betta/gamma	Proteomic
Differentially expressed and RA-unrelated genes	GZMA	granzyme A	3001	4	4.37997	0.00952376	0.228312	0.25	8						-0.24	0.0034	1.44	Generic protease	Proteomic
Differentially expressed and RA-unrelated genes	EP300	E1A binding protein p300	2033	3	4.29412	0.00635424	0.232877	0.333333	8						0.076	0.00732	0.456	Generic enzyme	Proteomic
Differentially expressed and RA-unrelated genes	OPRM1	opioid receptor mu 1	4988	3	3.97615	0.0095187	0.251499	0.333333	8	1	1	0	nervous; endocrine		0.00834	0.00641	0.05004	GPCR	Proteomic	1
Differentially expressed and RA-unrelated genes	NLRP3	NLR family pyrin domain containing 3	114548	3	6.68521	0.00635424	0.149584	0.333333	10						0.0763	0.00756	0.4578	Generic binding protein	Proteomic
Differentially expressed and RA-unrelated genes	TNFSF14	TNF superfamily member 14	8740	3	3.97933	0.00635424	0.251298	0.333333	7	0	0	1	immune		0.1	0.00061	0.6	Receptor ligand	Proteomic
Differentially expressed and RA-unrelated genes	STAT5B	signal transducer and activator of transcription 5B	6777	3	4.29412	0.00635424	0.232877	0.333333	8						0.0796	0.0018	0.4776	Transcription factor	Proteomic
Differentially expressed and RA-unrelated genes	ANXA1	annexin A1	301	2	4.36725	0.00317965	0.228977	0.5	8						-0.311	0.00014	1.866	Generic binding protein	Proteomic	1
Differentially expressed and RA-unrelated genes	CEBPB	CCAAT/enhancer binding protein beta	1051	2	3.47059	0.00317965	0.288136	0.5	7						0.165	8.39e-05	0.99	Transcription factor	Proteomic
Differentially expressed and RA-unrelated genes	FLT3	fms related tyrosine kinase 3	2322	2	4.4372	0.00317965	0.225367	0.5	8	0	0	1	immune		0.015	0.00049	0.09	Receptor with enzyme activity	Proteomic	1
Differentially expressed and RA-unrelated genes	TXLNA	taxilin alpha	200081	2	4.4372	0.00317965	0.225367	0.5	8	0	0	1	immune		0.0679	0.00739	0.4074	Generic binding protein	Proteomic
Differentially expressed and RA-unrelated genes	CREBBP	CREB binding protein	1387	2	4.41176	0.00317965	0.226667	0.5	8						0.139	8.61e-05	0.834	Generic enzyme	Proteomic
Differentially expressed and RA-unrelated genes	CXCR5	C-X-C motif chemokine receptor 5	643	2	3.38776	0.0533035	0.295181	0.5	5	0	0	1	immune		-0.11	0.00981	0.66	GPCR	Proteomic
Differentially expressed and RA-unrelated genes	PREX1	phosphatidylinositol-3,4,5-trisphosphate dependent Rac exchange factor 1	57580	2	3.98251	0.00317965	0.251098	0.5	8						0.0857	0.00017	0.5142	Regulators (GDI, GAP, GEF)	Proteomic
Differentially expressed and RA-unrelated genes	FZD2	frizzled class receptor 2	2535	2	4.45946	0.00317965	0.224242	0.5	8						0.056	0.00489	0.336	GPCR	Proteomic
Differentially expressed and RA-unrelated genes	GNAI3	G protein subunit alpha i3	2773	2	4.97138	0.00317965	0.201151	0.5	9						-0.0987	0.00526	0.5922	G-alpha	Proteomic
Differentially expressed and RA-unrelated genes	HDAC2	histone deacetylase 2	3066	2	5.27663	0.00317965	0.189515	0.5	9						-0.0954	0.000712	0.5724	Generic enzyme	Proteomic	1
Differentially expressed and RA-unrelated genes	IKBKB	inhibitor of nuclear factor kappa B kinase subunit beta	3551	2	3.47059	0.00317965	0.288136	0.5	7						0.0785	1.3e-05	0.471	Protein kinase	Proteomic	1
Differentially expressed and RA-unrelated genes	IRF1	interferon regulatory factor 1	3659	2	4.38633	0.00317965	0.227981	0.5	8						0.15	0.00232	0.9	Transcription factor	Proteomic
Differentially expressed and RA-unrelated genes	IRF7	interferon regulatory factor 7	3665	2	5.35294	0.00317965	0.186813	0.5	9						0.117	0.00466	0.702	Transcription factor	Proteomic
Differentially expressed and RA-unrelated genes	JUND	JunD proto-oncogene, AP-1 transcription factor subunit	3727	2	4.37997	0.00317965	0.228312	0.5	8						0.157	2.58e-05	0.942	Transcription factor	Proteomic
Differentially expressed and RA-unrelated genes	NR2C2	nuclear receptor subfamily 2 group C member 2	7182	2	3.98251	0.00317965	0.251098	0.5	7	0	1	0	endocrine		-0.0626	0.002	0.3756	Transcription factor	Proteomic
Differentially expressed and RA-unrelated genes	PIK3R1	phosphoinositide-3-kinase regulatory subunit 1	5295	2	4.72019	0.00317965	0.211856	0.5	8						-0.0596	0.00521	0.3576	Generic binding protein	Proteomic
Differentially expressed and RA-unrelated genes	PRKCD	protein kinase C delta	5580	2	4.2973	0.00317965	0.232704	0.5	8						0.178	2.76e-06	1.068	Protein kinase	Proteomic	1
Differentially expressed and RA-unrelated genes	PRKCZ	protein kinase C zeta	5590	2	6.34499	0.00317965	0.157605	0.5	10						0.0732	0.00134	0.4392	Protein kinase	Proteomic
Differentially expressed and RA-unrelated genes	PTPN6	protein tyrosine phosphatase, non-receptor type 6	5777	2	5.28617	0.00317965	0.189173	0.5	9						0.117	0.000155	0.702	Protein phosphatase	Proteomic	1
Differentially expressed and RA-unrelated genes	PXN	paxillin	5829	2	4.2973	0.00317965	0.232704	0.5	8						0.0731	0.00751	0.4386	Generic binding protein	Proteomic
Differentially expressed and RA-unrelated genes	RHOA	ras homolog family member A	387	2	3.59184	0.0136054	0.278409	0.5	6						0.138	3.13e-05	0.828	RAS - superfamily	Proteomic	1
Differentially expressed and RA-unrelated genes	TXN	thioredoxin	7295	2	3.2381	0.184512	0.308824	0.5	5						-0.315	5.68e-07	1.89	Generic binding protein	Proteomic	1
Differentially expressed and RA-unrelated genes	SREBF1	sterol regulatory element binding transcription factor 1	6720	2	4.70747	0.015797	0.212428	0.5	8						0.0552	0.00442	0.3312	Generic binding protein	Proteomic
Differentially expressed and RA-unrelated genes	ZBTB16	zinc finger and BTB domain containing 16	7704	2	4.45946	0.00317965	0.224242	0.5	8						0.0692	0.00073	0.4152	Transcription factor	Proteomic
Differentially expressed and RA-unrelated genes	TREM1	triggering receptor expressed on myeloid cells 1	54210	2	3.47059	0.00317965	0.288136	0.5	7						0.108	0.00628	0.648	Generic receptor	Proteomic
Differentially expressed and RA-unrelated genes	CYTH2	cytohesin 2	9266	1	5.43561	0	0.183972	0	9						0.0683	0.00088	0.4098	Regulators (GDI, GAP, GEF)	Proteomic
Differentially expressed and RA-unrelated genes	TSNAX	translin associated factor X	7257	1	5.43561	0	0.183972	0	9						-0.0922	0.00127	0.5532	Transporter	Proteomic
Differentially expressed and RA-unrelated genes	PRCP	prolylcarboxypeptidase	5547	1	5.38474	0	0.18571	0	9						0.0676	0.00577	0.4056	Generic protease	Proteomic
Differentially expressed and RA-unrelated genes	RARS	arginyl-tRNA synthetase	5917	1	4.98092	0	0.200766	0	9						-0.0858	6.41e-06	0.5148	Generic enzyme	Proteomic
Differentially expressed and RA-unrelated genes	FPR1	formyl peptide receptor 1	2357	1	5.36566	0	0.18637	0	9						0.176	0.000813	1.056	GPCR	Proteomic
Differentially expressed and RA-unrelated genes	ACVR2B	activin A receptor type 2B	93	1	4.469	0	0.223764	0	8						-0.0103	0.000221	0.0618	Receptor with enzyme activity	Proteomic
Differentially expressed and RA-unrelated genes	HDAC4	histone deacetylase 4	9759	1	5.26531	0	0.189922	0	7						0.0526	0.00682	0.3156	Generic enzyme	Proteomic	1
Differentially expressed and RA-unrelated genes	ACIN1	apoptotic chromatin condensation inducer 1	22985	1	5.43561	0	0.183972	0	9						0.061	0.00046	0.366	Generic binding protein	Proteomic
Differentially expressed and RA-unrelated genes	SSB	Sjogren syndrome antigen B	6741	1	5.43561	0	0.183972	0	9						-0.185	3.87e-07	1.11	Generic binding protein	Proteomic
Differentially expressed and RA-unrelated genes	GTF2E2	general transcription factor IIE subunit 2	2961	1	4.46264	0	0.224083	0	8						-0.0776	0.000762	0.4656	Transcription factor	Proteomic
Differentially expressed and RA-unrelated genes	POLR2B	RNA polymerase II subunit B	5431	1	4.46264	0	0.224083	0	8						-0.0596	0.00826	0.3576	Generic enzyme	Proteomic
Differentially expressed and RA-unrelated genes	POLR2K	RNA polymerase II subunit K	5440	1	4.46264	0	0.224083	0	8						-0.0193	0.00227	0.1158	Generic enzyme	Proteomic
Differentially expressed and RA-unrelated genes	HLA-DOA	major histocompatibility complex, class II, DO alpha	3111	1	5.41335	0	0.184728	0	9						-0.0798	0.00579	0.4788	Generic receptor	Proteomic
Differentially expressed and RA-unrelated genes	HLA-DOB	major histocompatibility complex, class II, DO beta	3112	1	5.41335	0	0.184728	0	9						-0.139	0.00015	0.834	Generic receptor	Proteomic
Differentially expressed and RA-unrelated genes	CD1D	CD1d molecule	912	1	5.41653	0	0.18462	0	9						0.0907	0.00585	0.5442	Generic receptor	Proteomic
Differentially expressed and RA-unrelated genes	ARPC2	actin related protein 2/3 complex subunit 2	10109	1	5.28617	0	0.189173	0	9						-0.0809	0.00185	0.4854	Generic binding protein	Proteomic
Differentially expressed and RA-unrelated genes	ARPC3	actin related protein 2/3 complex subunit 3	10094	1	5.28617	0	0.189173	0	9						-0.25	1.06e-09	1.5	Generic binding protein	Proteomic
Differentially expressed and RA-unrelated genes	MAP3K11	mitogen-activated protein kinase kinase kinase 11	4296	1	5.28617	0	0.189173	0	9						0.0898	0.00191	0.5388	Protein kinase	Proteomic	1
Differentially expressed and RA-unrelated genes	WAS	Wiskott-Aldrich syndrome	7454	1	5.28617	0	0.189173	0	9						0.167	4.81e-05	1.002	Generic binding protein	Proteomic
Differentially expressed and RA-unrelated genes	CETN2	centrin 2	1069	1	5.29571	0	0.188832	0	9						-0.18	2.21e-14	1.08	Generic binding protein	Proteomic
Differentially expressed and RA-unrelated genes	ELF4	E74 like ETS transcription factor 4	2000	1	4.98092	0	0.200766	0	9						0.133	2.64e-05	0.798	Transcription factor	Proteomic
Differentially expressed and RA-unrelated genes	NF1	neurofibromin 1	4763	1	5.7186	0	0.174868	0	9						0.0257	0.00905	0.1542	Regulators (GDI, GAP, GEF)	Proteomic
Differentially expressed and RA-unrelated genes	CMTM2	CKLF like MARVEL transmembrane domain containing 2	146225	1	5.41017	0	0.184837	0	9	0	0	1	immune		-0.282	2.82e-06	1.692	Generic binding protein	Proteomic
Differentially expressed and RA-unrelated genes	CD68	CD68 molecule	968	1	5.43561	0	0.183972	0	9						0.101	0.00115	0.606	Generic binding protein	Proteomic
Differentially expressed and RA-unrelated genes	CSF1R	colony stimulating factor 1 receptor	1436	1	5.38474	0	0.18571	0	9						0.134	0.00344	0.804	Receptor with enzyme activity	Proteomic	1
Differentially expressed and RA-unrelated genes	PFN1	profilin 1	5216	1	5.407	0	0.184946	0	9						0.0991	0.00373	0.5946	Generic binding protein	Proteomic
Differentially expressed and RA-unrelated genes	FRAT1	FRAT1, WNT signaling pathway regulator	10023	1	5.45151	0	0.183435	0	9						0.0942	0.00212	0.5652	Generic binding protein	Proteomic
Differentially expressed and RA-unrelated genes	METAP2	methionyl aminopeptidase 2	10988	1	4.98092	0	0.200766	0	9						-0.167	7.5e-06	1.002	Generic binding protein	Proteomic
Differentially expressed and RA-unrelated genes	HIST2H2AC	histone cluster 2 H2A family member c	8338	1	5.29253	0	0.188946	0	9						0.116	0.00107	0.696	Generic binding protein	Proteomic
Differentially expressed and RA-unrelated genes	PNPLA8	patatin like phospholipase domain containing 8	50640	1	5.29253	0	0.188946	0	9						-0.0751	0.00125	0.4506	Generic phospholipase	Proteomic	1
Differentially expressed and RA-unrelated genes	GRAP	GRB2-related adaptor protein	10750	1	5.29571	0	0.188832	0	9						-0.0259	0.00362	0.1554	Generic binding protein	Proteomic
Differentially expressed and RA-unrelated genes	ABR	active BCR-related	29	1	3.98569	0	0.250897	0	8						0.105	0.00132	0.63	Regulators (GDI, GAP, GEF)	Proteomic
Differentially expressed and RA-unrelated genes	ACTL6A	actin like 6A	86	1	3.98569	0	0.250897	0	8						-0.0553	0.00282	0.3318	Protein	Proteomic
Differentially expressed and RA-unrelated genes	ACTN1	actinin alpha 1	87	1	3.98569	0	0.250897	0	8						0.182	0.000842	1.092	Generic binding protein	Proteomic
Differentially expressed and RA-unrelated genes	ACTN4	actinin alpha 4	81	1	3.98569	0	0.250897	0	8						0.125	6.98e-05	0.75	Generic binding protein	Proteomic
Differentially expressed and RA-unrelated genes	AP1B1	adaptor related protein complex 1 beta 1 subunit	162	1	3.98569	0	0.250897	0	8						0.0639	0.00256	0.3834	Transporter	Proteomic
Differentially expressed and RA-unrelated genes	BANP	BTG3 associated nuclear protein	54971	1	3.98569	0	0.250897	0	8						0.0836	0.00156	0.5016	Generic binding protein	Proteomic
Differentially expressed and RA-unrelated genes	BASP1	brain abundant membrane attached signal protein 1	10409	1	3.98569	0	0.250897	0	8						0.154	0.00858	0.924	Generic binding protein	Proteomic
Differentially expressed and RA-unrelated genes	BLM	Bloom syndrome RecQ like helicase	641	1	3.98569	0	0.250897	0	8						-0.0324	0.000546	0.1944	Generic enzyme	Proteomic
Differentially expressed and RA-unrelated genes	BTF3	basic transcription factor 3	689	1	3.98569	0	0.250897	0	8						-0.0471	0.000188	0.2826	Transcription factor	Proteomic
Differentially expressed and RA-unrelated genes	C14orf159	chromosome 14 open reading frame 159	80017	1	3.98569	0	0.250897	0	8						0.143	1.16e-06	0.858	Protein	Proteomic
Differentially expressed and RA-unrelated genes	C1QBP	complement C1q binding protein	708	1	3.98569	0	0.250897	0	8						-0.081	0.000267	0.486	Generic binding protein	Proteomic
Differentially expressed and RA-unrelated genes	C20orf24	chromosome 20 open reading frame 24	55969	1	3.98569	0	0.250897	0	8						0.0788	0.00292	0.4728	Generic binding protein	Proteomic
Differentially expressed and RA-unrelated genes	C5AR2	complement component 5a receptor 2	27202	1	3.98569	0	0.250897	0	8						0.047	0.000931	0.282	GPCR	Proteomic
Differentially expressed and RA-unrelated genes	CACNA1E	calcium voltage-gated channel subunit alpha1 E	777	1	3.98569	0	0.250897	0	8						0.0422	0.000747	0.2532	Voltage-gated ion channel	Proteomic
Differentially expressed and RA-unrelated genes	CAPNS1	calpain small subunit 1	826	1	3.98569	0	0.250897	0	8						0.0988	0.00214	0.5928	Generic binding protein	Proteomic
Differentially expressed and RA-unrelated genes	CCDC34	coiled-coil domain containing 34	91057	1	3.98569	0	0.250897	0	8						-0.0846	4.21e-07	0.5076	Protein	Proteomic
Differentially expressed and RA-unrelated genes	CERS2	ceramide synthase 2	29956	1	3.98569	0	0.250897	0	8						0.0521	0.00528	0.3126	Generic binding protein	Proteomic
Differentially expressed and RA-unrelated genes	CMSS1	cms1 ribosomal small subunit homolog (yeast)	84319	1	3.98569	0	0.250897	0	8						-0.028	0.00339	0.168	Protein	Proteomic
Differentially expressed and RA-unrelated genes	COMMD3	COMM domain containing 3	23412	1	3.98569	0	0.250897	0	8						-0.168	0.000189	1.008	Generic binding protein	Proteomic
Differentially expressed and RA-unrelated genes	COPS3	COP9 signalosome subunit 3	8533	1	3.98569	0	0.250897	0	8						-0.0652	0.00542	0.3912	Generic binding protein	Proteomic
Differentially expressed and RA-unrelated genes	CORO2A	coronin 2A	7464	1	3.98569	0	0.250897	0	8						0.0673	0.000611	0.4038	Generic binding protein	Proteomic
Differentially expressed and RA-unrelated genes	CRISPLD2	cysteine rich secretory protein LCCL domain containing 2	83716	1	3.98569	0	0.250897	0	8						0.222	0.000152	1.332	Generic binding protein	Proteomic
Differentially expressed and RA-unrelated genes	CSE1L	chromosome segregation 1 like	1434	1	3.98569	0	0.250897	0	8						-0.0586	0.00459	0.3516	Transporter	Proteomic
Differentially expressed and RA-unrelated genes	CUEDC1	CUE domain containing 1	404093	1	3.98569	0	0.250897	0	8						0.0891	0.00729	0.5346	Protein	Proteomic
Differentially expressed and RA-unrelated genes	DAAM2	dishevelled associated activator of morphogenesis 2	23500	1	3.98569	0	0.250897	0	8						0.0452	0.000369	0.2712	Generic binding protein	Proteomic
Differentially expressed and RA-unrelated genes	DARS	aspartyl-tRNA synthetase	1615	1	3.98569	0	0.250897	0	8						-0.0923	0.000145	0.5538	Generic enzyme	Proteomic
Differentially expressed and RA-unrelated genes	DDX17	DEAD-box helicase 17	10521	1	3.98569	0	0.250897	0	8						0.205	9.9e-06	1.23	Generic enzyme	Proteomic
Differentially expressed and RA-unrelated genes	DEK	DEK proto-oncogene	7913	1	3.98569	0	0.250897	0	8						-0.156	0.000952	0.936	Generic binding protein	Proteomic
Differentially expressed and RA-unrelated genes	DICER1	dicer 1, ribonuclease III	23405	1	3.98569	0	0.250897	0	8						0.0833	0.00119	0.4998	Generic enzyme	Proteomic
Differentially expressed and RA-unrelated genes	DNAJA1	DnaJ heat shock protein family (Hsp40) member A1	3301	1	3.98569	0	0.250897	0	8						-0.291	1.72e-08	1.746	Generic binding protein	Proteomic
Differentially expressed and RA-unrelated genes	DSCR3	DSCR3 arrestin fold containing	10311	1	3.98569	0	0.250897	0	8						0.0496	0.00263	0.2976	Protein	Proteomic
Differentially expressed and RA-unrelated genes	DYNLT3	dynein light chain Tctex-type 3	6990	1	3.98569	0	0.250897	0	8						-0.127	4.82e-05	0.762	Generic binding protein	Proteomic
Differentially expressed and RA-unrelated genes	EBAG9	estrogen receptor binding site associated, antigen, 9	9166	1	3.98569	0	0.250897	0	8						-0.133	3.02e-05	0.798	Generic binding protein	Proteomic
Differentially expressed and RA-unrelated genes	EEF1A1	eukaryotic translation elongation factor 1 alpha 1	1915	1	3.98569	0	0.250897	0	8						-0.225	1.84e-05	1.35	Generic binding protein	Proteomic
Differentially expressed and RA-unrelated genes	EEF1B2	eukaryotic translation elongation factor 1 beta 2	1933	1	3.98569	0	0.250897	0	8						-0.065	0.000153	0.39	Generic binding protein	Proteomic
Differentially expressed and RA-unrelated genes	EEF1E1	eukaryotic translation elongation factor 1 epsilon 1	9521	1	3.98569	0	0.250897	0	8						-0.106	0.000239	0.636	Generic binding protein	Proteomic
Differentially expressed and RA-unrelated genes	EEF1G	eukaryotic translation elongation factor 1 gamma	1937	1	3.98569	0	0.250897	0	8						-0.12	0.00479	0.72	Generic binding protein	Proteomic
Differentially expressed and RA-unrelated genes	EIF3M	eukaryotic translation initiation factor 3 subunit M	10480	1	3.98569	0	0.250897	0	8						-0.125	4.21e-06	0.75	Generic binding protein	Proteomic
Differentially expressed and RA-unrelated genes	EML3	echinoderm microtubule associated protein like 3	256364	1	3.98569	0	0.250897	0	8						0.0834	0.00268	0.5004	Generic binding protein	Proteomic
Differentially expressed and RA-unrelated genes	ESD	esterase D	2098	1	3.98569	0	0.250897	0	8						-0.0511	0.000356	0.3066	Generic enzyme	Proteomic
Differentially expressed and RA-unrelated genes	FNBP1	formin binding protein 1	23048	1	3.98569	0	0.250897	0	8						0.125	2.11e-05	0.75	Generic binding protein	Proteomic
Differentially expressed and RA-unrelated genes	GDI1	GDP dissociation inhibitor 1	2664	1	3.98569	0	0.250897	0	8						0.0949	2.72e-05	0.5694	Regulators (GDI, GAP, GEF)	Proteomic
Differentially expressed and RA-unrelated genes	GLA	galactosidase alpha	2717	1	3.98569	0	0.250897	0	8						0.105	2.61e-05	0.63	Generic enzyme	Proteomic	1
Differentially expressed and RA-unrelated genes	GPER1	G protein-coupled estrogen receptor 1	2852	1	3.98569	0	0.250897	0	8	0	1	0	endocrine		0.0738	0.000172	0.4428	Generic receptor	Proteomic
Differentially expressed and RA-unrelated genes	GTF2A2	general transcription factor IIA subunit 2	2958	1	3.98569	0	0.250897	0	8						-0.118	1.16e-07	0.708	Transcription factor	Proteomic
Differentially expressed and RA-unrelated genes	HNRNPH2	heterogeneous nuclear ribonucleoprotein H2	3188	1	3.98569	0	0.250897	0	8						-0.0443	0.000921	0.2658	Generic binding protein	Proteomic
Differentially expressed and RA-unrelated genes	HSPH1	heat shock protein family H (Hsp110) member 1	10808	1	3.98569	0	0.250897	0	8						-0.0888	0.00979	0.5328	Generic binding protein	Proteomic
Differentially expressed and RA-unrelated genes	ITGA5	integrin subunit alpha 5	3678	1	3.98569	0	0.250897	0	8						0.147	1.84e-05	0.882	Generic receptor	Proteomic	1
Differentially expressed and RA-unrelated genes	ITPK1	inositol-tetrakisphosphate 1-kinase	3705	1	3.98569	0	0.250897	0	8						0.144	7.16e-05	0.864	Lipid kinase	Proteomic
Differentially expressed and RA-unrelated genes	KCNK6	potassium two pore domain channel subfamily K member 6	9424	1	3.98569	0	0.250897	0	8						0.0562	0.00268	0.3372	Voltage-gated ion channel	Proteomic
Differentially expressed and RA-unrelated genes	KCTD21	potassium channel tetramerization domain containing 21	283219	1	3.98569	0	0.250897	0	8						0.0356	0.00352	0.2136	Voltage-gated ion channel	Proteomic
Differentially expressed and RA-unrelated genes	KMT2E	lysine methyltransferase 2E	55904	1	3.98569	0	0.250897	0	8						0.0462	0.0016	0.2772	Generic enzyme	Proteomic
Differentially expressed and RA-unrelated genes	MAD2L1	mitotic arrest deficient 2 like 1	4085	1	3.98569	0	0.250897	0	8						-0.0289	0.00789	0.1734	Generic binding protein	Proteomic
Differentially expressed and RA-unrelated genes	MAP1LC3A	microtubule associated protein 1 light chain 3 alpha	84557	1	3.98569	0	0.250897	0	8						0.115	0.00991	0.69	Generic binding protein	Proteomic
Differentially expressed and RA-unrelated genes	MBD6	methyl-CpG binding domain protein 6	114785	1	3.98569	0	0.250897	0	8						0.211	2.04e-07	1.266	Generic binding protein	Proteomic
Differentially expressed and RA-unrelated genes	MCM7	minichromosome maintenance complex component 7	4176	1	3.98569	0	0.250897	0	8						0.0662	0.00586	0.3972	Generic enzyme	Proteomic
Differentially expressed and RA-unrelated genes	MIDN	midnolin	90007	1	3.98569	0	0.250897	0	8						0.094	0.00911	0.564	Generic binding protein	Proteomic
Differentially expressed and RA-unrelated genes	MOCS2	molybdenum cofactor synthesis 2	4338	1	3.98569	0	0.250897	0	8						-0.0198	0.00193	0.1188	Generic enzyme	Proteomic
Differentially expressed and RA-unrelated genes	MTMR3	myotubularin related protein 3	8897	1	3.98569	0	0.250897	0	8						0.127	0.000752	0.762	Protein phosphatase	Proteomic
Differentially expressed and RA-unrelated genes	NDC80	NDC80, kinetochore complex component	10403	1	3.98569	0	0.250897	0	8						-0.0258	0.00145	0.1548	Generic binding protein	Proteomic
Differentially expressed and RA-unrelated genes	NEDD8	neural precursor cell expressed, developmentally down-regulated 8	4738	1	3.98569	0	0.250897	0	8						-0.0699	0.000622	0.4194	Generic binding protein	Proteomic
Differentially expressed and RA-unrelated genes	NPEPL1	aminopeptidase-like 1	79716	1	3.98569	0	0.250897	0	8						0.128	2.7e-05	0.768	Generic protease	Proteomic
Differentially expressed and RA-unrelated genes	NSMCE2	NSE2/MMS21 homolog, SMC5-SMC6 complex SUMO ligase	286053	1	3.98569	0	0.250897	0	8						-0.0397	0.00212	0.2382	Generic enzyme	Proteomic
Differentially expressed and RA-unrelated genes	OGFOD1	2-oxoglutarate and iron dependent oxygenase domain containing 1	55239	1	3.98569	0	0.250897	0	8						-0.00648	0.00153	0.03888	Generic enzyme	Proteomic
Differentially expressed and RA-unrelated genes	ORMDL3	ORMDL sphingolipid biosynthesis regulator 3	94103	1	3.98569	0	0.250897	0	8						-0.0896	0.00844	0.5376	Protein	Proteomic
Differentially expressed and RA-unrelated genes	OSBPL5	oxysterol binding protein like 5	114879	1	3.98569	0	0.250897	0	8						0.0899	0.00297	0.5394	Generic binding protein	Proteomic
Differentially expressed and RA-unrelated genes	P2RX7	purinergic receptor P2X 7	5027	1	3.98569	0	0.250897	0	8						0.0802	0.000558	0.4812	Ligand-gated ion channel	Proteomic
Differentially expressed and RA-unrelated genes	P4HB	prolyl 4-hydroxylase subunit beta	5034	1	3.98569	0	0.250897	0	8						0.0817	0.000495	0.4902	Generic enzyme	Proteomic
Differentially expressed and RA-unrelated genes	PAM16	presequence translocase associated motor 16 homolog	51025	1	3.98569	0	0.250897	0	8						0.0621	0.000587	0.3726	Generic channel	Proteomic
Differentially expressed and RA-unrelated genes	PCMT1	protein-L-isoaspartate (D-aspartate) O-methyltransferase	5110	1	3.98569	0	0.250897	0	8						-0.122	0.0023	0.732	Generic enzyme	Proteomic
Differentially expressed and RA-unrelated genes	PDIK1L	PDLIM1 interacting kinase 1 like	149420	1	3.98569	0	0.250897	0	8						-0.043	0.00253	0.258	Protein kinase	Proteomic
Differentially expressed and RA-unrelated genes	PDXK	pyridoxal kinase	8566	1	3.98569	0	0.250897	0	8						0.069	0.00728	0.414	Generic kinase	Proteomic
Differentially expressed and RA-unrelated genes	PGLS	6-phosphogluconolactonase	25796	1	3.98569	0	0.250897	0	8						0.0623	0.00636	0.3738	Generic enzyme	Proteomic
Differentially expressed and RA-unrelated genes	PNRC2	proline rich nuclear receptor coactivator 2	55629	1	3.98569	0	0.250897	0	8						-0.163	0.000572	0.978	Generic binding protein	Proteomic
Differentially expressed and RA-unrelated genes	POLR2A	RNA polymerase II subunit A	5430	1	3.98569	0	0.250897	0	8						0.154	0.000146	0.924	Generic enzyme	Proteomic
Differentially expressed and RA-unrelated genes	PPIH	peptidylprolyl isomerase H	10465	1	3.98569	0	0.250897	0	8						-0.058	0.00436	0.348	Generic enzyme	Proteomic
Differentially expressed and RA-unrelated genes	PPM1K	protein phosphatase, Mg2+/Mn2+ dependent 1K	152926	1	3.98569	0	0.250897	0	8						-0.0506	0.00128	0.3036	Protein phosphatase	Proteomic
Differentially expressed and RA-unrelated genes	PRDM2	PR/SET domain 2	7799	1	3.98569	0	0.250897	0	8						0.0479	0.000682	0.2874	Transcription factor	Proteomic
Differentially expressed and RA-unrelated genes	PRDX4	peroxiredoxin 4	10549	1	3.98569	0	0.250897	0	8						-0.0653	0.00734	0.3918	Generic enzyme	Proteomic
Differentially expressed and RA-unrelated genes	PSMC6	proteasome 26S subunit, ATPase 6	5706	1	3.98569	0	0.250897	0	8						-0.0251	0.00355	0.1506	Generic enzyme	Proteomic
Differentially expressed and RA-unrelated genes	PTAFR	platelet activating factor receptor	5724	1	3.98569	0	0.250897	0	8						0.109	0.00653	0.654	GPCR	Proteomic	1
Differentially expressed and RA-unrelated genes	PTPA	protein phosphatase 2 phosphatase activator	5524	1	3.98569	0	0.250897	0	8						0.0661	0.00443	0.3966	Protein phosphatase	Proteomic
Differentially expressed and RA-unrelated genes	PTTG1IP	PTTG1 interacting protein	754	1	3.98569	0	0.250897	0	8						0.0669	0.00379	0.4014	Protein	Proteomic
Differentially expressed and RA-unrelated genes	RAD51D	RAD51 paralog D	5892	1	3.98569	0	0.250897	0	8						-0.0185	0.00627	0.111	Generic binding protein	Proteomic
Differentially expressed and RA-unrelated genes	RAPGEFL1	Rap guanine nucleotide exchange factor like 1	51195	1	3.98569	0	0.250897	0	8						0.045	0.000421	0.27	Regulators (GDI, GAP, GEF)	Proteomic
Differentially expressed and RA-unrelated genes	RBCK1	RANBP2-type and C3HC4-type zinc finger containing 1	10616	1	3.98569	0	0.250897	0	8						0.0809	0.00292	0.4854	Generic enzyme	Proteomic
Differentially expressed and RA-unrelated genes	RNF14	ring finger protein 14	9604	1	3.98569	0	0.250897	0	8						-0.096	0.00203	0.576	Generic enzyme	Proteomic
Differentially expressed and RA-unrelated genes	RPLP0	ribosomal protein lateral stalk subunit P0	6175	1	3.98569	0	0.250897	0	8						-0.13	8.71e-06	0.78	Generic binding protein	Proteomic
Differentially expressed and RA-unrelated genes	RPS14	ribosomal protein S14	6208	1	3.98569	0	0.250897	0	8						-0.116	0.000808	0.696	Generic binding protein	Proteomic
Differentially expressed and RA-unrelated genes	RPS21	ribosomal protein S21	6227	1	3.98569	0	0.250897	0	8						-0.09	0.00122	0.54	Generic binding protein	Proteomic
Differentially expressed and RA-unrelated genes	RRN3	RRN3 homolog, RNA polymerase I transcription factor	54700	1	3.98569	0	0.250897	0	8						-0.0582	0.00348	0.3492	Generic binding protein	Proteomic
Differentially expressed and RA-unrelated genes	RTN1	reticulon 1	6252	1	3.98569	0	0.250897	0	8						0.119	0.000211	0.714	Generic binding protein	Proteomic
Differentially expressed and RA-unrelated genes	S100A10	S100 calcium binding protein A10	6281	1	3.98569	0	0.250897	0	8						0.138	0.000334	0.828	Generic binding protein	Proteomic
Differentially expressed and RA-unrelated genes	SBF1	SET binding factor 1	6305	1	3.98569	0	0.250897	0	8						0.0952	0.000355	0.5712	Protein phosphatase	Proteomic
Differentially expressed and RA-unrelated genes	SBNO2	strawberry notch homolog 2	22904	1	3.98569	0	0.250897	0	8						0.103	0.000792	0.618	Generic binding protein	Proteomic
Differentially expressed and RA-unrelated genes	SERPINB9	serpin family B member 9	5272	1	3.98569	0	0.250897	0	8						-0.045	0.00152	0.27	Generic binding protein	Proteomic
Differentially expressed and RA-unrelated genes	SFXN5	sideroflexin 5	94097	1	3.98569	0	0.250897	0	8						0.0513	0.00113	0.3078	Transporter	Proteomic
Differentially expressed and RA-unrelated genes	SLC22A4	solute carrier family 22 member 4	6583	1	3.98569	0	0.250897	0	8						0.0804	0.00884	0.4824	Transporter	Proteomic
Differentially expressed and RA-unrelated genes	SMCR5	Smith-Magenis syndrome chromosome region, candidate 5 (non-protein coding)	140771	1	3.98569	0	0.250897	0	8						0.0612	0.00205	0.3672	Protein	Proteomic
Differentially expressed and RA-unrelated genes	SSR3	signal sequence receptor subunit 3	6747	1	3.98569	0	0.250897	0	8						-0.0216	0.00635	0.1296	Generic binding protein	Proteomic
Differentially expressed and RA-unrelated genes	TGFBI	transforming growth factor beta induced	7045	1	3.98569	0	0.250897	0	8						0.13	0.00212	0.78	Receptor ligand	Proteomic
Differentially expressed and RA-unrelated genes	TLR8	toll like receptor 8	51311	1	3.98569	0	0.250897	0	8						0.115	0.00074	0.69	Generic receptor	Proteomic
Differentially expressed and RA-unrelated genes	TMEM106C	transmembrane protein 106C	79022	1	3.98569	0	0.250897	0	8						-0.062	0.000571	0.372	Protein	Proteomic
Differentially expressed and RA-unrelated genes	TPM2	tropomyosin 2 (beta)	7169	1	3.98569	0	0.250897	0	8						0.0694	0.00887	0.4164	Generic binding protein	Proteomic
Differentially expressed and RA-unrelated genes	TRIM21	tripartite motif containing 21	6737	1	3.98569	0	0.250897	0	8						0.109	0.000449	0.654	Generic binding protein	Proteomic
Differentially expressed and RA-unrelated genes	TTF1	transcription termination factor 1	7270	1	3.98569	0	0.250897	0	8						-0.0425	0.00154	0.255	Generic binding protein	Proteomic
Differentially expressed and RA-unrelated genes	TYMP	thymidine phosphorylase	1890	1	3.98569	0	0.250897	0	8						0.125	0.00599	0.75	Generic enzyme	Proteomic
Differentially expressed and RA-unrelated genes	UBA1	ubiquitin like modifier activating enzyme 1	7317	1	3.98569	0	0.250897	0	8						0.113	0.00363	0.678	Generic enzyme	Proteomic
Differentially expressed and RA-unrelated genes	UBE2T	ubiquitin conjugating enzyme E2 T	29089	1	3.98569	0	0.250897	0	8						-0.0276	2.02e-05	0.1656	Generic enzyme	Proteomic
Differentially expressed and RA-unrelated genes	UGP2	UDP-glucose pyrophosphorylase 2	7360	1	3.98569	0	0.250897	0	8						-0.0534	0.0061	0.3204	Generic enzyme	Proteomic
Differentially expressed and RA-unrelated genes	WDR75	WD repeat domain 75	84128	1	3.98569	0	0.250897	0	8						-0.0776	0.00557	0.4656	Generic binding protein	Proteomic
Differentially expressed and RA-unrelated genes	YIF1B	Yip1 interacting factor homolog B, membrane trafficking protein	90522	1	3.98569	0	0.250897	0	8						0.0786	0.000126	0.4716	Protein	Proteomic
Differentially expressed and RA-unrelated genes	ZMYND11	zinc finger MYND-type containing 11	10771	1	3.98569	0	0.250897	0	8						-0.121	0.00141	0.726	Generic binding protein	Proteomic
Differentially expressed and RA-unrelated genes	ANXA11	annexin A11	311	1	4.35374	0	0.229687	0	7						0.0992	0.000255	0.5952	Generic binding protein	Proteomic
Differentially expressed and RA-unrelated genes	CRYZ	crystallin zeta	1429	1	4.35374	0	0.229687	0	7						-0.096	0.00314	0.576	Generic enzyme	Proteomic
Differentially expressed and RA-unrelated genes	CUX1	cut like homeobox 1	1523	1	4.35374	0	0.229687	0	7						-0.00761	0.00877	0.04566	Transcription factor	Proteomic
Differentially expressed and RA-unrelated genes	FBXO38	F-box protein 38	81545	1	4.35374	0	0.229687	0	7						0.0638	0.000487	0.3828	Generic binding protein	Proteomic
Differentially expressed and RA-unrelated genes	HAVCR2	hepatitis A virus cellular receptor 2	84868	1	4.35374	0	0.229687	0	7						0.0826	0.00316	0.4956	Generic receptor	Proteomic
Differentially expressed and RA-unrelated genes	HSPD1	heat shock protein family D (Hsp60) member 1	3329	1	4.35374	0	0.229687	0	7						-0.0955	0.00545	0.573	Generic binding protein	Proteomic
Differentially expressed and RA-unrelated genes	MYB	MYB proto-oncogene, transcription factor	4602	1	4.35374	0	0.229687	0	7						-0.0664	0.000936	0.3984	Transcription factor	Proteomic
Differentially expressed and RA-unrelated genes	NBPF1	NBPF member 1	55672	1	4.35374	0	0.229687	0	7						0.0671	0.000662	0.4026	Protein	Proteomic
Differentially expressed and RA-unrelated genes	PPTC7	PTC7 protein phosphatase homolog	160760	1	4.35374	0	0.229687	0	7						0.0768	0.00172	0.4608	Protein phosphatase	Proteomic
Differentially expressed and RA-unrelated genes	PTPRO	protein tyrosine phosphatase, receptor type O	5800	1	4.35374	0	0.229687	0	7						-0.0322	0.000292	0.1932	Generic receptor	Proteomic
Differentially expressed and RA-unrelated genes	RNF19A	ring finger protein 19A, RBR E3 ubiquitin protein ligase	25897	1	4.35374	0	0.229687	0	7						0.0485	0.00314	0.291	Generic enzyme	Proteomic
Differentially expressed and RA-unrelated genes	SESN3	sestrin 3	143686	1	4.35374	0	0.229687	0	7						-0.149	0.00996	0.894	Generic binding protein	Proteomic
Differentially expressed and RA-unrelated genes	SGK3	serum/glucocorticoid regulated kinase family member 3	23678	1	4.35374	0	0.229687	0	7						-0.0577	0.00136	0.3462	Protein kinase	Proteomic
Differentially expressed and RA-unrelated genes	SLC2A3	solute carrier family 2 member 3	6515	1	4.35374	0	0.229687	0	7						0.147	0.00231	0.882	Transporter	Proteomic
Differentially expressed and RA-unrelated genes	TAF8	TATA-box binding protein associated factor 8	129685	1	4.35374	0	0.229687	0	7						0.0517	0.00153	0.3102	Transcription factor	Proteomic
Differentially expressed and RA-unrelated genes	TBC1D20	TBC1 domain family member 20	128637	1	4.35374	0	0.229687	0	7						0.0555	0.000706	0.333	Regulators (GDI, GAP, GEF)	Proteomic
Differentially expressed and RA-unrelated genes	TNS3	tensin 3	64759	1	4.35374	0	0.229687	0	7						0.0928	5.85e-05	0.5568	Generic binding protein	Proteomic
Differentially expressed and RA-unrelated genes	ATP5D	ATP synthase, H+ transporting, mitochondrial F1 complex, delta subunit	513	1	5.64865	0	0.177033	0	9						0.0926	0.00116	0.5556	Protein	Proteomic
Differentially expressed and RA-unrelated genes	ATP5I	ATP synthase, H+ transporting, mitochondrial Fo complex subunit E	521	1	5.64865	0	0.177033	0	9						-0.113	3.66e-07	0.678	Generic channel	Proteomic
Differentially expressed and RA-unrelated genes	CLEC7A	C-type lectin domain containing 7A	64581	1	5.64865	0	0.177033	0	9						-0.0161	0.00211	0.0966	Generic receptor	Proteomic
Differentially expressed and RA-unrelated genes	COX7A2	cytochrome c oxidase subunit 7A2	1347	1	5.64865	0	0.177033	0	9						-0.267	4.93e-05	1.602	Generic enzyme	Proteomic
Differentially expressed and RA-unrelated genes	FRAT2	FRAT2, WNT signaling pathway regulator	23401	1	5.64865	0	0.177033	0	9						0.12	0.00686	0.72	Protein	Proteomic
Differentially expressed and RA-unrelated genes	FUK	fucokinase	197258	1	5.64865	0	0.177033	0	9						0.0559	0.00513	0.3354	Generic kinase	Proteomic
Differentially expressed and RA-unrelated genes	GABPB2	GA binding protein transcription factor beta subunit 2	126626	1	5.64865	0	0.177033	0	9						0.0834	0.000994	0.5004	Transcription factor	Proteomic
Differentially expressed and RA-unrelated genes	ITGAX	integrin subunit alpha X	3687	1	5.64865	0	0.177033	0	9						0.0583	0.00121	0.3498	Generic receptor	Proteomic
Differentially expressed and RA-unrelated genes	MED24	mediator complex subunit 24	9862	1	5.64865	0	0.177033	0	9						0.04	0.00735	0.24	Generic binding protein	Proteomic
Differentially expressed and RA-unrelated genes	MINOS1	mitochondrial inner membrane organizing system 1	440574	1	5.64865	0	0.177033	0	9						-0.0443	0.000118	0.2658	Protein	Proteomic
Differentially expressed and RA-unrelated genes	NDUFA1	NADH:ubiquinone oxidoreductase subunit A1	4694	1	5.64865	0	0.177033	0	9						-0.498	1.68e-15	2.988	Generic enzyme	Proteomic
Differentially expressed and RA-unrelated genes	NDUFA4	NDUFA4, mitochondrial complex associated	4697	1	5.64865	0	0.177033	0	9						-0.327	1.86e-05	1.962	Generic enzyme	Proteomic
Differentially expressed and RA-unrelated genes	PDCD7	programmed cell death 7	10081	1	5.64865	0	0.177033	0	9						0.091	0.000275	0.546	Protein	Proteomic
Differentially expressed and RA-unrelated genes	PLOD3	procollagen-lysine,2-oxoglutarate 5-dioxygenase 3	8985	1	5.64865	0	0.177033	0	9						0.0758	0.000411	0.4548	Generic enzyme	Proteomic
Differentially expressed and RA-unrelated genes	SEC11A	SEC11 homolog A, signal peptidase complex subunit	23478	1	5.64865	0	0.177033	0	9						-0.184	3.19e-06	1.104	Generic enzyme	Proteomic
Differentially expressed and RA-unrelated genes	SMARCE1	SWI/SNF related, matrix associated, actin dependent regulator of chromatin, subfamily e, member 1	6605	1	5.64865	0	0.177033	0	9						-0.0674	0.00359	0.4044	Generic binding protein	Proteomic
Differentially expressed and RA-unrelated genes	SUCLG1	succinate-CoA ligase alpha subunit	8802	1	5.64865	0	0.177033	0	9						-0.0589	0.00341	0.3534	Generic enzyme	Proteomic
Differentially expressed and RA-unrelated genes	TACC3	transforming acidic coiled-coil containing protein 3	10460	1	5.64865	0	0.177033	0	9						0.104	0.000302	0.624	Generic binding protein	Proteomic
Differentially expressed and RA-unrelated genes	TLR5	toll like receptor 5	7100	1	5.64865	0	0.177033	0	9						0.111	0.00178	0.666	Generic receptor	Proteomic
Differentially expressed and RA-unrelated genes	UPP1	uridine phosphorylase 1	7378	1	5.64865	0	0.177033	0	9						0.0912	0.000688	0.5472	Generic enzyme	Proteomic
Differentially expressed and RA-unrelated genes	UQCRC2	ubiquinol-cytochrome c reductase core protein II	7385	1	5.64865	0	0.177033	0	9						-0.0836	2.52e-05	0.5016	Protein	Proteomic
Differentially expressed and RA-unrelated genes	ZNF189	zinc finger protein 189	7743	1	5.64865	0	0.177033	0	9						-0.053	0.000489	0.318	Transcription factor	Proteomic
Differentially expressed and RA-unrelated genes	DNAJA2	DnaJ heat shock protein family (Hsp40) member A2	10294	1	4.9682	0	0.20128	0	8						-0.112	0.000238	0.672	Generic binding protein	Proteomic
Differentially expressed and RA-unrelated genes	EED	embryonic ectoderm development	8726	1	4.9682	0	0.20128	0	8						-0.0415	0.00767	0.249	Generic enzyme	Proteomic
Differentially expressed and RA-unrelated genes	GNL3L	G protein nucleolar 3 like	54552	1	4.9682	0	0.20128	0	8						0.0259	0.00634	0.1554	Generic binding protein	Proteomic
Differentially expressed and RA-unrelated genes	PEX2	peroxisomal biogenesis factor 2	5828	1	4.9682	0	0.20128	0	8						-0.0965	0.00129	0.579	Generic binding protein	Proteomic
Differentially expressed and RA-unrelated genes	SLC6A6	solute carrier family 6 member 6	6533	1	4.9682	0	0.20128	0	8						0.0623	0.00364	0.3738	Transporter	Proteomic
Differentially expressed and RA-unrelated genes	ATP5B	ATP synthase, H+ transporting, mitochondrial F1 complex, beta polypeptide	506	1	5.34658	0	0.187035	0	9						0.0754	0.00135	0.4524	Protein	Proteomic
Differentially expressed and RA-unrelated genes	ATP5C1	ATP synthase, H+ transporting, mitochondrial F1 complex, gamma polypeptide 1	509	1	5.34658	0	0.187035	0	9						-0.184	0.000122	1.104	Protein	Proteomic
Differentially expressed and RA-unrelated genes	COX7B	cytochrome c oxidase subunit 7B	1349	1	5.34658	0	0.187035	0	9						-0.23	8.85e-06	1.38	Generic enzyme	Proteomic
Differentially expressed and RA-unrelated genes	COX7C	cytochrome c oxidase subunit 7C	1350	1	5.34658	0	0.187035	0	9						-0.408	6.24e-06	2.448	Generic enzyme	Proteomic
Differentially expressed and RA-unrelated genes	NDUFA8	NADH:ubiquinone oxidoreductase subunit A8	4702	1	5.34658	0	0.187035	0	9						-0.0882	3.86e-05	0.5292	Generic enzyme	Proteomic
Differentially expressed and RA-unrelated genes	NDUFA9	NADH:ubiquinone oxidoreductase subunit A9	4704	1	5.34658	0	0.187035	0	9						-0.0592	0.00159	0.3552	Generic enzyme	Proteomic
Differentially expressed and RA-unrelated genes	OGDH	oxoglutarate dehydrogenase	4967	1	5.34658	0	0.187035	0	9						0.0554	0.008	0.3324	Generic enzyme	Proteomic
Differentially expressed and RA-unrelated genes	OPLAH	5-oxoprolinase (ATP-hydrolysing)	26873	1	5.34658	0	0.187035	0	9						0.104	0.000428	0.624	Generic enzyme	Proteomic
Differentially expressed and RA-unrelated genes	PDCL3	phosducin like 3	79031	1	5.34658	0	0.187035	0	9						-0.0484	0.01	0.2904	Generic binding protein	Proteomic
Differentially expressed and RA-unrelated genes	RABEP1	rabaptin, RAB GTPase binding effector protein 1	9135	1	5.34658	0	0.187035	0	9						-0.0966	0.00317	0.5796	Generic binding protein	Proteomic
Differentially expressed and RA-unrelated genes	FGR	FGR proto-oncogene, Src family tyrosine kinase	2268	1	5.43561	0	0.183972	0	9						0.145	2.57e-05	0.87	Protein kinase	Proteomic
Differentially expressed and RA-unrelated genes	DVL3	dishevelled segment polarity protein 3	1857	1	5.45787	0	0.183222	0	9						0.0729	9.05e-05	0.4374	Generic binding protein	Proteomic
Differentially expressed and RA-unrelated genes	ADCY7	adenylate cyclase 7	113	1	5.96979	0	0.16751	0	10						0.0574	0.000885	0.3444	Generic enzyme	Proteomic
Differentially expressed and RA-unrelated genes	ARHGEF1	Rho guanine nucleotide exchange factor 1	9138	1	5.44833	0	0.183542	0	9						0.0773	0.00129	0.4638	Regulators (GDI, GAP, GEF)	Proteomic
Differentially expressed and RA-unrelated genes	ARHGEF11	Rho guanine nucleotide exchange factor 11	9826	1	5.44833	0	0.183542	0	9						0.0671	0.000205	0.4026	Regulators (GDI, GAP, GEF)	Proteomic
Differentially expressed and RA-unrelated genes	PIK3CG	phosphatidylinositol-4,5-bisphosphate 3-kinase catalytic subunit gamma	5294	1	5.33333	0	0.1875	0	7						0.0843	0.00201	0.5058	Lipid kinase	Proteomic	1
Differentially expressed and RA-unrelated genes	PLCB2	phospholipase C beta 2	5330	1	5.33333	0	0.1875	0	7						0.123	0.000432	0.738	Generic phospholipase	Proteomic
Differentially expressed and RA-unrelated genes	HIST2H2BE	histone cluster 2 H2B family member e	8349	1	5.37838	0	0.18593	0	9						0.133	0.000793	0.798	Generic binding protein	Proteomic
Differentially expressed and RA-unrelated genes	HMGB2	high mobility group box 2	3148	1	5.37838	0	0.18593	0	9						-0.13	0.000307	0.78	Transcription factor	Proteomic
Differentially expressed and RA-unrelated genes	SET	SET nuclear proto-oncogene	6418	1	5.37838	0	0.18593	0	9						-0.115	0.000468	0.69	Generic binding protein	Proteomic
Differentially expressed and RA-unrelated genes	HIST1H4C	histone cluster 1 H4 family member c	8364	1	6.27504	0	0.159362	0	10						-0.148	0.00519	0.888	Generic binding protein	Proteomic
Differentially expressed and RA-unrelated genes	FCER1A	Fc fragment of IgE receptor Ia	2205	1	5.38792	0	0.1856	0	9						-0.28	0.000157	1.68	Generic receptor	Proteomic
Differentially expressed and RA-unrelated genes	LY96	lymphocyte antigen 96	23643	1	5.38792	0	0.1856	0	9						-0.194	0.00839	1.164	Generic receptor	Proteomic
Differentially expressed and RA-unrelated genes	ACAT2	acetyl-CoA acetyltransferase 2	39	1	4.14966	0	0.240984	0	7						-0.0777	8.75e-06	0.4662	Generic enzyme	Proteomic
Differentially expressed and RA-unrelated genes	AK2	adenylate kinase 2	204	1	4.14966	0	0.240984	0	7						-0.085	7.06e-06	0.51	Generic kinase	Proteomic
Differentially expressed and RA-unrelated genes	AKR1D1	aldo-keto reductase family 1 member D1	6718	1	4.14966	0	0.240984	0	7						0.0872	0.00373	0.5232	Generic enzyme	Proteomic
Differentially expressed and RA-unrelated genes	CANX	calnexin	821	1	4.14966	0	0.240984	0	7						0.0617	0.00384	0.3702	Generic binding protein	Proteomic
Differentially expressed and RA-unrelated genes	CFLAR	CASP8 and FADD like apoptosis regulator	8837	1	4.14966	0	0.240984	0	7						0.225	6.59e-08	1.35	Generic binding protein	Proteomic
Differentially expressed and RA-unrelated genes	CIDEB	cell death-inducing DFFA-like effector b	27141	1	4.14966	0	0.240984	0	7						0.0927	0.00059	0.5562	Generic binding protein	Proteomic
Differentially expressed and RA-unrelated genes	CYB5R3	cytochrome b5 reductase 3	1727	1	4.14966	0	0.240984	0	7						0.117	0.0018	0.702	Generic enzyme	Proteomic
Differentially expressed and RA-unrelated genes	DGAT1	diacylglycerol O-acyltransferase 1	8694	1	4.14966	0	0.240984	0	7						0.0828	0.000194	0.4968	Generic enzyme	Proteomic
Differentially expressed and RA-unrelated genes	DIDO1	death inducer-obliterator 1	11083	1	4.14966	0	0.240984	0	7						0.0711	0.00028	0.4266	Transcription factor	Proteomic
Differentially expressed and RA-unrelated genes	DNAJC25-GNG10	DNAJC25-GNG10 readthrough	552891	1	4.14966	0	0.240984	0	7						-0.0334	0.00234	0.2004	Generic binding protein	Proteomic
Differentially expressed and RA-unrelated genes	EXOC7	exocyst complex component 7	23265	1	4.14966	0	0.240984	0	7						0.0967	2.16e-05	0.5802	Protein	Proteomic
Differentially expressed and RA-unrelated genes	HAL	histidine ammonia-lyase	3034	1	4.14966	0	0.240984	0	7						0.0645	0.00302	0.387	Generic enzyme	Proteomic
Differentially expressed and RA-unrelated genes	HGD	homogentisate 1,2-dioxygenase	3081	1	4.14966	0	0.240984	0	7						-0.0388	0.00716	0.2328	Generic enzyme	Proteomic
Differentially expressed and RA-unrelated genes	IQSEC1	IQ motif and Sec7 domain 1	9922	1	4.14966	0	0.240984	0	7						0.103	0.000246	0.618	Regulators (GDI, GAP, GEF)	Proteomic
Differentially expressed and RA-unrelated genes	MAP3K5	mitogen-activated protein kinase kinase kinase 5	4217	1	4.14966	0	0.240984	0	7						0.0766	0.0027	0.4596	Protein kinase	Proteomic
Differentially expressed and RA-unrelated genes	MIR889	microRNA 889	100126345	1	4.14966	0	0.240984	0	7						0.00924	0.003	0.05544	RNA	Proteomic
Differentially expressed and RA-unrelated genes	MRPL24	mitochondrial ribosomal protein L24	79590	1	4.14966	0	0.240984	0	7						-0.0652	0.00118	0.3912	Generic binding protein	Proteomic
Differentially expressed and RA-unrelated genes	MRPL51	mitochondrial ribosomal protein L51	51258	1	4.14966	0	0.240984	0	7						-0.283	8.04e-14	1.698	Generic binding protein	Proteomic
Differentially expressed and RA-unrelated genes	MRPS28	mitochondrial ribosomal protein S28	28957	1	4.14966	0	0.240984	0	7						-0.096	8.4e-06	0.576	Generic binding protein	Proteomic
Differentially expressed and RA-unrelated genes	MRPS7	mitochondrial ribosomal protein S7	51081	1	4.14966	0	0.240984	0	7						-0.0519	0.00256	0.3114	Generic binding protein	Proteomic
Differentially expressed and RA-unrelated genes	MVP	major vault protein	9961	1	4.14966	0	0.240984	0	7						0.0842	0.00026	0.5052	Generic binding protein	Proteomic
Differentially expressed and RA-unrelated genes	PTP4A1	protein tyrosine phosphatase type IVA, member 1	7803	1	4.14966	0	0.240984	0	7						-0.0382	0.00777	0.2292	Protein phosphatase	Proteomic
Differentially expressed and RA-unrelated genes	RANBP3	RAN binding protein 3	8498	1	4.14966	0	0.240984	0	7						0.052	0.00732	0.312	Generic binding protein	Proteomic
Differentially expressed and RA-unrelated genes	STIM1	stromal interaction molecule 1	6786	1	4.14966	0	0.240984	0	7						0.0666	0.00204	0.3996	Generic binding protein	Proteomic
Differentially expressed and RA-unrelated genes	TAF7	TATA-box binding protein associated factor 7	6879	1	4.14966	0	0.240984	0	7						-0.105	0.00245	0.63	Generic enzyme	Proteomic
Differentially expressed and RA-unrelated genes	TBC1D14	TBC1 domain family member 14	57533	1	4.14966	0	0.240984	0	7						0.0847	0.00161	0.5082	Regulators (GDI, GAP, GEF)	Proteomic
Differentially expressed and RA-unrelated genes	TCEAL8	transcription elongation factor A like 8	90843	1	4.14966	0	0.240984	0	7						-0.099	2.88e-05	0.594	Protein	Proteomic
Differentially expressed and RA-unrelated genes	TKT	transketolase	7086	1	4.14966	0	0.240984	0	7						0.135	0.000428	0.81	Generic enzyme	Proteomic
Differentially expressed and RA-unrelated genes	TSPAN3	tetraspanin 3	10099	1	4.14966	0	0.240984	0	7						-0.0657	0.0029	0.3942	Generic receptor	Proteomic
Differentially expressed and RA-unrelated genes	VPS18	VPS18, CORVET/HOPS core subunit	57617	1	4.14966	0	0.240984	0	7						0.0659	0.00213	0.3954	Generic binding protein	Proteomic
Differentially expressed and RA-unrelated genes	ARF1	ADP ribosylation factor 1	375	1	4.97774	0	0.200894	0	8						0.0882	0.00119	0.5292	RAS - superfamily	Proteomic
Differentially expressed and RA-unrelated genes	SNX27	sorting nexin family member 27	81609	1	4.97774	0	0.200894	0	8						0.116	0.000393	0.696	Generic binding protein	Proteomic
Differentially expressed and RA-unrelated genes	DCTN1	dynactin subunit 1	1639	1	5.33333	0	0.1875	0	7						0.11	5.13e-05	0.66	Generic binding protein	Proteomic
Differentially expressed and RA-unrelated genes	PSMC2	proteasome 26S subunit, ATPase 2	5701	1	5.33333	0	0.1875	0	7						-0.173	8.82e-06	1.038	Generic enzyme	Proteomic
Differentially expressed and RA-unrelated genes	NFKBIB	NFKB inhibitor beta	4793	1	4.469	0	0.223764	0	8						0.0486	0.00933	0.2916	Generic binding protein	Proteomic
Differentially expressed and RA-unrelated genes	IL10RB	interleukin 10 receptor subunit beta	3588	1	4.469	0	0.223764	0	8						0.0889	0.00358	0.5334	Generic receptor	Proteomic
Differentially expressed and RA-unrelated genes	FES	FES proto-oncogene, tyrosine kinase	2242	1	4.57143	0	0.21875	0	7						0.148	3.73e-05	0.888	Protein kinase	Proteomic
Differentially expressed and RA-unrelated genes	TYK2	tyrosine kinase 2	7297	1	4.57143	0	0.21875	0	7						0.169	1.6e-07	1.014	Protein kinase	Proteomic	1
Differentially expressed and RA-unrelated genes	FER	FER tyrosine kinase	2241	1	5.38156	0	0.18582	0	9						0.0392	0.00175	0.2352	Protein kinase	Proteomic
Differentially expressed and RA-unrelated genes	HCK	HCK proto-oncogene, Src family tyrosine kinase	3055	1	5.38156	0	0.18582	0	9						0.131	0.000291	0.786	Protein kinase	Proteomic
Differentially expressed and RA-unrelated genes	IL7	interleukin 7	3574	1	5.38474	0	0.18571	0	9	0	0	1	immune		-0.0158	0.00911	0.0948	Receptor ligand	Proteomic
Differentially expressed and RA-unrelated genes	TAP2	transporter 2, ATP binding cassette subfamily B member	6891	1	6.35135	0	0.157447	0	10						0.106	0.000183	0.636	Transporter	Proteomic
Differentially expressed and RA-unrelated genes	CXCL16	C-X-C motif chemokine ligand 16	58191	1	5.37838	0	0.18593	0	9	0	0	1	immune		0.118	0.00337	0.708	Receptor ligand	Proteomic
Differentially expressed and RA-unrelated genes	SH2D2A	SH2 domain containing 2A	9047	1	5.46105	0	0.183115	0	9						0.0529	0.00298	0.3174	Generic binding protein	Proteomic
Differentially expressed and RA-unrelated genes	RASSF1	Ras association domain family member 1	11186	1	5.41335	0	0.184728	0	9						0.0654	0.00226	0.3924	Generic binding protein	Proteomic
Differentially expressed and RA-unrelated genes	RGL2	ral guanine nucleotide dissociation stimulator like 2	5863	1	5.41335	0	0.184728	0	9						0.0845	9.22e-05	0.507	Regulators (GDI, GAP, GEF)	Proteomic
Differentially expressed and RA-unrelated genes	MKNK1	MAP kinase interacting serine/threonine kinase 1	8569	1	5.71224	0	0.175063	0	9						0.131	1.66e-05	0.786	Protein kinase	Proteomic
Differentially expressed and RA-unrelated genes	MKNK2	MAP kinase interacting serine/threonine kinase 2	2872	1	5.71224	0	0.175063	0	9						0.125	0.0009	0.75	Protein kinase	Proteomic
Differentially expressed and RA-unrelated genes	RPS6KA4	ribosomal protein S6 kinase A4	8986	1	5.71224	0	0.175063	0	9						0.0771	0.00167	0.4626	Protein kinase	Proteomic
Differentially expressed and RA-unrelated genes	CKLF	chemokine like factor	51192	1	5.36248	0	0.186481	0	9	0	0	1	immune		-0.169	0.000174	1.014	Transcription factor	Proteomic
Differentially expressed and RA-unrelated genes	CMTM4	CKLF like MARVEL transmembrane domain containing 4	146223	1	5.36248	0	0.186481	0	9	0	0	1	immune		0.0372	0.000653	0.2232	Generic binding protein	Proteomic
Differentially expressed and RA-unrelated genes	MNT	MAX network transcriptional repressor	4335	1	4.45946	0	0.224242	0	8						0.0941	0.000205	0.5646	Transcription factor	Proteomic
Differentially expressed and RA-unrelated genes	RHOG	ras homolog family member G	391	1	4.45946	0	0.224242	0	8						0.15	0.000539	0.9	RAS - superfamily	Proteomic
Differentially expressed and RA-unrelated genes	TCIRG1	T-cell immune regulator 1, ATPase H+ transporting V0 subunit a3	10312	1	4.45946	0	0.224242	0	8						0.0744	0.00016	0.4464	Transporter	Proteomic
Differentially expressed and RA-unrelated genes	MYH9	myosin heavy chain 9	4627	1	4.98092	0	0.200766	0	9						0.162	0.000325	0.972	Generic binding protein	Proteomic
Differentially expressed and RA-unrelated genes	OR51S1	olfactory receptor family 51 subfamily S member 1	119692	1	4.98092	0	0.200766	0	9						-0.0184	0.0048	0.1104	GPCR	Proteomic
Differentially expressed and RA-unrelated genes	PYCARD	PYD and CARD domain containing	29108	1	7.68362	0	0.130147	0	11						0.0822	0.00624	0.4932	Generic binding protein	Proteomic
Differentially expressed and RA-unrelated genes	P2RY13	purinergic receptor P2Y13	53829	1	5.38776	0	0.185606	0	7						-0.111	0.00246	0.666	GPCR	Proteomic
Differentially expressed and RA-unrelated genes	COPS7A	COP9 signalosome subunit 7A	50813	1	4.38315	0	0.228147	0	8						0.0578	0.00214	0.3468	Generic binding protein	Proteomic
Differentially expressed and RA-unrelated genes	GGPS1	geranylgeranyl diphosphate synthase 1	9453	1	4.38315	0	0.228147	0	8						-0.084	0.000923	0.504	Generic enzyme	Proteomic
Differentially expressed and RA-unrelated genes	IDI1	isopentenyl-diphosphate delta isomerase 1	3422	1	4.38315	0	0.228147	0	8						-0.0654	0.00663	0.3924	Generic enzyme	Proteomic
Differentially expressed and RA-unrelated genes	MAPK7	mitogen-activated protein kinase 7	5598	1	4.38315	0	0.228147	0	8						0.04	0.00241	0.24	Protein kinase	Proteomic
Differentially expressed and RA-unrelated genes	SCAP	SREBF chaperone	22937	1	4.38315	0	0.228147	0	8						0.141	0.000353	0.846	Generic binding protein	Proteomic
Differentially expressed and RA-unrelated genes	AKR1C4	aldo-keto reductase family 1 member C4	1109	1	5.7027	0	0.175355	0	9						-0.0542	0.000199	0.3252	Generic enzyme	Proteomic
Differentially expressed and RA-unrelated genes	CSAD	cysteine sulfinic acid decarboxylase	51380	1	5.7027	0	0.175355	0	9						0.135	9.42e-07	0.81	Generic enzyme	Proteomic
Differentially expressed and RA-unrelated genes	EMG1	EMG1, N1-specific pseudouridine methyltransferase	10436	1	5.7027	0	0.175355	0	9						-0.108	3.55e-05	0.648	Generic binding protein	Proteomic
Differentially expressed and RA-unrelated genes	EMILIN2	elastin microfibril interfacer 2	84034	1	5.7027	0	0.175355	0	9						0.117	0.000742	0.702	Generic binding protein	Proteomic
Differentially expressed and RA-unrelated genes	PSME1	proteasome activator subunit 1	5720	1	5.7027	0	0.175355	0	9						0.0934	0.000382	0.5604	Generic binding protein	Proteomic
Differentially expressed and RA-unrelated genes	RAB24	RAB24, member RAS oncogene family	53917	1	5.7027	0	0.175355	0	9						0.0599	0.00875	0.3594	RAS - superfamily	Proteomic
Differentially expressed and RA-unrelated genes	ATG2A	autophagy related 2A	23130	1	4.4213	0	0.226178	0	8						0.106	0.00103	0.636	Generic binding protein	Proteomic
Differentially expressed and RA-unrelated genes	BCCIP	BRCA2 and CDKN1A interacting protein	56647	1	4.4213	0	0.226178	0	8						-0.0534	0.00254	0.3204	Generic binding protein	Proteomic
Differentially expressed and RA-unrelated genes	C2	complement C2	717	1	4.4213	0	0.226178	0	8						0.0196	0.00623	0.1176	Generic protease	Proteomic
Differentially expressed and RA-unrelated genes	CKS2	CDC28 protein kinase regulatory subunit 2	1164	1	4.4213	0	0.226178	0	8						-0.0533	0.000168	0.3198	Generic binding protein	Proteomic
Differentially expressed and RA-unrelated genes	CNNM3	cyclin and CBS domain divalent metal cation transport mediator 3	26505	1	4.4213	0	0.226178	0	8						0.0398	0.00166	0.2388	Generic binding protein	Proteomic
Differentially expressed and RA-unrelated genes	HIPK2	homeodomain interacting protein kinase 2	28996	1	4.4213	0	0.226178	0	8						0.0883	0.00693	0.5298	Protein kinase	Proteomic
Differentially expressed and RA-unrelated genes	HS6ST1	heparan sulfate 6-O-sulfotransferase 1	9394	1	4.4213	0	0.226178	0	8						0.0187	0.00533	0.1122	Generic enzyme	Proteomic
Differentially expressed and RA-unrelated genes	LILRB3	leukocyte immunoglobulin like receptor B3	11025	1	4.4213	0	0.226178	0	8						0.0858	0.000866	0.5148	Generic receptor	Proteomic
Differentially expressed and RA-unrelated genes	SLC9A8	solute carrier family 9 member A8	23315	1	4.4213	0	0.226178	0	8						0.0913	0.00017	0.5478	Transporter	Proteomic
Differentially expressed and RA-unrelated genes	UGDH	UDP-glucose 6-dehydrogenase	7358	1	4.4213	0	0.226178	0	8						-0.053	0.00166	0.318	Generic enzyme	Proteomic
Differentially expressed and RA-unrelated genes	VKORC1	vitamin K epoxide reductase complex subunit 1	79001	1	4.4213	0	0.226178	0	8						0.039	0.00464	0.234	Generic enzyme	Proteomic	1
Differentially expressed and RA-unrelated genes	CFL1	cofilin 1	1072	1	6.69157	0	0.149442	0	10						0.142	8.51e-06	0.852	Generic binding protein	Proteomic
Differentially expressed and RA-unrelated genes	BLZF1	basic leucine zipper nuclear factor 1	8548	1	4.98092	0	0.200766	0	8						0.111	9.9e-05	0.666	Transcription factor	Proteomic
Differentially expressed and RA-unrelated genes	CBX7	chromobox 7	23492	1	5.43561	0	0.183972	0	9						0.0685	0.000416	0.411	Generic binding protein	Proteomic
Differentially expressed and RA-unrelated genes	PGS1	phosphatidylglycerophosphate synthase 1	9489	1	4.98092	0	0.200766	0	8						0.0829	0.00285	0.4974	Generic enzyme	Proteomic
Differentially expressed and RA-unrelated genes	ERGIC1	endoplasmic reticulum-golgi intermediate compartment 1	57222	1	4.97138	0	0.201151	0	8						0.106	0.00138	0.636	Generic binding protein	Proteomic
Differentially expressed and RA-unrelated genes	PTPN1	protein tyrosine phosphatase, non-receptor type 1	5770	1	4.97138	0	0.201151	0	8						0.0807	0.00403	0.4842	Protein phosphatase	Proteomic	1
Differentially expressed and RA-unrelated genes	ZMYND8	zinc finger MYND-type containing 8	23613	1	4.97138	0	0.201151	0	8						0.0365	0.00997	0.219	Generic binding protein	Proteomic
Differentially expressed and RA-unrelated genes	PRMT1	protein arginine methyltransferase 1	3276	1	4.2449	0	0.235577	0	5						-0.0632	6.92e-05	0.3792	Generic enzyme	Proteomic
Differentially expressed and RA-unrelated genes	RNF7	ring finger protein 7	9616	1	4.2449	0	0.235577	0	5						-0.0942	0.00446	0.5652	Generic binding protein	Proteomic
Differentially expressed and RA-unrelated genes	TCL1A	T-cell leukemia/lymphoma 1A	8115	1	4.2449	0	0.235577	0	5						-0.0539	0.00734	0.3234	Generic binding protein	Proteomic
Differentially expressed and RA-unrelated genes	GTF2B	general transcription factor IIB	2959	1	4.38095	0	0.228261	0	6						-0.197	1.24e-09	1.182	Transcription factor	Proteomic
Differentially expressed and RA-unrelated genes	TOP2B	topoisomerase (DNA) II beta	7155	1	4.38095	0	0.228261	0	6						-0.0955	0.000639	0.573	Generic enzyme	Proteomic	1
Differentially expressed and RA-unrelated genes	ADCY4	adenylate cyclase 4	196883	1	4.97138	0	0.201151	0	8						0.0676	0.0008	0.4056	Generic enzyme	Proteomic
Differentially expressed and RA-unrelated genes	ALDOA	aldolase, fructose-bisphosphate A	226	1	4.97138	0	0.201151	0	8						0.13	0.000363	0.78	Generic enzyme	Proteomic
Differentially expressed and RA-unrelated genes	DGKQ	diacylglycerol kinase theta	1609	1	4.97138	0	0.201151	0	8						0.127	6.52e-05	0.762	Lipid kinase	Proteomic
Differentially expressed and RA-unrelated genes	NPC1	NPC intracellular cholesterol transporter 1	4864	1	4.97138	0	0.201151	0	8						0.0609	0.00343	0.3654	Generic binding protein	Proteomic
Differentially expressed and RA-unrelated genes	AQP12B	aquaporin 12B	653437	1	4.95866	0	0.201667	0	8						-0.0212	0.00174	0.1272	Transporter	Proteomic
Differentially expressed and RA-unrelated genes	DHX34	DExH-box helicase 34	9704	1	4.95866	0	0.201667	0	8						0.108	0.000647	0.648	Generic enzyme	Proteomic
Differentially expressed and RA-unrelated genes	H2AFZ	H2A histone family member Z	3015	1	4.95866	0	0.201667	0	8						-0.204	7.48e-08	1.224	Generic binding protein	Proteomic
Differentially expressed and RA-unrelated genes	LCAT	lecithin-cholesterol acyltransferase	3931	1	4.95866	0	0.201667	0	8						0.0298	0.000111	0.1788	Generic enzyme	Proteomic
Differentially expressed and RA-unrelated genes	PSMB10	proteasome subunit beta 10	5699	1	4.95866	0	0.201667	0	8						0.105	0.000258	0.63	Generic protease	Proteomic
Differentially expressed and RA-unrelated genes	S100A11	S100 calcium binding protein A11	6282	1	4.95866	0	0.201667	0	8						0.16	0.000719	0.96	Generic binding protein	Proteomic
Differentially expressed and RA-unrelated genes	SLC25A36	solute carrier family 25 member 36	55186	1	4.95866	0	0.201667	0	8						-0.0467	0.00403	0.2802	Transporter	Proteomic
Differentially expressed and RA-unrelated genes	TEAD2	TEA domain transcription factor 2	8463	1	4.95866	0	0.201667	0	8						-0.0455	0.00635	0.273	Transcription factor	Proteomic
Differentially expressed and RA-unrelated genes	COX5B	cytochrome c oxidase subunit 5B	1329	1	4.98092	0	0.200766	0	9						-0.0678	0.00569	0.4068	Generic enzyme	Proteomic
Differentially expressed and RA-unrelated genes	CALM2	calmodulin 2	805	1	4.97456	0	0.201023	0	9						-0.146	0.000137	0.876	Generic binding protein	Proteomic
Differentially expressed and RA-unrelated genes	CTRL	chymotrypsin like	1506	1	5.37838	0	0.18593	0	9						0.0475	0.002	0.285	Generic protease	Proteomic
Differentially expressed and RA-unrelated genes	HMGN1	high mobility group nucleosome binding domain 1	3150	1	5.37838	0	0.18593	0	9						-0.113	0.00793	0.678	Generic binding protein	Proteomic
Differentially expressed and RA-unrelated genes	IGFBP7	insulin like growth factor binding protein 7	3490	1	5.37838	0	0.18593	0	9						0.0828	0.000759	0.4968	Receptor ligand	Proteomic
Differentially expressed and RA-unrelated genes	MAX	MYC associated factor X	4149	1	5.37838	0	0.18593	0	9						0.0787	0.00712	0.4722	Transcription factor	Proteomic
Differentially expressed and RA-unrelated genes	MFN2	mitofusin 2	9927	1	5.37838	0	0.18593	0	9						0.0852	0.00701	0.5112	Generic binding protein	Proteomic
Differentially expressed and RA-unrelated genes	NCF4	neutrophil cytosolic factor 4	4689	1	5.37838	0	0.18593	0	9						0.0813	0.00255	0.4878	Generic binding protein	Proteomic
Differentially expressed and RA-unrelated genes	RBM22	RNA binding motif protein 22	55696	1	5.37838	0	0.18593	0	9						0.0674	0.000294	0.4044	Generic binding protein	Proteomic
Differentially expressed and RA-unrelated genes	SPG7	SPG7, paraplegin matrix AAA peptidase subunit	6687	1	5.37838	0	0.18593	0	9						0.0711	0.00416	0.4266	Metalloprotease	Proteomic
Differentially expressed and RA-unrelated genes	TMEM43	transmembrane protein 43	79188	1	5.37838	0	0.18593	0	9						0.101	0.00117	0.606	Protein	Proteomic
Differentially expressed and RA-unrelated genes	ULK1	unc-51 like autophagy activating kinase 1	8408	1	5.37838	0	0.18593	0	9						0.153	0.000147	0.918	Protein kinase	Proteomic
Differentially expressed and RA-unrelated genes	WBP2	WW domain binding protein 2	23558	1	5.37838	0	0.18593	0	9						0.127	0.00669	0.762	Generic binding protein	Proteomic
Differentially expressed and RA-unrelated genes	OPRL1	opioid related nociceptin receptor 1	4987	1	5.43561	0	0.183972	0	9						0.0973	0.00149	0.5838	GPCR	Proteomic
Differentially expressed and RA-unrelated genes	ACVR1B	activin A receptor type 1B	91	1	5.63911	0	0.177333	0	9						0.0877	5.42e-05	0.5262	Receptor with enzyme activity	Proteomic
Differentially expressed and RA-unrelated genes	ACVRL1	activin A receptor like type 1	94	1	5.63911	0	0.177333	0	9						0.0261	0.0012	0.1566	Receptor with enzyme activity	Proteomic
Differentially expressed and RA-unrelated genes	AKAP13	A-kinase anchoring protein 13	11214	1	5.63911	0	0.177333	0	9						0.134	5.3e-06	0.804	Regulators (GDI, GAP, GEF)	Proteomic
Differentially expressed and RA-unrelated genes	AP3D1	adaptor related protein complex 3 delta 1 subunit	8943	1	5.63911	0	0.177333	0	9						0.0518	0.00347	0.3108	Transporter	Proteomic
Differentially expressed and RA-unrelated genes	BCAS4	breast carcinoma amplified sequence 4	55653	1	5.63911	0	0.177333	0	9						-0.0675	0.00687	0.405	Protein	Proteomic
Differentially expressed and RA-unrelated genes	BICD2	BICD cargo adaptor 2	23299	1	5.63911	0	0.177333	0	9						0.105	0.000186	0.63	Generic binding protein	Proteomic
Differentially expressed and RA-unrelated genes	BNIP1	BCL2 interacting protein 1	662	1	5.63911	0	0.177333	0	9						-0.029	6.36e-05	0.174	Generic binding protein	Proteomic
Differentially expressed and RA-unrelated genes	CMTM7	CKLF like MARVEL transmembrane domain containing 7	112616	1	5.63911	0	0.177333	0	9	0	0	1	immune		0.0663	0.00639	0.3978	Generic binding protein	Proteomic
Differentially expressed and RA-unrelated genes	EIF3I	eukaryotic translation initiation factor 3 subunit I	8668	1	5.63911	0	0.177333	0	9						-0.0708	0.00157	0.4248	Generic binding protein	Proteomic
Differentially expressed and RA-unrelated genes	ETS2	ETS proto-oncogene 2, transcription factor	2114	1	5.63911	0	0.177333	0	9						0.0722	0.00315	0.4332	Transcription factor	Proteomic
Differentially expressed and RA-unrelated genes	FKBP5	FK506 binding protein 5	2289	1	5.63911	0	0.177333	0	9						0.146	0.000619	0.876	Generic binding protein	Proteomic
Differentially expressed and RA-unrelated genes	GALK1	galactokinase 1	2584	1	5.63911	0	0.177333	0	9						0.0951	0.000487	0.5706	Generic kinase	Proteomic
Differentially expressed and RA-unrelated genes	GNAI2	G protein subunit alpha i2	2771	1	5.63911	0	0.177333	0	9						0.11	0.000978	0.66	G-alpha	Proteomic
Differentially expressed and RA-unrelated genes	GORASP1	golgi reassembly stacking protein 1	64689	1	5.63911	0	0.177333	0	9						0.0691	0.000279	0.4146	Generic binding protein	Proteomic
Differentially expressed and RA-unrelated genes	IER3	immediate early response 3	8870	1	5.63911	0	0.177333	0	9						0.0895	0.00216	0.537	Protein	Proteomic
Differentially expressed and RA-unrelated genes	IL18RAP	interleukin 18 receptor accessory protein	8807	1	5.63911	0	0.177333	0	9						0.176	0.00435	1.056	Generic receptor	Proteomic
Differentially expressed and RA-unrelated genes	IRF2BP2	interferon regulatory factor 2 binding protein 2	359948	1	5.63911	0	0.177333	0	9						0.0449	0.00514	0.2694	Generic binding protein	Proteomic
Differentially expressed and RA-unrelated genes	ITGB7	integrin subunit beta 7	3695	1	5.63911	0	0.177333	0	9						0.102	0.00348	0.612	Generic receptor	Proteomic	1
Differentially expressed and RA-unrelated genes	NOTCH2	notch 2	4853	1	5.63911	0	0.177333	0	9						0.0767	0.000244	0.4602	Generic binding protein	Proteomic
Differentially expressed and RA-unrelated genes	RBM23	RNA binding motif protein 23	55147	1	5.63911	0	0.177333	0	9						0.108	0.000297	0.648	Generic binding protein	Proteomic
Differentially expressed and RA-unrelated genes	RNF24	ring finger protein 24	11237	1	5.63911	0	0.177333	0	9						0.174	0.000518	1.044	Generic binding protein	Proteomic
Differentially expressed and RA-unrelated genes	SLC26A6	solute carrier family 26 member 6	65010	1	5.63911	0	0.177333	0	9						0.111	8.88e-07	0.666	Transporter	Proteomic
Differentially expressed and RA-unrelated genes	TNK2	tyrosine kinase non receptor 2	10188	1	5.63911	0	0.177333	0	9						0.0905	0.00062	0.543	Protein kinase	Proteomic
Differentially expressed and RA-unrelated genes	ZFHX3	zinc finger homeobox 3	463	1	5.63911	0	0.177333	0	9						0.0684	0.000442	0.4104	Transcription factor	Proteomic
Differentially expressed and RA-unrelated genes	PIK3CD	phosphatidylinositol-4,5-bisphosphate 3-kinase catalytic subunit delta	5293	1	5.7186	0	0.174868	0	9						0.0916	0.00834	0.5496	Lipid kinase	Proteomic	1
Differentially expressed and RA-unrelated genes	ATG9A	autophagy related 9A	79065	1	5.03401	0	0.198649	0	7						0.0741	0.00433	0.4446	Generic enzyme	Proteomic
Differentially expressed and RA-unrelated genes	CRBN	cereblon	51185	1	5.03401	0	0.198649	0	7						-0.0936	0.00413	0.5616	Generic protease	Proteomic
Differentially expressed and RA-unrelated genes	DPEP2	dipeptidase 2	64174	1	5.03401	0	0.198649	0	7						0.129	0.000688	0.774	Generic protease	Proteomic
Differentially expressed and RA-unrelated genes	ING3	inhibitor of growth family member 3	54556	1	5.03401	0	0.198649	0	7						-0.0391	0.00192	0.2346	Generic binding protein	Proteomic
Differentially expressed and RA-unrelated genes	PKIA	cAMP-dependent protein kinase inhibitor alpha	5569	1	5.03401	0	0.198649	0	7						-0.0493	0.00504	0.2958	Generic binding protein	Proteomic
Differentially expressed and RA-unrelated genes	PPP2R5D	protein phosphatase 2 regulatory subunit B'delta	5528	1	5.03401	0	0.198649	0	7						-0.0197	0.0063	0.1182	Protein phosphatase	Proteomic
Differentially expressed and RA-unrelated genes	RBM7	RNA binding motif protein 7	10179	1	5.03401	0	0.198649	0	7						-0.0561	0.0062	0.3366	Generic binding protein	Proteomic
Differentially expressed and RA-unrelated genes	RSRP1	arginine and serine rich protein 1	57035	1	5.03401	0	0.198649	0	7						0.0867	0.00694	0.5202	Protein	Proteomic
Differentially expressed and RA-unrelated genes	SFR1	SWI5 dependent homologous recombination repair protein 1	119392	1	5.03401	0	0.198649	0	7						-0.0506	0.00159	0.3036	Protein	Proteomic
Differentially expressed and RA-unrelated genes	SLC12A6	solute carrier family 12 member 6	9990	1	5.03401	0	0.198649	0	7						0.0513	0.0048	0.3078	Transporter	Proteomic
Differentially expressed and RA-unrelated genes	SLC6A12	solute carrier family 6 member 12	6539	1	5.03401	0	0.198649	0	7						0.0507	0.00344	0.3042	Transporter	Proteomic
Differentially expressed and RA-unrelated genes	STRADA	STE20-related kinase adaptor alpha	92335	1	5.03401	0	0.198649	0	7						0.0749	0.00175	0.4494	Generic binding protein	Proteomic
Differentially expressed and RA-unrelated genes	TNFAIP8	TNF alpha induced protein 8	25816	1	5.03401	0	0.198649	0	7						-0.0866	0.00363	0.5196	Generic binding protein	Proteomic
Differentially expressed and RA-unrelated genes	ACADVL	acyl-CoA dehydrogenase, very long chain	37	1	4.41176	0	0.226667	0	8						0.0682	0.00287	0.4092	Generic enzyme	Proteomic
Differentially expressed and RA-unrelated genes	BPNT1	3'(2'), 5'-bisphosphate nucleotidase 1	10380	1	4.41176	0	0.226667	0	8						-0.0212	0.00204	0.1272	Generic phosphatase	Proteomic
Differentially expressed and RA-unrelated genes	C1orf162	chromosome 1 open reading frame 162	128346	1	4.41176	0	0.226667	0	8						0.136	3.79e-05	0.816	Generic binding protein	Proteomic
Differentially expressed and RA-unrelated genes	CD52	CD52 molecule	1043	1	4.41176	0	0.226667	0	8						-0.244	0.0021	1.464	Generic binding protein	Proteomic	1
Differentially expressed and RA-unrelated genes	CDKN2C	cyclin dependent kinase inhibitor 2C	1031	1	4.41176	0	0.226667	0	8						-0.0489	0.000469	0.2934	Generic binding protein	Proteomic
Differentially expressed and RA-unrelated genes	ETFA	electron transfer flavoprotein alpha subunit	2108	1	4.41176	0	0.226667	0	8						-0.0923	0.000264	0.5538	Generic binding protein	Proteomic
Differentially expressed and RA-unrelated genes	KIAA2013	KIAA2013	90231	1	4.41176	0	0.226667	0	8						0.0778	0.00133	0.4668	Protein	Proteomic
Differentially expressed and RA-unrelated genes	MYO18A	myosin XVIIIA	399687	1	4.41176	0	0.226667	0	8						0.0531	0.000487	0.3186	Generic binding protein	Proteomic
Differentially expressed and RA-unrelated genes	PLIN5	perilipin 5	440503	1	4.41176	0	0.226667	0	8						0.0196	0.00774	0.1176	Generic binding protein	Proteomic
Differentially expressed and RA-unrelated genes	RERE	arginine-glutamic acid dipeptide repeats	473	1	4.41176	0	0.226667	0	8						0.099	0.00273	0.594	Generic binding protein	Proteomic
Differentially expressed and RA-unrelated genes	SNAI3	snail family transcriptional repressor 3	333929	1	4.41176	0	0.226667	0	8						0.041	0.00839	0.246	Transcription factor	Proteomic
Differentially expressed and RA-unrelated genes	SYTL3	synaptotagmin like 3	94120	1	4.41176	0	0.226667	0	8						0.113	8.6e-05	0.678	Generic binding protein	Proteomic
Differentially expressed and RA-unrelated genes	TALDO1	transaldolase 1	6888	1	4.41176	0	0.226667	0	8						0.123	0.00474	0.738	Generic enzyme	Proteomic
Differentially expressed and RA-unrelated genes	TSPAN14	tetraspanin 14	81619	1	4.41176	0	0.226667	0	8						0.0738	0.000201	0.4428	Generic receptor	Proteomic
Differentially expressed and RA-unrelated genes	ABHD15	abhydrolase domain containing 15	116236	1	4.37043	0	0.22881	0	8						0.0385	0.00444	0.231	Generic enzyme	Proteomic
Differentially expressed and RA-unrelated genes	AGPAT2	1-acylglycerol-3-phosphate O-acyltransferase 2	10555	1	4.37043	0	0.22881	0	8						0.0526	0.00203	0.3156	Generic enzyme	Proteomic
Differentially expressed and RA-unrelated genes	APMAP	adipocyte plasma membrane associated protein	57136	1	4.37043	0	0.22881	0	8						0.115	0.000733	0.69	Generic enzyme	Proteomic
Differentially expressed and RA-unrelated genes	CFD	complement factor D	1675	1	4.37043	0	0.22881	0	8						0.246	0.00793	1.476	Generic protease	Proteomic
Differentially expressed and RA-unrelated genes	CYBA	cytochrome b-245 alpha chain	1535	1	4.37043	0	0.22881	0	8						0.103	0.000979	0.618	Generic enzyme	Proteomic
Differentially expressed and RA-unrelated genes	EDNRB	endothelin receptor type B	1910	1	4.37043	0	0.22881	0	8						0.0109	0.005	0.0654	GPCR	Proteomic	1
Differentially expressed and RA-unrelated genes	FABP5	fatty acid binding protein 5	2171	1	4.37043	0	0.22881	0	8						-0.0742	8.08e-09	0.4452	Generic binding protein	Proteomic
Differentially expressed and RA-unrelated genes	KLF10	Kruppel like factor 10	7071	1	4.37043	0	0.22881	0	8						0.0231	0.00382	0.1386	Transcription factor	Proteomic
Differentially expressed and RA-unrelated genes	LDHB	lactate dehydrogenase B	3945	1	4.37043	0	0.22881	0	8						-0.289	4.42e-09	1.734	Generic enzyme	Proteomic
Differentially expressed and RA-unrelated genes	MGAT1	mannosyl (alpha-1,3-)-glycoprotein beta-1,2-N-acetylglucosaminyltransferase	4245	1	4.37043	0	0.22881	0	8						0.0737	0.00646	0.4422	Generic enzyme	Proteomic
Differentially expressed and RA-unrelated genes	MMP28	matrix metallopeptidase 28	79148	1	4.37043	0	0.22881	0	8						0.0129	0.00478	0.0774	Metalloprotease	Proteomic
Differentially expressed and RA-unrelated genes	NLRP6	NLR family pyrin domain containing 6	171389	1	4.37043	0	0.22881	0	8						0.0221	0.00123	0.1326	Generic binding protein	Proteomic
Differentially expressed and RA-unrelated genes	PDHB	pyruvate dehydrogenase (lipoamide) beta	5162	1	4.37043	0	0.22881	0	8						-0.0773	0.00233	0.4638	Generic enzyme	Proteomic
Differentially expressed and RA-unrelated genes	PFKFB4	6-phosphofructo-2-kinase/fructose-2,6-biphosphatase 4	5210	1	4.37043	0	0.22881	0	8						0.172	2.28e-05	1.032	Generic enzyme	Proteomic
Differentially expressed and RA-unrelated genes	PLEKHG1	pleckstrin homology and RhoGEF domain containing G1	57480	1	4.37043	0	0.22881	0	8						-0.0181	0.00758	0.1086	Regulators (GDI, GAP, GEF)	Proteomic
Differentially expressed and RA-unrelated genes	PNPLA2	patatin like phospholipase domain containing 2	57104	1	4.37043	0	0.22881	0	8						0.133	0.00877	0.798	Generic phospholipase	Proteomic
Differentially expressed and RA-unrelated genes	PRPS1	phosphoribosyl pyrophosphate synthetase 1	5631	1	4.37043	0	0.22881	0	8						-0.0629	0.00535	0.3774	Generic kinase	Proteomic
Differentially expressed and RA-unrelated genes	SETDB1	SET domain bifurcated 1	9869	1	4.37043	0	0.22881	0	8						0.0558	0.00522	0.3348	Generic enzyme	Proteomic
Differentially expressed and RA-unrelated genes	SLC9A1	solute carrier family 9 member A1	6548	1	4.37043	0	0.22881	0	8						0.128	0.000132	0.768	Generic channel	Proteomic
Differentially expressed and RA-unrelated genes	SPCS3	signal peptidase complex subunit 3	60559	1	4.37043	0	0.22881	0	8						-0.0723	0.0034	0.4338	Generic protease	Proteomic
Differentially expressed and RA-unrelated genes	STX16	syntaxin 16	8675	1	4.37043	0	0.22881	0	8						0.106	0.000411	0.636	Transporter	Proteomic
Differentially expressed and RA-unrelated genes	SULF2	sulfatase 2	55959	1	4.37043	0	0.22881	0	8						0.106	0.00313	0.636	Generic enzyme	Proteomic
Differentially expressed and RA-unrelated genes	PHKA2	phosphorylase kinase regulatory subunit alpha 2	5256	1	4.469	0	0.223764	0	8						0.0724	0.00144	0.4344	Generic binding protein	Proteomic
Differentially expressed and RA-unrelated genes	PRKCB	protein kinase C beta	5579	1	4.28571	0	0.233333	0	6						0.0873	0.00188	0.5238	Protein kinase	Proteomic	1
Differentially expressed and RA-unrelated genes	PRKD2	protein kinase D2	25865	1	4.28571	0	0.233333	0	6						0.0565	0.00357	0.339	Protein kinase	Proteomic
Differentially expressed and RA-unrelated genes	RAC2	ras-related C3 botulinum toxin substrate 2 (rho family, small GTP binding protein Rac2)	5880	1	4.98092	0	0.200766	0	9						0.138	6.6e-06	0.828	RAS - superfamily	Proteomic
Differentially expressed and RA-unrelated genes	CRTC2	CREB regulated transcription coactivator 2	200186	1	4.97774	0	0.200894	0	9						0.0615	0.000649	0.369	Generic binding protein	Proteomic	1
Differentially expressed and RA-unrelated genes	CYTH1	cytohesin 1	9267	1	5.29571	0	0.188832	0	9						0.0643	0.00288	0.3858	Regulators (GDI, GAP, GEF)	Proteomic
Differentially expressed and RA-unrelated genes	RPS6KA1	ribosomal protein S6 kinase A1	6195	1	7.3434	0	0.136177	0	11						0.0869	0.00611	0.5214	Protein kinase	Proteomic
Differentially expressed and RA-unrelated genes	MYBPC3	myosin binding protein C, cardiac	4607	1	5.26531	0	0.189922	0	7						0.073	0.00168	0.438	Generic binding protein	Proteomic
Differentially expressed and RA-unrelated genes	PSMA2	proteasome subunit alpha 2	5683	1	4.96184	0	0.201538	0	9						-0.111	4.26e-06	0.666	Generic protease	Proteomic	1
Differentially expressed and RA-unrelated genes	PSMA3	proteasome subunit alpha 3	5684	1	4.96184	0	0.201538	0	9						-0.235	5.29e-08	1.41	Generic protease	Proteomic	1
Differentially expressed and RA-unrelated genes	PSMA4	proteasome subunit alpha 4	5685	1	4.96184	0	0.201538	0	9						-0.197	1.98e-05	1.182	Generic protease	Proteomic	1
Differentially expressed and RA-unrelated genes	PSMA6	proteasome subunit alpha 6	5687	1	4.96184	0	0.201538	0	9						-0.272	9.94e-05	1.632	Generic protease	Proteomic	1
Differentially expressed and RA-unrelated genes	PSMB1	proteasome subunit beta 1	5689	1	4.96184	0	0.201538	0	9						-0.183	4.82e-06	1.098	Generic protease	Proteomic	1
Differentially expressed and RA-unrelated genes	PSMB3	proteasome subunit beta 3	5691	1	4.96184	0	0.201538	0	9						0.081	0.00352	0.486	Generic protease	Proteomic	1
Differentially expressed and RA-unrelated genes	PSMB7	proteasome subunit beta 7	5695	1	4.96184	0	0.201538	0	9						-0.0821	0.000574	0.4926	Generic protease	Proteomic	1
Differentially expressed and RA-unrelated genes	SIRPA	signal regulatory protein alpha	140885	1	5.28935	0	0.189059	0	9						0.131	0.002	0.786	Generic binding protein	Proteomic
Differentially expressed and RA-unrelated genes	LYN	LYN proto-oncogene, Src family tyrosine kinase	4067	1	6.28458	0	0.15912	0	10						0.164	0.00102	0.984	Protein kinase	Proteomic	1
Differentially expressed and RA-unrelated genes	VCL	vinculin	7414	1	5.29571	0	0.188832	0	9						0.188	8.5e-06	1.128	Generic binding protein	Proteomic
Differentially expressed and RA-unrelated genes	PRAM1	PML-RARA regulated adaptor molecule 1	84106	1	4.96502	0	0.201409	0	8						0.106	0.00521	0.636	Generic binding protein	Proteomic
Differentially expressed and RA-unrelated genes	REST	RE1 silencing transcription factor	5978	1	4.96502	0	0.201409	0	8						-0.0148	0.00103	0.0888	Transcription factor	Proteomic
Differentially expressed and RA-unrelated genes	SIK3	SIK family kinase 3	23387	1	4.96502	0	0.201409	0	8						0.0992	0.000213	0.5952	Protein kinase	Proteomic
Differentially expressed and RA-unrelated genes	TNFAIP2	TNF alpha induced protein 2	7127	1	4.96502	0	0.201409	0	8						0.0731	0.00495	0.4386	Protein	Proteomic
Differentially expressed and RA-unrelated genes	TRIM25	tripartite motif containing 25	7706	1	4.96502	0	0.201409	0	8						0.0949	0.00225	0.5694	Transcription factor	Proteomic
Differentially expressed and RA-unrelated genes	UBA7	ubiquitin like modifier activating enzyme 7	7318	1	4.96502	0	0.201409	0	8						0.11	0.000288	0.66	Generic enzyme	Proteomic
Differentially expressed and RA-unrelated genes	ATXN2	ataxin 2	6311	1	4.46582	0	0.223923	0	8						0.0553	0.00646	0.3318	Generic binding protein	Proteomic
Differentially expressed and RA-unrelated genes	MSI2	musashi RNA binding protein 2	124540	1	4.46582	0	0.223923	0	8						-0.0559	0.00833	0.3354	Generic binding protein	Proteomic
Differentially expressed and RA-unrelated genes	BCL2A1	BCL2 related protein A1	597	1	4.44356	0	0.225045	0	8						-0.061	0.000443	0.366	Generic binding protein	Proteomic
Differentially expressed and RA-unrelated genes	CD83	CD83 molecule	9308	1	4.44356	0	0.225045	0	8						-0.0507	0.000279	0.3042	Protein	Proteomic
Differentially expressed and RA-unrelated genes	TNFAIP3	TNF alpha induced protein 3	7128	1	4.44356	0	0.225045	0	8						0.0502	0.00809	0.3012	Generic enzyme	Proteomic
Differentially expressed and RA-unrelated genes	ROCK1	Rho associated coiled-coil containing protein kinase 1	6093	1	4.58503	0	0.218101	0	7						-0.0697	0.00382	0.4182	Protein kinase	Proteomic
Differentially expressed and RA-unrelated genes	MSN	moesin	4478	1	4.97774	0	0.200894	0	9						0.116	0.00502	0.696	Generic binding protein	Proteomic
Differentially expressed and RA-unrelated genes	MYL12B	myosin light chain 12B	103910	1	4.97774	0	0.200894	0	9						-0.209	1.07e-08	1.254	Generic binding protein	Proteomic
Differentially expressed and RA-unrelated genes	NPSR1	neuropeptide S receptor 1	387129	1	4.97138	0	0.201151	0	8	1	0	0	nervous		0.0125	0.00372	0.075	GPCR	Proteomic
Differentially expressed and RA-unrelated genes	PSAP	prosaposin	5660	1	4.97138	0	0.201151	0	8						0.138	0.000738	0.828	Generic binding protein	Proteomic
Differentially expressed and RA-unrelated genes	SULT1B1	sulfotransferase family 1B member 1	27284	1	4.97138	0	0.201151	0	8						-0.0416	0.00941	0.2496	Generic enzyme	Proteomic
Differentially expressed and RA-unrelated genes	BTLA	B and T lymphocyte associated	151888	1	4.97456	0	0.201023	0	8						-0.0758	0.000134	0.4548	Generic receptor	Proteomic
Differentially expressed and RA-unrelated genes	CPEB4	cytoplasmic polyadenylation element binding protein 4	80315	1	4.97456	0	0.201023	0	8						0.114	0.00512	0.684	Generic binding protein	Proteomic
Differentially expressed and RA-unrelated genes	SLA	Src like adaptor	6503	1	4.97456	0	0.201023	0	8						0.0838	0.00873	0.5028	Generic binding protein	Proteomic
Differentially expressed and RA-unrelated genes	EIF4B	eukaryotic translation initiation factor 4B	1975	1	5.2381	0	0.190909	0	7						-0.0903	0.00112	0.5418	Generic binding protein	Proteomic
Differentially expressed and RA-unrelated genes	EIF4G1	eukaryotic translation initiation factor 4 gamma 1	1981	1	5.2381	0	0.190909	0	7						0.0608	0.00628	0.3648	Generic binding protein	Proteomic
Differentially expressed and RA-unrelated genes	RPS6	ribosomal protein S6	6194	1	5.2381	0	0.190909	0	7						-0.134	0.00254	0.804	Generic binding protein	Proteomic
Differentially expressed and RA-unrelated genes	ABCC6	ATP binding cassette subfamily C member 6	368	1	3.44218	0	0.290514	0	5						0.0115	0.00206	0.069	Transporter	Proteomic
Differentially expressed and RA-unrelated genes	ACSL1	acyl-CoA synthetase long-chain family member 1	2180	1	3.44218	0	0.290514	0	5						0.138	0.00574	0.828	Generic enzyme	Proteomic
Differentially expressed and RA-unrelated genes	AP2A2	adaptor related protein complex 2 alpha 2 subunit	161	1	3.44218	0	0.290514	0	5						0.0379	0.0045	0.2274	Transporter	Proteomic
Differentially expressed and RA-unrelated genes	ATG3	autophagy related 3	64422	1	3.44218	0	0.290514	0	5						-0.023	0.00675	0.138	Generic binding protein	Proteomic
Differentially expressed and RA-unrelated genes	ATG7	autophagy related 7	10533	1	3.44218	0	0.290514	0	5						0.0829	0.00521	0.4974	Generic enzyme	Proteomic
Differentially expressed and RA-unrelated genes	CDV3	CDV3 homolog	55573	1	3.44218	0	0.290514	0	5						-0.0717	0.00708	0.4302	Protein	Proteomic
Differentially expressed and RA-unrelated genes	CEBPD	CCAAT/enhancer binding protein delta	1052	1	3.44218	0	0.290514	0	5						0.173	5.74e-05	1.038	Transcription factor	Proteomic
Differentially expressed and RA-unrelated genes	CPT2	carnitine palmitoyltransferase 2	1376	1	3.44218	0	0.290514	0	5						0.0478	0.00753	0.2868	Generic enzyme	Proteomic
Differentially expressed and RA-unrelated genes	DBI	diazepam binding inhibitor, acyl-CoA binding protein	1622	1	3.44218	0	0.290514	0	5						-0.14	2.36e-06	0.84	Receptor ligand	Proteomic
Differentially expressed and RA-unrelated genes	FLOT2	flotillin 2	2319	1	3.44218	0	0.290514	0	5						0.158	0.000175	0.948	Generic binding protein	Proteomic
Differentially expressed and RA-unrelated genes	GPBAR1	G protein-coupled bile acid receptor 1	151306	1	3.44218	0	0.290514	0	5	0	1	0	endocrine		0.11	0.00913	0.66	GPCR	Proteomic
Differentially expressed and RA-unrelated genes	KDM1A	lysine demethylase 1A	23028	1	3.44218	0	0.290514	0	5						0.0494	0.01	0.2964	Generic enzyme	Proteomic
Differentially expressed and RA-unrelated genes	KMT5A	lysine methyltransferase 5A	387893	1	3.44218	0	0.290514	0	5						0.0303	0.00462	0.1818	Generic enzyme	Proteomic
Differentially expressed and RA-unrelated genes	LPCAT3	lysophosphatidylcholine acyltransferase 3	10162	1	3.44218	0	0.290514	0	5						0.0658	0.00755	0.3948	Generic enzyme	Proteomic
Differentially expressed and RA-unrelated genes	MID1IP1	MID1 interacting protein 1	58526	1	3.44218	0	0.290514	0	5						0.0746	0.00991	0.4476	Generic binding protein	Proteomic
Differentially expressed and RA-unrelated genes	NFKB2	nuclear factor kappa B subunit 2	4791	1	3.44218	0	0.290514	0	5						0.05	0.00726	0.3	Transcription factor	Proteomic	1
Differentially expressed and RA-unrelated genes	PADI4	peptidyl arginine deiminase 4	23569	1	3.44218	0	0.290514	0	5						0.227	0.000183	1.362	Generic enzyme	Proteomic
Differentially expressed and RA-unrelated genes	PCK2	phosphoenolpyruvate carboxykinase 2, mitochondrial	5106	1	3.44218	0	0.290514	0	5						0.0452	0.00544	0.2712	Generic kinase	Proteomic
Differentially expressed and RA-unrelated genes	SLC27A1	solute carrier family 27 member 1	376497	1	3.44218	0	0.290514	0	5						0.0623	0.00105	0.3738	Generic enzyme	Proteomic
Differentially expressed and RA-unrelated genes	TBXAS1	thromboxane A synthase 1	6916	1	3.44218	0	0.290514	0	5						0.116	0.000696	0.696	Generic enzyme	Proteomic
Differentially expressed and RA-unrelated genes	TPP1	tripeptidyl peptidase 1	1200	1	3.44218	0	0.290514	0	5						0.116	0.00361	0.696	Generic protease	Proteomic
Differentially expressed and RA-unrelated genes	TSPO	translocator protein	706	1	3.44218	0	0.290514	0	5						0.146	1.25e-05	0.876	Ligand-gated ion channel	Proteomic	1
Differentially expressed and RA-unrelated genes	ACADM	acyl-CoA dehydrogenase, C-4 to C-12 straight chain	34	1	5.27981	0	0.189401	0	9						-0.139	0.000394	0.834	Generic enzyme	Proteomic
Differentially expressed and RA-unrelated genes	AHSA1	activator of HSP90 ATPase activity 1	10598	1	5.27981	0	0.189401	0	9						-0.0473	0.00248	0.2838	Generic binding protein	Proteomic
Differentially expressed and RA-unrelated genes	CPT1B	carnitine palmitoyltransferase 1B	1375	1	5.27981	0	0.189401	0	9						0.0669	0.00239	0.4014	Generic enzyme	Proteomic
Differentially expressed and RA-unrelated genes	ID3	inhibitor of DNA binding 3, HLH protein	3399	1	4.98092	0	0.200766	0	9						-0.112	5.75e-05	0.672	Transcription factor	Proteomic
Differentially expressed and RA-unrelated genes	AHR	aryl hydrocarbon receptor	196	1	4.41494	0	0.226503	0	8						0.0876	0.00262	0.5256	Transcription factor	Proteomic
Differentially expressed and RA-unrelated genes	ANAPC10	anaphase promoting complex subunit 10	10393	1	4.41494	0	0.226503	0	8						-0.0648	0.000111	0.3888	Generic enzyme	Proteomic
Differentially expressed and RA-unrelated genes	ANAPC13	anaphase promoting complex subunit 13	25847	1	4.41494	0	0.226503	0	8						-0.166	3.42e-06	0.996	Generic enzyme	Proteomic
Differentially expressed and RA-unrelated genes	CDC26	cell division cycle 26	246184	1	4.41494	0	0.226503	0	8						-0.114	2.56e-06	0.684	Generic enzyme	Proteomic
Differentially expressed and RA-unrelated genes	KLF6	Kruppel like factor 6	1316	1	3.98569	0	0.250897	0	7						0.171	4.76e-08	1.026	Transcription factor	Proteomic
Differentially expressed and RA-unrelated genes	PLAUR	plasminogen activator, urokinase receptor	5329	1	3.98569	0	0.250897	0	7						0.0967	0.0081	0.5802	Generic receptor	Proteomic	1
Differentially expressed and RA-unrelated genes	SLC39A1	solute carrier family 39 member 1	27173	1	3.98569	0	0.250897	0	7						0.0455	0.00802	0.273	Transporter	Proteomic
Differentially expressed and RA-unrelated genes	VCAN	versican	1462	1	3.98569	0	0.250897	0	7						0.222	1.11e-06	1.332	Generic binding protein	Proteomic
Differentially expressed and RA-unrelated genes	CSF3R	colony stimulating factor 3 receptor	1441	1	6.37361	0	0.156897	0	10	0	0	1	immune		0.129	0.00293	0.774	Generic receptor	Proteomic	1
Differentially expressed and RA-unrelated genes	METRNL	meteorin like, glial cell differentiation regulator	284207	1	6.37361	0	0.156897	0	10	0	1	0	endocrine		0.0541	0.000514	0.3246	Protein	Proteomic
Differentially expressed and RA-unrelated genes	P2RY10	purinergic receptor P2Y10	27334	1	6.37361	0	0.156897	0	10						-0.0552	0.00713	0.3312	GPCR	Proteomic
Differentially expressed and RA-unrelated genes	PPBP	pro-platelet basic protein	5473	1	6.37361	0	0.156897	0	10	0	0	1	immune		-0.264	0.000502	1.584	Receptor ligand	Proteomic
Differentially expressed and RA-unrelated genes	AKT3	AKT serine/threonine kinase 3	10000	1	4.30048	0	0.232532	0	8						-0.0217	0.00113	0.1302	Protein kinase	Proteomic	1
Differentially expressed and RA-unrelated genes	CBL	Cbl proto-oncogene	867	1	4.30048	0	0.232532	0	8						0.12	0.000179	0.72	Generic enzyme	Proteomic
Differentially expressed and RA-unrelated genes	PLCG2	phospholipase C gamma 2	5336	1	4.30048	0	0.232532	0	8						0.103	0.00587	0.618	Generic phospholipase	Proteomic
Differentially expressed and RA-unrelated genes	TLN1	talin 1	7094	1	4.30048	0	0.232532	0	8						0.16	0.000696	0.96	Generic binding protein	Proteomic
Differentially expressed and RA-unrelated genes	IFNAR2	interferon alpha and beta receptor subunit 2	3455	1	4.38951	0	0.227816	0	8	0	0	1	immune		0.0814	0.00533	0.4884	Generic receptor	Proteomic	1
Differentially expressed and RA-unrelated genes	NR1H2	nuclear receptor subfamily 1 group H member 2	7376	1	4.38951	0	0.227816	0	8	0	1	0	endocrine		0.0715	0.00098	0.429	Transcription factor	Proteomic
Differentially expressed and RA-unrelated genes	WARS	tryptophanyl-tRNA synthetase	7453	1	4.38951	0	0.227816	0	8						0.125	0.00579	0.75	Generic enzyme	Proteomic
Differentially expressed and RA-unrelated genes	IRF9	interferon regulatory factor 9	10379	1	5.10204	0	0.196	0	6						0.151	2.34e-05	0.906	Transcription factor	Proteomic
Differentially expressed and RA-unrelated genes	PNPT1	polyribonucleotide nucleotidyltransferase 1	87178	1	5.10204	0	0.196	0	6						-0.0241	0.00445	0.1446	Generic enzyme	Proteomic
Differentially expressed and RA-unrelated genes	ADIPOQ	adiponectin, C1Q and collagen domain containing	9370	1	5.25119	0	0.190433	0	9	0	1	1	endocrine; immune		0.014	0.00222	0.084	Receptor ligand	Proteomic
Differentially expressed and RA-unrelated genes	CCND3	cyclin D3	896	1	5.25119	0	0.190433	0	9						0.165	6.97e-08	0.99	Generic binding protein	Proteomic	1
Differentially expressed and RA-unrelated genes	COPS5	COP9 signalosome subunit 5	10987	1	5.25119	0	0.190433	0	9						-0.185	2.92e-07	1.11	Generic enzyme	Proteomic
Differentially expressed and RA-unrelated genes	CSF2RA	colony stimulating factor 2 receptor alpha subunit	1438	1	5.25119	0	0.190433	0	9	0	0	1	immune		0.0975	0.0019	0.585	Generic receptor	Proteomic	1
Differentially expressed and RA-unrelated genes	FSCN1	fascin actin-bundling protein 1	6624	1	5.25119	0	0.190433	0	9						0.083	0.00304	0.498	Generic binding protein	Proteomic
Differentially expressed and RA-unrelated genes	HSPA14	heat shock protein family A (Hsp70) member 14	51182	1	5.25119	0	0.190433	0	9						-0.0684	0.00327	0.4104	Generic binding protein	Proteomic
Differentially expressed and RA-unrelated genes	HSPA1L	heat shock protein family A (Hsp70) member 1 like	3305	1	5.25119	0	0.190433	0	9						0.0828	0.000154	0.4968	Generic binding protein	Proteomic
Differentially expressed and RA-unrelated genes	HSPA6	heat shock protein family A (Hsp70) member 6	3310	1	5.25119	0	0.190433	0	9						0.134	0.00148	0.804	Generic binding protein	Proteomic
Differentially expressed and RA-unrelated genes	HSPA7	heat shock protein family A (Hsp70) member 7	3311	1	5.25119	0	0.190433	0	9						0.0865	0.00145	0.519	Generic binding protein	Proteomic
Differentially expressed and RA-unrelated genes	HSPA8	heat shock protein family A (Hsp70) member 8	3312	1	5.25119	0	0.190433	0	9						-0.101	0.00495	0.606	Generic enzyme	Proteomic	1
Differentially expressed and RA-unrelated genes	VIM	vimentin	7431	1	5.25119	0	0.190433	0	9						0.139	0.000831	0.834	Generic binding protein	Proteomic
Differentially expressed and RA-unrelated genes	HSP90AA1	heat shock protein 90 alpha family class A member 1	3320	1	5.29253	0	0.188946	0	9						-0.326	4.13e-06	1.956	Generic binding protein	Proteomic	1
Differentially expressed and RA-unrelated genes	FCER2	Fc fragment of IgE receptor II	2208	1	3.60544	0	0.277358	0	6						-0.136	0.000391	0.816	Generic receptor	Proteomic	1
Differentially expressed and RA-unrelated genes	B2M	beta-2-microglobulin	567	1	6.02721	0	0.165914	0	7						-0.147	0.00219	0.882	Generic receptor	Proteomic
Differentially expressed and RA-unrelated genes	HLA-B	major histocompatibility complex, class I, B	3106	1	6.02721	0	0.165914	0	7						0.135	0.00123	0.81	Generic receptor	Proteomic
Differentially expressed and RA-unrelated genes	HLA-F	major histocompatibility complex, class I, F	3134	1	6.02721	0	0.165914	0	7						0.194	0.000132	1.164	Generic receptor	Proteomic
Differentially expressed and RA-unrelated genes	HLA-G	major histocompatibility complex, class I, G	3135	1	6.02721	0	0.165914	0	7						0.164	4.63e-05	0.984	Generic receptor	Proteomic
Differentially expressed and RA-unrelated genes	ADAMTSL4	ADAMTS like 4	54507	1	4.95231	0	0.201926	0	8						0.0315	0.00572	0.189	Metalloprotease	Proteomic
Differentially expressed and RA-unrelated genes	ATP2A2	ATPase sarcoplasmic/endoplasmic reticulum Ca2+ transporting 2	488	1	4.95231	0	0.201926	0	8						0.0626	0.000134	0.3756	Ligand-gated ion channel	Proteomic
Differentially expressed and RA-unrelated genes	ELF2	E74 like ETS transcription factor 2	1998	1	4.95231	0	0.201926	0	8						0.0843	0.00215	0.5058	Transcription factor	Proteomic
Differentially expressed and RA-unrelated genes	HGS	hepatocyte growth factor-regulated tyrosine kinase substrate	9146	1	4.95231	0	0.201926	0	8						0.0688	0.00564	0.4128	Generic binding protein	Proteomic
Differentially expressed and RA-unrelated genes	RNF166	ring finger protein 166	115992	1	4.95231	0	0.201926	0	8						0.0519	0.00384	0.3114	Generic binding protein	Proteomic
Differentially expressed and RA-unrelated genes	SF3A2	splicing factor 3a subunit 2	8175	1	4.95231	0	0.201926	0	8						0.0945	0.00914	0.567	Generic binding protein	Proteomic
Differentially expressed and RA-unrelated genes	SPATA13	spermatogenesis associated 13	221178	1	4.95231	0	0.201926	0	8						0.0947	0.00289	0.5682	Regulators (GDI, GAP, GEF)	Proteomic
Differentially expressed and RA-unrelated genes	TP53I3	tumor protein p53 inducible protein 3	9540	1	4.95231	0	0.201926	0	8						0.0376	0.00527	0.2256	Generic enzyme	Proteomic
Differentially expressed and RA-unrelated genes	ZBTB20	zinc finger and BTB domain containing 20	26137	1	4.95231	0	0.201926	0	8						0.0538	0.00714	0.3228	Transcription factor	Proteomic
Differentially expressed and RA-unrelated genes	BAX	BCL2 associated X, apoptosis regulator	581	1	4.72337	0	0.211713	0	8						-0.0878	7.23e-05	0.5268	Generic binding protein	Proteomic	1
Differentially expressed and RA-unrelated genes	CELA1	chymotrypsin like elastase family member 1	1990	1	4.72337	0	0.211713	0	8						-0.03	0.00497	0.18	Generic protease	Proteomic
Differentially expressed and RA-unrelated genes	KLF2	Kruppel like factor 2	10365	1	4.72337	0	0.211713	0	8						0.132	6.88e-05	0.792	Transcription factor	Proteomic
Differentially expressed and RA-unrelated genes	MDH1	malate dehydrogenase 1	4190	1	4.72337	0	0.211713	0	8						-0.201	1.51e-06	1.206	Generic enzyme	Proteomic
Differentially expressed and RA-unrelated genes	MIR21	microRNA 21	406991	1	4.72337	0	0.211713	0	8						0.0978	8.21e-06	0.5868	RNA	Proteomic
Differentially expressed and RA-unrelated genes	NCOA1	nuclear receptor coactivator 1	8648	1	4.72337	0	0.211713	0	8						0.0915	0.000646	0.549	Generic binding protein	Proteomic
Differentially expressed and RA-unrelated genes	POR	cytochrome p450 oxidoreductase	5447	1	4.72337	0	0.211713	0	8						0.0689	0.00644	0.4134	Generic enzyme	Proteomic
Differentially expressed and RA-unrelated genes	SORT1	sortilin 1	6272	1	4.72337	0	0.211713	0	8						0.0888	0.000601	0.5328	GPCR	Proteomic
Differentially expressed and RA-unrelated genes	MMP25	matrix metallopeptidase 25	64386	1	4.46264	0	0.224083	0	8						0.251	3.77e-05	1.506	Metalloprotease	Proteomic
Differentially expressed and RA-unrelated genes	TNFRSF10B	TNF receptor superfamily member 10b	8795	1	4.58503	0	0.218101	0	7						0.0765	0.00147	0.459	Receptor with enzyme activity	Proteomic	1
Differentially expressed and RA-unrelated genes	TNFRSF13C	TNF receptor superfamily member 13C	115650	1	5.38156	0	0.18582	0	9						-0.0334	0.00903	0.2004	Generic receptor	Proteomic	1
Differentially expressed and RA-unrelated genes	TNFRSF17	TNF receptor superfamily member 17	608	1	5.38156	0	0.18582	0	9						-0.0492	0.00372	0.2952	Generic receptor	Proteomic
Differentially expressed and RA-unrelated genes	LTBR	lymphotoxin beta receptor	4055	1	4.97774	0	0.200894	0	8						0.0779	0.00371	0.4674	Generic receptor	Proteomic
Differentially expressed and RA-unrelated genes	TNFRSF14	TNF receptor superfamily member 14	8764	1	4.97774	0	0.200894	0	8						0.0884	0.00206	0.5304	Generic receptor	Proteomic
Differentially expressed and RA-unrelated genes	CGRRF1	cell growth regulator with ring finger domain 1	10668	1	5.3752	0	0.18604	0	9						-0.0613	0.00308	0.3678	Generic binding protein	Proteomic
Differentially expressed and RA-unrelated genes	LATS2	large tumor suppressor kinase 2	26524	1	5.3752	0	0.18604	0	9						0.063	3.9e-06	0.378	Protein kinase	Proteomic
Differentially expressed and RA-unrelated genes	IKBKG	inhibitor of nuclear factor kappa B kinase subunit gamma	8517	1	5.35612	0	0.186702	0	9						0.0999	3.8e-05	0.5994	Generic binding protein	Proteomic
Differentially expressed and RA-unrelated genes	IL17RA	interleukin 17 receptor A	23765	1	5.35612	0	0.186702	0	9	0	0	1	immune		0.116	0.00584	0.696	Generic receptor	Proteomic
Differentially expressed and RA-unrelated genes	IRAK1	interleukin 1 receptor associated kinase 1	3654	1	5.35612	0	0.186702	0	9						0.0749	0.000414	0.4494	Protein kinase	Proteomic
Differentially expressed and RA-unrelated genes	CD3D	CD3d molecule	915	1	5.46105	0	0.183115	0	9						-0.296	3.28e-06	1.776	Generic binding protein	Proteomic	1
Differentially expressed and RA-unrelated genes	TYROBP	TYRO protein tyrosine kinase binding protein	7305	1	4.469	0	0.223764	0	8						0.115	0.00113	0.69	Generic binding protein	Proteomic
Differentially expressed and RA-unrelated genes	SNX4	sorting nexin 4	8723	1	5.43561	0	0.183972	0	9						-0.0581	0.00401	0.3486	Generic binding protein	Proteomic
Differentially expressed and RA-unrelated genes	ADAM19	ADAM metallopeptidase domain 19	8728	1	3.47377	0	0.287872	0	7						0.0945	0.00952	0.567	Metalloprotease	Proteomic
Differentially expressed and RA-unrelated genes	ADGRE5	adhesion G protein-coupled receptor E5	976	1	3.47377	0	0.287872	0	7						0.146	0.000877	0.876	GPCR	Proteomic
Differentially expressed and RA-unrelated genes	AKR1C3	aldo-keto reductase family 1 member C3	8644	1	3.47377	0	0.287872	0	7						-0.125	0.00467	0.75	Generic enzyme	Proteomic
Differentially expressed and RA-unrelated genes	BAK1	BCL2 antagonist/killer 1	578	1	3.47377	0	0.287872	0	7						0.0406	0.00319	0.2436	Generic binding protein	Proteomic
Differentially expressed and RA-unrelated genes	CD226	CD226 molecule	10666	1	3.47377	0	0.287872	0	7						-0.0954	4.14e-05	0.5724	Generic binding protein	Proteomic
Differentially expressed and RA-unrelated genes	CD44	CD44 molecule (Indian blood group)	960	1	3.47377	0	0.287872	0	7						0.0621	0.00583	0.3726	Generic receptor	Proteomic	1
Differentially expressed and RA-unrelated genes	CXCL14	C-X-C motif chemokine ligand 14	9547	1	3.47377	0	0.287872	0	7	0	0	1	immune		0.051	0.00577	0.306	Receptor ligand	Proteomic
Differentially expressed and RA-unrelated genes	CYP4F3	cytochrome P450 family 4 subfamily F member 3	4051	1	3.47377	0	0.287872	0	7						0.17	0.00522	1.02	Generic enzyme	Proteomic
Differentially expressed and RA-unrelated genes	DDIT4	DNA damage inducible transcript 4	54541	1	3.47377	0	0.287872	0	7						0.0973	0.00516	0.5838	Protein	Proteomic
Differentially expressed and RA-unrelated genes	DUSP1	dual specificity phosphatase 1	1843	1	3.47377	0	0.287872	0	7						0.174	0.000654	1.044	Protein phosphatase	Proteomic
Differentially expressed and RA-unrelated genes	EFL1	elongation factor like GTPase 1	79631	1	3.47377	0	0.287872	0	7						-0.0335	0.00243	0.201	Generic binding protein	Proteomic
Differentially expressed and RA-unrelated genes	ELL	elongation factor for RNA polymerase II	8178	1	3.47377	0	0.287872	0	7						0.0908	0.00114	0.5448	Generic binding protein	Proteomic
Differentially expressed and RA-unrelated genes	FAM129A	family with sequence similarity 129 member A	116496	1	3.47377	0	0.287872	0	7						0.141	0.00849	0.846	Protein	Proteomic
Differentially expressed and RA-unrelated genes	FOXO1	forkhead box O1	2308	1	3.47377	0	0.287872	0	7						-0.0693	0.0034	0.4158	Transcription factor	Proteomic
Differentially expressed and RA-unrelated genes	G6PD	glucose-6-phosphate dehydrogenase	2539	1	3.47377	0	0.287872	0	7						0.111	0.00405	0.666	Generic enzyme	Proteomic
Differentially expressed and RA-unrelated genes	IGFL3	IGF like family member 3	388555	1	3.47377	0	0.287872	0	7						0.0308	0.00104	0.1848	Protein	Proteomic
Differentially expressed and RA-unrelated genes	ITGAL	integrin subunit alpha L	3683	1	3.47377	0	0.287872	0	7						0.159	8.17e-06	0.954	Generic receptor	Proteomic	1
Differentially expressed and RA-unrelated genes	ITGB2	integrin subunit beta 2	3689	1	3.47377	0	0.287872	0	7						0.144	0.000399	0.864	Generic receptor	Proteomic	1
Differentially expressed and RA-unrelated genes	MCL1	MCL1, BCL2 family apoptosis regulator	4170	1	3.47377	0	0.287872	0	7						0.0968	0.000293	0.5808	Generic binding protein	Proteomic	1
Differentially expressed and RA-unrelated genes	MXD1	MAX dimerization protein 1	4084	1	3.47377	0	0.287872	0	7						0.144	0.000703	0.864	Transcription factor	Proteomic
Differentially expressed and RA-unrelated genes	NFKB1	nuclear factor kappa B subunit 1	4790	1	3.47377	0	0.287872	0	7						0.0876	0.0025	0.5256	Transcription factor	Proteomic	1
Differentially expressed and RA-unrelated genes	NFKBIA	NFKB inhibitor alpha	4792	1	3.47377	0	0.287872	0	7						0.136	0.000155	0.816	Generic binding protein	Proteomic
Differentially expressed and RA-unrelated genes	PTPN2	protein tyrosine phosphatase, non-receptor type 2	5771	1	3.47377	0	0.287872	0	7						-0.0609	0.00144	0.3654	Protein phosphatase	Proteomic
Differentially expressed and RA-unrelated genes	RPSA	ribosomal protein SA	3921	1	3.47377	0	0.287872	0	7						-0.134	0.00498	0.804	Generic binding protein	Proteomic
Differentially expressed and RA-unrelated genes	SMAD7	SMAD family member 7	4092	1	3.47377	0	0.287872	0	7						0.0313	0.00468	0.1878	Transcription factor	Proteomic
Differentially expressed and RA-unrelated genes	TLR10	toll like receptor 10	81793	1	3.47377	0	0.287872	0	7						-0.0594	0.00596	0.3564	Generic receptor	Proteomic
Differentially expressed and RA-unrelated genes	TLR2	toll like receptor 2	7097	1	3.47377	0	0.287872	0	7						0.0994	0.00032	0.5964	Generic receptor	Proteomic
Differentially expressed and RA-unrelated genes	TMEM91	transmembrane protein 91	641649	1	3.47377	0	0.287872	0	7						0.151	0.000466	0.906	Protein	Proteomic
Differentially expressed and RA-unrelated genes	TPT1	tumor protein, translationally-controlled 1	7178	1	3.47377	0	0.287872	0	7						-0.235	0.000253	1.41	Generic binding protein	Proteomic
Differentially expressed and RA-unrelated genes	RBX1	ring-box 1	9978	1	5.36054	0	0.186548	0	7						-0.23	1.02e-05	1.38	Generic enzyme	Proteomic
Differentially expressed and RA-unrelated genes	RYK	receptor-like tyrosine kinase	6259	1	4.46264	0	0.224083	0	8						-0.0349	0.00776	0.2094	Receptor with enzyme activity	Proteomic
Differentially expressed and RA-unrelated genes	CCR6	C-C motif chemokine receptor 6	1235	1	5.45787	0	0.183222	0	9	0	0	1	immune		-0.101	0.000146	0.606	GPCR	Proteomic
Gene_category	Gene_symbol	Gene Name	Entrez Gene IDs	Degree	AverageShortestPathLength	BetweennessCentrality	ClosenessCentrality	TopologicalCoefficient	Eccentricity	nervous system	endocrine system	immune system	system_tag 1	Known Disease gene	logFC	P.Value	Prize	Object Type	TerminalType	Therapeutic Drugs
Non-differentially expressed and RA-unrelated genes	HNF4A	hepatocyte nuclear factor 4 alpha	3172	34	3.15646	0.399776	0.31681	0.0294118	6	0	1	0	endocrine				0	Transcription factor
Non-differentially expressed and RA-unrelated genes	PGR	progesterone receptor	5241	27	4.6407	0.0810254	0.215485	0.037037	8	0	1	0	endocrine				0	Transcription factor		1
Non-differentially expressed and RA-unrelated genes	ESRRA	estrogen related receptor alpha	2101	24	4.65024	0.071851	0.215043	0.0416667	8	0	1	0	endocrine				0	Transcription factor
Non-differentially expressed and RA-unrelated genes	THRB	thyroid hormone receptor beta	7068	18	3.72496	0.240519	0.268459	0.0555556	7	0	1	0	endocrine				0	Transcription factor		1
Non-differentially expressed and RA-unrelated genes	SRC	SRC proto-oncogene, non-receptor tyrosine kinase	6714	18	3.30207	0.163605	0.302841	0.0555556	7	1	0	0	nervous				0	Protein kinase		1
Non-differentially expressed and RA-unrelated genes	PPARA	peroxisome proliferator activated receptor alpha	5465	15	4.04082	0.181996	0.247475	0.0666667	6	1	1	0	nervous; endocrine				0	Transcription factor		1
Non-differentially expressed and RA-unrelated genes	NR1H4	nuclear receptor subfamily 1 group H member 4	9971	14	3.42289	0.0502466	0.29215	0.0714286	7	0	1	0	endocrine				0	Transcription factor		1
Non-differentially expressed and RA-unrelated genes	ESRRG	estrogen related receptor gamma	2104	12	4.34817	0.0346977	0.229982	0.0833333	8	0	1	0	endocrine				0	Transcription factor		1
Non-differentially expressed and RA-unrelated genes	PAX8	paired box 8	7849	12	4.37997	0.0346977	0.228312	0.0833333	8	0	1	0	endocrine				0	Transcription factor
Non-differentially expressed and RA-unrelated genes	NR0B2	nuclear receptor subfamily 0 group B member 2	8431	9	3.38474	0.0865948	0.295444	0.111111	7	0	1	0	endocrine				0	Transcription factor
Non-differentially expressed and RA-unrelated genes	NR5A2	nuclear receptor subfamily 5 group A member 2	2494	9	3.96025	0.0252954	0.252509	0.111111	7	0	1	0	endocrine				0	Transcription factor
Non-differentially expressed and RA-unrelated genes	NR1H3	nuclear receptor subfamily 1 group H member 3	10062	7	4.70429	0.019002	0.212572	0.142857	8	0	1	0	endocrine				0	Transcription factor
Non-differentially expressed and RA-unrelated genes	PPP2CB	protein phosphatase 2 catalytic subunit beta	5516	7	3.29252	0.143789	0.303719	0.142857	5								0	Protein phosphatase
Non-differentially expressed and RA-unrelated genes	ESRRB	estrogen related receptor beta	2103	6	3.96979	0.0158476	0.251902	0.166667	7	0	1	0	endocrine				0	Transcription factor
Non-differentially expressed and RA-unrelated genes	TRAF6	TNF receptor associated factor 6	7189	6	4.35771	0.0252752	0.229478	0.166667	8								0	Generic enzyme
Non-differentially expressed and RA-unrelated genes	CDC42	cell division cycle 42	998	5	4.28776	0.0126882	0.233222	0.2	8								0	RAS - superfamily
Non-differentially expressed and RA-unrelated genes	MYC	MYC proto-oncogene, bHLH transcription factor	4609	5	3.46105	0.0126882	0.28893	0.2	7								0	Transcription factor
Non-differentially expressed and RA-unrelated genes	NR3C2	nuclear receptor subfamily 3 group C member 2	4306	5	3.97297	0.0126882	0.251701	0.2	7	0	1	0	endocrine				0	Transcription factor		1
Non-differentially expressed and RA-unrelated genes	NR4A1	nuclear receptor subfamily 4 group A member 1	3164	5	3.2517	0.176871	0.307531	0.2	4	0	1	0	endocrine				0	Transcription factor
Non-differentially expressed and RA-unrelated genes	NR5A1	nuclear receptor subfamily 5 group A member 1	2516	5	3.97297	0.0126882	0.251701	0.2	7	0	1	0	endocrine				0	Transcription factor
Non-differentially expressed and RA-unrelated genes	RORA	RAR related orphan receptor A	6095	5	3.97297	0.0126882	0.251701	0.2	7	0	1	0	endocrine				0	Transcription factor
Non-differentially expressed and RA-unrelated genes	NR4A2	nuclear receptor subfamily 4 group A member 2	4929	4	3.38776	0.0537695	0.295181	0.25	5	0	1	0	endocrine				0	Transcription factor
Non-differentially expressed and RA-unrelated genes	RORC	RAR related orphan receptor C	6097	4	3.97615	0.00952376	0.251499	0.25	7	0	1	0	endocrine				0	Transcription factor
Non-differentially expressed and RA-unrelated genes	CD4	CD4 molecule	920	3	4.41494	0.00635424	0.226503	0.333333	8	0	0	1	immune				0	Generic receptor		1
Non-differentially expressed and RA-unrelated genes	PRKAA1	protein kinase AMP-activated catalytic subunit alpha 1	5562	3	3.97933	0.00635424	0.251298	0.333333	8								0	Protein kinase		1
Non-differentially expressed and RA-unrelated genes	ROCK2	Rho associated coiled-coil containing protein kinase 2	9475	3	3.97933	0.00635424	0.251298	0.333333	8								0	Protein kinase
Non-differentially expressed and RA-unrelated genes	GNAQ	G protein subunit alpha q	2776	3	4.44992	0.00635424	0.224723	0.333333	8								0	G-alpha
Non-differentially expressed and RA-unrelated genes	IL4R	interleukin 4 receptor	3566	3	3.57823	0.0271177	0.279468	0.333333	6	0	0	1	immune				0	Generic receptor		1
Non-differentially expressed and RA-unrelated genes	IL6ST	interleukin 6 signal transducer	3572	3	4.38315	0.00635424	0.228147	0.333333	8	0	0	1	immune				0	Generic receptor		1
Non-differentially expressed and RA-unrelated genes	KRAS	KRAS proto-oncogene, GTPase	3845	3	4.41494	0.00635424	0.226503	0.333333	8								0	RAS - superfamily
Non-differentially expressed and RA-unrelated genes	MIR205	microRNA 205	406988	3	4.36407	0.00635424	0.229144	0.333333	8								0	RNA
Non-differentially expressed and RA-unrelated genes	NR1I2	nuclear receptor subfamily 1 group I member 2	8856	3	5.69316	0.012673	0.175649	0.333333	9	0	1	0	endocrine				0	Transcription factor
Non-differentially expressed and RA-unrelated genes	PTH1R	parathyroid hormone 1 receptor	5745	3	3.45787	0.0158274	0.289195	0.333333	7	0	1	0	endocrine				0	GPCR		1
Non-differentially expressed and RA-unrelated genes	PTPN11	protein tyrosine phosphatase, non-receptor type 11	5781	3	4.29094	0.0095187	0.233049	0.333333	8								0	Protein phosphatase		1
Non-differentially expressed and RA-unrelated genes	RARG	retinoic acid receptor gamma	5916	3	3.46741	0.00635424	0.2884	0.333333	7	0	1	0	endocrine				0	Transcription factor		1
Non-differentially expressed and RA-unrelated genes	TNFSF13B	TNF superfamily member 13b	10673	3	4.38315	0.00635424	0.228147	0.333333	8	0	0	1	immune				0	Receptor ligand		1
Non-differentially expressed and RA-unrelated genes	WNT5A	Wnt family member 5A	7474	3	3.46423	0.0095187	0.288665	0.333333	7	0	0	1	immune				0	Receptor ligand
Non-differentially expressed and RA-unrelated genes	ACE2	angiotensin I converting enzyme 2	59272	2	3.98251	0.00317965	0.251098	0.5	8								0	Generic protease
Non-differentially expressed and RA-unrelated genes	AGT	angiotensinogen	183	2	4.38633	0.00317965	0.227981	0.5	8	0	1	0	endocrine				0	Receptor ligand
Non-differentially expressed and RA-unrelated genes	AIMP1	aminoacyl tRNA synthetase complex interacting multifunctional protein 1	9255	2	3.98251	0.00317965	0.251098	0.5	8	0	0	1	immune				0	Protein
Non-differentially expressed and RA-unrelated genes	BMP2	bone morphogenetic protein 2	650	2	3.47059	0.00317965	0.288136	0.5	7	0	0	1	immune				0	Receptor ligand
Non-differentially expressed and RA-unrelated genes	C3	complement C3	718	2	3.46741	0.00634917	0.2884	0.5	7								0	Generic protease
Non-differentially expressed and RA-unrelated genes	C5	complement C5	727	2	4.46264	0.00317965	0.224083	0.5	8	0	0	1	immune				0	Generic binding protein		1
Non-differentially expressed and RA-unrelated genes	CAMK4	calcium/calmodulin dependent protein kinase IV	814	2	4.27211	0.0136054	0.234076	0.5	6								0	Protein kinase
Non-differentially expressed and RA-unrelated genes	CD74	CD74 molecule	972	2	4.41812	0.00317965	0.22634	0.5	8	0	0	1	immune				0	Generic receptor		1
Non-differentially expressed and RA-unrelated genes	CDK2	cyclin dependent kinase 2	1017	2	3.98251	0.00317965	0.251098	0.5	8								0	Protein kinase		1
Non-differentially expressed and RA-unrelated genes	CEBPA	CCAAT/enhancer binding protein alpha	1050	2	4.72019	0.00317965	0.211856	0.5	8								0	Transcription factor
Non-differentially expressed and RA-unrelated genes	CREM	cAMP responsive element modulator	1390	2	4.4372	0.00317965	0.225367	0.5	8								0	Transcription factor
Non-differentially expressed and RA-unrelated genes	NR2E1	nuclear receptor subfamily 2 group E member 1	7101	2	4.4372	0.00317965	0.225367	0.5	8	0	1	0	endocrine				0	Transcription factor
Non-differentially expressed and RA-unrelated genes	DDX58	DExD/H-box helicase 58	23586	2	3.42857	0.0136054	0.291667	0.5	5								0	Generic enzyme
Non-differentially expressed and RA-unrelated genes	DIAPH1	diaphanous related formin 1	1729	2	4.40859	0.00317965	0.22683	0.5	8								0	Generic enzyme
Non-differentially expressed and RA-unrelated genes	DVL2	dishevelled segment polarity protein 2	1856	2	4.4531	0.00317965	0.224563	0.5	8								0	Generic binding protein
Non-differentially expressed and RA-unrelated genes	EIF2B3	eukaryotic translation initiation factor 2B subunit gamma	8891	2	3.98251	0.00317965	0.251098	0.5	8								0	Regulators (GDI, GAP, GEF)
Non-differentially expressed and RA-unrelated genes	MYL4	myosin light chain 4	4635	2	3.98251	0.00317965	0.251098	0.5	8								0	Generic binding protein
Non-differentially expressed and RA-unrelated genes	NFATC2	nuclear factor of activated T-cells 2	4773	2	3.98251	0.00317965	0.251098	0.5	8								0	Transcription factor
Non-differentially expressed and RA-unrelated genes	NRF1	nuclear respiratory factor 1	4899	2	3.98251	0.00317965	0.251098	0.5	8								0	Transcription factor
Non-differentially expressed and RA-unrelated genes	SMAD1	SMAD family member 1	4086	2	3.98251	0.00317965	0.251098	0.5	8								0	Transcription factor
Non-differentially expressed and RA-unrelated genes	F2	coagulation factor II, thrombin	2147	2	4.36725	0.00317965	0.228977	0.5	8								0	Generic protease		1
Non-differentially expressed and RA-unrelated genes	FURIN	furin, paired basic amino acid cleaving enzyme	5045	2	3.41497	0.0270245	0.292829	0.5	5								0	Generic protease
Non-differentially expressed and RA-unrelated genes	NPW	neuropeptide W	283869	2	4.39456	0.0136054	0.227554	0.5	6	1	0	0	nervous				0	Receptor ligand
Non-differentially expressed and RA-unrelated genes	HLA-DRB3	major histocompatibility complex, class II, DR beta 3	3125	2	3.46741	0.00634917	0.2884	0.5	7								0	Generic receptor
Non-differentially expressed and RA-unrelated genes	TRAV24	T cell receptor alpha variable 24	28659	2	4.46264	0.00317965	0.224083	0.5	8								0	Generic receptor
Non-differentially expressed and RA-unrelated genes	KDR	kinase insert domain receptor	3791	2	4.46264	0.00317965	0.224083	0.5	8								0	Receptor with enzyme activity		1
Non-differentially expressed and RA-unrelated genes	MDM2	MDM2 proto-oncogene	4193	2	3.47059	0.00317965	0.288136	0.5	7								0	Generic enzyme
Non-differentially expressed and RA-unrelated genes	NFATC1	nuclear factor of activated T-cells 1	4772	2	4.36725	0.00317965	0.228977	0.5	8								0	Transcription factor
Non-differentially expressed and RA-unrelated genes	NR1D2	nuclear receptor subfamily 1 group D member 2	9975	2	4.41812	0.00317965	0.22634	0.5	8	0	1	0	endocrine				0	Transcription factor
Non-differentially expressed and RA-unrelated genes	NR2F1	nuclear receptor subfamily 2 group F member 1	7025	2	3.98251	0.00317965	0.251098	0.5	7	0	1	0	endocrine				0	Transcription factor
Non-differentially expressed and RA-unrelated genes	VHL	von Hippel-Lindau tumor suppressor	7428	2	4.36735	0.0136054	0.228972	0.5	6								0	Generic binding protein
Non-differentially expressed and RA-unrelated genes	PPP1CA	protein phosphatase 1 catalytic subunit alpha	5499	2	3.47059	0.00317965	0.288136	0.5	7								0	Protein phosphatase
Non-differentially expressed and RA-unrelated genes	PRKD1	protein kinase D1	5587	2	4.27211	0.0136054	0.234076	0.5	6								0	Protein kinase
Non-differentially expressed and RA-unrelated genes	SGK1	serum/glucocorticoid regulated kinase 1	6446	2	3.38776	0.0533035	0.295181	0.5	5								0	Protein kinase
