# Supplementary material for: Knowledge-Based Neuroendocrine Immunomodulation (NIM) Molecular Network Construction and Its Application
Source: Molecules. 2018 May 30;23(6):1312. doi: 10.3390/molecules23061312 (PMC6099962; doi:10.3390/molecules23061312)
Supplement: Supplementary file 1 [file molecules-23-01312-s001.zip › Table S24 Edge data of the RA-specific NIM subnetwork.xlsx]

## Sheet: Sheet1
Source gene symbol	Target gene symbol	Effect	Mechanism
AR	STK39	Activation	Transcription regulation
ATF2	SELE	Activation	Transcription regulation
BAIAP2	WASF2	Activation	Binding
BAX	HTRA2	Activation	Transport
BMPR2	MAGED1	Activation	Binding
BTK	WAS	Activation	Phosphorylation
WAS	ARPC3	Activation	Binding
WAS	PFN1	Activation	Binding
CASP3	CASP2	Activation	Cleavage
CASP3	DFFA	Inhibition	Cleavage
CASP6	LMNB2	Inhibition	Cleavage
CD4	HLA-DMA	Activation	Binding
CD4	HLA-DPA1	Activation	Binding
CD74	HLA-DPB1	Activation	Binding
CEBPB	GRN	Activation	Transcription regulation
GRN	SLPI	Activation	Binding
CREB1	CCL25	Unspecified	Transcription regulation
CREB1	CLCF1	Unspecified	Transcription regulation
CREB1	NR2E1	Unspecified	Transcription regulation
CREB1	PAQR8	Unspecified	Transcription regulation
CREB1	PPP3R1	Unspecified	Transcription regulation
CREB1	TNFSF12	Unspecified	Transcription regulation
CREB1	TNFSF9	Unspecified	Transcription regulation
CREB1	TXLNA	Unspecified	Transcription regulation
NR2E1	CBX7	Activation	Transcription regulation
NR2E1	HDAC3	Activation	Binding
PPP3R1	PPP3CC	Activation	Complex formation
TNFSF12	TNFRSF12A	Activation	receptor binding
TNFSF12	TNFRSF25	Activation	receptor binding
TNFSF9	IRAK2	Activation	Binding
CREB5	NR2C2	Activation	Transcription regulation
NR2C2	ECHS1	Activation	Transcription regulation
NR2C2	GATA1	Activation	Transcription regulation
CSF1	CSF1R	Activation	receptor binding
CTGF	GDF7	Activation	Binding
CTNNB1	CXCR6	Activation	co-regulation of transcription
CTNNB1	PAX8	Unspecified	co-regulation of transcription
PAX8	ACY1	Unspecified	Transcription regulation
PAX8	EGR1	Activation	Transcription regulation
PAX8	KCNJ15	Activation	Transcription regulation
PAX8	LRRFIP1	Activation	Transcription regulation
PAX8	MAX	Activation	Transcription regulation
PAX8	MCM4	Activation	Transcription regulation
PAX8	NCF4	Activation	Transcription regulation
PAX8	SPG7	Activation	Transcription regulation
PAX8	TMEM43	Activation	Transcription regulation
DKK1	KREMEN1	Activation	receptor binding
EIF2AK2	ILF3	Inhibition	Phosphorylation
EIF2B5	EIF2S3	Activation	Transformation
EIF4E	EIF4G3	Activation	Binding
EP300	HIST2H2AC	Unspecified	Covalent modification
EP300	NCOA6	Activation	Binding
ESR1	AAR2	Unspecified	Transcription regulation
ESR1	ABR	Inhibition	Transcription regulation
ESR1	ACAP1	Unspecified	Transcription regulation
ESR1	ACTL6A	Unspecified	Transcription regulation
ESR1	ADARB1	Unspecified	Transcription regulation
ESR1	ANK3	Activation	Transcription regulation
ESR1	ANP32B	Unspecified	Transcription regulation
ESR1	ANXA3	Inhibition	Transcription regulation
ESR1	AP1B1	Activation	Transcription regulation
ESR1	AP4B1	Activation	Transcription regulation
ESR1	ARHGEF3	Unspecified	Transcription regulation
ESR1	ARRB1	Activation	Binding
ESR1	ATF2	Activation	Transcription regulation
ESR1	ATIC	Unspecified	Transcription regulation
ESR1	BAX	Unspecified	Transcription regulation
ESR1	BMPR2	Inhibition	Transcription regulation
ESR1	BOP1	Activation	Transcription regulation
ESR1	BRMS1	Unspecified	Transcription regulation
ESR1	CASP6	Unspecified	Transcription regulation
ESR1	CD9	Inhibition	Transcription regulation
ESR1	CKB	Activation	Transcription regulation
ESR1	CLIC1	Inhibition	Transcription regulation
ESR1	COL4A3BP	Inhibition	Transcription regulation
ESR1	COPS5	Unspecified	Transcription regulation
ESR1	CR2	Activation	Transcription regulation
ESR1	CRKL	Unspecified	Transcription regulation
ESR1	CRLF3	Unspecified	Transcription regulation
ESR1	CTBP1	Unspecified	Transcription regulation
ESR1	DAAM2	Unspecified	Transcription regulation
ESR1	DNAJA1	Unspecified	Transcription regulation
ESR1	DSCR3	Unspecified	Transcription regulation
ESR1	EBAG9	Activation	Transcription regulation
ESR1	ELMSAN1	Inhibition	Transcription regulation
ESR1	EP400	Activation	Binding
ESR1	ERC1	Unspecified	Transcription regulation
ESR1	FAM110A	Inhibition	Transcription regulation
ESR1	FAM84B	Activation	Transcription regulation
ESR1	FCMR	Activation	Transcription regulation
ESR1	FNBP1	Unspecified	Transcription regulation
ESR1	GALNT4	Activation	Transcription regulation
ESR1	GINS3	Activation	Transcription regulation
ESR1	HIVEP3	Unspecified	Transcription regulation
ESR1	HSPA9	Unspecified	Transcription regulation
ESR1	IARS	Unspecified	Transcription regulation
ESR1	IER5	Unspecified	Transcription regulation
ESR1	IMPDH2	Unspecified	Transcription regulation
ESR1	JADE2	Activation	Transcription regulation
ESR1	KDR	Unspecified	Transcription regulation
ESR1	KMT2E	Activation	Transcription regulation
ESR1	LFNG	Inhibition	Transcription regulation
ESR1	LPGAT1	Unspecified	Transcription regulation
ESR1	MAF	Inhibition	Transcription regulation
ESR1	MAP1LC3A	Unspecified	Transcription regulation
ESR1	MCM7	Unspecified	Transcription regulation
ESR1	MEA1	Activation	Transcription regulation
ESR1	MTA1	Inhibition	Transcription regulation
ESR1	MTSS1	Activation	Transcription regulation
ESR1	OGFOD1	Activation	Transcription regulation
ESR1	OPRM1	Unspecified	Transcription regulation
ESR1	PABPC1	Unspecified	Transcription regulation
ESR1	PAK2	Inhibition	Transcription regulation
ESR1	PDE4B	Unspecified	Transcription regulation
ESR1	PDIA6	Unspecified	Transcription regulation
ESR1	PLOD2	Activation	Transcription regulation
ESR1	PLP2	Activation	Transcription regulation
ESR1	PLXDC1	Activation	Transcription regulation
ESR1	POLR2A	Unspecified	Transcription regulation
ESR1	PPM1K	Activation	Transcription regulation
ESR1	PREX1	Inhibition	Transcription regulation
ESR1	PRMT5	Activation	Transcription regulation
ESR1	PRMT6	Activation	Transcription regulation
ESR1	PSMD13	Unspecified	Transcription regulation
ESR1	PSMD7	Unspecified	Transcription regulation
ESR1	PUS1	Activation	Transcription regulation
ESR1	RANGAP1	Unspecified	Transcription regulation
ESR1	RFTN1	Inhibition	Transcription regulation
ESR1	ROCK2	Activation	Binding
ESR1	RPS21	Activation	Transcription regulation
ESR1	S100P	Inhibition	Transcription regulation
ESR1	SBF1	Activation	Transcription regulation
ESR1	SLC19A1	Unspecified	Transcription regulation
ESR1	SLC22A4	Unspecified	Transcription regulation
ESR1	SLC25A24	Activation	Transcription regulation
ESR1	SLC25A5	Unspecified	Transcription regulation
ESR1	SLC7A6	Activation	Transcription regulation
ESR1	SND1	Unspecified	Transcription regulation
ESR1	SOX13	Inhibition	Transcription regulation
ESR1	SUSD3	Activation	Transcription regulation
ESR1	TCN1	Activation	Transcription regulation
ESR1	TNPO1	Unspecified	Transcription regulation
ESR1	UQCR10	Unspecified	Transcription regulation
ESR1	YWHAZ	Unspecified	Transcription regulation
ESR1	ZMIZ1	Inhibition	Transcription regulation
ESR1	ZMYND8	Inhibition	Transcription regulation
KDR	HSP90B1	Activation	Binding
KDR	SH2D2A	Activation	Binding
OPRM1	CALM1	Activation	Binding
OPRM1	CALM3	Activation	Binding
PREX1	RAC2	Activation	Transformation
PSMD7	PSMA4	Activation	Complex formation
PSMD7	PSMA6	Activation	Complex formation
PSMD7	PSMB1	Activation	Complex formation
PSMD7	PSMB2	Activation	Complex formation
PSMD7	PSMB7	Activation	Complex formation
ROCK2	MYL12B	Activation	Phosphorylation
YWHAZ	BAD	Inhibition	Binding
ESR2	BCL9	Activation	Transcription regulation
ESR2	CDK2	Activation	Transcription regulation
ESR2	GAL	Activation	Transcription regulation
ESR2	GNAS	Activation	Transformation
ESR2	GSTP1	Activation	Transcription regulation
ESR2	HSPD1	Activation	Binding
ESR2	IL23A	Inhibition	co-regulation of transcription
ESR2	MLH1	Activation	Transcription regulation
ESR2	MYOF	Unspecified	Transcription regulation
ESR2	NR5A2	Unspecified	Transcription regulation
ESR2	PPP1R12B	Inhibition	Transcription regulation
ESR2	RYK	Activation	Transcription regulation
ESR2	TPM3	Inhibition	Transcription regulation
GAL	GALR2	Activation	receptor binding
GNAS	ADCY7	Activation	Binding
IL23A	ETV5	Activation	Transcription regulation
NR5A2	DHX34	Activation	Transcription regulation
NR5A2	PSMB10	Activation	Transcription regulation
ESRRA	ATP5A1	Unspecified	Transcription regulation
ESRRA	ATP5I	Activation	Transcription regulation
ESRRA	CCT7	Unspecified	Transcription regulation
ESRRA	CD6	Unspecified	Transcription regulation
ESRRA	CORO6	Unspecified	Transcription regulation
ESRRA	COX7A2	Unspecified	Transcription regulation
ESRRA	FAM102A	Unspecified	Transcription regulation
ESRRA	HMGCL	Unspecified	Transcription regulation
ESRRA	MCM3AP	Unspecified	Transcription regulation
ESRRA	MED24	Unspecified	Transcription regulation
ESRRA	MTOR	Unspecified	Transcription regulation
ESRRA	NDUFA1	Unspecified	Transcription regulation
ESRRA	NDUFA4	Unspecified	Transcription regulation
ESRRA	PDHA1	Inhibition	Transcription regulation
ESRRA	PGAP3	Activation	Transcription regulation
ESRRA	PRKAG2	Unspecified	Transcription regulation
ESRRA	TLR5	Unspecified	Transcription regulation
ESRRB	DUS3L	Activation	Transcription regulation
ESRRB	ECHDC2	Activation	Transcription regulation
ESRRB	GEMIN4	Activation	Transcription regulation
ESRRB	LAG3	Activation	Transcription regulation
ESRRG	ATP5B	Unspecified	Transcription regulation
ESRRG	ATP5C1	Unspecified	Transcription regulation
ESRRG	CLYBL	Unspecified	Transcription regulation
ESRRG	COQ7	Unspecified	Transcription regulation
ESRRG	COX6C	Unspecified	Transcription regulation
ESRRG	COX7B	Unspecified	Transcription regulation
ESRRG	COX7C	Unspecified	Transcription regulation
ESRRG	DNMT1	Activation	Transcription regulation
ESRRG	FLNB	Unspecified	Transcription regulation
ESRRG	GOT1	Unspecified	Transcription regulation
ESRRG	GOT2	Unspecified	Transcription regulation
ESRRG	OPLAH	Unspecified	Transcription regulation
ESRRG	SDHA	Unspecified	Transcription regulation
ESRRG	TIMM8B	Unspecified	Transcription regulation
F2	F5	Activation	Cleavage
FGFR1	FRS3	Activation	Phosphorylation
FLT3	SH2B3	Activation	Phosphorylation
FOXP3	CTLA4	Activation	Transcription regulation
FYN	BTK	Activation	Phosphorylation
FYN	PIK3R2	Activation	Binding
FYN	STAT1	Activation	Binding
PIK3R2	PIK3CB	Activation	Binding
STAT1	CSF1	Activation	Transcription regulation
STAT1	EIF2AK2	Activation	Transcription regulation
STAT1	IL27	Activation	Transcription regulation
STAT1	IRF1	Activation	Transcription regulation
STAT1	MMP9	Inhibition	Transcription regulation
STAT1	MYD88	Activation	Transcription regulation
STAT1	NR1H2	Unspecified	Transcription regulation
STAT1	PRF1	Activation	Transcription regulation
STAT1	SECTM1	Unspecified	Transcription regulation
STAT1	TNFSF10	Activation	Transcription regulation
STAT1	TNFSF13B	Activation	Transcription regulation
GAST	ANXA2	Activation	Binding
GATA1	CMTM2	Activation	Transcription regulation
GATA3	PTGDR2	Activation	Transcription regulation
GLI2	GAST	Inhibition	Transcription regulation
GLI2	NDP	Activation	Transcription regulation
NDP	LGR6	Unspecified	receptor binding
GLRX	HMGB1	Unspecified	Covalent modification
HMGB1	AGER	Activation	receptor binding
HMGB1	GSTO1	Activation	Transcription regulation
HMGB1	HTT	Inhibition	Binding
HMGB1	LY96	Unspecified	receptor binding
HMGB1	RAG1	Activation	Binding
GSK3B	CEBPB	Unspecified	Phosphorylation
GSK3B	CREB1	Inhibition	Phosphorylation
GSK3B	CTNNB1	Inhibition	Phosphorylation
GSK3B	ESR2	Unspecified	Phosphorylation
GSK3B	GLI2	Inhibition	Phosphorylation
GSK3B	MYC	Inhibition	Phosphorylation
GSK3B	PGR	Inhibition	Binding
GSK3B	PPP1CB	Activation	Phosphorylation
MYC	BCL2L12	Unspecified	Transcription regulation
MYC	EIF4E	Activation	Transcription regulation
MYC	GPI	Unspecified	Transcription regulation
MYC	MXD4	Inhibition	Transcription regulation
MYC	NOP2	Unspecified	Transcription regulation
MYC	PPBP	Unspecified	Transcription regulation
MYC	TCIRG1	Unspecified	Transcription regulation
PGR	AATK	Unspecified	Transcription regulation
PGR	ADA	Unspecified	Transcription regulation
PGR	AP3D1	Unspecified	Transcription regulation
PGR	BAIAP2	Unspecified	Transcription regulation
PGR	BECN1	Activation	Transcription regulation
PGR	CITED4	Unspecified	Transcription regulation
PGR	CMTM7	Unspecified	Transcription regulation
PGR	CREG1	Unspecified	Transcription regulation
PGR	DCN	Activation	Transcription regulation
PGR	DHRS3	Unspecified	Transcription regulation
PGR	DHX9	Unspecified	Transcription regulation
PGR	DKK1	Activation	Transcription regulation
PGR	DNAAF5	Unspecified	Transcription regulation
PGR	EP300	Activation	Binding
PGR	IER3	Unspecified	Transcription regulation
PGR	IRF2BP2	Unspecified	Transcription regulation
PGR	MAN1C1	Unspecified	Transcription regulation
PGR	NDST1	Unspecified	Transcription regulation
PGR	PACSIN1	Unspecified	Transcription regulation
PGR	PHF19	Unspecified	Transcription regulation
PGR	PLEKHF1	Unspecified	Transcription regulation
PGR	PRKCD	Unspecified	Transcription regulation
PGR	PRKDC	Unspecified	Transcription regulation
PGR	TNK2	Unspecified	Transcription regulation
PGR	ZNF217	Unspecified	Transcription regulation
PGR	ZNF831	Unspecified	Transcription regulation
PPP1CB	EIF2B5	Activation	Dephosphorylation
PPP1CB	MYL6	Inhibition	Dephosphorylation
PPP1CB	MYL6B	Inhibition	Dephosphorylation
GZMA	H1F0	Inhibition	Cleavage
GZMA	HIST1H1A	Inhibition	Cleavage
GZMA	HIST1H1C	Inhibition	Cleavage
GZMA	HIST1H1D	Inhibition	Cleavage
GZMA	HIST1H1E	Inhibition	Cleavage
GZMA	HIST1H1T	Inhibition	Cleavage
HIST1H1C	DFFB	Activation	Binding
HTT	SIN3A	Activation	Binding
RAG1	HMGB2	Activation	Binding
HNF4A	ADGRG1	Activation	Transcription regulation
HNF4A	CES2	Activation	Transcription regulation
HNF4A	CHMP1B	Unspecified	Transcription regulation
HNF4A	CLDN15	Activation	Transcription regulation
HNF4A	DDB1	Unspecified	Transcription regulation
HNF4A	DGAT1	Activation	Transcription regulation
HNF4A	DOLPP1	Activation	Transcription regulation
HNF4A	FBN2	Activation	Transcription regulation
HNF4A	FBP1	Unspecified	Transcription regulation
HNF4A	GLS2	Unspecified	Transcription regulation
HNF4A	MRPL27	Unspecified	Transcription regulation
HNF4A	NFATC2	Unspecified	Transcription regulation
HNF4A	OCLN	Activation	Transcription regulation
HNF4A	PEA15	Inhibition	Transcription regulation
HNF4A	RAB32	Activation	Transcription regulation
HNF4A	RANBP3	Activation	Transcription regulation
HNF4A	RNASE2	Unspecified	Transcription regulation
HNF4A	RNASE3	Unspecified	Transcription regulation
HNF4A	RPS6KA1	Activation	Transcription regulation
HNF4A	SLC23A1	Activation	Transcription regulation
HNF4A	SLC23A2	Activation	Transcription regulation
HNF4A	SLC2A4RG	Activation	Transcription regulation
HNF4A	SLC37A4	Activation	Transcription regulation
HNF4A	SLC9A3R1	Activation	Transcription regulation
HNF4A	SPECC1L	Activation	Transcription regulation
HNF4A	TAF4	Activation	Transcription regulation
HNF4A	TASP1	Activation	Transcription regulation
HNF4A	TFF3	Activation	Transcription regulation
HNF4A	UGCG	Activation	Transcription regulation
HNF4A	ZFP64	Unspecified	Transcription regulation
HNF4A	ZNF362	Activation	Transcription regulation
NFATC2	CD40LG	Unspecified	Transcription regulation
NFATC2	MEF2D	Activation	Binding
NFATC2	OR7G2	Activation	Transcription regulation
RPS6KA1	EEF2K	Inhibition	Phosphorylation
HTR1A	FGFR1	Activation	Binding
HTR2A	ARF1	Activation	Binding
IFNAR1	PTPRC	Activation	Binding
IFNAR1	TRAF2	Activation	Binding
TRAF2	MAP4K2	Activation	Binding
TRAF2	MAPK9	Activation	Binding
TRAF2	TAB1	Activation	Binding
IKBKB	MAP3K8	Activation	Phosphorylation
IL1RAP	IL1R2	Activation	Binding
IL27	IL27RA	Activation	receptor binding
IL2RB	JAK1	Activation	Binding
IL2RB	SYK	Activation	Binding
SYK	LAT	Activation	Phosphorylation
SYK	LAT2	Activation	Phosphorylation
SYK	PLCG1	Activation	Phosphorylation
INS	TCF4	Activation	Binding
KRAS	RALGDS	Activation	Binding
KRAS	RGL2	Activation	Binding
LIMK2	DSTN	Inhibition	Phosphorylation
MAPK1	PARP1	Activation	Phosphorylation
MAPK1	TGIF1	Activation	Phosphorylation
MIR205	CKLF	Inhibition	miRNA binding
NCR3	CD247	Activation	Binding
NR0B2	ACLY	Inhibition	Transcription regulation
NR0B2	COPS7A	Unspecified	Transcription regulation
NR0B2	KAT2A	Unspecified	Transcription regulation
NR0B2	MAPK7	Unspecified	Transcription regulation
NR1H2	C19orf38	Unspecified	Transcription regulation
NR1H2	NDRG1	Unspecified	Transcription regulation
NR1H3	PMP22	Inhibition	Transcription regulation
NR1H3	RAB24	Unspecified	Transcription regulation
NR1H4	ACTG1	Unspecified	Transcription regulation
NR1H4	ATG10	Unspecified	Transcription regulation
NR1H4	CAPRIN1	Unspecified	Transcription regulation
NR1H4	CKS2	Unspecified	Transcription regulation
NR1H4	HIC2	Unspecified	Transcription regulation
NR1H4	KLF12	Unspecified	Transcription regulation
NR1H4	KRAS	Activation	Transcription regulation
NR1H4	NDRG2	Activation	Transcription regulation
NR1H4	ORM2	Activation	Transcription regulation
NR1H4	PPP2CB	Inhibition	Transcription regulation
NR1H4	SLC25A3	Unspecified	Transcription regulation
NR1H4	SUMO3	Unspecified	Transcription regulation
NR1H4	TCEA2	Activation	Transcription regulation
NR1H4	TLR3	Unspecified	Transcription regulation
PPP2CB	PRKCH	Inhibition	Dephosphorylation
PPP2CB	PRKCQ	Inhibition	Dephosphorylation
TLR3	TICAM1	Activation	Binding
NR1I2	CFL1	Unspecified	Transcription regulation
NR1I2	TGIF2	Unspecified	Transcription regulation
NR1I3	CASP3	Unspecified	Transcription regulation
NR4A2	GCH1	Activation	Transcription regulation
NR4A2	GTF2B	Inhibition	Binding
NR4A2	VHL	Inhibition	Binding
NR5A1	ADCY4	Inhibition	Transcription regulation
NR5A1	NPC1	Activation	Transcription regulation
PCBP1	FAM3C	Inhibition	Binding
PRKCD	CD74	Activation	Phosphorylation
PRKCD	CYTH1	Activation	Phosphorylation
PRKDC	PGRMC2	Unspecified	Phosphorylation
PLCG1	PTPN1	Activation	Binding
PPARA	ALDH3A2	Activation	Transcription regulation
PPARA	AMACR	Inhibition	Transcription regulation
PPARA	CRBN	Inhibition	Transcription regulation
PPARA	DHRS1	Inhibition	Transcription regulation
PPARA	GAPDH	Unspecified	Transcription regulation
PPARA	GPAT3	Activation	Transcription regulation
PPARA	GRB10	Activation	Transcription regulation
PPARA	LPIN1	Activation	Transcription regulation
PPARA	PAK4	Activation	Transcription regulation
PPARA	SLC7A2	Inhibition	Transcription regulation
PPARA	ST6GAL1	Inhibition	Transcription regulation
PPARA	TNFRSF21	Activation	Transcription regulation
PPARA	TP53INP1	Inhibition	Transcription regulation
PPARA	UVRAG	Inhibition	Transcription regulation
PPARD	BCL9L	Unspecified	Transcription regulation
PPARD	CLEC16A	Unspecified	Transcription regulation
PPARD	ECH1	Unspecified	Transcription regulation
PPARD	ITPR3	Activation	Transcription regulation
PPARD	MDM1	Unspecified	Transcription regulation
PPARD	NFATC3	Unspecified	Transcription regulation
PPARD	NUDT9	Unspecified	Transcription regulation
PPARD	PHKB	Unspecified	Transcription regulation
PPARD	TMTC3	Unspecified	Transcription regulation
PPARG	ADSS	Unspecified	Transcription regulation
PPARG	AGPAT2	Unspecified	Transcription regulation
PPARG	ANXA1	Activation	Transcription regulation
PPARG	AR	Unspecified	Transcription regulation
PPARG	CDKN1C	Unspecified	Transcription regulation
PPARG	COPS7B	Unspecified	Transcription regulation
PPARG	CX3CR1	Activation	Transcription regulation
PPARG	F2	Inhibition	Transcription regulation
PPARG	FADS1	Activation	Transcription regulation
PPARG	GHITM	Activation	Transcription regulation
PPARG	HK2	Activation	Transcription regulation
PPARG	HP	Activation	Transcription regulation
PPARG	KLF10	Activation	Transcription regulation
PPARG	MAPK1	Inhibition	Binding
PPARG	MAPK12	Inhibition	Binding
PPARG	MIR205	Activation	Transcription regulation
PPARG	PDHB	Unspecified	Transcription regulation
PPARG	RBL2	Unspecified	Transcription regulation
PPARG	RBP7	Activation	Transcription regulation
PPARG	UBE2I	Inhibition	Transcription regulation
PPARG	VASH1	Unspecified	Transcription regulation
PRF1	GZMA	Activation	Transport
RARA	GATA2	Activation	Binding
RARA	GATA3	Inhibition	Transcription regulation
RARA	LILRA5	Unspecified	Transcription regulation
RARA	TRIM25	Unspecified	Transcription regulation
RARG	DDIT3	Activation	Transcription regulation
RARG	NELL2	Unspecified	Transcription regulation
RARG	TSHZ1	Activation	Transcription regulation
RBX1	IFNAR1	Inhibition	Ubiquitination
RBX1	RORA	Inhibition	Ubiquitination
RBX1	UBB	Activation	Binding
RORA	ARG1	Inhibition	Transcription regulation
RORA	AXIN1	Inhibition	Transcription regulation
RORA	CRY1	Activation	Transcription regulation
RORA	HDAC1	Activation	Binding
RORA	LIMK2	Unspecified	Transcription regulation
RORA	THRA	Activation	Binding
UBB	CD4	Inhibition	Binding
UBB	ESRRA	Inhibition	Binding
UBB	ESRRB	Inhibition	Binding
UBB	ESRRG	Inhibition	Binding
UBB	FLT3	Inhibition	Binding
UBB	GHR	Inhibition	Binding
UBB	HTR2A	Inhibition	Binding
UBB	IKBKG	Activation	Binding
UBB	IL10RA	Inhibition	Binding
UBB	IL17RA	Activation	Binding
UBB	IL1RAP	Inhibition	Binding
UBB	NR1I2	Inhibition	Binding
UBB	NR4A2	Inhibition	Binding
UBB	NR5A1	Inhibition	Binding
UBB	RARA	Inhibition	Binding
UBB	RXRA	Inhibition	Binding
UBB	THRB	Inhibition	Binding
THRA	ATP2A2	Unspecified	Transcription regulation
THRA	AURKB	Activation	Binding
THRA	AXIN2	Unspecified	co-regulation of transcription
THRA	CA4	Activation	Transcription regulation
THRA	GAS6	Activation	Transcription regulation
THRA	GBP4	Unspecified	Transcription regulation
THRA	HGS	Activation	Transcription regulation
THRA	SF3A2	Inhibition	Transcription regulation
THRA	SLC2A5	Activation	Transcription regulation
THRA	TAF6L	Inhibition	Transcription regulation
THRA	VNN1	Unspecified	Transcription regulation
RXRA	ALDH9A1	Activation	Transcription regulation
RXRA	B3GNT2	Unspecified	Transcription regulation
RXRA	BTG2	Activation	Transcription regulation
RXRA	CPT2	Activation	Transcription regulation
RXRA	CSTA	Unspecified	Transcription regulation
RXRA	DBI	Activation	Transcription regulation
RXRA	EEF2	Unspecified	Transcription regulation
RXRA	FLOT1	Activation	Transcription regulation
RXRA	HADH	Activation	Transcription regulation
RXRA	INSIG1	Activation	Transcription regulation
RXRA	KDM1A	Unspecified	Transcription regulation
RXRA	KLF11	Activation	Transcription regulation
RXRA	MAP2K1	Unspecified	Transcription regulation
RXRA	OLFM4	Activation	Transcription regulation
RXRA	PADI4	Unspecified	Transcription regulation
RXRA	PDK2	Unspecified	Transcription regulation
RXRA	PDK3	Unspecified	Transcription regulation
RXRA	PLIN2	Activation	Transcription regulation
RXRA	SCARB1	Activation	Transcription regulation
RXRA	STMN1	Unspecified	Transcription regulation
RXRA	TSPO	Inhibition	Transcription regulation
RXRA	TXN	Activation	Transcription regulation
SECTM1	CD7	Activation	receptor binding
SF3A3	NR1I3	Inhibition	Binding
SMAD3	ANAPC1	Activation	Binding
SMAD3	ANAPC5	Activation	Binding
SMAD3	ATF3	Activation	Transcription regulation
SMAD3	CEACAM6	Activation	Transcription regulation
SMAD3	RUNX3	Activation	Binding
SMAD3	SRF	Activation	Binding
SMARCA4	CXCR3	Activation	co-regulation of transcription
SMARCA4	ESR1	Activation	Binding
SMARCA4	HNF4A	Activation	co-regulation of transcription
SMARCA4	HTR1A	Inhibition	co-regulation of transcription
SMARCA4	INS	Unspecified	co-regulation of transcription
SMARCA4	NR1H4	Activation	Binding
SMARCA4	PPARG	Activation	co-regulation of transcription
SP1	ETS1	Activation	Transcription regulation
SP1	HDC	Activation	Transcription regulation
SP1	IL21R	Activation	Transcription regulation
SP1	IL2RB	Activation	Transcription regulation
SP1	RETN	Activation	Transcription regulation
SP1	VCAN	Activation	Transcription regulation
SRC	ABL1	Activation	Phosphorylation
SRC	AP2B1	Activation	Binding
SRC	CDC42	Activation	Phosphorylation
SRC	RAPGEF1	Activation	Phosphorylation
TNFSF10	CASP8	Activation	Binding
TNFSF10	FADD	Activation	Binding
TNFSF10	TNFRSF14	Unspecified	receptor binding
TAF15	VDR	Activation	Binding
VDR	ABCA1	Activation	Transcription regulation
VDR	ABCB1	Activation	Transcription regulation
VDR	BHLHE40	Activation	Transcription regulation
VDR	CA2	Activation	Transcription regulation
VDR	CACNA1C	Unspecified	Transcription regulation
VDR	CAMP	Activation	Transcription regulation
VDR	CBS	Activation	Transcription regulation
VDR	CCNC	Unspecified	Transcription regulation
VDR	CCR10	Activation	Transcription regulation
VDR	CDKN1B	Activation	Transcription regulation
VDR	CTGF	Unspecified	Transcription regulation
VDR	DDX5	Activation	Transcription regulation
VDR	ENPP3	Unspecified	Transcription regulation
VDR	FASLG	Inhibition	Transcription regulation
VDR	FOXP3	Activation	Transcription regulation
VDR	HLA-DRB4	Unspecified	Transcription regulation
VDR	HSP90AB1	Inhibition	Transcription regulation
VDR	IKBKB	Inhibition	Binding
VDR	LEF1	Activation	Binding
VDR	LRRC8A	Activation	Transcription regulation
VDR	NR0B2	Inhibition	Transcription regulation
VDR	NR1H3	Inhibition	Binding
VDR	ORM1	Activation	Transcription regulation
VDR	PPARA	Inhibition	Binding
VDR	PPARD	Activation	Transcription regulation
VDR	RARG	Inhibition	Binding
VDR	SLC11A1	Activation	Transcription regulation
VDR	SLC4A7	Activation	Transcription regulation
VDR	SMAD3	Inhibition	Binding
VDR	SMAD7	Inhibition	Transcription regulation
VDR	SP1	Activation	Binding
VDR	SRC	Activation	Binding
VDR	SULT2B1	Activation	Transcription regulation
VDR	TBP	Unspecified	Transcription regulation
VDR	TGFBR1	Activation	Transcription regulation
VDR	TGFBR2	Activation	Transcription regulation
VDR	THBD	Activation	Transcription regulation
VDR	THBS1	Inhibition	Transcription regulation
VDR	TLR2	Inhibition	Transcription regulation
VDR	TPT1	Unspecified	Transcription regulation
VDR	ZFP36	Activation	Transcription regulation
TGFBR1	PPP2R2A	Activation	Binding
TGFBR1	PPP2R5A	Activation	Binding
TGFBR1	PTPA	Activation	Binding
TGFBR2	SHC1	Activation	Binding
THBS1	ITGA4	Activation	receptor binding
THBS1	ITGB1	Activation	receptor binding
THRB	ACTB	Unspecified	Transcription regulation
THRB	COMT	Unspecified	Transcription regulation
THRB	CRELD2	Activation	Transcription regulation
THRB	FAAP100	Unspecified	Transcription regulation
THRB	FASN	Activation	Transcription regulation
THRB	FBXO21	Unspecified	Transcription regulation
THRB	GNB1	Unspecified	Transcription regulation
THRB	KLF2	Inhibition	Transcription regulation
THRB	PIAS3	Activation	Transcription regulation
THRB	SLC25A45	Activation	Transcription regulation
THRB	TOR1A	Unspecified	Transcription regulation
