# Supplementary material for: Knowledge-Based Neuroendocrine Immunomodulation (NIM) Molecular Network Construction and Its Application
Source: Molecules. 2018 May 30;23(6):1312. doi: 10.3390/molecules23061312 (PMC6099962; doi:10.3390/molecules23061312)
Supplement: Supplementary file 1 [file molecules-23-01312-s001.zip › Table S25 Edge data of the AD-specific NIM subnetwork.xlsx]

## Sheet: Sheet1
Source gene symbol	Target gene symbol	Effect	Mechanism
ACE2	GHRL	Unspecified	Cleavage
ADORA2A	CYTH2	Activation	Binding
ADORA2A	TSNAX	Activation	Binding
AGT	PRCP	Inhibition	Binding
AIMP1	RARS	Activation	Binding
ANXA1	FPR1	Activation	receptor binding
BMP2	ACVR2B	Activation	receptor binding
C3	C5	Activation	Binding
C5	C5AR1	Activation	receptor binding
CAMK4	HDAC4	Inhibition	Phosphorylation
CASP3	ACIN1	Activation	Cleavage
CASP3	SSB	Inhibition	Cleavage
CCNC	GTF2E2	Activation	Binding
CCNC	POLR2B	Activation	Binding
CCNC	POLR2K	Activation	Binding
CD4	HLA-DOA	Activation	Binding
CD4	HLA-DOB	Activation	Binding
CD74	CD1D	Activation	Binding
CDC42	ARPC2	Activation	Binding
CDC42	ARPC3	Activation	Binding
CDC42	MAP3K11	Activation	Binding
CDC42	WAS	Activation	Binding
CDK1	CETN2	Unspecified	Phosphorylation
CDK2	ELF4	Inhibition	Phosphorylation
CEBPA	NF1	Activation	Transcription regulation
CEBPB	GRN	Activation	Transcription regulation
CREB1	CREM	Activation	Transcription regulation
CREB1	FLT3	Unspecified	Transcription regulation
CREB1	NR2E1	Unspecified	Transcription regulation
CREB1	PDYN	Activation	Transcription regulation
CREB1	TXLNA	Unspecified	Transcription regulation
CREM	CD68	Activation	Transcription regulation
FLT3	FGR	Activation	Binding
NR2E1	CBX7	Activation	Transcription regulation
PDYN	OPRL1	Activation	receptor binding
TXLNA	SNX4	Activation	Binding
CREBBP	CMTM2	Activation	co-regulation of transcription
CSF1	CSF1R	Activation	receptor binding
CXCR5	GNG11	Activation	Binding
GNG11	GRK2	Activation	Binding
GNG11	PIK3CG	Activation	Binding
GNG11	PLCB2	Activation	Binding
DDX58	MAVS	Activation	Binding
DIAPH1	PFN1	Activation	Binding
DVL2	FRAT1	Activation	Binding
EIF2B3	METAP2	Activation	Transformation
EP300	HIST2H2AC	Unspecified	Covalent modification
EP300	PNPLA8	Activation	co-regulation of transcription
EPOR	GRAP	Activation	Binding
ESR1	ABR	Inhibition	Transcription regulation
ESR1	ACE2	Activation	Transcription regulation
ESR1	ACTL6A	Unspecified	Transcription regulation
ESR1	ACTN1	Unspecified	Transcription regulation
ESR1	ACTN4	Unspecified	Transcription regulation
ESR1	AIMP1	Activation	Transcription regulation
ESR1	AP1B1	Activation	Transcription regulation
ESR1	BANP	Unspecified	Transcription regulation
ESR1	BASP1	Unspecified	Transcription regulation
ESR1	BLM	Activation	Transcription regulation
ESR1	BTF3	Unspecified	Transcription regulation
ESR1	C14orf159	Inhibition	Transcription regulation
ESR1	C1QBP	Unspecified	Transcription regulation
ESR1	C20orf24	Activation	Transcription regulation
ESR1	C5AR2	Activation	Transcription regulation
ESR1	CACNA1E	Unspecified	Transcription regulation
ESR1	CAMK2G	Inhibition	Transcription regulation
ESR1	CAPNS1	Unspecified	Transcription regulation
ESR1	CASP4	Inhibition	Transcription regulation
ESR1	CCDC34	Unspecified	Transcription regulation
ESR1	CDK2	Activation	Transcription regulation
ESR1	CERS2	Inhibition	Transcription regulation
ESR1	CMSS1	Activation	Transcription regulation
ESR1	COMMD3	Unspecified	Transcription regulation
ESR1	COPS3	Unspecified	Transcription regulation
ESR1	CORO2A	Inhibition	Transcription regulation
ESR1	CRISPLD2	Unspecified	Transcription regulation
ESR1	CSE1L	Unspecified	Transcription regulation
ESR1	CUEDC1	Unspecified	Transcription regulation
ESR1	DAAM2	Unspecified	Transcription regulation
ESR1	DARS	Unspecified	Transcription regulation
ESR1	DDX17	Unspecified	Transcription regulation
ESR1	DEK	Activation	Transcription regulation
ESR1	DICER1	Unspecified	Transcription regulation
ESR1	DLD	Unspecified	Transcription regulation
ESR1	DNAJA1	Unspecified	Transcription regulation
ESR1	DSCR3	Unspecified	Transcription regulation
ESR1	DYNLT3	Activation	Transcription regulation
ESR1	EBAG9	Activation	Transcription regulation
ESR1	EEF1A1	Unspecified	Transcription regulation
ESR1	EEF1B2	Unspecified	Transcription regulation
ESR1	EEF1E1	Unspecified	Transcription regulation
ESR1	EEF1G	Unspecified	Transcription regulation
ESR1	EIF2B3	Activation	Transcription regulation
ESR1	EIF3M	Unspecified	Transcription regulation
ESR1	EML3	Unspecified	Transcription regulation
ESR1	ESD	Unspecified	Transcription regulation
ESR1	FNBP1	Unspecified	Transcription regulation
ESR1	GDI1	Unspecified	Transcription regulation
ESR1	GLA	Activation	Transcription regulation
ESR1	GPER1	Unspecified	Transcription regulation
ESR1	GTF2A2	Inhibition	Transcription regulation
ESR1	HNRNPH2	Activation	Transcription regulation
ESR1	HSPH1	Unspecified	Transcription regulation
ESR1	ITGA5	Unspecified	Transcription regulation
ESR1	ITPK1	Unspecified	Transcription regulation
ESR1	KCNK6	Activation	Transcription regulation
ESR1	KCTD21	Inhibition	Transcription regulation
ESR1	KMT2E	Activation	Transcription regulation
ESR1	MAD2L1	Activation	Transcription regulation
ESR1	MAP1LC3A	Unspecified	Transcription regulation
ESR1	MBD6	Activation	Transcription regulation
ESR1	MCM7	Unspecified	Transcription regulation
ESR1	MIDN	Inhibition	Transcription regulation
ESR1	MOCS2	Unspecified	Transcription regulation
ESR1	MTMR3	Inhibition	Transcription regulation
ESR1	MYL4	Inhibition	Transcription regulation
ESR1	NDC80	Unspecified	Transcription regulation
ESR1	NEDD8	Unspecified	Transcription regulation
ESR1	NFATC2	Activation	Transcription regulation
ESR1	NPEPL1	Inhibition	Transcription regulation
ESR1	NRF1	Activation	Transcription regulation
ESR1	NSMCE2	Inhibition	Transcription regulation
ESR1	OGFOD1	Activation	Transcription regulation
ESR1	OPRM1	Unspecified	Transcription regulation
ESR1	ORMDL3	Activation	Transcription regulation
ESR1	OSBPL5	Activation	Transcription regulation
ESR1	P2RX7	Unspecified	Transcription regulation
ESR1	P4HB	Unspecified	Transcription regulation
ESR1	PAM16	Unspecified	Transcription regulation
ESR1	PCMT1	Unspecified	Transcription regulation
ESR1	PDIK1L	Unspecified	Transcription regulation
ESR1	PDXK	Unspecified	Transcription regulation
ESR1	PGLS	Inhibition	Transcription regulation
ESR1	PNRC2	Unspecified	Transcription regulation
ESR1	POLR2A	Unspecified	Transcription regulation
ESR1	PPIH	Unspecified	Transcription regulation
ESR1	PPM1K	Activation	Transcription regulation
ESR1	PRDM2	Activation	Transcription regulation
ESR1	PRDX4	Unspecified	Transcription regulation
ESR1	PREX1	Inhibition	Transcription regulation
ESR1	PRKAA1	Inhibition	Transcription regulation
ESR1	PSMC6	Unspecified	Transcription regulation
ESR1	PSMD14	Unspecified	Transcription regulation
ESR1	PTAFR	Unspecified	Transcription regulation
ESR1	PTPA	Unspecified	Transcription regulation
ESR1	PTTG1IP	Activation	Transcription regulation
ESR1	RAD51D	Unspecified	Transcription regulation
ESR1	RAPGEFL1	Activation	Transcription regulation
ESR1	RBCK1	Activation	Transcription regulation
ESR1	RNF14	Unspecified	Transcription regulation
ESR1	ROCK2	Activation	Binding
ESR1	RPLP0	Unspecified	Transcription regulation
ESR1	RPS14	Unspecified	Transcription regulation
ESR1	RPS21	Activation	Transcription regulation
ESR1	RRN3	Unspecified	Transcription regulation
ESR1	RTN1	Unspecified	Transcription regulation
ESR1	S100A10	Unspecified	Transcription regulation
ESR1	SBF1	Activation	Transcription regulation
ESR1	SBNO2	Unspecified	Transcription regulation
ESR1	SERPINB9	Activation	Transcription regulation
ESR1	SFXN5	Activation	Transcription regulation
ESR1	SLC22A4	Unspecified	Transcription regulation
ESR1	SMAD1	Inhibition	Binding
ESR1	SMCR5	Unspecified	Transcription regulation
ESR1	SSR3	Activation	Transcription regulation
ESR1	TGFBI	Inhibition	Transcription regulation
ESR1	TLR8	Activation	Transcription regulation
ESR1	TMEM106C	Inhibition	Transcription regulation
ESR1	TPM2	Unspecified	Transcription regulation
ESR1	TRIM21	Activation	Transcription regulation
ESR1	TTF1	Activation	Transcription regulation
ESR1	TYMP	Unspecified	Transcription regulation
ESR1	UBA1	Unspecified	Transcription regulation
ESR1	UBE2T	Activation	Transcription regulation
ESR1	UGP2	Inhibition	Transcription regulation
ESR1	VPS13B	Inhibition	Transcription regulation
ESR1	WDR75	Activation	Transcription regulation
ESR1	YIF1B	Unspecified	Transcription regulation
ESR1	ZMYND11	Inhibition	Transcription regulation
MYL4	MYH9	Activation	Binding
NFATC2	OR51S1	Activation	Transcription regulation
NRF1	COX5B	Activation	Transcription regulation
OPRM1	CALM2	Activation	Binding
OPRM1	GNAI3	Activation	Transformation
PREX1	RAC2	Activation	Transformation
PRKAA1	CRTC2	Inhibition	Phosphorylation
PRKAA1	TSC2	Activation	Phosphorylation
PSMD14	PSMA2	Activation	Complex formation
PSMD14	PSMA3	Activation	Complex formation
PSMD14	PSMA4	Activation	Complex formation
PSMD14	PSMA6	Activation	Complex formation
PSMD14	PSMB1	Activation	Complex formation
PSMD14	PSMB3	Activation	Complex formation
PSMD14	PSMB7	Activation	Complex formation
ROCK2	MSN	Activation	Phosphorylation
ROCK2	MYL12B	Activation	Phosphorylation
SMAD1	ID3	Activation	Transcription regulation
ESR2	ANXA11	Inhibition	Binding
ESR2	CRYZ	Activation	Transcription regulation
ESR2	CUX1	Unspecified	Transcription regulation
ESR2	FBXO38	Inhibition	Transcription regulation
ESR2	GSTP1	Activation	Transcription regulation
ESR2	HAVCR2	Activation	Transcription regulation
ESR2	HSPD1	Activation	Binding
ESR2	MYB	Inhibition	Transcription regulation
ESR2	NBPF1	Inhibition	Transcription regulation
ESR2	PPTC7	Activation	Transcription regulation
ESR2	PTPRO	Inhibition	Transcription regulation
ESR2	RNF19A	Activation	Transcription regulation
ESR2	SESN3	Activation	Transcription regulation
ESR2	SGK3	Activation	Transcription regulation
ESR2	SLC2A3	Unspecified	Transcription regulation
ESR2	TAF8	Activation	Transcription regulation
ESR2	TBC1D20	Inhibition	Transcription regulation
ESR2	TNS3	Inhibition	Transcription regulation
ESRRA	ATP5D	Activation	Transcription regulation
ESRRA	ATP5I	Activation	Transcription regulation
ESRRA	CLEC7A	Unspecified	Transcription regulation
ESRRA	COX7A2	Unspecified	Transcription regulation
ESRRA	CSNK1D	Unspecified	Transcription regulation
ESRRA	FRAT2	Unspecified	Transcription regulation
ESRRA	FUK	Unspecified	Transcription regulation
ESRRA	GABPB2	Unspecified	Transcription regulation
ESRRA	ITGAX	Unspecified	Transcription regulation
ESRRA	MED24	Unspecified	Transcription regulation
ESRRA	MINOS1	Unspecified	Transcription regulation
ESRRA	NDUFA1	Unspecified	Transcription regulation
ESRRA	NDUFA4	Unspecified	Transcription regulation
ESRRA	PDCD7	Unspecified	Transcription regulation
ESRRA	PLOD3	Unspecified	Transcription regulation
ESRRA	SEC11A	Unspecified	Transcription regulation
ESRRA	SMARCE1	Unspecified	Transcription regulation
ESRRA	SUCLG1	Activation	Transcription regulation
ESRRA	TACC3	Unspecified	Transcription regulation
ESRRA	TLR5	Unspecified	Transcription regulation
ESRRA	UPP1	Activation	Transcription regulation
ESRRA	UQCRC2	Unspecified	Transcription regulation
ESRRA	ZNF189	Unspecified	Transcription regulation
ESRRB	DNAJA2	Activation	Transcription regulation
ESRRB	EED	Activation	Transcription regulation
ESRRB	GNL3L	Activation	Transcription regulation
ESRRB	PEX2	Inhibition	Transcription regulation
ESRRB	SLC6A6	Activation	Transcription regulation
ESRRG	ATP5B	Unspecified	Transcription regulation
ESRRG	ATP5C1	Unspecified	Transcription regulation
ESRRG	COX6C	Unspecified	Transcription regulation
ESRRG	COX7B	Unspecified	Transcription regulation
ESRRG	COX7C	Unspecified	Transcription regulation
ESRRG	NDUFA8	Unspecified	Transcription regulation
ESRRG	NDUFA9	Unspecified	Transcription regulation
ESRRG	OGDH	Activation	Transcription regulation
ESRRG	OPLAH	Unspecified	Transcription regulation
ESRRG	PDCL3	Unspecified	Transcription regulation
ESRRG	RABEP1	Unspecified	Transcription regulation
F2	F5	Activation	Cleavage
FURIN	NPW	Unspecified	Cleavage
NPW	P2RY13	Activation	Binding
FZD2	DVL3	Activation	Binding
GNAI3	ADCY7	Inhibition	Binding
GNAQ	ARHGEF1	Activation	Binding
GNAQ	ARHGEF11	Activation	Binding
GZMA	HIST2H2BE	Inhibition	Cleavage
GZMA	HMGB2	Inhibition	Cleavage
GZMA	SET	Inhibition	Cleavage
HDAC2	HIST1H4C	Unspecified	Deacetylation
HLA-DRB3	TRAV24	Activation	Binding
TRAV24	CD3D	Activation	Complex formation
HMGB1	AGER	Activation	receptor binding
HMGB1	APEX1	Activation	Binding
HMGB1	FCER1A	Unspecified	Transcription regulation
HMGB1	LY96	Unspecified	receptor binding
HMGB1	POLB	Inhibition	Binding
HMGB1	SPI1	Activation	Binding
SPI1	CSF3R	Activation	Transcription regulation
SPI1	METRNL	Unspecified	Transcription regulation
SPI1	P2RY10	Unspecified	Transcription regulation
SPI1	PPBP	Activation	Transcription regulation
HNF4A	ACAT2	Activation	Transcription regulation
HNF4A	ADGRG1	Activation	Transcription regulation
HNF4A	AK2	Activation	Transcription regulation
HNF4A	AKR1D1	Activation	Transcription regulation
HNF4A	CANX	Activation	Transcription regulation
HNF4A	CFLAR	Activation	Transcription regulation
HNF4A	CIDEB	Activation	Transcription regulation
HNF4A	CYB5R3	Activation	Transcription regulation
HNF4A	DGAT1	Activation	Transcription regulation
HNF4A	DIDO1	Activation	Transcription regulation
HNF4A	DNAJC25-GNG10	Activation	Transcription regulation
HNF4A	EXOC7	Activation	Transcription regulation
HNF4A	HAL	Unspecified	Transcription regulation
HNF4A	HGD	Activation	Transcription regulation
HNF4A	IQSEC1	Activation	Transcription regulation
HNF4A	MAP3K5	Activation	Transcription regulation
HNF4A	MIR889	Activation	Transcription regulation
HNF4A	MRPL24	Unspecified	Transcription regulation
HNF4A	MRPL51	Unspecified	Transcription regulation
HNF4A	MRPS28	Unspecified	Transcription regulation
HNF4A	MRPS7	Unspecified	Transcription regulation
HNF4A	MVP	Activation	Transcription regulation
HNF4A	PTP4A1	Activation	Transcription regulation
HNF4A	RABGAP1L	Unspecified	Transcription regulation
HNF4A	RANBP3	Activation	Transcription regulation
HNF4A	SERPINA1	Activation	Transcription regulation
HNF4A	STIM1	Inhibition	Transcription regulation
HNF4A	TAF7	Activation	Binding
HNF4A	TBC1D14	Activation	Transcription regulation
HNF4A	TCEAL8	Activation	Transcription regulation
HNF4A	TKT	Inhibition	Transcription regulation
HNF4A	TSPAN3	Activation	Transcription regulation
HNF4A	VPS18	Activation	Transcription regulation
HTR2A	ARF1	Activation	Binding
HTR2A	SNX27	Activation	Binding
HTT	DCTN1	Activation	Binding
HTT	DLG4	Inhibition	Binding
HTT	PSMC2	Inhibition	Binding
IGF2	IGF2R	Activation	receptor binding
IKBKB	NFKBIB	Inhibition	Phosphorylation
IL10	IL10RB	Activation	receptor binding
IL4R	FES	Activation	Binding
IL4R	TYK2	Activation	Binding
IL6ST	FER	Activation	Binding
IL6ST	HCK	Activation	Binding
IRF1	IL7	Activation	Transcription regulation
IRF7	TAP2	Activation	Transcription regulation
JUND	CXCL16	Activation	Transcription regulation
KDR	SH2D2A	Activation	Binding
KRAS	RASSF1	Activation	Binding
KRAS	RGL2	Activation	Binding
MAPK1	MKNK1	Activation	Phosphorylation
MAPK1	MKNK2	Activation	Phosphorylation
MAPK1	RPS6KA4	Activation	Phosphorylation
MDM2	NUMB	Inhibition	Ubiquitination
MIF	PRDX1	Inhibition	Binding
MIR205	CKLF	Inhibition	miRNA binding
MIR205	CMTM4	Inhibition	miRNA binding
MYC	MNT	Unspecified	Transcription regulation
MYC	NME1-NME2	Activation	Transcription regulation
MYC	RHOG	Unspecified	Transcription regulation
MYC	TCIRG1	Unspecified	Transcription regulation
NFATC1	RCAN1	Activation	Transcription regulation
NLRP3	CARD8	Activation	Binding
NLRP3	PYCARD	Activation	Binding
NR0B2	COPS7A	Unspecified	Transcription regulation
NR0B2	ESRRG	Inhibition	Binding
NR0B2	GGPS1	Inhibition	Transcription regulation
NR0B2	IDI1	Inhibition	Transcription regulation
NR0B2	JUND	Inhibition	Binding
NR0B2	MAPK7	Unspecified	Transcription regulation
NR0B2	SCAP	Inhibition	Transcription regulation
NR0B2	TRAF6	Inhibition	Binding
TRAF6	IKBKG	Activation	Ubiquitination
TRAF6	IL17RA	Activation	Ubiquitination
TRAF6	IRAK1	Activation	Ubiquitination
TRAF6	IRF7	Activation	Ubiquitination
TRAF6	SQSTM1	Activation	Binding
NR1D2	KAT5	Activation	Binding
NR1H3	AKR1C4	Activation	Transcription regulation
NR1H3	CSAD	Unspecified	Transcription regulation
NR1H3	EMG1	Unspecified	Transcription regulation
NR1H3	EMILIN2	Unspecified	Transcription regulation
NR1H3	PSME1	Unspecified	Transcription regulation
NR1H3	RAB24	Unspecified	Transcription regulation
NR1H4	ATG2A	Unspecified	Transcription regulation
NR1H4	BCCIP	Unspecified	Transcription regulation
NR1H4	C2	Unspecified	Transcription regulation
NR1H4	CKS2	Unspecified	Transcription regulation
NR1H4	CNNM3	Unspecified	Transcription regulation
NR1H4	HIPK2	Unspecified	Transcription regulation
NR1H4	HS6ST1	Activation	Transcription regulation
NR1H4	KRAS	Activation	Transcription regulation
NR1H4	LILRB3	Activation	Transcription regulation
NR1H4	NR1D2	Unspecified	Transcription regulation
NR1H4	SLC9A8	Unspecified	Transcription regulation
NR1H4	UGDH	Unspecified	Transcription regulation
NR1H4	VKORC1	Unspecified	Transcription regulation
NR1I2	CFL1	Unspecified	Transcription regulation
NR1I2	NLRP3	Activation	Transcription regulation
NR2C2	BLZF1	Unspecified	Transcription regulation
NR2F1	PGS1	Activation	Transcription regulation
NR3C2	ERGIC1	Unspecified	Transcription regulation
NR3C2	PTPN1	Unspecified	Transcription regulation
NR3C2	TSC22D3	Activation	Transcription regulation
NR3C2	ZMYND8	Unspecified	Transcription regulation
NR4A1	PRMT1	Inhibition	Binding
NR4A1	RNF7	Inhibition	Transcription regulation
NR4A1	STAT2	Activation	Binding
NR4A1	TCL1A	Inhibition	Transcription regulation
STAT2	ADAR	Activation	Transcription regulation
STAT2	EIF2AK2	Activation	Transcription regulation
STAT2	IRF9	Activation	Binding
STAT2	PNPT1	Activation	Transcription regulation
STAT2	TAP1	Activation	Transcription regulation
NR4A2	GTF2B	Inhibition	Binding
NR4A2	TOP2B	Unspecified	Transcription regulation
NR4A2	VHL	Inhibition	Binding
VHL	RBX1	Activation	Binding
NR5A1	ADCY4	Inhibition	Transcription regulation
NR5A1	ALDOA	Activation	Transcription regulation
NR5A1	DGKQ	Activation	Transcription regulation
NR5A1	NPC1	Activation	Transcription regulation
NR5A2	AQP12B	Activation	Transcription regulation
NR5A2	DHX34	Activation	Transcription regulation
NR5A2	H2AFZ	Activation	Transcription regulation
NR5A2	LCAT	Activation	Transcription regulation
NR5A2	PSMB10	Activation	Transcription regulation
NR5A2	S100A11	Activation	Transcription regulation
NR5A2	SLC25A36	Activation	Transcription regulation
NR5A2	TEAD2	Activation	Transcription regulation
PAX8	CTRL	Activation	Transcription regulation
PAX8	HMGN1	Activation	Transcription regulation
PAX8	IGFBP7	Activation	Transcription regulation
PAX8	MAX	Activation	Transcription regulation
PAX8	MFN2	Activation	Transcription regulation
PAX8	NCF4	Activation	Transcription regulation
PAX8	RBM22	Activation	Transcription regulation
PAX8	SPG7	Activation	Transcription regulation
PAX8	TMEM43	Activation	Transcription regulation
PAX8	ULK1	Activation	Transcription regulation
PAX8	WBP2	Activation	Transcription regulation
PGR	ABCA2	Unspecified	Transcription regulation
PGR	ACVR1B	Unspecified	Transcription regulation
PGR	ACVRL1	Unspecified	Transcription regulation
PGR	AKAP13	Activation	Transcription regulation
PGR	AP3D1	Unspecified	Transcription regulation
PGR	BCAS4	Unspecified	Transcription regulation
PGR	BICD2	Unspecified	Transcription regulation
PGR	BNIP1	Unspecified	Transcription regulation
PGR	CMTM7	Unspecified	Transcription regulation
PGR	EIF3I	Unspecified	Transcription regulation
PGR	ETS2	Unspecified	Transcription regulation
PGR	FKBP5	Activation	Transcription regulation
PGR	GALK1	Unspecified	Transcription regulation
PGR	GNAI2	Unspecified	Transcription regulation
PGR	GORASP1	Unspecified	Transcription regulation
PGR	IER3	Unspecified	Transcription regulation
PGR	IL18RAP	Unspecified	Transcription regulation
PGR	IRF2BP2	Unspecified	Transcription regulation
PGR	ITGB7	Unspecified	Transcription regulation
PGR	KANSL1	Unspecified	Transcription regulation
PGR	NOTCH2	Unspecified	Transcription regulation
PGR	RBM23	Activation	Binding
PGR	RNF24	Unspecified	Transcription regulation
PGR	SLC26A6	Unspecified	Transcription regulation
PGR	TNK2	Unspecified	Transcription regulation
PGR	ZFHX3	Activation	Transcription regulation
PIK3R1	PIK3CD	Activation	Complex formation
PPARA	ATG9A	Inhibition	Transcription regulation
PPARA	CRBN	Inhibition	Transcription regulation
PPARA	DPEP2	Unspecified	Transcription regulation
PPARA	GAPDH	Unspecified	Transcription regulation
PPARA	ING3	Activation	Transcription regulation
PPARA	PKIA	Activation	Transcription regulation
PPARA	PPP2R5D	Activation	Transcription regulation
PPARA	RBM7	Activation	Transcription regulation
PPARA	RSRP1	Inhibition	Transcription regulation
PPARA	SFR1	Activation	Transcription regulation
PPARA	SLC12A6	Inhibition	Transcription regulation
PPARA	SLC6A12	Inhibition	Transcription regulation
PPARA	STRADA	Activation	Transcription regulation
PPARA	TNFAIP8	Activation	Transcription regulation
PPARD	ACADVL	Activation	Transcription regulation
PPARD	APH1B	Unspecified	Transcription regulation
PPARD	BPNT1	Unspecified	Transcription regulation
PPARD	C1orf162	Activation	Transcription regulation
PPARD	CD52	Activation	Transcription regulation
PPARD	CDKN2C	Unspecified	Transcription regulation
PPARD	CLEC16A	Unspecified	Transcription regulation
PPARD	DIAPH1	Unspecified	Transcription regulation
PPARD	ETFA	Unspecified	Transcription regulation
PPARD	KIAA2013	Unspecified	Transcription regulation
PPARD	MYO18A	Unspecified	Transcription regulation
PPARD	PLIN5	Activation	Transcription regulation
PPARD	RERE	Unspecified	Transcription regulation
PPARD	SNAI3	Activation	Transcription regulation
PPARD	SYTL3	Unspecified	Transcription regulation
PPARD	TALDO1	Unspecified	Transcription regulation
PPARD	TNFRSF1A	Unspecified	Transcription regulation
PPARD	TSPAN14	Unspecified	Transcription regulation
PPARG	ABHD15	Activation	Transcription regulation
PPARG	AGPAT2	Unspecified	Transcription regulation
PPARG	ANXA1	Activation	Transcription regulation
PPARG	APMAP	Activation	Transcription regulation
PPARG	CFD	Activation	Transcription regulation
PPARG	CTSS	Inhibition	Transcription regulation
PPARG	CYBA	Inhibition	Transcription regulation
PPARG	EDNRB	Unspecified	Transcription regulation
PPARG	F2	Inhibition	Transcription regulation
PPARG	FABP5	Inhibition	Transcription regulation
PPARG	KLF10	Activation	Transcription regulation
PPARG	LDHB	Activation	Transcription regulation
PPARG	MGAT1	Activation	Transcription regulation
PPARG	MIR205	Activation	Transcription regulation
PPARG	MMP28	Unspecified	Transcription regulation
PPARG	NFATC1	Inhibition	Binding
PPARG	NLRP6	Activation	Transcription regulation
PPARG	PDHB	Unspecified	Transcription regulation
PPARG	PFKFB4	Unspecified	Transcription regulation
PPARG	PLEKHG1	Unspecified	Transcription regulation
PPARG	PNPLA2	Activation	Transcription regulation
PPARG	PRPS1	Unspecified	Transcription regulation
PPARG	SETDB1	Inhibition	Transcription regulation
PPARG	SLC9A1	Inhibition	Transcription regulation
PPARG	SPCS3	Activation	Transcription regulation
PPARG	STX16	Unspecified	Transcription regulation
PPARG	SULF2	Unspecified	Transcription regulation
PPP1CA	PHKA2	Inhibition	Dephosphorylation
PPP2CB	CAMK4	Inhibition	Dephosphorylation
PPP2CB	EIF4E	Inhibition	Dephosphorylation
PPP2CB	PRKCB	Inhibition	Dephosphorylation
PPP2CB	PRKD1	Inhibition	Dephosphorylation
PPP2CB	PRKD2	Inhibition	Dephosphorylation
PPP2CB	RPS6KB1	Inhibition	Dephosphorylation
PRKD1	MYBPC3	Activation	Phosphorylation
RPS6KB1	EIF4B	Activation	Phosphorylation
RPS6KB1	EIF4G1	Unspecified	Phosphorylation
RPS6KB1	RPS6	Activation	Phosphorylation
PRKCA	CD4	Unspecified	Phosphorylation
PRKCA	CD74	Activation	Phosphorylation
PRKCA	HMGB1	Unspecified	Phosphorylation
PRKCD	CYTH1	Activation	Phosphorylation
PRKCZ	RPS6KA1	Activation	Phosphorylation
PTH1R	DVL2	Activation	Binding
PTH1R	GNAQ	Activation	Transformation
PTK2B	FYN	Activation	Binding
PTPN11	PTPN6	Activation	Binding
PTPN11	SIRPA	Inhibition	Dephosphorylation
PTPN6	LYN	Inhibition	Dephosphorylation
PXN	VCL	Activation	Binding
RARA	PRAM1	Inhibition	Transcription regulation
RARA	REST	Unspecified	Transcription regulation
RARA	SIK3	Unspecified	Transcription regulation
RARA	TNFAIP2	Activation	Transcription regulation
RARA	TRIM25	Unspecified	Transcription regulation
RARA	UBA7	Inhibition	Transcription regulation
RARG	ATXN2	Unspecified	Transcription regulation
RARG	MSI2	Activation	Transcription regulation
RELB	ADORA2A	Activation	Transcription regulation
RELB	BCL2A1	Activation	Transcription regulation
RELB	CASP3	Inhibition	Transcription regulation
RELB	CD83	Activation	Transcription regulation
RELB	TNFAIP3	Activation	Transcription regulation
RHOA	ROCK1	Activation	Binding
RORA	NOTCH1	Activation	Transcription regulation
RORA	NPSR1	Inhibition	Transcription regulation
RORA	PSAP	Inhibition	Transcription regulation
RORA	SULT1B1	Activation	Transcription regulation
RORC	BTLA	Inhibition	Transcription regulation
RORC	CPEB4	Activation	Transcription regulation
RORC	SLA	Unspecified	Transcription regulation
RXRA	ABCC6	Activation	Transcription regulation
RXRA	ACSL1	Activation	Transcription regulation
RXRA	AP2A2	Activation	Transcription regulation
RXRA	ATG3	Unspecified	Transcription regulation
RXRA	ATG7	Unspecified	Transcription regulation
RXRA	CDV3	Unspecified	Transcription regulation
RXRA	CEBPD	Unspecified	Transcription regulation
RXRA	CPT2	Activation	Transcription regulation
RXRA	CXCR5	Unspecified	Transcription regulation
RXRA	DBI	Activation	Transcription regulation
RXRA	DDX58	Activation	Transcription regulation
RXRA	FLOT2	Activation	Transcription regulation
RXRA	FURIN	Unspecified	Transcription regulation
RXRA	GPBAR1	Unspecified	Transcription regulation
RXRA	KDM1A	Unspecified	Transcription regulation
RXRA	KMT5A	Activation	Transcription regulation
RXRA	LPCAT3	Unspecified	Transcription regulation
RXRA	MID1IP1	Activation	Transcription regulation
RXRA	NFKB2	Inhibition	Binding
RXRA	NR4A1	Inhibition	Transcription regulation
RXRA	NR4A2	Unspecified	Transcription regulation
RXRA	PADI4	Unspecified	Transcription regulation
RXRA	PCK2	Activation	Transcription regulation
RXRA	PPP2CB	Unspecified	Transcription regulation
RXRA	SGK1	Activation	Transcription regulation
RXRA	SLC27A1	Activation	Transcription regulation
RXRA	STAT6	Unspecified	Transcription regulation
RXRA	TBXAS1	Inhibition	Transcription regulation
RXRA	TPP1	Activation	Transcription regulation
RXRA	TSPO	Inhibition	Transcription regulation
RXRA	TXN	Activation	Transcription regulation
SGK1	HTT	Inhibition	Phosphorylation
STAT6	ESR2	Unspecified	Transcription regulation
STAT6	FCER2	Activation	Transcription regulation
STAT6	HNF4A	Unspecified	Transcription regulation
STAT6	IL4R	Activation	Transcription regulation
STAT6	RHOA	Activation	Transcription regulation
STAT6	TNFSF10	Inhibition	Transcription regulation
TXN	PPARA	Inhibition	Covalent modification
RXRB	ABCG1	Activation	Transcription regulation
RXRB	ACADM	Unspecified	Transcription regulation
RXRB	AHSA1	Unspecified	Transcription regulation
RXRB	CPT1B	Unspecified	Transcription regulation
RXRB	HDAC2	Unspecified	Transcription regulation
SMAD3	AHR	Unspecified	Transcription regulation
SMAD3	ANAPC10	Activation	Binding
SMAD3	ANAPC13	Activation	Binding
SMAD3	CDC26	Activation	Binding
SMAD3	CREBBP	Activation	Binding
SMAD3	PAX8	Inhibition	Binding
SP1	ESRRB	Unspecified	Transcription regulation
SP1	HTR2A	Unspecified	Transcription regulation
SP1	IGF2	Activation	Transcription regulation
SP1	KLF6	Activation	Transcription regulation
SP1	MIF	Activation	Transcription regulation
SP1	NR2C2	Activation	Transcription regulation
SP1	NR2F1	Unspecified	Transcription regulation
SP1	NR3C2	Activation	Transcription regulation
SP1	NR5A1	Activation	Transcription regulation
SP1	NR5A2	Activation	Transcription regulation
SP1	PLAUR	Activation	Transcription regulation
SP1	RARA	Activation	Transcription regulation
SP1	RORA	Activation	Transcription regulation
SP1	RORC	Activation	Transcription regulation
SP1	SLC39A1	Activation	Transcription regulation
SP1	THRA	Activation	Binding
SP1	THRB	Activation	Binding
SP1	TNFSF14	Activation	Transcription regulation
SP1	VCAN	Activation	Transcription regulation
THRA	ADAMTSL4	Unspecified	Transcription regulation
THRA	ATP2A2	Unspecified	Transcription regulation
THRA	ELF2	Inhibition	Transcription regulation
THRA	HGS	Activation	Transcription regulation
THRA	PTGDS	Activation	Transcription regulation
THRA	RNF166	Unspecified	Transcription regulation
THRA	SF3A2	Inhibition	Transcription regulation
THRA	SPATA13	Inhibition	Transcription regulation
THRA	TP53I3	Activation	Transcription regulation
THRA	ZBTB20	Inhibition	Transcription regulation
THRB	BAX	Unspecified	Transcription regulation
THRB	CEBPA	Unspecified	Transcription regulation
THRB	CELA1	Activation	Transcription regulation
THRB	ENO1	Activation	Transcription regulation
THRB	ESRRA	Unspecified	Transcription regulation
THRB	KLF2	Inhibition	Transcription regulation
THRB	MAPK1	Activation	Binding
THRB	MDH1	Inhibition	Transcription regulation
THRB	MIR21	Inhibition	Transcription regulation
THRB	NCOA1	Activation	Binding
THRB	NR1H3	Activation	Transcription regulation
THRB	PGR	Activation	Transcription regulation
THRB	PIK3R1	Activation	Binding
THRB	POR	Activation	Transcription regulation
THRB	SOD1	Unspecified	Transcription regulation
THRB	SORT1	Activation	Transcription regulation
THRB	SREBF1	Unspecified	Transcription regulation
TNFSF14	LTBR	Activation	receptor binding
TNFSF14	TNFRSF14	Activation	receptor binding
SQSTM1	PRKCZ	Activation	Binding
SRC	AKT1	Activation	Phosphorylation
SRC	AKT3	Activation	Phosphorylation
SRC	CBL	Activation	Phosphorylation
SRC	CDC42	Activation	Phosphorylation
SRC	CDK1	Inhibition	Phosphorylation
SRC	EP300	Activation	Binding
SRC	EPOR	Activation	Phosphorylation
SRC	GAB2	Activation	Phosphorylation
SRC	PLCG2	Activation	Phosphorylation
SRC	PRKCD	Activation	Phosphorylation
SRC	PTK2B	Activation	Phosphorylation
SRC	PTPN11	Unspecified	Phosphorylation
SRC	PXN	Activation	Phosphorylation
SRC	RXRB	Activation	Binding
SRC	STAT3	Activation	Phosphorylation
SRC	STAT5B	Activation	Phosphorylation
SRC	TLN1	Unspecified	Phosphorylation
STAT3	ADIPOQ	Activation	Transcription regulation
STAT3	CCND3	Activation	Transcription regulation
STAT3	COPA	Unspecified	Transcription regulation
STAT3	COPS5	Activation	Transcription regulation
STAT3	CSF2RA	Activation	Transcription regulation
STAT3	FSCN1	Activation	Transcription regulation
STAT3	HSPA14	Activation	Transcription regulation
STAT3	HSPA1A	Activation	Transcription regulation
STAT3	HSPA1B	Activation	Transcription regulation
STAT3	HSPA1L	Activation	Transcription regulation
STAT3	HSPA6	Activation	Transcription regulation
STAT3	HSPA7	Activation	Transcription regulation
STAT3	HSPA8	Activation	Transcription regulation
STAT3	TNFRSF1B	Activation	Transcription regulation
STAT3	VIM	Activation	Transcription regulation
STAT5B	HSP90AA1	Activation	Transcription regulation
STAT5B	IL18	Activation	Transcription regulation
SREBF1	NR1I2	Inhibition	Binding
STAT1	AGT	Activation	Transcription regulation
STAT1	CD86	Activation	Transcription regulation
STAT1	CSF1	Activation	Transcription regulation
STAT1	GZMA	Activation	Transcription regulation
STAT1	IFNAR2	Unspecified	Transcription regulation
STAT1	IL6ST	Activation	Transcription regulation
STAT1	IRF1	Activation	Transcription regulation
STAT1	NR1H2	Unspecified	Transcription regulation
STAT1	RAF1	Activation	Binding
STAT1	TNFSF13B	Activation	Transcription regulation
STAT1	TP53	Activation	Transcription regulation
STAT1	WARS	Activation	Transcription regulation
TNFSF13B	TNFRSF13C	Activation	receptor binding
TNFSF13B	TNFRSF17	Activation	receptor binding
TP53	CASP1	Activation	Transcription regulation
TP53	CGRRF1	Activation	Transcription regulation
TP53	LATS2	Activation	Transcription regulation
TP53	NME1	Activation	Transcription regulation
TAP1	B2M	Activation	Binding
TAP1	HLA-A	Activation	Binding
TAP1	HLA-B	Activation	Binding
TAP1	HLA-F	Activation	Binding
TAP1	HLA-G	Activation	Binding
TNFSF10	TNFRSF10B	Activation	receptor binding
TIMP1	MMP25	Inhibition	Binding
TIMP1	ZBTB16	Inhibition	Binding
ZBTB16	CCR6	Activation	Transcription regulation
TREM1	TYROBP	Activation	Binding
VDR	ADAM19	Unspecified	Transcription regulation
VDR	ADGRE5	Activation	Transcription regulation
VDR	AKR1C3	Unspecified	Transcription regulation
VDR	BAK1	Unspecified	Transcription regulation
VDR	BMP2	Inhibition	Transcription regulation
VDR	C3	Activation	Transcription regulation
VDR	CCNC	Unspecified	Transcription regulation
VDR	CD14	Activation	Transcription regulation
VDR	CD226	Unspecified	Transcription regulation
VDR	CD44	Unspecified	Transcription regulation
VDR	CEBPB	Activation	Transcription regulation
VDR	CREB1	Inhibition	Binding
VDR	CTGF	Unspecified	Transcription regulation
VDR	CXCL14	Inhibition	Transcription regulation
VDR	CYP4F3	Activation	Transcription regulation
VDR	DDIT4	Activation	Transcription regulation
VDR	DUSP1	Activation	Transcription regulation
VDR	EFL1	Activation	Transcription regulation
VDR	ELL	Activation	Transcription regulation
VDR	ESR1	Inhibition	Transcription regulation
VDR	FAM129A	Activation	Transcription regulation
VDR	FOXO1	Activation	Transcription regulation
VDR	G6PD	Activation	Transcription regulation
VDR	HLA-DRB3	Unspecified	Transcription regulation
VDR	IGFL3	Activation	Transcription regulation
VDR	IKBKB	Inhibition	Binding
VDR	IL10	Activation	Transcription regulation
VDR	ITGAL	Activation	Transcription regulation
VDR	ITGAM	Activation	Transcription regulation
VDR	ITGB2	Activation	Transcription regulation
VDR	MCL1	Inhibition	Transcription regulation
VDR	MDM2	Activation	Transcription regulation
VDR	MXD1	Activation	Transcription regulation
VDR	MYC	Inhibition	Transcription regulation
VDR	NFKB1	Inhibition	Binding
VDR	NFKBIA	Activation	Transcription regulation
VDR	NR0B2	Inhibition	Transcription regulation
VDR	NR1H4	Inhibition	Binding
VDR	PPARD	Activation	Transcription regulation
VDR	PPARG	Inhibition	Transcription regulation
VDR	PPP1CA	Activation	Binding
VDR	PRKCA	Unspecified	Transcription regulation
VDR	PTH1R	Inhibition	Transcription regulation
VDR	PTPN2	Unspecified	Transcription regulation
VDR	RARG	Inhibition	Binding
VDR	RELB	Inhibition	Transcription regulation
VDR	RPSA	Unspecified	Transcription regulation
VDR	SLC11A1	Activation	Transcription regulation
VDR	SMAD3	Inhibition	Binding
VDR	SMAD7	Inhibition	Transcription regulation
VDR	SP1	Activation	Transcription regulation
VDR	SRC	Activation	Binding
VDR	STAT1	Activation	Binding
VDR	TIMP1	Inhibition	Transcription regulation
VDR	TIMP2	Inhibition	Transcription regulation
VDR	TLR10	Activation	Transcription regulation
VDR	TLR2	Inhibition	Transcription regulation
VDR	TMEM91	Activation	Transcription regulation
VDR	TPT1	Unspecified	Transcription regulation
VDR	TREM1	Activation	Transcription regulation
VDR	VEGFA	Activation	Transcription regulation
VDR	WNT5A	Activation	Transcription regulation
VEGFA	KDR	Activation	receptor binding
WNT5A	FZD2	Activation	receptor binding
WNT5A	RYK	Activation	receptor binding
