# Supplementary material for: Knowledge-Based Neuroendocrine Immunomodulation (NIM) Molecular Network Construction and Its Application
Source: Molecules. 2018 May 30;23(6):1312. doi: 10.3390/molecules23061312 (PMC6099962; doi:10.3390/molecules23061312)
Supplement: Supplementary file 1 [file molecules-23-01312-s001.zip › Table S26 Biomarker dataset of RA downloaded from MetaCore database.xlsx]

## Sheet: Sheet1
Gene Symbol	Gene Name	Entrez Gene IDs
A2M	alpha-2-macroglobulin	2
ABCA7	ATP binding cassette subfamily A member 7	10347
ABCB1	ATP binding cassette subfamily B member 1	5243
ABCG2	ATP binding cassette subfamily G member 2 (Junior blood group)	9429
ABHD16A	abhydrolase domain containing 16A	7920
ABR	active BCR-related	29
ACAN	aggrecan	176
ACE	angiotensin I converting enzyme	1636
ACP1	acid phosphatase 1, soluble	52
ACP5	acid phosphatase 5, tartrate resistant	54
ACTA2	actin, alpha 2, smooth muscle, aorta	59
ACTN1	actinin alpha 1	87
ADAD1	adenosine deaminase domain containing 1	132612
ADAM10	ADAM metallopeptidase domain 10	102
ADAM17	ADAM metallopeptidase domain 17	6868
ADAMTS1	ADAM metallopeptidase with thrombospondin type 1 motif 1	9510
ADAMTS12	ADAM metallopeptidase with thrombospondin type 1 motif 12	81792
ADAMTS4	ADAM metallopeptidase with thrombospondin type 1 motif 4	9507
ADAMTS5	ADAM metallopeptidase with thrombospondin type 1 motif 5	11096
ADGRF5	adhesion G protein-coupled receptor F5	221395
ADIPOQ	adiponectin, C1Q and collagen domain containing	9370
ADIPOR1	adiponectin receptor 1	51094
ADIPOR2	adiponectin receptor 2	79602
ADIRF	adipogenesis regulatory factor	10974
ADM	adrenomedullin	133
ADORA1	adenosine A1 receptor	134
ADORA2A	adenosine A2a receptor	135
ADORA2B	adenosine A2b receptor	136
ADORA3	adenosine A3 receptor	140
ADRB2	adrenoceptor beta 2	154
ADRB3	adrenoceptor beta 3	155
AFF3	AF4/FMR2 family member 3	3899
AGER	advanced glycosylation end-product specific receptor	177
AHSG	alpha 2-HS glycoprotein	197
AICDA	activation induced cytidine deaminase	57379
AIF1	allograft inflammatory factor 1	199
AIRE	autoimmune regulator	326
AKT1	AKT serine/threonine kinase 1	207
ALKAL2	ALK and LTK ligand 2	285016
AMD1	adenosylmethionine decarboxylase 1	262
AMPD1	adenosine monophosphate deaminase 1	270
ANAPC4	anaphase promoting complex subunit 4	29945
ANGPT1	angiopoietin 1	284
ANKRD55	ankyrin repeat domain 55	79722
ANO1	anoctamin 1	55107
ANXA1	annexin A1	301
ANXA6	annexin A6	309
AP4B1	adaptor related protein complex 4 beta 1 subunit	10717
AP4B1-AS1	AP4B1 antisense RNA 1	100287722
APCS	amyloid P component, serum	325
APOA1	apolipoprotein A1	335
APOB	apolipoprotein B	338
APOE	apolipoprotein E	348
APOM	apolipoprotein M	55937
AQP3	aquaporin 3 (Gill blood group)	360
AQP5	aquaporin 5	362
AR	androgen receptor	367
AREG	amphiregulin	374
ARHGAP45	Rho GTPase activating protein 45	23526
ARHGAP8	Rho GTPase activating protein 8	23779
ARHGEF3	Rho guanine nucleotide exchange factor 3	50650
ASIC2	acid sensing ion channel subunit 2	40
ASPN	asporin	54829
ATAT1	alpha tubulin acetyltransferase 1	79969
ATF1	activating transcription factor 1	466
ATF6B	activating transcription factor 6 beta	1388
ATIC	5-aminoimidazole-4-carboxamide ribonucleotide formyltransferase/IMP cyclohydrolase	471
ATP1A1	ATPase Na+/K+ transporting subunit alpha 1	476
ATP6V0A4	ATPase H+ transporting V0 subunit a4	50617
ATP6V1G2	ATPase H+ transporting V1 subunit G2	534
ATP6V1G2-DDX39B	ATP6V1G2-DDX39B readthrough (NMD candidate)	100532737
ATXN2	ataxin 2	6311
AXL	AXL receptor tyrosine kinase	558
B2M	beta-2-microglobulin	567
B9D2	B9 protein domain 2	80776
BACH2	BTB domain and CNC homolog 2	60468
BAG6	BCL2 associated athanogene 6	7917
BAK1	BCL2 antagonist/killer 1	578
BANK1	B-cell scaffold protein with ankyrin repeats 1	55024
BAX	BCL2 associated X, apoptosis regulator	581
BCL10	B-cell CLL/lymphoma 10	8915
BCL2	BCL2, apoptosis regulator	596
BCL2L1	BCL2 like 1	598
BCL2L15	BCL2 like 15	440603
BCL3	B-cell CLL/lymphoma 3	602
BDKRB1	bradykinin receptor B1	623
BDKRB2	bradykinin receptor B2	624
BDNF	brain derived neurotrophic factor	627
BGLAP	bone gamma-carboxyglutamate protein	632
BIRC5	baculoviral IAP repeat containing 5	332
BLK	BLK proto-oncogene, Src family tyrosine kinase	640
BLOC1S5	biogenesis of lysosomal organelles complex 1 subunit 5	63915
BLOC1S5-TXNDC5	BLOC1S5-TXNDC5 readthrough (NMD candidate)	100526836
BMP4	bone morphogenetic protein 4	652
BMP5	bone morphogenetic protein 5	653
BMP6	bone morphogenetic protein 6	654
BMP7	bone morphogenetic protein 7	655
BORA	bora, aurora kinase A activator	79866
BPI	bactericidal/permeability-increasing protein	671
BRD2	bromodomain containing 2	6046
BRPF1	bromodomain and PHD finger containing 1	7862
BRWD1	bromodomain and WD repeat domain containing 1	54014
BRWD1-AS1	BRWD1 antisense RNA 1	100874093
BRWD1-IT2	BRWD1 intronic transcript 2 (non-protein coding)	103091865
BSG	basigin (Ok blood group)	682
BST1	bone marrow stromal cell antigen 1	683
BTLA	B and T lymphocyte associated	151888
BTNL2	butyrophilin like 2	56244
C10orf55	chromosome 10 open reading frame 55	414236
C1orf147	chromosome 1 open reading frame 147	574431
C2	complement C2	717
C2CD3	C2 calcium dependent domain containing 3	26005
C3	complement C3	718
C4A	complement C4A (Rodgers blood group)	720
C4B	complement C4B (Chido blood group)	721
C4B_2	complement component 4B (Chido blood group), copy 2	100293534
C5	complement C5	727
C5orf30	chromosome 5 open reading frame 30	90355
C5orf56	chromosome 5 open reading frame 56	441108
C6orf10	chromosome 6 open reading frame 10	10665
C6orf47	chromosome 6 open reading frame 47	57827
CA1	carbonic anhydrase 1	759
CA12	carbonic anhydrase 12	771
CALCA	calcitonin related polypeptide alpha	796
CALCRL	calcitonin receptor like receptor	10203
CALML5	calmodulin like 5	51806
CALR	calreticulin	811
CAMK1	calcium/calmodulin dependent protein kinase I	8536
CAPN10-AS1	CAPN10 antisense RNA 1 (head to head)	101752400
CARD8	caspase recruitment domain family member 8	22900
CARM1	coactivator associated arginine methyltransferase 1	10498
CASC17	cancer susceptibility 17 (non-protein coding)	101928165
CASC21	cancer susceptibility 21 (non-protein coding)	103021164
CASC8	cancer susceptibility 8 (non-protein coding)	727677
CASP1	caspase 1	834
CASP3	caspase 3	836
CASP7	caspase 7	840
CASP8	caspase 8	841
CASP8AP2	caspase 8 associated protein 2	9994
CAT	catalase	847
CAV2	caveolin 2	858
CCAT2	colon cancer associated transcript 2 (non-protein coding)	101805488
CCDC175	coiled-coil domain containing 175	729665
CCDC3	coiled-coil domain containing 3	83643
CCHCR1	coiled-coil alpha-helical rod protein 1	54535
CCL11	C-C motif chemokine ligand 11	6356
CCL13	C-C motif chemokine ligand 13	6357
CCL17	C-C motif chemokine ligand 17	6361
CCL18	C-C motif chemokine ligand 18	6362
CCL19	C-C motif chemokine ligand 19	6363
CCL2	C-C motif chemokine ligand 2	6347
CCL20	C-C motif chemokine ligand 20	6364
CCL21	C-C motif chemokine ligand 21	6366
CCL22	C-C motif chemokine ligand 22	6367
CCL24	C-C motif chemokine ligand 24	6369
CCL26	C-C motif chemokine ligand 26	10344
CCL3	C-C motif chemokine ligand 3	6348
CCL3L1	C-C motif chemokine ligand 3 like 1	6349
CCL4	C-C motif chemokine ligand 4	6351
CCL4L1	C-C motif chemokine ligand 4 like 1	388372
CCL4L2	C-C motif chemokine ligand 4 like 2	9560
CCL5	C-C motif chemokine ligand 5	6352
CCL7	C-C motif chemokine ligand 7	6354
CCR1	C-C motif chemokine receptor 1	1230
CCR2	C-C motif chemokine receptor 2	729230
CCR3	C-C motif chemokine receptor 3	1232
CCR4	C-C motif chemokine receptor 4	1233
CCR5	C-C motif chemokine receptor 5 (gene/pseudogene)	1234
CCR6	C-C motif chemokine receptor 6	1235
CCR7	C-C motif chemokine receptor 7	1236
CCR9	C-C motif chemokine receptor 9	10803
CCRL2	C-C motif chemokine receptor like 2	9034
CD101	CD101 molecule	9398
CD14	CD14 molecule	929
CD163	CD163 molecule	9332
CD19	CD19 molecule	930
CD1D	CD1d molecule	912
CD209	CD209 molecule	30835
CD226	CD226 molecule	10666
CD244	CD244 molecule	51744
CD247	CD247 molecule	919
CD27	CD27 molecule	939
CD274	CD274 molecule	29126
CD276	CD276 molecule	80381
CD28	CD28 molecule	940
CD3D	CD3d molecule	915
CD3E	CD3e molecule	916
CD3G	CD3g molecule	917
CD4	CD4 molecule	920
CD40	CD40 molecule	958
CD40LG	CD40 ligand	959
CD44	CD44 molecule (Indian blood group)	960
CD46	CD46 molecule	4179
CD5	CD5 molecule	921
CD55	CD55 molecule (Cromer blood group)	1604
CD58	CD58 molecule	965
CD59	CD59 molecule (CD59 blood group)	966
CD63	CD63 molecule	967
CD68	CD68 molecule	968
CD69	CD69 molecule	969
CD80	CD80 molecule	941
CD83	CD83 molecule	9308
CD86	CD86 molecule	942
CD8A	CD8a molecule	925
CD8B	CD8b molecule	926
CDK2	cyclin dependent kinase 2	1017
CDK6	cyclin dependent kinase 6	1021
CDKN1A	cyclin dependent kinase inhibitor 1A	1026
CDKN1B	cyclin dependent kinase inhibitor 1B	1027
CDKN2A	cyclin dependent kinase inhibitor 2A	1029
CEACAM7	carcinoembryonic antigen related cell adhesion molecule 7	1087
CEBPB	CCAAT/enhancer binding protein beta	1051
CEBPD	CCAAT/enhancer binding protein delta	1052
CENPJ	centromere protein J	55835
CEP89	centrosomal protein 89	84902
CETP	cholesteryl ester transfer protein	1071
CFB	complement factor B	629
CFH	complement factor H	3075
CFLAR	CASP8 and FADD like apoptosis regulator	8837
CFTR	cystic fibrosis transmembrane conductance regulator	1080
CHGA	chromogranin A	1113
CHI3L1	chitinase 3 like 1	1116
CHIA	chitinase, acidic	27159
CHRFAM7A	CHRNA7 (exons 5-10) and FAM7A (exons A-E) fusion	89832
CHRM1	cholinergic receptor muscarinic 1	1128
CHRM3	cholinergic receptor muscarinic 3	1131
CHRNA7	cholinergic receptor nicotinic alpha 7 subunit	1139
CIITA	class II major histocompatibility complex transactivator	4261
CISH	cytokine inducible SH2 containing protein	1154
CKAP2L	cytoskeleton associated protein 2 like	150468
CLCA4	chloride channel accessory 4	22802
CLEC12A	C-type lectin domain family 12 member A	160364
CLEC16A	C-type lectin domain containing 16A	23274
CLEC4A	C-type lectin domain family 4 member A	50856
CLEC4C	C-type lectin domain family 4 member C	170482
CLEC4D	C-type lectin domain family 4 member D	338339
CLEC4E	C-type lectin domain family 4 member E	26253
CLEC5A	C-type lectin domain containing 5A	23601
CLEC7A	C-type lectin domain containing 7A	64581
CLIC5	chloride intracellular channel 5	53405
CLU	clusterin	1191
CMAHP	cytidine monophospho-N-acetylneuraminic acid hydroxylase, pseudogene	8418
CMYA5	cardiomyopathy associated 5	202333
CNMD	chondromodulin	11061
CNR1	cannabinoid receptor 1	1268
CNR2	cannabinoid receptor 2	1269
CNTRL	centriolin	11064
COL11A2	collagen type XI alpha 2 chain	1302
COL1A2	collagen type I alpha 2 chain	1278
COL28A1	collagen type XXVIII alpha 1 chain	340267
COL2A1	collagen type II alpha 1 chain	1280
COL9A2	collagen type IX alpha 2 chain	1298
COMP	cartilage oligomeric matrix protein	1311
CP	ceruloplasmin	1356
CPED1	cadherin like and PC-esterase domain containing 1	79974
CR1	complement C3b/C4b receptor 1 (Knops blood group)	1378
CREB1	cAMP responsive element binding protein 1	1385
CRH	corticotropin releasing hormone	1392
CRISP3	cysteine rich secretory protein 3	10321
CRP	C-reactive protein	1401
CSF1	colony stimulating factor 1	1435
CSF2	colony stimulating factor 2	1437
CSF2RB	colony stimulating factor 2 receptor beta common subunit	1439
CSF3	colony stimulating factor 3	1440
CSMD1	CUB and Sushi multiple domains 1	64478
CSMD2	CUB and Sushi multiple domains 2	114784
CSMD2-AS1	CSMD2 antisense RNA 1	402779
CSN1S1	casein alpha s1	1446
CSNK2B	casein kinase 2 beta	1460
CST3	cystatin C	1471
CTBP2	C-terminal binding protein 2	1488
CTGF	connective tissue growth factor	1490
CTIF	cap binding complex dependent translation initiation factor	9811
CTLA4	cytotoxic T-lymphocyte associated protein 4	1493
CTNNA2	catenin alpha 2	1496
CTNNA3	catenin alpha 3	29119
CTSB	cathepsin B	1508
CTSC	cathepsin C	1075
CTSD	cathepsin D	1509
CTSH	cathepsin H	1512
CTSK	cathepsin K	1513
CTSV	cathepsin V	1515
CUL1	cullin 1	8454
CX3CL1	C-X3-C motif chemokine ligand 1	6376
CX3CR1	C-X3-C motif chemokine receptor 1	1524
CXCL10	C-X-C motif chemokine ligand 10	3627
CXCL11	C-X-C motif chemokine ligand 11	6373
CXCL12	C-X-C motif chemokine ligand 12	6387
CXCL13	C-X-C motif chemokine ligand 13	10563
CXCL16	C-X-C motif chemokine ligand 16	58191
CXCL6	C-X-C motif chemokine ligand 6	6372
CXCL8	C-X-C motif chemokine ligand 8	3576
CXCL9	C-X-C motif chemokine ligand 9	4283
CXCR1	C-X-C motif chemokine receptor 1	3577
CXCR2	C-X-C motif chemokine receptor 2	3579
CXCR3	C-X-C motif chemokine receptor 3	2833
CXCR4	C-X-C motif chemokine receptor 4	7852
CXCR5	C-X-C motif chemokine receptor 5	643
CYP11B2	cytochrome P450 family 11 subfamily B member 2	1585
CYP17A1	cytochrome P450 family 17 subfamily A member 1	1586
CYP1A1	cytochrome P450 family 1 subfamily A member 1	1543
CYP1A2	cytochrome P450 family 1 subfamily A member 2	1544
CYP7B1	cytochrome P450 family 7 subfamily B member 1	9420
CYR61	cysteine rich angiogenic inducer 61	3491
DAB2IP	DAB2 interacting protein	153090
DARS	aspartyl-tRNA synthetase	1615
DCLRE1B	DNA cross-link repair 1B	64858
DDR1	discoidin domain receptor tyrosine kinase 1	780
DDX39B	DExD-box helicase 39B	7919
DEDD2	death effector domain containing 2	162989
DEFA1	defensin alpha 1	1667
DEFA1B	defensin alpha 1B	728358
DEFA3	defensin alpha 3	1668
DEFB4A	defensin beta 4A	1673
DEFB4B	defensin beta 4B	100289462
DEK	DEK proto-oncogene	7913
DKK1	dickkopf WNT signaling pathway inhibitor 1	22943
DLG5	discs large MAGUK scaffold protein 5	9231
DLL1	delta like canonical Notch ligand 1	28514
DNAJB13	DnaJ heat shock protein family (Hsp40) member B13	374407
DNASE1	deoxyribonuclease 1	1773
DNASE2	deoxyribonuclease 2, lysosomal	1777
DNMT1	DNA methyltransferase 1	1786
DNMT3B	DNA methyltransferase 3 beta	1789
DPCR1	diffuse panbronchiolitis critical region 1	135656
DPP4	dipeptidyl peptidase 4	1803
DPP7	dipeptidyl peptidase 7	29952
DTD1	D-tyrosyl-tRNA deacylase 1	92675
DUOX2	dual oxidase 2	50506
EBAG9	estrogen receptor binding site associated, antigen, 9	9166
EBF1	early B-cell factor 1	1879
EDN1	endothelin 1	1906
EEF1E1-BLOC1S5	EEF1E1-BLOC1S5 readthrough (NMD candidate)	100526837
EEFSEC	eukaryotic elongation factor, selenocysteine-tRNA specific	60678
EFEMP2	EGF containing fibulin like extracellular matrix protein 2	30008
EFNB1	ephrin B1	1947
EGF	epidermal growth factor	1950
EGFL8	EGF like domain multiple 8	80864
EGFR	epidermal growth factor receptor	1956
EGR1	early growth response 1	1958
EHBP1	EH domain binding protein 1	23301
ELANE	elastase, neutrophil expressed	1991
ELAVL1	ELAV like RNA binding protein 1	1994
EMCN	endomucin	51705
EMSY	EMSY, BRCA2 interacting transcriptional repressor	56946
ENG	endoglin	2022
ENGASE	endo-beta-N-acetylglucosaminidase	64772
ENO1	enolase 1	2023
ENPP1	ectonucleotide pyrophosphatase/phosphodiesterase 1	5167
EPAS1	endothelial PAS domain protein 1	2034
EPHX1	epoxide hydrolase 1	2052
EPS8L3	EPS8 like 3	79574
ERBB2	erb-b2 receptor tyrosine kinase 2	2064
ERBB3	erb-b2 receptor tyrosine kinase 3	2065
ESR1	estrogen receptor 1	2099
ESR2	estrogen receptor 2	2100
ETS1	ETS proto-oncogene 1, transcription factor	2113
ETV7	ETS variant 7	51513
EXOC4	exocyst complex component 4	60412
EYA1	EYA transcriptional coactivator and phosphatase 1	2138
F2RL1	F2R like trypsin receptor 1	2150
FABP5	fatty acid binding protein 5	2171
FADD	Fas associated via death domain	8772
FAM107A	family with sequence similarity 107 member A	11170
FAM120B	family with sequence similarity 120B	84498
FAM167A	family with sequence similarity 167 member A	83648
FAM167A-AS1	FAM167A antisense RNA 1	83656
FAM193A	family with sequence similarity 193 member A	8603
FAM205A	family with sequence similarity 205 member A	259308
FAM213B	family with sequence similarity 213 member B	127281
FAS	Fas cell surface death receptor	355
FASLG	Fas ligand	356
FBXW2	F-box and WD repeat domain containing 2	26190
FCAR	Fc fragment of IgA receptor	2204
FCER2	Fc fragment of IgE receptor II	2208
FCGR1A	Fc fragment of IgG receptor Ia	2209
FCGR2A	Fc fragment of IgG receptor IIa	2212
FCGR2B	Fc fragment of IgG receptor IIb	2213
FCGR2C	Fc fragment of IgG receptor IIc (gene/pseudogene)	9103
FCGR3A	Fc fragment of IgG receptor IIIa	2214
FCGR3B	Fc fragment of IgG receptor IIIb	2215
FCN1	ficolin 1	2219
FCN2	ficolin 2	2220
FCN3	ficolin 3	8547
FCRL3	Fc receptor like 3	115352
FGA	fibrinogen alpha chain	2243
FGB	fibrinogen beta chain	2244
FGF10	fibroblast growth factor 10	2255
FGF2	fibroblast growth factor 2	2247
FGG	fibrinogen gamma chain	2266
FKBP5	FK506 binding protein 5	2289
FKBPL	FK506 binding protein like	63943
FLG	filaggrin	2312
FLG-AS1	FLG antisense RNA 1	339400
FLT3LG	fms related tyrosine kinase 3 ligand	2323
FN1	fibronectin 1	2335
FOLR2	folate receptor beta	2350
FOS	Fos proto-oncogene, AP-1 transcription factor subunit	2353
FOXJ1	forkhead box J1	2302
FOXO1	forkhead box O1	2308
FOXO3	forkhead box O3	2309
FOXO4	forkhead box O4	4303
FOXP3	forkhead box P3	50943
FPGS	folylpolyglutamate synthase	2356
FPR1	formyl peptide receptor 1	2357
FSHB	follicle stimulating hormone beta subunit	2488
FSTL1	follistatin like 1	11167
FTH1	ferritin heavy chain 1	2495
FTL	ferritin light chain	2512
FURIN	furin, paired basic amino acid cleaving enzyme	5045
FZD2	frizzled class receptor 2	2535
FZD3	frizzled class receptor 3	7976
FZD5	frizzled class receptor 5	7855
FZD6	frizzled class receptor 6	8323
FZD7	frizzled class receptor 7	8324
GABRP	gamma-aminobutyric acid type A receptor pi subunit	2568
GC	GC, vitamin D binding protein	2638
GCNT3	glucosaminyl (N-acetyl) transferase 3, mucin type	9245
GDF15	growth differentiation factor 15	9518
GDF5	growth differentiation factor 5	8200
GFRA2	GDNF family receptor alpha 2	2675
GGH	gamma-glutamyl hydrolase	8836
GHRL	ghrelin and obestatin prepropeptide	51738
GHRLOS	ghrelin opposite strand/antisense RNA	100126793
GIMAP1-GIMAP5	GIMAP1-GIMAP5 readthrough	100527949
GIMAP5	GTPase, IMAP family member 5	55340
GLB1	galactosidase beta 1	2720
GLIPR2	GLI pathogenesis related 2	152007
GLS	glutaminase	2744
GNB3	G protein subunit beta 3	2784
GNL3	G protein nucleolar 3	26354
GOLGA1	golgin A1	2800
GPANK1	G-patch domain and ankyrin repeats 1	7918
GPI	glucose-6-phosphate isomerase	2821
GPR137B	G protein-coupled receptor 137B	7107
GPX3	glutathione peroxidase 3	2878
GRAP	GRB2-related adaptor protein	10750
GRM7	glutamate metabotropic receptor 7	2917
GRM7-AS3	GRM7 antisense RNA 3	101927347
GSN	gelsolin	2934
GSN-AS1	GSN antisense RNA 1	57000
GSR	glutathione-disulfide reductase	2936
GSTM1	glutathione S-transferase mu 1	2944
GSTM4	glutathione S-transferase mu 4	2948
GSTP1	glutathione S-transferase pi 1	2950
GSTT1	glutathione S-transferase theta 1	2952
GTF2H4	general transcription factor IIH subunit 4	2968
GUSB	glucuronidase beta	2990
GZMB	granzyme B	3002
H19	H19, imprinted maternally expressed transcript (non-protein coding)	283120
HAMP	hepcidin antimicrobial peptide	57817
HAS2	hyaluronan synthase 2	3037
HAVCR1	hepatitis A virus cellular receptor 1	26762
HAVCR2	hepatitis A virus cellular receptor 2	84868
HBB	hemoglobin subunit beta	3043
HCG23	HLA complex group 23 (non-protein coding)	414764
HDAC1	histone deacetylase 1	3065
HDAC2	histone deacetylase 2	3066
HDAC3	histone deacetylase 3	8841
HDAC4	histone deacetylase 4	9759
HDAC5	histone deacetylase 5	10014
HDAC6	histone deacetylase 6	10013
HDAC7	histone deacetylase 7	51564
HDAC8	histone deacetylase 8	55869
HES1	hes family bHLH transcription factor 1	3280
HEXA	hexosaminidase subunit alpha	3073
HEXB	hexosaminidase subunit beta	3074
HFE	hemochromatosis	3077
HIF1A	hypoxia inducible factor 1 alpha subunit	3091
HIPK1	homeodomain interacting protein kinase 1	204851
HIPK1-AS1	HIPK1 antisense RNA 1	101928846
HIST1H2AD	histone cluster 1 H2A family member d	3013
HIST1H2BF	histone cluster 1 H2B family member f	8343
HIST1H3D	histone cluster 1 H3 family member d	8351
HIST1H4G	histone cluster 1 H4 family member g	8369
HLA-A	major histocompatibility complex, class I, A	3105
HLA-B	major histocompatibility complex, class I, B	3106
HLA-C	major histocompatibility complex, class I, C	3107
HLA-DMA	major histocompatibility complex, class II, DM alpha	3108
HLA-DMB	major histocompatibility complex, class II, DM beta	3109
HLA-DOA	major histocompatibility complex, class II, DO alpha	3111
HLA-DOB	major histocompatibility complex, class II, DO beta	3112
HLA-DPA1	major histocompatibility complex, class II, DP alpha 1	3113
HLA-DPB1	major histocompatibility complex, class II, DP beta 1	3115
HLA-DPB2	major histocompatibility complex, class II, DP beta 2 (pseudogene)	3116
HLA-DQA1	major histocompatibility complex, class II, DQ alpha 1	3117
HLA-DQA2	major histocompatibility complex, class II, DQ alpha 2	3118
HLA-DQB1	major histocompatibility complex, class II, DQ beta 1	3119
HLA-DQB2	major histocompatibility complex, class II, DQ beta 2	3120
HLA-DQB3	major histocompatibility complex, class II, DQ beta 3	3121
HLA-DRA	major histocompatibility complex, class II, DR alpha	3122
HLA-DRB1	major histocompatibility complex, class II, DR beta 1	3123
HLA-DRB3	major histocompatibility complex, class II, DR beta 3	3125
HLA-DRB4	major histocompatibility complex, class II, DR beta 4	3126
HLA-DRB5	major histocompatibility complex, class II, DR beta 5	3127
HLA-E	major histocompatibility complex, class I, E	3133
HLA-F	major histocompatibility complex, class I, F	3134
HLA-G	major histocompatibility complex, class I, G	3135
HMGB1	high mobility group box 1	3146
HMOX1	heme oxygenase 1	3162
HNRNPA2B1	heterogeneous nuclear ribonucleoprotein A2/B1	3181
HOXD9	homeobox D9	3235
HP	haptoglobin	3240
HRH1	histamine receptor H1	3269
HRH2	histamine receptor H2	3274
HRH4	histamine receptor H4	59340
HSD11B2	hydroxysteroid 11-beta dehydrogenase 2	3291
HSP90AA1	heat shock protein 90 alpha family class A member 1	3320
HSP90B1	heat shock protein 90 beta family member 1	7184
HSPA1L	heat shock protein family A (Hsp70) member 1 like	3305
HSPA4	heat shock protein family A (Hsp70) member 4	3308
HSPA6	heat shock protein family A (Hsp70) member 6	3310
HSPB1	heat shock protein family B (small) member 1	3315
HSPB8	heat shock protein family B (small) member 8	26353
HSPBP1	HSPA (Hsp70) binding protein 1	23640
HSPD1	heat shock protein family D (Hsp60) member 1	3329
HSPE1	heat shock protein family E (Hsp10) member 1	3336
HSPE1-MOB4	HSPE1-MOB4 readthrough	100529241;unknown
HTR2A	5-hydroxytryptamine receptor 2A	3356
HTRA1	HtrA serine peptidase 1	5654
ICA1	islet cell autoantigen 1	3382
ICAM1	intercellular adhesion molecule 1	3383
ICAM3	intercellular adhesion molecule 3	3385
ICAM4	intercellular adhesion molecule 4 (Landsteiner-Wiener blood group)	3386
ICOS	inducible T-cell costimulator	29851
ICOSLG	inducible T-cell costimulator ligand	23308
ID3	inhibitor of DNA binding 3, HLH protein	3399
IDDM8	insulin dependent diabetes mellitus 8	3407
IFI16	interferon gamma inducible protein 16	3428
IFI27	interferon alpha inducible protein 27	3429
IFI44	interferon induced protein 44	10561
IFI44L	interferon induced protein 44 like	10964
IFI6	interferon alpha inducible protein 6	2537
IFIH1	interferon induced with helicase C domain 1	64135
IFIT1	interferon induced protein with tetratricopeptide repeats 1	3434
IFIT2	interferon induced protein with tetratricopeptide repeats 2	3433
IFIT3	interferon induced protein with tetratricopeptide repeats 3	3437
IFITM1	interferon induced transmembrane protein 1	8519
IFNA1	interferon alpha 1	3439
IFNA10	interferon alpha 10	3446
IFNA13	interferon alpha 13	3447
IFNA14	interferon alpha 14	3448
IFNA16	interferon alpha 16	3449
IFNA17	interferon alpha 17	3451
IFNA2	interferon alpha 2	3440
IFNA21	interferon alpha 21	3452
IFNA4	interferon alpha 4	3441
IFNA5	interferon alpha 5	3442
IFNA6	interferon alpha 6	3443
IFNA7	interferon alpha 7	3444
IFNA8	interferon alpha 8	3445
IFNB1	interferon beta 1	3456
IFNG	interferon gamma	3458
IFNGR1	interferon gamma receptor 1	3459
IFNL1	interferon lambda 1	282618
IFNLR1	interferon lambda receptor 1	163702
IFT122	intraflagellar transport 122	55764
IGF1	insulin like growth factor 1	3479
IGF2	insulin like growth factor 2	3481
IGFBP1	insulin like growth factor binding protein 1	3484
IGFBP2	insulin like growth factor binding protein 2	3485
IGFBP3	insulin like growth factor binding protein 3	3486
IGFBP4	insulin like growth factor binding protein 4	3487
IGFBP5	insulin like growth factor binding protein 5	3488
IGHG1	immunoglobulin heavy constant gamma 1 (G1m marker)	3500
IGHG2	immunoglobulin heavy constant gamma 2 (G2m marker)	3501
IGHG3	immunoglobulin heavy constant gamma 3 (G3m marker)	3502
IGHG4	immunoglobulin heavy constant gamma 4 (G4m marker)	3503
IGHJ1	immunoglobulin heavy joining 1	28483
IGHJ2	immunoglobulin heavy joining 2	28481
IGHJ3	immunoglobulin heavy joining 3	28479
IGHJ4	immunoglobulin heavy joining 4	28477
IGHJ5	immunoglobulin heavy joining 5	28476
IGHJ6	immunoglobulin heavy joining 6	28475
IGHV1-69	immunoglobulin heavy variable 1-69	28461
IGK	immunoglobulin kappa locus	50802
IGKC	immunoglobulin kappa constant	3514
IGKJ	immunoglobulin kappa joining cluster	7842
IGKV@	immunoglobulin kappa variable cluster	3519
IGL	immunoglobulin lambda locus	3535
IGLJ	immunoglobulin lambda joining cluster	8217
IGLV@	immunoglobulin lambda variable cluster	3546
IKBKB	inhibitor of nuclear factor kappa B kinase subunit beta	3551
IKBKE	inhibitor of nuclear factor kappa B kinase subunit epsilon	9641
IL10	interleukin 10	3586
IL11	interleukin 11	3589
IL12A	interleukin 12A	3592
IL12A-AS1	IL12A antisense RNA 1	101928376
IL12B	interleukin 12B	3593
IL12RB1	interleukin 12 receptor subunit beta 1	3594
IL13	interleukin 13	3596
IL15	interleukin 15	3600
IL16	interleukin 16	3603
IL17A	interleukin 17A	3605
IL17F	interleukin 17F	112744
IL17RA	interleukin 17 receptor A	23765
IL18	interleukin 18	3606
IL18BP	interleukin 18 binding protein	10068
IL18R1	interleukin 18 receptor 1	8809
IL18RAP	interleukin 18 receptor accessory protein	8807
IL19	interleukin 19	29949
IL1A	interleukin 1 alpha	3552
IL1B	interleukin 1 beta	3553
IL1F10	interleukin 1 family member 10 (theta)	84639
IL1R1	interleukin 1 receptor type 1	3554
IL1R2	interleukin 1 receptor type 2	7850
IL1RL1	interleukin 1 receptor like 1	9173
IL1RN	interleukin 1 receptor antagonist	3557
IL2	interleukin 2	3558
IL20	interleukin 20	50604
IL21	interleukin 21	59067
IL21-AS1	IL21 antisense RNA 1	100996941
IL21R	interleukin 21 receptor	50615
IL22	interleukin 22	50616
IL23A	interleukin 23 subunit alpha	51561
IL23R	interleukin 23 receptor	149233
IL24	interleukin 24	11009
IL26	interleukin 26	55801
IL27	interleukin 27	246778
IL2RA	interleukin 2 receptor subunit alpha	3559
IL2RB	interleukin 2 receptor subunit beta	3560
IL2RG	interleukin 2 receptor subunit gamma	3561
IL3	interleukin 3	3562
IL32	interleukin 32	9235
IL33	interleukin 33	90865
IL34	interleukin 34	146433
IL36B	interleukin 36, beta	27177
IL4	interleukin 4	3565
IL4R	interleukin 4 receptor	3566
IL5	interleukin 5	3567
IL6	interleukin 6	3569
IL6R	interleukin 6 receptor	3570
IL6ST	interleukin 6 signal transducer	3572
IL7	interleukin 7	3574
IL7R	interleukin 7 receptor	3575
IL9	interleukin 9	3578
IL9R	interleukin 9 receptor	3581
INHA	inhibin alpha subunit	3623
INHBA	inhibin beta A subunit	3624
INS	insulin	3630
INS-IGF2	INS-IGF2 readthrough	723961
IRAK1	interleukin 1 receptor associated kinase 1	3654
IRAK4	interleukin 1 receptor associated kinase 4	51135
IRF1	interferon regulatory factor 1	3659
IRF3	interferon regulatory factor 3	3661
IRF5	interferon regulatory factor 5	3663
IRF7	interferon regulatory factor 7	3665
ITCH	itchy E3 ubiquitin protein ligase	83737
ITGA1	integrin subunit alpha 1	3672
ITGA4	integrin subunit alpha 4	3676
ITGA6	integrin subunit alpha 6	3655
ITGA9	integrin subunit alpha 9	3680
ITGAL	integrin subunit alpha L	3683
ITGAM	integrin subunit alpha M	3684
ITGAV	integrin subunit alpha V	3685
ITGB1	integrin subunit beta 1	3688
ITGB2	integrin subunit beta 2	3689
ITGB4	integrin subunit beta 4	3691
ITPA	inosine triphosphatase	3704
ITPR1	inositol 1,4,5-trisphosphate receptor type 1	3708
ITPR2	inositol 1,4,5-trisphosphate receptor type 2	3709
ITPR3	inositol 1,4,5-trisphosphate receptor type 3	3710
JAG1	jagged 1	182
JAK1	Janus kinase 1	3716
JAM3	junctional adhesion molecule 3	83700
JAZF1	JAZF zinc finger 1	221895
JUN	Jun proto-oncogene, AP-1 transcription factor subunit	3725
KCCAT333	renal clear cell carcinoma-associated transcript 333	102659288
KDR	kinase insert domain receptor	3791
KIAA1109	KIAA1109	84162
KIF5A	kinesin family member 5A	3798
KIR2DL1	killer cell immunoglobulin like receptor, two Ig domains and long cytoplasmic tail 1	3802
KIR2DL3	killer cell immunoglobulin like receptor, two Ig domains and long cytoplasmic tail 3	3804
KIR2DS2	killer cell immunoglobulin like receptor, two Ig domains and short cytoplasmic tail 2	100132285
KLF12	Kruppel like factor 12	11278
KLF4	Kruppel like factor 4	9314
KLF5	Kruppel like factor 5	688
KLK1	kallikrein 1	3816
KLK3	kallikrein related peptidase 3	354
KLK7	kallikrein related peptidase 7	5650
KLKB1	kallikrein B1	3818
KLRC1	killer cell lectin like receptor C1	3821
KLRC2	killer cell lectin like receptor C2	3822
KLRC4	killer cell lectin like receptor C4	8302
KLRC4-KLRK1	KLRC4-KLRK1 readthrough	100528032
KLRD1	killer cell lectin like receptor D1	3824
KLRK1	killer cell lectin like receptor K1	22914
KNG1	kininogen 1	3827
KRT16	keratin 16	3868
KRT17	keratin 17	3872
KRT18	keratin 18	3875
KRT19	keratin 19	3880
KRT6A	keratin 6A	3853
KRT6B	keratin 6B	3854
KRT6C	keratin 6C	286887
KRT8	keratin 8	3856
KSR2	kinase suppressor of ras 2	283455
LAMP3	lysosomal associated membrane protein 3	27074
LCAT	lecithin-cholesterol acyltransferase	3931
LCE3B	late cornified envelope 3B	353143
LCE3C	late cornified envelope 3C	353144
LCN1	lipocalin 1	3933
LDHA	lactate dehydrogenase A	3939
LECT2	leukocyte cell derived chemotaxin 2	3950
LEP	leptin	3952
LGALS3	galectin 3	3958
LGALS9	galectin 9	3965
LHB	luteinizing hormone beta polypeptide	3972
LIF	LIF, interleukin 6 family cytokine	3976
LILRA3	leukocyte immunoglobulin like receptor A3	11026
LILRB1	leukocyte immunoglobulin like receptor B1	10859
LINC00869	long intergenic non-protein coding RNA 869	57234
LINC01104	long intergenic non-protein coding RNA 1104	150577
LINC01185	long intergenic non-protein coding RNA 1185	400957
LINC01556	long intergenic non-protein coding RNA 1556	729583
LINC01968	long intergenic non-protein coding RNA 1968	100507391
LMTK2	lemur tyrosine kinase 2	22853
LOC100129636	uncharacterized LOC100129636	100129636
LOC100130476	uncharacterized LOC100130476	100130476
LOC100287329	uncharacterized LOC100287329	100287329
LOC100506023	uncharacterized LOC100506023	100506023
LOC100506929	uncharacterized LOC100506929	100506929
LOC100507547	uncharacterized LOC100507547	100507547
LOC101927296	uncharacterized LOC101927296	101927296
LOC101928100	uncharacterized LOC101928100	101928100
LOC102723996	ICOS ligand	102723996
LOC102724297	uncharacterized LOC102724297	102724297
LOC154449	uncharacterized LOC154449	154449
LOC399716	uncharacterized LOC399716	399716
LOC541472	uncharacterized LOC541472	541472
LPAR1	lysophosphatidic acid receptor 1	1902
LPAR3	lysophosphatidic acid receptor 3	23566
LPP	LIM domain containing preferred translocation partner in lipoma	4026
LRP1	LDL receptor related protein 1	4035
LSM2	LSM2 homolog, U6 small nuclear RNA and mRNA degradation associated	57819
LST1	leukocyte specific transcript 1	7940
LTA	lymphotoxin alpha	4049
LTB	lymphotoxin beta	4050
LTB4R	leukotriene B4 receptor	1241
LTB4R2	leukotriene B4 receptor 2	56413
LTBR	lymphotoxin beta receptor	4055
LTF	lactotransferrin	4057
LVRN	laeverin	206338
LY6E	lymphocyte antigen 6 family member E	4061
LY6G5B	lymphocyte antigen 6 family member G5B	58496
LY6G5C	lymphocyte antigen 6 family member G5C	80741
LY6G6C	lymphocyte antigen 6 family member G6C	80740
LY6G6D	lymphocyte antigen 6 family member G6D	58530
LY9	lymphocyte antigen 9	4063
LYZ	lysozyme	4069
MAGI1	membrane associated guanylate kinase, WW and PDZ domain containing 1	9223
MAGI3	membrane associated guanylate kinase, WW and PDZ domain containing 3	260425
MAL	mal, T-cell differentiation protein	4118
MAML2	mastermind like transcriptional coactivator 2	84441
MAN2A1	mannosidase alpha class 2A member 1	4124
MANSC1	MANSC domain containing 1	54682
MAP2K4	mitogen-activated protein kinase kinase 4	6416
MAP2K7	mitogen-activated protein kinase kinase 7	5609
MAP3K1	mitogen-activated protein kinase kinase kinase 1	4214
MAP3K11	mitogen-activated protein kinase kinase kinase 11	4296
MAP3K2	mitogen-activated protein kinase kinase kinase 2	10746
MAP3K3	mitogen-activated protein kinase kinase kinase 3	4215
MAP3K4	mitogen-activated protein kinase kinase kinase 4	4216
MAP3K5	mitogen-activated protein kinase kinase kinase 5	4217
MAP3K7	mitogen-activated protein kinase kinase kinase 7	6885
MAPK1	mitogen-activated protein kinase 1	5594
MAPK14	mitogen-activated protein kinase 14	1432
MAPK8	mitogen-activated protein kinase 8	5599
MARCH8	membrane associated ring-CH-type finger 8	220972
MARK2	microtubule affinity regulating kinase 2	2011
MASP2	mannan binding lectin serine peptidase 2	10747
MAST1	microtubule associated serine/threonine kinase 1	22983
MBD2	methyl-CpG binding domain protein 2	8932
MBD4	methyl-CpG binding domain 4, DNA glycosylase	8930
MBL2	mannose binding lectin 2	4153
MBP	myelin basic protein	4155
MDK	midkine (neurite growth-promoting factor 2)	4192
MDM2	MDM2 proto-oncogene	4193
MDM4	MDM4, p53 regulator	4194
MECP2	methyl-CpG binding protein 2	4204
MEGF9	multiple EGF like domains 9	1955
MGAM	maltase-glucoamylase	8972
MIA	melanoma inhibitory activity	8190
MICA	MHC class I polypeptide-related sequence A	100507436
MICB	MHC class I polypeptide-related sequence B	4277
MIF	macrophage migration inhibitory factor (glycosylation-inhibiting factor)	4282
MIF-AS1	MIF antisense RNA 1	284889
MIR125A	microRNA 125a	406910
MIR126	microRNA 126	406913
MIR129-1	microRNA 129-1	406917
MIR129-2	microRNA 129-2	406918
MIR132	microRNA 132	406921
MIR146A	microRNA 146a	406938
MIR146B	microRNA 146b	574447
MIR150	microRNA 150	406942
MIR155	microRNA 155	406947
MIR16-1	microRNA 16-1	406950
MIR16-2	microRNA 16-2	406951
MIR198	microRNA 198	406975
MIR203A	microRNA 203a	406986
MIR21	microRNA 21	406991
MIR223	microRNA 223	407008
MIR26A1	microRNA 26a-1	407015
MIR26A2	microRNA 26a-2	407016
MIR345	microRNA 345	442910
MIR363	microRNA 363	574031
MIR3936HG	MIR3936 host gene	553103
MIR451A	microRNA 451a	574411
MIR451B	microRNA 451b	100616273
MIR4530	microRNA 4530	100616163
MIR498	microRNA 498	574460
MIR499A	microRNA 499a	574501
MIR499B	microRNA 499b	100616134
MIR512-1	microRNA 512-1	574458
MIR512-2	microRNA 512-2	574459
MIR6832	microRNA 6832	102466745
MIR6891	microRNA 6891	102465537
MIRLET7A1	microRNA let-7a-1	406881
MIRLET7A2	microRNA let-7a-2	406882
MIRLET7A3	microRNA let-7a-3	406883
MITF	melanogenesis associated transcription factor	4286
MKI67	marker of proliferation Ki-67	4288
MMEL1	membrane metalloendopeptidase like 1	79258
MMP1	matrix metallopeptidase 1	4312
MMP12	matrix metallopeptidase 12	4321
MMP13	matrix metallopeptidase 13	4322
MMP14	matrix metallopeptidase 14	4323
MMP16	matrix metallopeptidase 16	4325
MMP2	matrix metallopeptidase 2	4313
MMP3	matrix metallopeptidase 3	4314
MMP7	matrix metallopeptidase 7	4316
MMP9	matrix metallopeptidase 9	4318
MPIG6B	megakaryocyte and platelet inhibitory receptor G6b	80739
MPO	myeloperoxidase	4353
MRPL17	mitochondrial ribosomal protein L17	63875
MRPL48	mitochondrial ribosomal protein L48	51642
MS	multiple sclerosis	4397
MS4A1	membrane spanning 4-domains A1	931
MSH2	mutS homolog 2	4436
MSH3	mutS homolog 3	4437
MSH5	mutS homolog 5	4439
MSH5-SAPCD1	MSH5-SAPCD1 readthrough (NMD candidate)	100532732
MSH6	mutS homolog 6	2956
MSLN	mesothelin	10232
MSMB	microseminoprotein beta	4477
MSN	moesin	4478
MTHFD1	methylenetetrahydrofolate dehydrogenase, cyclohydrolase and formyltetrahydrofolate synthetase 1	4522
MTHFR	methylenetetrahydrofolate reductase	4524
MTNR1B	melatonin receptor 1B	4544
MTR	5-methyltetrahydrofolate-homocysteine methyltransferase	4548
MTRR	5-methyltetrahydrofolate-homocysteine methyltransferase reductase	4552
MUC1	mucin 1, cell surface associated	4582
MUC16	mucin 16, cell surface associated	94025
MUC19	mucin 19, oligomeric	283463
MUC4	mucin 4, cell surface associated	4585
MUC5AC	mucin 5AC, oligomeric mucus/gel-forming	4586
MUC5B	mucin 5B, oligomeric mucus/gel-forming	727897
MX1	MX dynamin like GTPase 1	4599
MYC	MYC proto-oncogene, bHLH transcription factor	4609
MYH7B	myosin heavy chain 7B	57644
MYO9B	myosin IXB	4650
NAA25	N(alpha)-acetyltransferase 25, NatB auxiliary subunit	80018
NACC1	nucleus accumbens associated 1	112939
NAMPT	nicotinamide phosphoribosyltransferase	10135
NAT1	N-acetyltransferase 1	9
NAT2	N-acetyltransferase 2	10
NCAM1	neural cell adhesion molecule 1	4684
NCF2	neutrophil cytosolic factor 2	4688
NCF4	neutrophil cytosolic factor 4	4689
NCR3	natural cytotoxicity triggering receptor 3	259197
ND5	mitochondrially encoded NADH dehydrogenase 5	4540
NECAP1	NECAP endocytosis associated 1	25977
NEDD9	neural precursor cell expressed, developmentally down-regulated 9	4739
NES	nestin	10763
NFATC2	nuclear factor of activated T-cells 2	4773
NFKB1	nuclear factor kappa B subunit 1	4790
NFKB2	nuclear factor kappa B subunit 2	4791
NFKBIA	NFKB inhibitor alpha	4792
NFKBIE	NFKB inhibitor epsilon	4794
NFKBIL1	NFKB inhibitor like 1	4795
NGF	nerve growth factor	4803
NLRP1	NLR family pyrin domain containing 1	22861
NLRP3	NLR family pyrin domain containing 3	114548
NOD2	nucleotide binding oligomerization domain containing 2	64127
NOG	noggin	9241
NOS1	nitric oxide synthase 1	4842
NOS2	nitric oxide synthase 2	4843
NOS3	nitric oxide synthase 3	4846
NOTCH1	notch 1	4851
NOTCH2	notch 2	4853
NOTCH3	notch 3	4854
NOTCH4	notch 4	4855
NPPB	natriuretic peptide B	4879
NPPC	natriuretic peptide C	4880
NPSR1	neuropeptide S receptor 1	387129
NPSR1-AS1	NPSR1 antisense RNA 1	404744
NPY	neuropeptide Y	4852
NR3C1	nuclear receptor subfamily 3 group C member 1	2908
NR4A2	nuclear receptor subfamily 4 group A member 2	4929
NRP1	neuropilin 1	8829
NUMB	NUMB, endocytic adaptor protein	8650
OFCC1	orofacial cleft 1 candidate 1	266553
OGG1	8-oxoguanine DNA glycosylase	4968
OLR1	oxidized low density lipoprotein receptor 1	4973
OR1A1	olfactory receptor family 1 subfamily A member 1	8383
OR9Q1	olfactory receptor family 9 subfamily Q member 1	219956
ORM1	orosomucoid 1	5004
ORM2	orosomucoid 2	5005
OSCAR	osteoclast associated, immunoglobulin-like receptor	126014
OSM	oncostatin M	5008
OSMR	oncostatin M receptor	9180
OSMR-AS1	OSMR antisense RNA 1 (head to head)	101929768
P2RX7	purinergic receptor P2X 7	5027
PAAF1	proteasomal ATPase associated factor 1	80227
PADI2	peptidyl arginine deiminase 2	11240
PADI4	peptidyl arginine deiminase 4	23569
PALLD	palladin, cytoskeletal associated protein	23022
PARP1	poly(ADP-ribose) polymerase 1	142
PATJ	PATJ, crumbs cell polarity complex component	10207
PBX2	PBX homeobox 2	5089
PCSK6	proprotein convertase subtilisin/kexin type 6	5046
PDCD1	programmed cell death 1	5133
PDCD1LG2	programmed cell death 1 ligand 2	80380
PDCD5	programmed cell death 5	9141
PDGFRB	platelet derived growth factor receptor beta	5159
PDLIM4	PDZ and LIM domain 4	8572
PDLIM5	PDZ and LIM domain 5	10611
PDZRN3	PDZ domain containing ring finger 3	23024
PF4	platelet factor 4	5196
PHF19	PHD finger protein 19	26147
PHRF1	PHD and ring finger domains 1	57661
PHTF1	putative homeodomain transcription factor 1	10745
PI3	peptidase inhibitor 3	5266
PIDD1	p53-induced death domain protein 1	55367
PIGR	polymeric immunoglobulin receptor	5284
PIK3CA	phosphatidylinositol-4,5-bisphosphate 3-kinase catalytic subunit alpha	5290
PIK3CG	phosphatidylinositol-4,5-bisphosphate 3-kinase catalytic subunit gamma	5294
PIM1	Pim-1 proto-oncogene, serine/threonine kinase	5292
PIN1	peptidylprolyl cis/trans isomerase, NIMA-interacting 1	5300
PKLR	pyruvate kinase, liver and RBC	5313
PLA2G10	phospholipase A2 group X	8399
PLA2G12A	phospholipase A2 group XIIA	81579
PLA2G12B	phospholipase A2 group XIIB	84647
PLA2G1B	phospholipase A2 group IB	5319
PLA2G2A	phospholipase A2 group IIA	5320
PLA2G2D	phospholipase A2 group IID	26279
PLA2G2E	phospholipase A2 group IIE	30814
PLA2G2F	phospholipase A2 group IIF	64600
PLA2G3	phospholipase A2 group III	50487
PLA2G4A	phospholipase A2 group IVA	5321
PLA2G4C	phospholipase A2 group IVC	8605
PLA2G5	phospholipase A2 group V	5322
PLA2G6	phospholipase A2 group VI	8398
PLA2G7	phospholipase A2 group VII	7941
PLAU	plasminogen activator, urokinase	5328
PLAUR	plasminogen activator, urokinase receptor	5329
PLCB1	phospholipase C beta 1	23236
PLCL2	phospholipase C like 2	23228
PLEKHB1	pleckstrin homology domain containing B1	58473
PMFBP1	polyamine modulated factor 1 binding protein 1	83449
PML	promyelocytic leukemia	5371
PNPLA8	patatin like phospholipase domain containing 8	50640
PODXL	podocalyxin like	5420
POLB	DNA polymerase beta	5423
PON1	paraoxonase 1	5444
PON2	paraoxonase 2	5445
POT1	protection of telomeres 1	25913
POU5F1P3	POU class 5 homeobox 1 pseudogene 3	642559
PPARG	peroxisome proliferator activated receptor gamma	5468
PPP1R10	protein phosphatase 1 regulatory subunit 10	5514
PPP2CA	protein phosphatase 2 catalytic subunit alpha	5515
PPP2CB	protein phosphatase 2 catalytic subunit beta	5516
PPT2	palmitoyl-protein thioesterase 2	9374
PPT2-EGFL8	PPT2-EGFL8 readthrough (NMD candidate)	100532746
PRDM1	PR/SET domain 1	639
PRDX6	peroxiredoxin 6	9588
PRF1	perforin 1	5551
PRG4	proteoglycan 4	10216
PRKAR2A	protein kinase cAMP-dependent type II regulatory subunit alpha	5576
PRKAR2B	protein kinase cAMP-dependent type II regulatory subunit beta	5577
PRKCH	protein kinase C eta	5583
PRKCZ	protein kinase C zeta	5590
PRKG1	protein kinase, cGMP-dependent, type I	5592
PRL	prolactin	5617
PROC	protein C, inactivator of coagulation factors Va and VIIIa	5624
PROZ	protein Z, vitamin K dependent plasma glycoprotein	8858
PRR5-ARHGAP8	PRR5-ARHGAP8 readthrough	553158
PRRC2A	proline rich coiled-coil 2A	7916
PRTN3	proteinase 3	5657
PSENEN	presenilin enhancer gamma-secretase subunit	55851
PSMB10	proteasome subunit beta 10	5699
PSMB5	proteasome subunit beta 5	5693
PSMB6	proteasome subunit beta 6	5694
PSMB7	proteasome subunit beta 7	5695
PSMB8	proteasome subunit beta 8	5696
PSMB9	proteasome subunit beta 9	5698
PSMD5	proteasome 26S subunit, non-ATPase 5	5711
PSMD5-AS1	PSMD5 antisense RNA 1 (head to head)	253039
PSORS1C1	psoriasis susceptibility 1 candidate 1	170679
PSORS1C3	psoriasis susceptibility 1 candidate 3 (non-protein coding)	100130889
PSRC1	proline and serine rich coiled-coil 1	84722
PSTPIP1	proline-serine-threonine phosphatase interacting protein 1	9051
PTEN	phosphatase and tensin homolog	5728
PTGDS	prostaglandin D2 synthase	5730
PTGES	prostaglandin E synthase	9536
PTGS1	prostaglandin-endoperoxide synthase 1	5742
PTGS2	prostaglandin-endoperoxide synthase 2	5743
PTPN13	protein tyrosine phosphatase, non-receptor type 13	5783
PTPN2	protein tyrosine phosphatase, non-receptor type 2	5771
PTPN22	protein tyrosine phosphatase, non-receptor type 22	26191
PTPN6	protein tyrosine phosphatase, non-receptor type 6	5777
PTPRC	protein tyrosine phosphatase, receptor type C	5788
PTPRT	protein tyrosine phosphatase, receptor type T	11122
PXK	PX domain containing serine/threonine kinase like	54899
RA4	Rheumatoid arthritis QTL 04	474224
RAB14	RAB14, member RAS oncogene family	51552
RAB3D	RAB3D, member RAS oncogene family	9545
RAB6A	RAB6A, member RAS oncogene family	5870
RAB8A	RAB8A, member RAS oncogene family	4218
RAC2	ras-related C3 botulinum toxin substrate 2 (rho family, small GTP binding protein Rac2)	5880
RB1	RB transcriptional corepressor 1	5925
RBBP4	RB binding protein 4, chromatin remodeling factor	5928
REG1A	regenerating family member 1 alpha	5967
REL	REL proto-oncogene, NF-kB subunit	5966
RELA	RELA proto-oncogene, NF-kB subunit	5970
RETN	resistin	56729
RGS13	regulator of G protein signaling 13	6003
RIPK1	receptor interacting serine/threonine kinase 1	8737
RNF157-AS1	RNF157 antisense RNA 1	100507218
RORC	RAR related orphan receptor C	6097
RSBN1	round spermatid basic protein 1	54665
RTN1	reticulon 1	6252
RUNX1	runt related transcription factor 1	861
S100A12	S100 calcium binding protein A12	6283
S100A4	S100 calcium binding protein A4	6275
S100A8	S100 calcium binding protein A8	6279
S100A9	S100 calcium binding protein A9	6280
S1PR1	sphingosine-1-phosphate receptor 1	1901
S1PR2	sphingosine-1-phosphate receptor 2	9294
S1PR3	sphingosine-1-phosphate receptor 3	1903
SAA@	serum amyloid A1 cluster	6287
SAA1	serum amyloid A1	6288
SAT1	spermidine/spermine N1-acetyltransferase 1	6303
SBNO2	strawberry notch homolog 2	22904
SCGB1A1	secretoglobin family 1A member 1	7356
SDC3	syndecan 3	9672
SELE	selectin E	6401
SELENOS	selenoprotein S	55829
SELL	selectin L	6402
SELP	selectin P	6403
SEMA3A	semaphorin 3A	10371
SEMA3C	semaphorin 3C	10512
SEMA6D	semaphorin 6D	80031
SERPINA1	serpin family A member 1	5265
SERPINA12	serpin family A member 12	145264
SERPINB2	serpin family B member 2	5055
SERPINE1	serpin family E member 1	5054
SERPING1	serpin family G member 1	710
SERPINH1	serpin family H member 1	871
SFTPD	surfactant protein D	6441
SH2B3	SH2B adaptor protein 3	10019
SH3YL1	SH3 and SYLF domain containing 1	26751
SHISA5	shisa family member 5	51246
SHMT1	serine hydroxymethyltransferase 1	6470
SIRT1	sirtuin 1	23411
SKIV2L	Ski2 like RNA helicase	6499
SLAMF1	signaling lymphocytic activation molecule family member 1	6504
SLAMF6	SLAM family member 6	114836
SLC10A2	solute carrier family 10 member 2	6555
SLC11A1	solute carrier family 11 member 1	6556
SLC19A1	solute carrier family 19 member 1	6573
SLC22A3	solute carrier family 22 member 3	6581
SLC22A4	solute carrier family 22 member 4	6583
SLC22A5	solute carrier family 22 member 5	6584
SLC34A2	solute carrier family 34 member 2	10568
SLC3A2	solute carrier family 3 member 2	6520
SLC44A4	solute carrier family 44 member 4	80736
SLCO1B1	solute carrier organic anion transporter family member 1B1	10599
SMAD2	SMAD family member 2	4087
SMS	spermine synthase	6611
SNORD84	small nucleolar RNA, C/D box 84	692199
SOCS1	suppressor of cytokine signaling 1	8651
SOCS2	suppressor of cytokine signaling 2	8835
SOCS3	suppressor of cytokine signaling 3	9021
SOD1	superoxide dismutase 1	6647
SOD2	superoxide dismutase 2	6648
SPA17	sperm autoantigenic protein 17	53340
SPATA13	spermatogenesis associated 13	221178
SPHKAP	SPHK1 interactor, AKAP domain containing	80309
SPINT4	serine peptidase inhibitor, Kunitz type 4	391253
SPNS1	sphingolipid transporter 1 (putative)	83985
SPOCK1	SPARC/osteonectin, cwcv and kazal like domains proteoglycan 1	6695
SPP1	secreted phosphoprotein 1	6696
SPRED2	sprouty related EVH1 domain containing 2	200734
SPRR1B	small proline rich protein 1B	6699
SPRR2A	small proline rich protein 2A	6700
SPTAN1	spectrin alpha, non-erythrocytic 1	6709
SRGN	serglycin	5552
SSB	Sjogren syndrome antigen B	6741
SSNA1	SS nuclear autoantigen 1	8636
SSSCA1	Sjogren syndrome/scleroderma autoantigen 1	10534
ST2	suppression of tumorigenicity 2	6761
STAT1	signal transducer and activator of transcription 1	6772
STAT3	signal transducer and activator of transcription 3	6774
STAT4	signal transducer and activator of transcription 4	6775
STAT6	signal transducer and activator of transcription 6	6778
STK19	serine/threonine kinase 19	8859
STX3	syntaxin 3	6809
STX4	syntaxin 4	6810
SUMO4	small ubiquitin-like modifier 4	387082
SVOP	SV2 related protein	55530
SYK	spleen associated tyrosine kinase	6850
SYN1	synapsin I	6853
SYVN1	synoviolin 1	84447
TAB2	TGF-beta activated kinase 1/MAP3K7 binding protein 2	23118
TAC1	tachykinin precursor 1	6863
TAGAP	T-cell activation RhoGTPase activating protein	117289
TAP1	transporter 1, ATP binding cassette subfamily B member	6890
TAP2	transporter 2, ATP binding cassette subfamily B member	6891
TBX21	T-box 21	30009
TCF19	transcription factor 19	6941
TCF7L2	transcription factor 7 like 2	6934
TCN2	transcobalamin 2	6948
TERT	telomerase reverse transcriptase	7015
TF	transferrin	7018
TFF1	trefoil factor 1	7031
TFRC	transferrin receptor	7037
TGFA	transforming growth factor alpha	7039
TGFB1	transforming growth factor beta 1	7040
TGFB2	transforming growth factor beta 2	7042
TGFB3	transforming growth factor beta 3	7043
TGFBI	transforming growth factor beta induced	7045
THADA	THADA, armadillo repeat containing	63892
THY1	Thy-1 cell surface antigen	7070
TIA1	TIA1 cytotoxic granule associated RNA binding protein	7072
TIMD4	T-cell immunoglobulin and mucin domain containing 4	91937
TIMP1	TIMP metallopeptidase inhibitor 1	7076
TIMP2	TIMP metallopeptidase inhibitor 2	7077
TIMP3	TIMP metallopeptidase inhibitor 3	7078
TIRAP	TIR domain containing adaptor protein	114609
TLK1	tousled like kinase 1	9874
TLR1	toll like receptor 1	7096
TLR10	toll like receptor 10	81793
TLR2	toll like receptor 2	7097
TLR3	toll like receptor 3	7098
TLR4	toll like receptor 4	7099
TLR5	toll like receptor 5	7100
TLR6	toll like receptor 6	10333
TLR7	toll like receptor 7	51284
TLR8	toll like receptor 8	51311
TLR9	toll like receptor 9	54106
TMEM117	transmembrane protein 117	84216
TMEM132E	transmembrane protein 132E	124842
TMSB4X	thymosin beta 4, X-linked	7114
TNF	tumor necrosis factor	7124
TNFAIP3	TNF alpha induced protein 3	7128
TNFAIP6	TNF alpha induced protein 6	7130
TNFRSF10A	TNF receptor superfamily member 10a	8797
TNFRSF10B	TNF receptor superfamily member 10b	8795
TNFRSF11A	TNF receptor superfamily member 11a	8792
TNFRSF11B	TNF receptor superfamily member 11b	4982
TNFRSF12A	TNF receptor superfamily member 12A	51330
TNFRSF13B	TNF receptor superfamily member 13B	23495
TNFRSF13C	TNF receptor superfamily member 13C	115650
TNFRSF14	TNF receptor superfamily member 14	8764
TNFRSF17	TNF receptor superfamily member 17	608
TNFRSF1A	TNF receptor superfamily member 1A	7132
TNFRSF1B	TNF receptor superfamily member 1B	7133
TNFRSF21	TNF receptor superfamily member 21	27242
TNFRSF25	TNF receptor superfamily member 25	8718
TNFRSF6B	TNF receptor superfamily member 6b	8771
TNFRSF8	TNF receptor superfamily member 8	943
TNFRSF9	TNF receptor superfamily member 9	3604
TNFSF10	TNF superfamily member 10	8743
TNFSF11	TNF superfamily member 11	8600
TNFSF12	TNF superfamily member 12	8742
TNFSF13	TNF superfamily member 13	8741
TNFSF13B	TNF superfamily member 13b	10673
TNFSF14	TNF superfamily member 14	8740
TNFSF15	TNF superfamily member 15	9966
TNFSF4	TNF superfamily member 4	7292
TNFSF9	TNF superfamily member 9	8744
TNIP1	TNFAIP3 interacting protein 1	10318
TNNI3	troponin I3, cardiac type	7137
TNPO3	transportin 3	23534
TNS4	tensin 4	84951
TNXB	tenascin XB	7148
TOR2A	torsin family 2 member A	27433
TP53	tumor protein p53	7157
TP63	tumor protein p63	8626
TP73	tumor protein p73	7161
TPP1	tripeptidyl peptidase 1	1200
TPSAB1	tryptase alpha/beta 1	7177
TPSB2	tryptase beta 2 (gene/pseudogene)	64499
TPT1	tumor protein, translationally-controlled 1	7178
TRADD	TNFRSF1A associated via death domain	8717
TRAF1	TNF receptor associated factor 1	7185
TRAF2	TNF receptor associated factor 2	7186
TRAF5	TNF receptor associated factor 5	7188
TRAF6	TNF receptor associated factor 6	7189
TRB	T-cell receptor beta locus	6957
TRBV16	T-cell receptor beta variable 16 (gene/pseudogene)	28571
TREM1	triggering receptor expressed on myeloid cells 1	54210
TREX1	three prime repair exonuclease 1	11277
TRHDE	thyrotropin releasing hormone degrading enzyme	29953
TRIM21	tripartite motif containing 21	6737
TRIM67	tripartite motif containing 67	440730
TROVE2	TROVE domain family member 2	6738
TRPC1	transient receptor potential cation channel subfamily C member 1	7220
TRPC5	transient receptor potential cation channel subfamily C member 5	7224
TRPV1	transient receptor potential cation channel subfamily V member 1	7442
TTC7A	tetratricopeptide repeat domain 7A	57217
TTR	transthyretin	7276
TXLNA	taxilin alpha	200081
TXN	thioredoxin	7295
TXNDC5	thioredoxin domain containing 5	81567
TXNIP	thioredoxin interacting protein	10628
TYK2	tyrosine kinase 2	7297
TYMS	thymidylate synthetase	7298
UBA1	ubiquitin like modifier activating enzyme 1	7317
UBASH3A	ubiquitin associated and SH3 domain containing A	53347
UBE2L3	ubiquitin conjugating enzyme E2 L3	7332
UBE2Q1	ubiquitin conjugating enzyme E2 Q1	55585
UBE4A	ubiquitination factor E4A	9354
UCP2	uncoupling protein 2	7351
UCP3	uncoupling protein 3	7352
UHRF1BP1	UHRF1 binding protein 1	54887
UNG	uracil DNA glycosylase	7374
USP1	ubiquitin specific peptidase 1	7398
VAMP8	vesicle associated membrane protein 8	8673
VARS2	valyl-tRNA synthetase 2, mitochondrial	57176
VCAM1	vascular cell adhesion molecule 1	7412
VDR	vitamin D receptor	7421
VEGFA	vascular endothelial growth factor A	7422
VEGFC	vascular endothelial growth factor C	7424
VIM	vimentin	7431
VIP	vasoactive intestinal peptide	7432
VIPR1	vasoactive intestinal peptide receptor 1	7433
VTCN1	V-set domain containing T-cell activation inhibitor 1	79679
VWF	von Willebrand factor	7450
WISP3	WNT1 inducible signaling pathway protein 3	8838
WNT1	Wnt family member 1	7471
WNT10B	Wnt family member 10B	7480
WNT11	Wnt family member 11	7481
WNT2B	Wnt family member 2B	7482
WNT5A	Wnt family member 5A	7474
WTAPP1	Wilms tumor 1 associated protein pseudogene 1	100288077
XAF1	XIAP associated factor 1	54739
XCL1	X-C motif chemokine ligand 1	6375
XCR1	X-C motif chemokine receptor 1	2829
XRCC1	X-ray repair cross complementing 1	7515
ZAP70	zeta chain of T-cell receptor associated protein kinase 70	7535
ZBTB38	zinc finger and BTB domain containing 38	253461
ZFP36	ZFP36 ring finger protein	7538
ZGPAT	zinc finger CCCH-type and G-patch domain containing	84619
ZMAT4	zinc finger matrin-type 4	79698
ZNF302	zinc finger protein 302	55900
ZNF705A	zinc finger protein 705A	440077
