# Supplementary material for: Knowledge-Based Neuroendocrine Immunomodulation (NIM) Molecular Network Construction and Its Application
Source: Molecules. 2018 May 30;23(6):1312. doi: 10.3390/molecules23061312 (PMC6099962; doi:10.3390/molecules23061312)
Supplement: Supplementary file 1 [file molecules-23-01312-s001.zip › Table S27 Biomarker dataset of AD downloaded from MetaCore database.xlsx]

## Sheet: Sheet1
Gene Symbol	Gene Name	Entrez Gene IDs
A2M	alpha-2-macroglobulin	2
ABCA1	ATP binding cassette subfamily A member 1	19
ABCA2	ATP binding cassette subfamily A member 2	20
ABCA7	ATP binding cassette subfamily A member 7	10347
ABCB1	ATP binding cassette subfamily B member 1	5243
ABCC13	ATP binding cassette subfamily C member 13 (pseudogene)	150000
ABCC2	ATP binding cassette subfamily C member 2	1244
ABCG1	ATP binding cassette subfamily G member 1	9619
ABL1	ABL proto-oncogene 1, non-receptor tyrosine kinase	25
ACAD8	acyl-CoA dehydrogenase family member 8	27034
ACAN	aggrecan	176
ACE	angiotensin I converting enzyme	1636
ACHE	acetylcholinesterase (Cartwright blood group)	43
ACTA2	actin, alpha 2, smooth muscle, aorta	59
ACTL8	actin like 8	81569
ACTR1A	ARP1 actin related protein 1 homolog A	10121
AD10	Alzheimer disease-10	780912
AD11	Alzheimer disease-11	100188795
AD12	Alzheimer disease 12	100188830
AD13	Alzheimer disease-13	100188837
AD14	Alzheimer disease 14	100188754
AD15	Alzheimer disease-15	100188838
AD16	Alzheimer disease 16	100271718
AD5	Alzheimer disease 5	8081
AD6	Alzheimer disease 6	64851
AD7	Alzheimer disease 7	114475
AD8	Alzheimer disease 8	353128
AD9	Alzheimer disease 9	450086
ADAM10	ADAM metallopeptidase domain 10	102
ADAM12	ADAM metallopeptidase domain 12	8038
ADAMTS1	ADAM metallopeptidase with thrombospondin type 1 motif 1	9510
ADAMTS4	ADAM metallopeptidase with thrombospondin type 1 motif 4	9507
ADAP1	ArfGAP with dual PH domains 1	11033
ADAR	adenosine deaminase, RNA specific	103
ADCY2	adenylate cyclase 2	108
ADGRB3	adhesion G protein-coupled receptor B3	577
ADGRG1	adhesion G protein-coupled receptor G1	9289
ADORA2A	adenosine A2a receptor	135
ADRB1	adrenoceptor beta 1	153
AGBL4	ATP/GTP binding protein like 4	84871
AGBL4-IT1	AGBL4 intronic transcript 1	100874313
AGER	advanced glycosylation end-product specific receptor	177
AGRN	agrin	375790
AGTR1	angiotensin II receptor type 1	185
AGTR2	angiotensin II receptor type 2	186
AHSG	alpha 2-HS glycoprotein	197
AKT1	AKT serine/threonine kinase 1	207
ALB	albumin	213
ALDH18A1	aldehyde dehydrogenase 18 family member A1	5832
ALDH2	aldehyde dehydrogenase 2 family (mitochondrial)	217
ALOX12	arachidonate 12-lipoxygenase, 12S type	239
ALOX15	arachidonate 15-lipoxygenase	246
ALOX5	arachidonate 5-lipoxygenase	240
AMBRA1	autophagy and beclin 1 regulator 1	55626
AMIGO2	adhesion molecule with Ig like domain 2	347902
ANK3	ankyrin 3	288
ANKH	ANKH inorganic pyrophosphate transport regulator	56172
ANKRD2	ankyrin repeat domain 2	26287
ANKRD6	ankyrin repeat domain 6	22881
ANO3	anoctamin 3	63982
ANXA13	annexin A13	312
APBA1	amyloid beta precursor protein binding family A member 1	320
APBA2	amyloid beta precursor protein binding family A member 2	321
APBB1	amyloid beta precursor protein binding family B member 1	322
APBB1IP	amyloid beta precursor protein binding family B member 1 interacting protein	54518
APBB2	amyloid beta precursor protein binding family B member 2	323
APBB3	amyloid beta precursor protein binding family B member 3	10307
APCS	amyloid P component, serum	325
APEX1	apurinic/apyrimidinic endodeoxyribonuclease 1	328
APH1A	aph-1 homolog A, gamma-secretase subunit	51107
APH1B	aph-1 homolog B, gamma-secretase subunit	83464
APLP1	amyloid beta precursor like protein 1	333
APLP2	amyloid beta precursor like protein 2	334
APOA1	apolipoprotein A1	335
APOC1	apolipoprotein C1	341
APOC1P1	apolipoprotein C1 pseudogene 1	342
APOC2	apolipoprotein C2	344
APOC4	apolipoprotein C4	346
APOC4-APOC2	APOC4-APOC2 readthrough (NMD candidate)	100533990
APOD	apolipoprotein D	347
APOE	apolipoprotein E	348
APOF	apolipoprotein F	319
APOM	apolipoprotein M	55937
APP	amyloid beta precursor protein	351
APPBP2	amyloid beta precursor protein binding protein 2	10513
AQP1	aquaporin 1 (Colton blood group)	358
AQP4	aquaporin 4	361
AR	androgen receptor	367
ARHGAP30	Rho GTPase activating protein 30	257106
ARHGAP45	Rho GTPase activating protein 45	23526
ARMCX5-GPRASP2	ARMCX5-GPRASP2 readthrough	100528062
ARPP19	cAMP regulated phosphoprotein 19	10776
ARSA	arylsulfatase A	410
ARSB	arylsulfatase B	411
ART3	ADP-ribosyltransferase 3	419
ASAH1	N-acylsphingosine amidohydrolase 1	427
ASAP2	ArfGAP with SH3 domain, ankyrin repeat and PH domain 2	8853
ASIC2	acid sensing ion channel subunit 2	40
ATAD2	ATPase family, AAA domain containing 2	29028
ATF2	activating transcription factor 2	1386
ATF4	activating transcription factor 4	468
ATP10B	ATPase phospholipid transporting 10B (putative)	23120
ATP13A5	ATPase 13A5	344905
ATP5A1	ATP synthase, H+ transporting, mitochondrial F1 complex, alpha subunit 1, cardiac muscle	498
ATP8A1	ATPase phospholipid transporting 8A1	10396
ATXN7L1	ataxin 7 like 1	222255
AXIN1	axin 1	8312
AZIN1-AS1	AZIN1 antisense RNA 1	100506753
B4GALT3	beta-1,4-galactosyltransferase 3	8703
B9D2	B9 protein domain 2	80776
BACE1	beta-secretase 1	23621
BACE2	beta-site APP-cleaving enzyme 2	25825
BACH1	BTB domain and CNC homolog 1	571
BAP1	BRCA1 associated protein 1	8314
BCAM	basal cell adhesion molecule (Lutheran blood group)	4059
BCAS3	BCAS3, microtubule associated cell migration factor	54828
BCHE	butyrylcholinesterase	590
BCL2L2	BCL2 like 2	599
BCL3	B-cell CLL/lymphoma 3	602
BCR	BCR, RhoGEF and GTPase activating protein	613
BCYRN1	brain cytoplasmic RNA 1	618
BDNF	brain derived neurotrophic factor	627
BDNF-AS	BDNF antisense RNA	497258
BECN1	beclin 1	8678
BHLHB9	basic helix-loop-helix family member b9	80823
BICC1	BicC family RNA binding protein 1	80114
BIN1	bridging integrator 1	274
BLMH	bleomycin hydrolase	642
BMP5	bone morphogenetic protein 5	653
BRCA1	BRCA1, DNA repair associated	672
BRD3	bromodomain containing 3	8019
C10orf55	chromosome 10 open reading frame 55	414236
C14orf177	chromosome 14 open reading frame 177	283598
C1R	complement C1r	715
C21orf2	chromosome 21 open reading frame 2	755
C5AR1	complement C5a receptor 1	728
C5orf64	chromosome 5 open reading frame 64	285668
C6orf48	chromosome 6 open reading frame 48	50854
CACNA1C	calcium voltage-gated channel subunit alpha1 C	775
CACNA2D4	calcium voltage-gated channel auxiliary subunit alpha2delta 4	93589
CACNG4	calcium voltage-gated channel auxiliary subunit gamma 4	27092
CALB1	calbindin 1	793
CALHM1	calcium homeostasis modulator 1	255022
CAMK1	calcium/calmodulin dependent protein kinase I	8536
CAMK1D	calcium/calmodulin dependent protein kinase ID	57118
CAMK2A	calcium/calmodulin dependent protein kinase II alpha	815
CAMK2G	calcium/calmodulin dependent protein kinase II gamma	818
CAPN1	calpain 1	823
CARD8	caspase recruitment domain family member 8	22900
CASP1	caspase 1	834
CASP2	caspase 2	835
CASP3	caspase 3	836
CASP4	caspase 4	837
CASP6	caspase 6	839
CASP7	caspase 7	840
CASP8	caspase 8	841
CASP9	caspase 9	842
CAST	calpastatin	831
CBLC	Cbl proto-oncogene C	23624
CBS	cystathionine-beta-synthase	875
CBSL	cystathionine-beta-synthase like	102724560
CCDC83	coiled-coil domain containing 83	220047
CCL11	C-C motif chemokine ligand 11	6356
CCL2	C-C motif chemokine ligand 2	6347
CCL3	C-C motif chemokine ligand 3	6348
CCL4	C-C motif chemokine ligand 4	6351
CCL4L1	C-C motif chemokine ligand 4 like 1	388372
CCL4L2	C-C motif chemokine ligand 4 like 2	9560
CCL5	C-C motif chemokine ligand 5	6352
CCL7	C-C motif chemokine ligand 7	6354
CCNC	cyclin C	892
CCND1	cyclin D1	595
CCR3	C-C motif chemokine receptor 3	1232
CCR5	C-C motif chemokine receptor 5 (gene/pseudogene)	1234
CD14	CD14 molecule	929
CD2AP	CD2 associated protein	23607
CD33	CD33 molecule	945
CD36	CD36 molecule	948
CD40	CD40 molecule	958
CD40LG	CD40 ligand	959
CD86	CD86 molecule	942
CD8A	CD8a molecule	925
CDK1	cyclin dependent kinase 1	983
CDK5	cyclin dependent kinase 5	1020
CDK5R1	cyclin dependent kinase 5 regulatory subunit 1	8851
CDK5R2	cyclin dependent kinase 5 regulatory subunit 2	8941
CDKN1B	cyclin dependent kinase inhibitor 1B	1027
CDON	cell adhesion associated, oncogene regulated	50937
CEACAM16	carcinoembryonic antigen related cell adhesion molecule 16	388551
CELF2	CUGBP Elav-like family member 2	10659
CEP164	centrosomal protein 164	22897
CETP	cholesteryl ester transfer protein	1071
CFTR	cystic fibrosis transmembrane conductance regulator	1080
CH25H	cholesterol 25-hydroxylase	9023
CHAF1B	chromatin assembly factor 1 subunit B	8208
CHAT	choline O-acetyltransferase	1103
CHD6	chromodomain helicase DNA binding protein 6	84181
CHGA	chromogranin A	1113
CHGB	chromogranin B	1114
CHRFAM7A	CHRNA7 (exons 5-10) and FAM7A (exons A-E) fusion	89832
CHRM2	cholinergic receptor muscarinic 2	1129
CHRNA2	cholinergic receptor nicotinic alpha 2 subunit	1135
CHRNA3	cholinergic receptor nicotinic alpha 3 subunit	1136
CHRNA4	cholinergic receptor nicotinic alpha 4 subunit	1137
CHRNA6	cholinergic receptor nicotinic alpha 6 subunit	8973
CHRNA7	cholinergic receptor nicotinic alpha 7 subunit	1139
CHRNB2	cholinergic receptor nicotinic beta 2 subunit	1141
CHRNB4	cholinergic receptor nicotinic beta 4 subunit	1143
CKB	creatine kinase B	1152
CLCN6	chloride voltage-gated channel 6	1185
CLEC16A	C-type lectin domain containing 16A	23274
CLIC5	chloride intracellular channel 5	53405
CLPTM1	CLPTM1, transmembrane protein	1209
CLU	clusterin	1191
CLUHP3	clustered mitochondria homolog pseudogene 3	100132341
CNGB1	cyclic nucleotide gated channel beta 1	1258
CNR1	cannabinoid receptor 1	1268
CNR2	cannabinoid receptor 2	1269
CNTN5	contactin 5	53942
CNTNAP2	contactin associated protein-like 2	26047
COG1	component of oligomeric golgi complex 1	9382
COL18A1	collagen type XVIII alpha 1 chain	80781
COL18A1-AS1	COL18A1 antisense RNA 1	378832
COL19A1	collagen type XIX alpha 1 chain	1310
COMT	catechol-O-methyltransferase	1312
COPA	coatomer protein complex subunit alpha	1314
COX10	COX10, heme A:farnesyltransferase cytochrome c oxidase assembly factor	1352
COX6C	cytochrome c oxidase subunit 6C	1345
CP	ceruloplasmin	1356
CR1	complement C3b/C4b receptor 1 (Knops blood group)	1378
CR1L	complement C3b/C4b receptor 1 like	1379
CR2	complement C3d receptor 2	1380
CREB1	cAMP responsive element binding protein 1	1385
CRH	corticotropin releasing hormone	1392
CRHR1	corticotropin releasing hormone receptor 1	1394
CRP	C-reactive protein	1401
CRYAB	crystallin alpha B	1410
CSF1	colony stimulating factor 1	1435
CSMD1	CUB and Sushi multiple domains 1	64478
CSNK1D	casein kinase 1 delta	1453
CSNK2A2	casein kinase 2 alpha 2	1459
CST3	cystatin C	1471
CSTF2T	cleavage stimulation factor subunit 2 tau variant	23283
CTGF	connective tissue growth factor	1490
CTNNA3	catenin alpha 3	29119
CTNNB1	catenin beta 1	1499
CTNND2	catenin delta 2	1501
CTSB	cathepsin B	1508
CTSD	cathepsin D	1509
CTSS	cathepsin S	1520
CUBN	cubilin	8029
CUX2	cut like homeobox 2	23316
CWC15	CWC15 spliceosome associated protein homolog	51503
CXCL10	C-X-C motif chemokine ligand 10	3627
CXCR2	C-X-C motif chemokine receptor 2	3579
CXCR3	C-X-C motif chemokine receptor 3	2833
CYP17A1	cytochrome P450 family 17 subfamily A member 1	1586
CYP19A1	cytochrome P450 family 19 subfamily A member 1	1588
CYP1A1	cytochrome P450 family 1 subfamily A member 1	1543
CYP27C1	cytochrome P450 family 27 subfamily C member 1	339761
CYP2D7	cytochrome P450 family 2 subfamily D member 7 (gene/pseudogene)	1564
CYP46A1	cytochrome P450 family 46 subfamily A member 1	10858
CYP7B1	cytochrome P450 family 7 subfamily B member 1	9420
DAGLA	diacylglycerol lipase alpha	747
DAPK1	death associated protein kinase 1	1612
DAXX	death domain associated protein	1616
DBN1	drebrin 1	1627
DDX39B	DExD-box helicase 39B	7919
DEDD	death effector domain containing	9191
DEFB122	defensin beta 122 (pseudogene)	245935
DIO1	iodothyronine deiodinase 1	1733
DIO2	iodothyronine deiodinase 2	1734
DIP2C	disco interacting protein 2 homolog C	22982
DIRAS2	DIRAS family GTPase 2	54769
DISC1	disrupted in schizophrenia 1	27185
DKK1	dickkopf WNT signaling pathway inhibitor 1	22943
DLD	dihydrolipoamide dehydrogenase	1738
DLG4	discs large MAGUK scaffold protein 4	1742
DLGAP1	DLG associated protein 1	9229
DLST	dihydrolipoamide S-succinyltransferase	1743
DNAJC12	DnaJ heat shock protein family (Hsp40) member C12	56521
DNM2	dynamin 2	1785
DNMBP	dynamin binding protein	23268
DONSON	downstream neighbor of SON	29980
DRD1	dopamine receptor D1	1812
DRD3	dopamine receptor D3	1814
DRD4	dopamine receptor D4	1815
DVL1	dishevelled segment polarity protein 1	1855
DYNC1I1	dynein cytoplasmic 1 intermediate chain 1	1780
DYRK1A	dual specificity tyrosine phosphorylation regulated kinase 1A	1859
E2F1	E2F transcription factor 1	1869
EBF3	early B-cell factor 3	253738
ECE1	endothelin converting enzyme 1	1889
EDEM2	ER degradation enhancing alpha-mannosidase like protein 2	55741
EEF2	eukaryotic translation elongation factor 2	1938
EEF2K	eukaryotic elongation factor 2 kinase	29904
EFCAB7	EF-hand calcium binding domain 7	84455
EFNA5	ephrin A5	1946
EGR1	early growth response 1	1958
EIF2AK2	eukaryotic translation initiation factor 2 alpha kinase 2	5610
EIF2S1	eukaryotic translation initiation factor 2 subunit alpha	1965
EIF4E	eukaryotic translation initiation factor 4E	1977
EIF4EBP1	eukaryotic translation initiation factor 4E binding protein 1	1978
ELAVL4	ELAV like RNA binding protein 4	1996
ELOVL6	ELOVL fatty acid elongase 6	79071
EMBP1	embigin pseudogene 1	647121
ENO1	enolase 1	2023
ENO2	enolase 2	2026
ENOX1	ecto-NOX disulfide-thiol exchanger 1	55068
ENTPD7	ectonucleoside triphosphate diphosphohydrolase 7	57089
EPHA1	EPH receptor A1	2041
EPHA1-AS1	EPHA1 antisense RNA 1	285965
EPHA5	EPH receptor A5	2044
EPOR	erythropoietin receptor	2057
ERAP1	endoplasmic reticulum aminopeptidase 1	51752
ERBB2	erb-b2 receptor tyrosine kinase 2	2064
ERBB3	erb-b2 receptor tyrosine kinase 3	2065
ERBB4	erb-b2 receptor tyrosine kinase 4	2066
ERG	ERG, ETS transcription factor	2078
ESR1	estrogen receptor 1	2099
ESR2	estrogen receptor 2	2100
EYA4	EYA transcriptional coactivator and phosphatase 4	2070
EYS	eyes shut homolog (Drosophila)	346007
F11R	F11 receptor	50848
F13A1	coagulation factor XIII A chain	2162
F5	coagulation factor V	2153
F8	coagulation factor VIII	2157
FAAH	fatty acid amide hydrolase	2166
FABP3	fatty acid binding protein 3	2170
FAF1	Fas associated factor 1	11124
FAM120B	family with sequence similarity 120B	84498
FAM214A	family with sequence similarity 214 member A	56204
FAM89B	family with sequence similarity 89 member B	23625
FAS	Fas cell surface death receptor	355
FASLG	Fas ligand	356
FCER1G	Fc fragment of IgE receptor Ig	2207
FCGR2B	Fc fragment of IgG receptor IIb	2213
FDPS	farnesyl diphosphate synthase	2224
FGF1	fibroblast growth factor 1	2246
FHIT	fragile histidine triad	2272
FLOT1	flotillin 1	10211
FMNL2	formin like 2	114793
FMO2	flavin containing monooxygenase 2	2327
FNTA	farnesyltransferase, CAAX box, alpha	2339
FSTL5	follistatin like 5	56884
FTO	FTO, alpha-ketoglutarate dependent dioxygenase	79068
FYN	FYN proto-oncogene, Src family tyrosine kinase	2534
GAB2	GRB2 associated binding protein 2	9846
GABBR1	gamma-aminobutyric acid type B receptor subunit 1	2550
GAL	galanin and GMAP prepropeptide	51083
GALNT17	polypeptide N-acetylgalactosaminyltransferase 17	64409
GALP	galanin like peptide	85569
GAPDH	glyceraldehyde-3-phosphate dehydrogenase	2597
GAPDHS	glyceraldehyde-3-phosphate dehydrogenase, spermatogenic	26330
GAPVD1	GTPase activating protein and VPS9 domains 1	26130
GART	phosphoribosylglycinamide formyltransferase, phosphoribosylglycinamide synthetase, phosphoribosylaminoimidazole synthetase	2618
GBA	glucosylceramidase beta	2629
GBP2	guanylate binding protein 2	2634
GCFC2	GC-rich sequence DNA-binding factor 2	6936
GCG	glucagon	2641
GCNT1	glucosaminyl (N-acetyl) transferase 1, core 2	2650
GFAP	glial fibrillary acidic protein	2670
GGA1	golgi associated, gamma adaptin ear containing, ARF binding protein 1	26088
GH1	growth hormone 1	2688
GHRL	ghrelin and obestatin prepropeptide	51738
GHRLOS	ghrelin opposite strand/antisense RNA	100126793
GLS2	glutaminase 2	27165
GLUD1	glutamate dehydrogenase 1	2746
GLUL	glutamate-ammonia ligase	2752
GNAO1	G protein subunit alpha o1	2775
GNAS	GNAS complex locus	2778
GNB3	G protein subunit beta 3	2784
GOLM1	golgi membrane protein 1	51280
GP6	glycoprotein VI platelet	51206
GPC1	glypican 1	2817
GPR55	G protein-coupled receptor 55	9290
GPRASP2	G protein-coupled receptor associated sorting protein 2	114928
GRAMD1B	GRAM domain containing 1B	57476
GRIA1	glutamate ionotropic receptor AMPA type subunit 1	2890
GRIA2	glutamate ionotropic receptor AMPA type subunit 2	2891
GRIA3	glutamate ionotropic receptor AMPA type subunit 3	2892
GRIA4	glutamate ionotropic receptor AMPA type subunit 4	2893
GRIN1	glutamate ionotropic receptor NMDA type subunit 1	2902
GRIN2A	glutamate ionotropic receptor NMDA type subunit 2A	2903
GRIN2B	glutamate ionotropic receptor NMDA type subunit 2B	2904
GRK2	G protein-coupled receptor kinase 2	156
GRN	granulin precursor	2896
GSK3A	glycogen synthase kinase 3 alpha	2931
GSK3B	glycogen synthase kinase 3 beta	2932
GSN	gelsolin	2934
GSTA4	glutathione S-transferase alpha 4	2941
GSTO1	glutathione S-transferase omega 1	9446
GSTO2	glutathione S-transferase omega 2	119391
GSTP1	glutathione S-transferase pi 1	2950
GSTT1	glutathione S-transferase theta 1	2952
HACD1	3-hydroxyacyl-CoA dehydratase 1	9200
HCRT	hypocretin neuropeptide precursor	3060
HECW1	HECT, C2 and WW domain containing E3 ubiquitin protein ligase 1	23072
HFE	hemochromatosis	3077
HHEX	hematopoietically expressed homeobox	3087
HLA-A	major histocompatibility complex, class I, A	3105
HLA-DRB1	major histocompatibility complex, class II, DR beta 1	3123
HLX	H2.0 like homeobox	3142
HLX-AS1	HLX antisense RNA 1	100873924
HMGB1	high mobility group box 1	3146
HMGCR	3-hydroxy-3-methylglutaryl-CoA reductase	3156
HMGCS2	3-hydroxy-3-methylglutaryl-CoA synthase 2	3158
HMOX1	heme oxygenase 1	3162
HNRNPA2B1	heterogeneous nuclear ribonucleoprotein A2/B1	3181
HOOK3	hook microtubule tethering protein 3	84376
HP	haptoglobin	3240
HPCAL1	hippocalcin like 1	3241
HSD11B1	hydroxysteroid 11-beta dehydrogenase 1	3290
HSD17B10	hydroxysteroid 17-beta dehydrogenase 10	3028
HSPA1A	heat shock protein family A (Hsp70) member 1A	3303
HSPA1B	heat shock protein family A (Hsp70) member 1B	3304
HSPA2	heat shock protein family A (Hsp70) member 2	3306
HSPB8	heat shock protein family B (small) member 8	26353
HSPG2	heparan sulfate proteoglycan 2	3339
HTR1A	5-hydroxytryptamine receptor 1A	3350
HTR2A	5-hydroxytryptamine receptor 2A	3356
HTR2C	5-hydroxytryptamine receptor 2C	3358
HTR6	5-hydroxytryptamine receptor 6	3362
HTT	huntingtin	3064
IAPP	islet amyloid polypeptide	3375
ICAM1	intercellular adhesion molecule 1	3383
ICAM4	intercellular adhesion molecule 4 (Landsteiner-Wiener blood group)	3386
IDE	insulin degrading enzyme	3416
IFNG	interferon gamma	3458
IGF1	insulin like growth factor 1	3479
IGF1R	insulin like growth factor 1 receptor	3480
IGF2	insulin like growth factor 2	3481
IGF2R	insulin like growth factor 2 receptor	3482
IGFBP2	insulin like growth factor binding protein 2	3485
IGFBP3	insulin like growth factor binding protein 3	3486
IGFBP6	insulin like growth factor binding protein 6	3489
IL10	interleukin 10	3586
IL18	interleukin 18	3606
IL1A	interleukin 1 alpha	3552
IL1B	interleukin 1 beta	3553
IL1RN	interleukin 1 receptor antagonist	3557
IL2	interleukin 2	3558
IL33	interleukin 33	90865
IL6	interleukin 6	3569
IL6R	interleukin 6 receptor	3570
IMMP2L	inner mitochondrial membrane peptidase subunit 2	83943
INO80D	INO80 complex subunit D	54891
INS	insulin	3630
INSR	insulin receptor	3643
IQCE	IQ motif containing E	23288
IQCK	IQ motif containing K	124152
IREB2	iron responsive element binding protein 2	3658
ITGAM	integrin subunit alpha M	3684
ITGB3BP	integrin subunit beta 3 binding protein	23421
ITM2B	integral membrane protein 2B	9445
ITPR1	inositol 1,4,5-trisphosphate receptor type 1	3708
IVD	isovaleryl-CoA dehydrogenase	3712
JAK2	Janus kinase 2	3717
KALRN	kalirin RhoGEF kinase	8997
KANSL1	KAT8 regulatory NSL complex subunit 1	284058
KAT5	lysine acetyltransferase 5	10524
KCNAB2	potassium voltage-gated channel subfamily A regulatory beta subunit 2	8514
KCNC4	potassium voltage-gated channel subfamily C member 4	3749
KCNH6	potassium voltage-gated channel subfamily H member 6	81033
KCNH7	potassium voltage-gated channel subfamily H member 7	90134
KCNIP3	potassium voltage-gated channel interacting protein 3	30818
KCNMA1	potassium calcium-activated channel subfamily M alpha 1	3778
KCNMA1-AS1	KCNMA1 antisense RNA 1	101929328
KCNQ3	potassium voltage-gated channel subfamily Q member 3	3786
KIF11	kinesin family member 11	3832
KIF13B	kinesin family member 13B	23303
KIF26B	kinesin family member 26B	55083
KLC1	kinesin light chain 1	3831
KLHDC9	kelch domain containing 9	126823
KLK10	kallikrein related peptidase 10	5655
KLK6	kallikrein related peptidase 6	5653
KLK7	kallikrein related peptidase 7	5650
KLK8	kallikrein related peptidase 8	11202
L3MBTL4	l(3)mbt-like 4 (Drosophila)	91133
LAMA1	laminin subunit alpha 1	284217
LAMC1	laminin subunit gamma 1	3915
LCK	LCK proto-oncogene, Src family tyrosine kinase	3932
LDLR	low density lipoprotein receptor	3949
LHCGR	luteinizing hormone/choriogonadotropin receptor	3973
LHFP	lipoma HMGIC fusion partner	10186
LINC00211	long intergenic non-protein coding RNA 211	101929559
LINC00466	long intergenic non-protein coding RNA 466	199899
LINC00475	long intergenic non-protein coding RNA 475	158314
LINC00836	long intergenic non-protein coding RNA 836	101929052
LINC00972	long intergenic non-protein coding RNA 972	105375380
LINC01081	long intergenic non-protein coding RNA 1081	101154687
LINC01122	long intergenic non-protein coding RNA 1122	400955
LINC01266	long intergenic non-protein coding RNA 1266	101927215
LINC01492	long intergenic non-protein coding RNA 1492	101928496
LINC01501	long intergenic non-protein coding RNA 1501	340515
LINC02210-CRHR1	LINC02210-CRHR1 readthrough	104909134
LINC02254	long intergenic non-protein coding RNA 2254	101927286
LIPA	lipase A, lysosomal acid type	3988
LMNA	lamin A/C	4000
LMOD3	leiomodin 3	56203
LOC100130587	uncharacterized LOC100130587	100130587
LOC100287329	uncharacterized LOC100287329	100287329
LOC100379224	uncharacterized LOC100379224	100379224
LOC100996288	uncharacterized LOC100996288	100996288
LOC101927087	uncharacterized LOC101927087	101927087
LOC101927502	uncharacterized LOC101927502	101927502
LOC101928418	uncharacterized LOC101928418	101928418
LOC101928651	uncharacterized LOC101928651	101928651
LOC101928961	uncharacterized LOC101928961	101928961
LOC101929570	uncharacterized LOC101929570	101929570
LOC101930123	eukaryotic elongation factor 2 kinase	101930123
LOC102724297	uncharacterized LOC102724297	102724297
LOC145845	uncharacterized LOC145845	145845
LOC285696	uncharacterized LOC285696	285696
LOC414300	uncharacterized LOC414300	414300
LOC440600	uncharacterized LOC440600	440600
LOC541472	uncharacterized LOC541472	541472
LOC643387	TAR DNA binding protein pseudogene	643387
LOC646506	lysosomal associated membrane protein 1 pseudogene	646506
LPA	lipoprotein(a)	4018
LPL	lipoprotein lipase	4023
LRAT	lecithin retinol acyltransferase (phosphatidylcholine--retinol O-acyltransferase)	9227
LRP1	LDL receptor related protein 1	4035
LRP6	LDL receptor related protein 6	4040
LRP8	LDL receptor related protein 8	7804
LRPAP1	LDL receptor related protein associated protein 1	4043
LRRC15	leucine rich repeat containing 15	131578
LRRK2	leucine rich repeat kinase 2	120892
LRRN2	leucine rich repeat neuronal 2	10446
LRRTM3	leucine rich repeat transmembrane neuronal 3	347731
LRRTM4	leucine rich repeat transmembrane neuronal 4	80059
LRTM2	leucine rich repeats and transmembrane domains 2	654429
LTA	lymphotoxin alpha	4049
LUZP2	leucine zipper protein 2	338645
MAGI1	membrane associated guanylate kinase, WW and PDZ domain containing 1	9223
MAGI2	membrane associated guanylate kinase, WW and PDZ domain containing 2	9863
MAL2	mal, T-cell differentiation protein 2 (gene/pseudogene)	114569
MAOA	monoamine oxidase A	4128
MAOB	monoamine oxidase B	4129
MAP2K1	mitogen-activated protein kinase kinase 1	5604
MAP2K2	mitogen-activated protein kinase kinase 2	5605
MAPK1	mitogen-activated protein kinase 1	5594
MAPK3	mitogen-activated protein kinase 3	5595
MAPK8IP1	mitogen-activated protein kinase 8 interacting protein 1	9479
MAPKAPK2	mitogen-activated protein kinase-activated protein kinase 2	9261
MAPT	microtubule associated protein tau	4137
MAPT-AS1	MAPT antisense RNA 1	100128977
MAPT-IT1	MAPT intronic transcript 1	100130148
MARCH10	membrane associated ring-CH-type finger 10	162333
MARK1	microtubule affinity regulating kinase 1	4139
MAT1A	methionine adenosyltransferase 1A	4143
MAVS	mitochondrial antiviral signaling protein	57506
MBOAT1	membrane bound O-acyltransferase domain containing 1	154141
MEF2A	myocyte enhancer factor 2A	4205
MEIS1	Meis homeobox 1	4211
MELTF	melanotransferrin	4241
MEOX2	mesenchyme homeobox 2	4223
MEX3A	mex-3 RNA binding family member A	92312
MGAT5B	mannosyl (alpha-1,6-)-glycoprotein beta-1,6-N-acetyl-glucosaminyltransferase, isozyme B	146664
MGLL	monoglyceride lipase	11343
MGST1	microsomal glutathione S-transferase 1	4257
MIF	macrophage migration inhibitory factor (glycosylation-inhibiting factor)	4282
MINDY1	MINDY lysine 48 deubiquitinase 1	55793
MIR4713	microRNA 4713	100616369
MIR4761	microRNA 4761	100616414
MIR6843	microRNA 6843	102465508
MIR6886	microRNA 6886	102465534
MIR7846	microRNA 7846	102465836
MME	membrane metalloendopeptidase	4311
MMP12	matrix metallopeptidase 12	4321
MMP2	matrix metallopeptidase 2	4313
MMP8	matrix metallopeptidase 8	4317
MMP9	matrix metallopeptidase 9	4318
MPO	myeloperoxidase	4353
MPP6	membrane palmitoylated protein 6	51678
MPP7	membrane palmitoylated protein 7	143098
MPZL1	myelin protein zero like 1	9019
MRE11	MRE11 homolog, double strand break repair nuclease	4361
MROH7-TTC4	MROH7-TTC4 readthrough (NMD candidate)	100527960
MROH8	maestro heat like repeat family member 8	140699
MS	multiple sclerosis	4397
MS4A4A	membrane spanning 4-domains A4A	51338
MS4A4E	membrane spanning 4-domains A4E	643680
MS4A6A	membrane spanning 4-domains A6A	64231
MSI1	musashi RNA binding protein 1	4440
MSR1	macrophage scavenger receptor 1	4481
MTHFD1L	methylenetetrahydrofolate dehydrogenase (NADP+ dependent) 1-like	25902
MTHFR	methylenetetrahydrofolate reductase	4524
MTNR1A	melatonin receptor 1A	4543
MTOR	mechanistic target of rapamycin	2475
MTR	5-methyltetrahydrofolate-homocysteine methyltransferase	4548
MUC22	mucin 22	100507679
MYH13	myosin heavy chain 13	8735
MYH7B	myosin heavy chain 7B	57644
MYO10	myosin X	4651
MYOCD	myocardin	93649
MYOF	myoferlin	26509
NACA	nascent polypeptide-associated complex alpha subunit	4666
NAE1	NEDD8 activating enzyme E1 subunit 1	8883
NALCN	sodium leak channel, non-selective	259232
NAPEPLD	N-acyl phosphatidylethanolamine phospholipase D	222236
NAT1	N-acetyltransferase 1	9
NAT2	N-acetyltransferase 2	10
NAV2	neuron navigator 2	89797
NCAM1	neural cell adhesion molecule 1	4684
NCAN	neurocan	1463
NCOR2	nuclear receptor corepressor 2	9612
NCSTN	nicastrin	23385
ND1	mitochondrially encoded NADH dehydrogenase 1	4535
NDRG2	NDRG family member 2	57447
NDUFS2	NADH:ubiquinone oxidoreductase core subunit S2	4720
NECTIN2	nectin cell adhesion molecule 2	5819
NECTIN4	nectin cell adhesion molecule 4	81607
NEDD9	neural precursor cell expressed, developmentally down-regulated 9	4739
NEFH	neurofilament heavy	4744
NEFL	neurofilament light	4747
NGFR	nerve growth factor receptor	4804
NINJ2	ninjurin 2	4815
NIPBL	NIPBL, cohesin loading factor	25836
NIT1	nitrilase 1	4817
NKAIN2	sodium/potassium transporting ATPase interacting 2	154215
NKAPL	NFKB activating protein like	222698
NKPD1	NTPase KAP family P-loop domain containing 1	284353
NME1	NME/NM23 nucleoside diphosphate kinase 1	4830
NME1-NME2	NME1-NME2 readthrough	654364
NME2	NME/NM23 nucleoside diphosphate kinase 2	4831
NOS1	nitric oxide synthase 1	4842
NOS2	nitric oxide synthase 2	4843
NOS3	nitric oxide synthase 3	4846
NOTCH1	notch 1	4851
NOTCH4	notch 4	4855
NPAS2	neuronal PAS domain protein 2	4862
NPC2	NPC intracellular cholesterol transporter 2	10577
NPFFR2	neuropeptide FF receptor 2	10886
NPY	neuropeptide Y	4852
NQO1	NAD(P)H quinone dehydrogenase 1	1728
NQO2	N-ribosyldihydronicotinamide:quinone reductase 2	4835
NRG1	neuregulin 1	3084
NTF3	neurotrophin 3	4908
NTRK1	neurotrophic receptor tyrosine kinase 1	4914
NTRK2	neurotrophic receptor tyrosine kinase 2	4915
NTRK3	neurotrophic receptor tyrosine kinase 3	4916
NUMB	NUMB, endocytic adaptor protein	8650
NXN	nucleoredoxin	64359
OAT	ornithine aminotransferase	4942
OGG1	8-oxoguanine DNA glycosylase	4968
OLIG2	oligodendrocyte transcription factor 2	10215
OLR1	oxidized low density lipoprotein receptor 1	4973
OPA1	OPA1, mitochondrial dynamin like GTPase	4976
OSGEP	O-sialoglycoprotein endopeptidase	55644
OTUD7A	OTU deubiquitinase 7A	161725
OTULIN	OTU deubiquitinase with linear linkage specificity	90268
P2RY2	purinergic receptor P2Y2	5029
P4HA3-AS1	P4HA3 antisense RNA 1	101928580
PADI2	peptidyl arginine deiminase 2	11240
PAK1	p21 (RAC1) activated kinase 1	5058
PARK7	Parkinsonism associated deglycase	11315
PARP1	poly(ADP-ribose) polymerase 1	142
PAWR	pro-apoptotic WT1 regulator	5074
PAXIP1	PAX interacting protein 1	22976
PBRM1	polybromo 1	55193
PCDH11X	protocadherin 11 X-linked	27328
PCGF5	polycomb group ring finger 5	84333
PCK1	phosphoenolpyruvate carboxykinase 1	5105
PCMTD1	protein-L-isoaspartate (D-aspartate) O-methyltransferase domain containing 1	115294
PCNX1	pecanex homolog 1 (Drosophila)	22990
PCSK1N	proprotein convertase subtilisin/kexin type 1 inhibitor	27344
PCSK9	proprotein convertase subtilisin/kexin type 9	255738
PDE4B	phosphodiesterase 4B	5142
PDE8B	phosphodiesterase 8B	8622
PDE9A	phosphodiesterase 9A	5152
PDYN	prodynorphin	5173
PDZD7	PDZ domain containing 7	79955
PFDN2	prefoldin subunit 2	5202
PGBD1	piggyBac transposable element derived 1	84547
PICALM	phosphatidylinositol binding clathrin assembly protein	8301
PIN1	peptidylprolyl cis/trans isomerase, NIMA-interacting 1	5300
PITRM1	pitrilysin metallopeptidase 1	10531
PLA1A	phospholipase A1 member A	51365
PLA2G2A	phospholipase A2 group IIA	5320
PLAC4	placenta specific 4	191585
PLAT	plasminogen activator, tissue type	5327
PLAU	plasminogen activator, urokinase	5328
PLCE1	phospholipase C epsilon 1	51196
PLEKHG5	pleckstrin homology and RhoGEF domain containing G5	57449
PLG	plasminogen	5340
PLPPR1	phospholipid phosphatase related 1	54886
PLUT	PDX1 associated lncRNA, upregulator of transcription	100861550
PLXDC2	plexin domain containing 2	84898
PNMT	phenylethanolamine N-methyltransferase	5409
POLB	DNA polymerase beta	5423
POLN	DNA polymerase nu	353497
POMC	proopiomelanocortin	5443
POMK	protein-O-mannose kinase	84197
POMT1	protein O-mannosyltransferase 1	10585
PON1	paraoxonase 1	5444
PON2	paraoxonase 2	5445
PON3	paraoxonase 3	5446
POTEA	POTE ankyrin domain family member A	340441
POU2F1	POU class 2 homeobox 1	5451
PP2D1	protein phosphatase 2C like domain containing 1	151649
PPARD	peroxisome proliferator activated receptor delta	5467
PPARG	peroxisome proliferator activated receptor gamma	5468
PPID	peptidylprolyl isomerase D	5481
PPOX	protoporphyrinogen oxidase	5498
PPP1R11	protein phosphatase 1 regulatory inhibitor subunit 11	6992
PPP1R1C	protein phosphatase 1 regulatory inhibitor subunit 1C	151242
PPP1R37	protein phosphatase 1 regulatory subunit 37	284352
PPP1R3B	protein phosphatase 1 regulatory subunit 3B	79660
PPP2R2B	protein phosphatase 2 regulatory subunit Bbeta	5521
PRDX1	peroxiredoxin 1	5052
PRDX2	peroxiredoxin 2	7001
PRDX3	peroxiredoxin 3	10935
PRDX6	peroxiredoxin 6	9588
PREP	prolyl endopeptidase	5550
PRIMA1	proline rich membrane anchor 1	145270
PRKACA	protein kinase cAMP-activated catalytic subunit alpha	5566
PRKAR2A	protein kinase cAMP-dependent type II regulatory subunit alpha	5576
PRKAR2B	protein kinase cAMP-dependent type II regulatory subunit beta	5577
PRKCA	protein kinase C alpha	5578
PRKG1	protein kinase, cGMP-dependent, type I	5592
PRKXP1	protein kinase, X-linked, pseudogene 1	441733
PRND	prion like protein doppel	23627
PRNP	prion protein	5621
PRUNE2	prune homolog 2	158471
PSEN1	presenilin 1	5663
PSEN2	presenilin 2	5664
PSENEN	presenilin enhancer gamma-secretase subunit	55851
PSMB9	proteasome subunit beta 9	5698
PSMC4	proteasome 26S subunit, ATPase 4	5704
PTEN	phosphatase and tensin homolog	5728
PTGDS	prostaglandin D2 synthase	5730
PTGES2	prostaglandin E synthase 2	80142
PTGS1	prostaglandin-endoperoxide synthase 1	5742
PTGS2	prostaglandin-endoperoxide synthase 2	5743
PTK2B	protein tyrosine kinase 2 beta	2185
PTPRA	protein tyrosine phosphatase, receptor type A	5786
PURA	purine rich element binding protein A	5813
PVR	poliovirus receptor	5817
QPRT	quinolinate phosphoribosyltransferase	23475
RAB6A	RAB6A, member RAS oncogene family	5870
RABGAP1L	RAB GTPase activating protein 1 like	9910
RACK1	receptor for activated C kinase 1	10399
RAD51B	RAD51 paralog B	5890
RAF1	Raf-1 proto-oncogene, serine/threonine kinase	5894
RAPGEF4	Rap guanine nucleotide exchange factor 4	11069
RASSF4	Ras association domain family member 4	83937
RCAN1	regulator of calcineurin 1	1827
RDH13	retinol dehydrogenase 13	112724
RELB	RELB proto-oncogene, NF-kB subunit	5971
RELN	reelin	5649
RGS4	regulator of G protein signaling 4	5999
RNF146	ring finger protein 146	81847
RNR2	mitochondrially encoded 16S RNA	4550
ROR1	receptor tyrosine kinase like orphan receptor 1	4919
RPN2	ribophorin II	6185
RPS6KB1	ribosomal protein S6 kinase B1	6198
RSPO2	R-spondin 2	340419
RTN4	reticulon 4	57142
RTN4R	reticulon 4 receptor	65078
RUNX1	runt related transcription factor 1	861
RXFP3	relaxin/insulin like family peptide receptor 3	51289
S100A12	S100 calcium binding protein A12	6283
S100A9	S100 calcium binding protein A9	6280
S100B	S100 calcium binding protein B	6285
SAMSN1	SAM domain, SH3 domain and nuclear localization signals 1	64092
SAR1A	secretion associated Ras related GTPase 1A	56681
SBSN	suprabasin	374897
SCARA3	scavenger receptor class A member 3	51435
SCARB1	scavenger receptor class B member 1	949
SCN2A	sodium voltage-gated channel alpha subunit 2	6326
SEC24C	SEC24 homolog C, COPII coat complex component	9632
SELP	selectin P	6403
SEMA3A	semaphorin 3A	10371
SEPT1	septin 1	1731
SEPT3	septin 3	55964
SEPT7	septin 7	989
SERPINA1	serpin family A member 1	5265
SERPINA3	serpin family A member 3	12
SERPINE1	serpin family E member 1	5054
SERPINF1	serpin family F member 1	5176
SERPINF2	serpin family F member 2	5345
SGPL1	sphingosine-1-phosphate lyase 1	8879
SHISA9	shisa family member 9	729993
SIGMAR1	sigma non-opioid intracellular receptor 1	10280
SIRT1	sirtuin 1	23411
SLC11A1	solute carrier family 11 member 1	6556
SLC11A2	solute carrier family 11 member 2	4891
SLC16A7	solute carrier family 16 member 7	9194
SLC18A2	solute carrier family 18 member A2	6571
SLC18A3	solute carrier family 18 member A3	6572
SLC1A2	solute carrier family 1 member 2	6506
SLC1A3	solute carrier family 1 member 3	6507
SLC1A7	solute carrier family 1 member 7	6512
SLC25A14	solute carrier family 25 member 14	9016
SLC30A1	solute carrier family 30 member 1	7779
SLC30A4	solute carrier family 30 member 4	7782
SLC30A6	solute carrier family 30 member 6	55676
SLC4A1AP	solute carrier family 4 member 1 adaptor protein	22950
SLC4A2	solute carrier family 4 member 2	6522
SLC5A12	solute carrier family 5 member 12	159963
SLC6A17	solute carrier family 6 member 17	388662
SLC6A3	solute carrier family 6 member 3	6531
SLC6A4	solute carrier family 6 member 4	6532
SLC8A1	solute carrier family 8 member A1	6546
SMAD3	SMAD family member 3	4088
SMARCD3	SWI/SNF related, matrix associated, actin dependent regulator of chromatin, subfamily d, member 3	6604
SNAP25	synaptosome associated protein 25	6616
SNCA	synuclein alpha	6622
SNCA-AS1	SNCA antisense RNA 1	644248
SNCB	synuclein beta	6620
SNCG	synuclein gamma	6623
SNORD52	small nucleolar RNA, C/D box 52	26797
SNX10	sorting nexin 10	29887
SNX3	sorting nexin 3	8724
SOAT1	sterol O-acyltransferase 1	6646
SOD1	superoxide dismutase 1	6647
SOD2	superoxide dismutase 2	6648
SORCS1	sortilin related VPS10 domain containing receptor 1	114815
SORCS2	sortilin related VPS10 domain containing receptor 2	57537
SORCS3	sortilin related VPS10 domain containing receptor 3	22986
SORL1	sortilin related receptor 1	6653
SOS2	SOS Ras/Rho guanine nucleotide exchange factor 2	6655
SP1	Sp1 transcription factor	6667
SQSTM1	sequestosome 1	8878
SREK1IP1	SREK1 interacting protein 1	285672
SRRT	serrate, RNA effector molecule	51593
SSSCA1	Sjogren syndrome/scleroderma autoantigen 1	10534
SSSCA1-AS1	SSSCA1 antisense RNA 1 (head to head)	254100
SST	somatostatin	6750
ST6GAL1	ST6 beta-galactoside alpha-2,6-sialyltransferase 1	6480
STH	saitohin	246744
STK11	serine/threonine kinase 11	6794
STK24	serine/threonine kinase 24	8428
STMN1	stathmin 1	3925
STUB1	STIP1 homology and U-box containing protein 1	10273
STUM	stum, mechanosensory transduction mediator homolog	375057
STX8	syntaxin 8	9482
STXBP1	syntaxin binding protein 1	6812
STXBP5L	syntaxin binding protein 5 like	9515
SUPV3L1	Suv3 like RNA helicase	6832
SVIL	supervillin	6840
SYN1	synapsin I	6853
SYNPR	synaptoporin	132204
SYNPR-AS1	SYNPR antisense RNA 1	100874016
SYP	synaptophysin	6855
SYT1	synaptotagmin 1	6857
TARDBP	TAR DNA binding protein	23435
TAS2R60	taste 2 receptor member 60	338398
TBP	TATA-box binding protein	6908
TCF4	transcription factor 4	6925
TCF7L2	transcription factor 7 like 2	6934
TCN1	transcobalamin 1	6947
TCN2	transcobalamin 2	6948
TDRD10	tudor domain containing 10	126668
TEAD1	TEA domain transcription factor 1	7003
TEK	TEK receptor tyrosine kinase	7010
TEP1	telomerase associated protein 1	7011
TET1	tet methylcytosine dioxygenase 1	80312
TF	transferrin	7018
TFAM	transcription factor A, mitochondrial	7019
TFCP2	transcription factor CP2	7024
TFEB	transcription factor EB	7942
TGFB1	transforming growth factor beta 1	7040
THOP1	thimet oligopeptidase 1	7064
THRA	thyroid hormone receptor, alpha	7067
TIAM1	T-cell lymphoma invasion and metastasis 1	7074
TIMP1	TIMP metallopeptidase inhibitor 1	7076
TIMP2	TIMP metallopeptidase inhibitor 2	7077
TIMP3	TIMP metallopeptidase inhibitor 3	7078
TLK1	tousled like kinase 1	9874
TLR4	toll like receptor 4	7099
TLR9	toll like receptor 9	54106
TM2D1	TM2 domain containing 1	83941
TMED10	transmembrane p24 trafficking protein 10	10972
TMEM132C	transmembrane protein 132C	92293
TMEM132D	transmembrane protein 132D	121256
TMEM147	transmembrane protein 147	10430
TMEM147-AS1	TMEM147 antisense RNA 1	100506469
TMEM177	transmembrane protein 177	80775
TMTC1	transmembrane and tetratricopeptide repeat containing 1	83857
TNF	tumor necrosis factor	7124
TNFAIP1	TNF alpha induced protein 1	7126
TNFRSF1A	TNF receptor superfamily member 1A	7132
TNFRSF1B	TNF receptor superfamily member 1B	7133
TNFSF10	TNF superfamily member 10	8743
TNK1	tyrosine kinase non receptor 1	8711
TOMM40	translocase of outer mitochondrial membrane 40	10452
TP53	tumor protein p53	7157
TP73	tumor protein p73	7161
TPH1	tryptophan hydroxylase 1	7166
TPPP	tubulin polymerization promoting protein	11076
TRAK2	trafficking kinesin protein 2	66008
TREM2	triggering receptor expressed on myeloid cells 2	54209
TRIM15	tripartite motif containing 15	89870
TRIOBP	TRIO and F-actin binding protein	11078
TRNQ	mitochondrially encoded tRNA glutamine	4572
TRPC4AP	transient receptor potential cation channel subfamily C member 4 associated protein	26133
TRPV1	transient receptor potential cation channel subfamily V member 1	7442
TSC2	tuberous sclerosis 2	7249
TSC22D3	TSC22 domain family member 3	1831
TSNAX-DISC1	TSNAX-DISC1 readthrough (NMD candidate)	100303453
TSPAN18	tetraspanin 18	90139
TSPAN2	tetraspanin 2	10100
TSTD1	thiosulfate sulfurtransferase like domain containing 1	100131187
TTC27	tetratricopeptide repeat domain 27	55622
TTC4	tetratricopeptide repeat domain 4	7268
TTR	transthyretin	7276
TUSC3	tumor suppressor candidate 3	7991
TXNRD2	thioredoxin reductase 2	10587
U2AF1L4	U2 small nuclear RNA auxiliary factor 1 like 4	199746
UBB	ubiquitin B	7314
UBD	ubiquitin D	10537
UBE2D1	ubiquitin conjugating enzyme E2 D1	7321
UBE2Q1	ubiquitin conjugating enzyme E2 Q1	55585
UBQLN1	ubiquilin 1	29979
UBXN4	UBX domain protein 4	23190
UCHL1	ubiquitin C-terminal hydrolase L1	7345
UFC1	ubiquitin-fold modifier conjugating enzyme 1	51506
UFSP1	UFM1 specific peptidase 1 (inactive)	402682
UGCG	UDP-glucose ceramide glucosyltransferase	7357
UMAD1	UBAP1-MVB12-associated (UMA) domain containing 1	729852
UNC13C	unc-13 homolog C	440279
USF1	upstream transcription factor 1	7391
USP21	ubiquitin specific peptidase 21	27005
USP35	ubiquitin specific peptidase 35	57558
UXS1	UDP-glucuronate decarboxylase 1	80146
VDR	vitamin D receptor	7421
VEGFA	vascular endothelial growth factor A	7422
VLDLR	very low density lipoprotein receptor	7436
VPS13B	vacuolar protein sorting 13 homolog B	157680
VSNL1	visinin like 1	7447
WASHC4	WASH complex subunit 4	23325
WDFY4	WDFY family member 4	57705
WEE1	WEE1 G2 checkpoint kinase	7465
WT1	Wilms tumor 1	7490
WWC1	WW and C2 domain containing 1	23286
XRCC1	X-ray repair cross complementing 1	7515
XYLT1	xylosyltransferase 1	64131
ZBP1	Z-DNA binding protein 1	81030
ZC3H3	zinc finger CCCH-type containing 3	23144
ZDHHC7	zinc finger DHHC-type containing 7	55625
ZFYVE19	zinc finger FYVE-type containing 19	84936
ZFYVE9	zinc finger FYVE-type containing 9	9372
ZKSCAN4	zinc finger with KRAB and SCAN domains 4	387032
ZNF155	zinc finger protein 155	7711
ZNF197	zinc finger protein 197	10168
ZNF224	zinc finger protein 224	7767
ZNF225	zinc finger protein 225	7768
ZNF320	zinc finger protein 320	162967
ZNF365	zinc finger protein 365	22891
ZNF720	zinc finger protein 720	124411
ZNF804A	zinc finger protein 804A	91752
ZSCAN26	zinc finger and SCAN domain containing 26	7741
ZSCAN31	zinc finger and SCAN domain containing 31	64288
ZWINT	ZW10 interacting kinetochore protein	11130
ZYX	zyxin	7791
