# Supplementary material for: Knowledge-Based Neuroendocrine Immunomodulation (NIM) Molecular Network Construction and Its Application
Source: Molecules. 2018 May 30;23(6):1312. doi: 10.3390/molecules23061312 (PMC6099962; doi:10.3390/molecules23061312)
Supplement: Supplementary file 1 [file molecules-23-01312-s001.zip › Table S28 The extended network of NIM signaling molecules.xlsx]

## Sheet: Sheet1
Source_Gene	Target_Gene	Effect	Type
IL2RG	JAK3	Binding	Activation
IL21R	JAK3	Binding	Activation
STAT6	IL13	Transcription regulation	Unspecified
CEBPA	RETN	Transcription regulation	Activation
ESR1	IL7R	Transcription regulation	Activation
RPS6KA1	CREB1	Phosphorylation	Activation
RPS6KA2	CREB1	Phosphorylation	Activation
RPS6KA3	CREB1	Phosphorylation	Activation
STAT4	JUN	Binding	Activation
Sphingosine 1-phosphate intracellular	RASA1	Binding	Inhibition
NR2F1	EPO	Transcription regulation	Activation
ESR2	GAL	Transcription regulation	Activation
F2R	GNA11	Transformation	Activation
F2R	GNAQ	Transformation	Activation
BRAF	MAP2K1	Phosphorylation	Activation
GLI2	GLI1	Transcription regulation	Activation
MAPK1	SP1	Phosphorylation	Activation
MAPK3	SP1	Phosphorylation	Activation
RELA	CCL23	Transcription regulation	Activation
NFKB1	CCL23	Transcription regulation	Activation
IL3	CSF2RB	receptor binding	Activation
IL3	IL3RA	receptor binding	Activation
RXRA	RORC	Transcription regulation	Activation
RXRB	RORC	Transcription regulation	Activation
RXRG	RORC	Transcription regulation	Activation
ADCY6	ATP = Cyclic AMP + Pyrophosphate	Catalysis	Activation
MAP2K1	MAPK1	Phosphorylation	Activation
MAP2K2	MAPK1	Phosphorylation	Activation
GPHA2	TSHR	receptor binding	Activation
GPHB5	TSHR	receptor binding	Activation
AKT1	GSK3B	Phosphorylation	Inhibition
AKT2	GSK3B	Phosphorylation	Inhibition
AKT3	GSK3B	Phosphorylation	Inhibition
RORA	INS	Transcription regulation	Activation
CXCL9	CXCR3	receptor binding	Activation
IL15RA	IL15	Binding	Inhibition
ESR2	IL2RA	Transcription regulation	Activation
NR0B2	NR1H2	Binding	Inhibition
CREB1	CRH	Transcription regulation	Activation
PtdIns(3,4,5)P3 intracellular	BTK	Binding	Activation
PRKACA	CREB1	Phosphorylation	Activation
PRKACB	CREB1	Phosphorylation	Activation
PRKACG	CREB1	Phosphorylation	Activation
GNA11	PLCB3	Binding	Activation
GNAQ	PLCB3	Binding	Activation
HNF4A	FAM3B	Transcription regulation	Unspecified
HNF4G	FAM3B	Transcription regulation	Unspecified
HNF4A	PPARG	Transcription regulation	Inhibition
REL	IFNG	Transcription regulation	Activation
RELA	IFNG	Transcription regulation	Activation
RELB	IFNG	Transcription regulation	Activation
NFKB1	IFNG	Transcription regulation	Activation
NFKB2	IFNG	Transcription regulation	Activation
STAT6	IL4	Transcription regulation	Activation
PAK1	MAP3K14	Binding	Activation
SMAD4	SMAD2	Binding	Activation
STAT6	CCL17	Transcription regulation	Activation
PPARG	CCL5	Transcription regulation	Inhibition
PRKCE	RAF1	Phosphorylation	Activation
RARA	PTH1R	Transcription regulation	Unspecified
EIF2AK2	MAP3K7	Binding	Activation
TNFRSF13B	TRAF2	Binding	Activation
RXRA	VDR	Transcription regulation	Activation
RXRB	VDR	Transcription regulation	Activation
RXRG	VDR	Transcription regulation	Activation
VDR	PTH1R	Transcription regulation	Inhibition
PPARG	ADM2	Transcription regulation	Unspecified
ESRRA	IGF1	Transcription regulation	Unspecified
RORC	NR1D1	Transcription regulation	Activation
IL17A	IL17RA	receptor binding	Activation
ARHGEF25	CDC42	Transformation	Activation
PTK2	MAPK1	Binding	Activation
CCL13	CCR3	receptor binding	Activation
NOS1	NAD(P)H + O(,2) + L-Arginine + H(+) = NO + L-Citrulline + NADP(+) + H(,2)O	Catalysis	Activation
MAPK1	PAX6	Phosphorylation	Activation
MAPK3	PAX6	Phosphorylation	Activation
PPARA	IL1RN	Transcription regulation	Activation
RXRA	IL1RN	Transcription regulation	Activation
THRB	CGA	Transcription regulation	Inhibition
RAF1	MAP2K1	Phosphorylation	Activation
ETS1	PRL	Transcription regulation	Activation
PF4	VEGFA	Binding	Inhibition
BIRC2	MAP3K14	Ubiquitination	Inhibition
CXCL10	CCR3	receptor binding	Inhibition
GH1	GHR	receptor binding	Activation
HNF4A	TIMP1	Transcription regulation	Unspecified
EP300	MEF2C	Covalent modification	Activation
AIMP1	PPARG	Binding	Inhibition
CCR2	CXCR4	Binding	Activation
EGR2	CEBPB	Transcription regulation	Activation
IL17RA	IL17RE	Binding	Activation
PPARG	CEBPA	Transcription regulation	Activation
NR2F6	IFNG	Transcription regulation	Inhibition
CREB1	MIF	Transcription regulation	Activation
TP53	IL6	Transcription regulation	Unspecified
STAT3	CXCR2	Transcription regulation	Activation
MMP9	CXCL8	Cleavage	Activation
CXCR1	GNB1	Binding	Activation
CXCR1	GNB2	Binding	Activation
CXCR1	GNB3	Binding	Activation
CXCR1	GNB4	Binding	Activation
CXCR1	GNB5	Binding	Activation
CXCR1	GNG10	Binding	Activation
CXCR1	GNG11	Binding	Activation
CXCR1	GNG12	Binding	Activation
CXCR1	GNG13	Binding	Activation
CXCR1	GNG2	Binding	Activation
CXCR1	GNG3	Binding	Activation
CXCR1	GNG4	Binding	Activation
CXCR1	GNG5	Binding	Activation
CXCR1	GNG7	Binding	Activation
CXCR1	GNG8	Binding	Activation
CXCR1	GNGT1	Binding	Activation
CXCR1	GNGT2	Binding	Activation
HNF4G	NR2F1	Transcription regulation	Unspecified
BMPR1A	XIAP	Binding	Activation
PPP3CA	NFATC1	Dephosphorylation	Activation
PPP3CB	NFATC1	Dephosphorylation	Activation
PPP3CC	NFATC1	Dephosphorylation	Activation
IL6ST	JAK1	Binding	Activation
REL	CSF2	Transcription regulation	Activation
RELA	CSF2	Transcription regulation	Activation
RELB	CSF2	Transcription regulation	Activation
NFKB1	CSF2	Transcription regulation	Activation
NFKB2	CSF2	Transcription regulation	Activation
NR2C2	OXT	Transcription regulation	Activation
PGR	CXCL14	Transcription regulation	Activation
JAK1	STAT2	Phosphorylation	Activation
GRP	GRPR	receptor binding	Activation
AGT	AGTR1	receptor binding	Activation
CSH1	PRLR	receptor binding	Activation
MAPK1	CREBBP	Phosphorylation	Activation
IL16	CD4	receptor binding	Activation
NR4A1	PPARG	Transcription regulation	Inhibition
ESR1	PRL	Transcription regulation	Activation
ESR2	PRL	Transcription regulation	Activation
PRKG1	PAK1	Phosphorylation	Unspecified
PRKG2	PAK1	Phosphorylation	Unspecified
PGR	LIFR	Transcription regulation	Inhibition
PDPK1	AKT1	Phosphorylation	Activation
PDPK1	AKT2	Phosphorylation	Activation
PDPK1	AKT3	Phosphorylation	Activation
SOS1	KRAS	Transformation	Activation
SOS2	KRAS	Transformation	Activation
BMP1	MSTN	Cleavage	Unspecified
IL31RA	IL6ST	Binding	Activation
JUN	ATF3	Transcription regulation	Activation
JAK1	CSRP2	Phosphorylation	Activation
RELA	CXCL8	Transcription regulation	Activation
NFKB1	CXCL8	Transcription regulation	Activation
CDK1	CREB1	Phosphorylation	Inhibition
MC4R	GNAS	Transformation	Activation
WNT1	LRP5	Binding	Activation
WNT10A	LRP5	Binding	Activation
WNT10B	LRP5	Binding	Activation
WNT11	LRP5	Binding	Activation
WNT16	LRP5	Binding	Activation
WNT2	LRP5	Binding	Activation
WNT2B	LRP5	Binding	Activation
WNT3	LRP5	Binding	Activation
WNT3A	LRP5	Binding	Activation
WNT4	LRP5	Binding	Activation
WNT5A	LRP5	Binding	Activation
WNT5B	LRP5	Binding	Activation
WNT6	LRP5	Binding	Activation
WNT7A	LRP5	Binding	Activation
WNT7B	LRP5	Binding	Activation
WNT8A	LRP5	Binding	Activation
WNT8B	LRP5	Binding	Activation
WNT9A	LRP5	Binding	Activation
WNT9B	LRP5	Binding	Activation
MAP2K3	MAPK11	Phosphorylation	Activation
CXCL1	CXCR2	receptor binding	Activation
EP300	SMAD2	Covalent modification	Activation
MAP2K6	MAPK11	Phosphorylation	Activation
MAP2K6	MAPK12	Phosphorylation	Activation
MAP2K6	MAPK13	Phosphorylation	Activation
MAP2K6	MAPK14	Phosphorylation	Activation
REL	CCL3	Transcription regulation	Activation
RELA	CCL3	Transcription regulation	Activation
RELB	CCL3	Transcription regulation	Activation
NFKB1	CCL3	Transcription regulation	Activation
NFKB2	CCL3	Transcription regulation	Activation
MAPK1	NCOA2	Phosphorylation	Activation
NCOA2	FOS	Binding	Activation
AMH	AMHR2	Binding	Activation
ESR1	PGR	Transcription regulation	Activation
ESR2	PGR	Transcription regulation	Activation
NR2C2	THRA	Binding	Activation
IL2RA	SHC1	Binding	Activation
IL2RB	SHC1	Binding	Activation
IL2RG	SHC1	Binding	Activation
RARG	NR6A1	Transcription regulation	Activation
PPARG	TNFSF10	Transcription regulation	Activation
RXRA	TNFSF10	Transcription regulation	Activation
IL7	IL7R	receptor binding	Activation
XCL2	XCR1	receptor binding	Activation
NR0B2	AGT	Transcription regulation	Inhibition
KRAS	RAF1	Binding	Activation
THRA	TSHB	Transcription regulation	Inhibition
CTNNB1	SMAD1	Binding	Activation
EGR1	ATF3	Transcription regulation	Activation
REL	IL1RN	Transcription regulation	Activation
RELA	IL1RN	Transcription regulation	Activation
RELB	IL1RN	Transcription regulation	Activation
NFKB1	IL1RN	Transcription regulation	Activation
NFKB2	IL1RN	Transcription regulation	Activation
GAB2	PIK3R1	Binding	Activation
GAB2	PIK3R2	Binding	Activation
IL15RA	JAK1	Binding	Activation
IL2RB	JAK1	Binding	Activation
IL2RG	JAK1	Binding	Activation
NR4A2	POMC	Transcription regulation	Activation
BTK	AKT1	Binding	Activation
BTK	AKT2	Binding	Activation
BTK	AKT3	Binding	Activation
VDR	NR1H4	Binding	Inhibition
NLK	LEF1	Phosphorylation	Inhibition
NLK	TCF7	Phosphorylation	Inhibition
NLK	TCF7L1	Phosphorylation	Inhibition
NLK	TCF7L2	Phosphorylation	Inhibition
DUSP4	MAPK1	Dephosphorylation	Inhibition
DUSP4	MAPK3	Dephosphorylation	Inhibition
PPARG	CCL3L1	Transcription regulation	Inhibition
PPARG	CCL3L3	Transcription regulation	Inhibition
PAK1	MAPK1	Binding	Inhibition
PAK1	MAPK3	Binding	Inhibition
NMU	NMUR1	receptor binding	Activation
STAT4	ETV5	Transcription regulation	Activation
IL2RG	JAK1	Binding	Activation
IL4R	JAK1	Binding	Activation
TNFRSF11B	TNFSF10	Binding	Inhibition
MAPK1	NR5A1	Phosphorylation	Activation
RORC	IL17F	Transcription regulation	Activation
Ca(2+) cytosol	PRKCB	Binding	Activation
CD4	LCK	Binding	Activation
REL	CXCL11	Transcription regulation	Activation
RELA	CXCL11	Transcription regulation	Activation
RELB	CXCL11	Transcription regulation	Activation
NFKB1	CXCL11	Transcription regulation	Activation
NFKB2	CXCL11	Transcription regulation	Activation
LTB	LTBR	receptor binding	Activation
IL1RN	IL1R2	receptor binding	Activation
FZD1	GNA11	Transformation	Activation
FZD1	GNAQ	Transformation	Activation
FZD10	GNA11	Transformation	Activation
FZD10	GNAQ	Transformation	Activation
FZD2	GNA11	Transformation	Activation
FZD2	GNAQ	Transformation	Activation
FZD3	GNA11	Transformation	Activation
FZD3	GNAQ	Transformation	Activation
FZD4	GNA11	Transformation	Activation
FZD4	GNAQ	Transformation	Activation
FZD5	GNA11	Transformation	Activation
FZD5	GNAQ	Transformation	Activation
FZD6	GNA11	Transformation	Activation
FZD6	GNAQ	Transformation	Activation
FZD7	GNA11	Transformation	Activation
FZD7	GNAQ	Transformation	Activation
FZD8	GNA11	Transformation	Activation
FZD8	GNAQ	Transformation	Activation
FZD9	GNA11	Transformation	Activation
FZD9	GNAQ	Transformation	Activation
TLR4	MYD88	Binding	Activation
FOSL1	CXCL16	Transcription regulation	Activation
FOSL2	CXCL16	Transcription regulation	Activation
FOS	CXCL16	Transcription regulation	Activation
FOSB	CXCL16	Transcription regulation	Activation
JUN	CXCL16	Transcription regulation	Activation
JUNB	CXCL16	Transcription regulation	Activation
JUND	CXCL16	Transcription regulation	Activation
ATF2	CXCL16	Transcription regulation	Activation
ESR1	INHBB	Transcription regulation	Unspecified
PIK3R1	PIK3CA	Binding	Activation
PIK3R1	PIK3CB	Binding	Activation
PIK3R1	PIK3CD	Binding	Activation
PIK3R2	PIK3CA	Binding	Activation
PIK3R2	PIK3CB	Binding	Activation
PIK3R2	PIK3CD	Binding	Activation
CSF2RA	JAK2	Binding	Activation
CSF2RB	JAK2	Binding	Activation
double-stranded RNA	IFIH1	Binding	Activation
ESR1	RLN2	Transcription regulation	Activation
RARA	HNF4A	Transcription regulation	Unspecified
RXRA	HNF4A	Transcription regulation	Unspecified
ESR1	PNOC	Transcription regulation	Activation
NFATC2	IL10	Transcription regulation	Activation
CCL3	CCR1	receptor binding	Activation
DAB2	SMAD3	Binding	Activation
ATF2	PPARGC1A	Transcription regulation	Activation
F2RL3	GNA11	Transformation	Activation
F2RL3	GNAQ	Transformation	Activation
PPARA	IGF1	Transcription regulation	Activation
STAT5A	LTA	Transcription regulation	Activation
IRF7	IFNB1	Transcription regulation	Activation
FOS	IFNG	Transcription regulation	Activation
STAT5A	FOXP3	Transcription regulation	Activation
STAT5B	FOXP3	Transcription regulation	Activation
CREB1	SCG2	Transcription regulation	Activation
ESR2	PRL	Transcription regulation	Activation
THRA	PRL	Transcription regulation	Activation
CAMTA2	NKX2-5	Binding	Activation
JAK1	STAT3	Phosphorylation	Activation
PGR	PRL	Transcription regulation	Inhibition
Cyclic GMP intracellular	PRKG2	Binding	Activation
IFNAR1	TYK2	Binding	Activation
IFNAR2	TYK2	Binding	Activation
JAK2	STAT1	Phosphorylation	Activation
FOXP3	RORC	Binding	Inhibition
ESRRA	PPARA	Transcription regulation	Activation
CTNNB1	VEGFA	co-regulation of transcription	Activation
JUN	IL3	Transcription regulation	Activation
CCL5	CCR1	receptor binding	Activation
NR1D1	GDF15	Transcription regulation	Inhibition
CNTF	LIFR	receptor binding	Activation
CNTF	CNTFR	receptor binding	Activation
CNTF	IL6ST	receptor binding	Activation
NR1H4	ESR1	Binding	Activation
PtdIns(3,4,5)P3 intracellular	AKT1	Binding	Activation
PtdIns(3,4,5)P3 intracellular	AKT2	Binding	Activation
PtdIns(3,4,5)P3 intracellular	AKT3	Binding	Activation
HNF4A	GHR	Transcription regulation	Unspecified
NR1H4	NR1I2	Transcription regulation	Activation
IL1R1	MYD88	Binding	Activation
RXRA	IL17A	Transcription regulation	Unspecified
RXRB	IL17A	Transcription regulation	Unspecified
RXRG	IL17A	Transcription regulation	Unspecified
ESR1	CCL28	Transcription regulation	Inhibition
CCL24	CCR2	receptor binding	Inhibition
SRC	PLCG1	Phosphorylation	Activation
TNFSF10	TNFRSF10A	receptor binding	Activation
RARB	NR4A1	Binding	Activation
IGF1R	IRS2	Phosphorylation	Activation
BMP6	BMPR2	receptor binding	Activation
PLCB1	PtdIns(4,5)P2 + H(,2)O = IP3 + 1,2-Diacylglycerol	Catalysis	Activation
JAK3	STAT5A	Phosphorylation	Activation
JAK3	STAT5B	Phosphorylation	Activation
TP53	RB1	Transcription regulation	Unspecified
TRAF6	TAB2	Binding	Activation
IL1R1	IRAK1	Binding	Activation
IL1R1	IRAK2	Binding	Activation
MAP2K2	MAPK3	Phosphorylation	Activation
REL	CCL2	Transcription regulation	Activation
RELA	CCL2	Transcription regulation	Activation
RELB	CCL2	Transcription regulation	Activation
NFKB1	CCL2	Transcription regulation	Activation
NFKB2	CCL2	Transcription regulation	Activation
POMC	MC1R	receptor binding	Activation
RORA	OXT	Transcription regulation	Activation
RB1	PAX6	Binding	Inhibition
TNFSF11	TNFRSF11A	receptor binding	Activation
STAT1	MYC	Transcription regulation	Inhibition
CCL2	ACKR2	receptor binding	Unspecified
PPARG	APLN	Transcription regulation	Unspecified
LEFTY1	NODAL	Binding	Inhibition
RARG	LEFTY1	Transcription regulation	Activation
MSTN	ACVR2B	receptor binding	Activation
STAT1	TIMP1	Transcription regulation	Activation
CREB1	PRL	Transcription regulation	Activation
EIF2AK2	IKBKB	Binding	Activation
IGF1R	IRS1	Phosphorylation	Activation
GSK3B	ESR1	Phosphorylation	Activation
STAT3	VEGFA	Transcription regulation	Activation
NR5A2	INSL3	Transcription regulation	Activation
RELA	IL4	Transcription regulation	Activation
WNT1	LRP6	Binding	Activation
ESR1	FASLG	Transcription regulation	Activation
IL18R1	IRAK1	Binding	Activation
CCL27	CCR10	receptor binding	Activation
IFNGR1	STAT1	Binding	Activation
IFNGR2	STAT1	Binding	Activation
ESR2	IL23A	co-regulation of transcription	Inhibition
STAT3	CXCL8	Transcription regulation	Activation
VDR	TSLP	Transcription regulation	Activation
Ca(2+) cytosol	PPP3R1	Binding	Activation
Ca(2+) cytosol	PPP3R2	Binding	Activation
PGR	FSHB	Transcription regulation	Activation
SMAD2	VEGFA	Transcription regulation	Activation
HNF4A	PRLR	Transcription regulation	Activation
HNF4G	PRLR	Transcription regulation	Activation
PRKACA	NFKBIA	Phosphorylation	Inhibition
PRKACB	NFKBIA	Phosphorylation	Inhibition
PRKACG	NFKBIA	Phosphorylation	Inhibition
NR3C1	HTR1A	Transcription regulation	Inhibition
NR3C2	HTR1A	Transcription regulation	Inhibition
POMC	MC1R	receptor binding	Activation
KDR	PIK3R1	Binding	Activation
KDR	PIK3R2	Binding	Activation
KDR	PIK3R3	Binding	Activation
GH2	PRLR	receptor binding	Unspecified
CEBPB	PPARGC1A	Transcription regulation	Activation
IL2RG	JAK3	Binding	Activation
IL7R	JAK3	Binding	Activation
HNF4A	AGT	Transcription regulation	Activation
PTH	PTH2R	receptor binding	Activation
CCL1	CCR8	receptor binding	Activation
CREB1	ATF3	Transcription regulation	Activation
NCOA1	POMC	co-regulation of transcription	Activation
NPB	NPBWR2	receptor binding	Activation
FGFR1	GRB2	Binding	Activation
CCKBR	GNAQ	Transformation	Activation
NR2F2	GHR	Transcription regulation	Unspecified
KDR	GRB2	Binding	Activation
PRKG2	CLOCK	Phosphorylation	Activation
RELA	IL2	Transcription regulation	Activation
NFKB1	IL2	Transcription regulation	Activation
NTSR1	GNB1	Binding	Activation
NTSR1	GNB2	Binding	Activation
NTSR1	GNB3	Binding	Activation
NTSR1	GNB4	Binding	Activation
NTSR1	GNB5	Binding	Activation
NTSR1	GNG10	Binding	Activation
NTSR1	GNG11	Binding	Activation
NTSR1	GNG12	Binding	Activation
NTSR1	GNG13	Binding	Activation
NTSR1	GNG2	Binding	Activation
NTSR1	GNG3	Binding	Activation
NTSR1	GNG4	Binding	Activation
NTSR1	GNG5	Binding	Activation
NTSR1	GNG7	Binding	Activation
NTSR1	GNG8	Binding	Activation
NTSR1	GNGT1	Binding	Activation
NTSR1	GNGT2	Binding	Activation
SYK	PRKCA	Phosphorylation	Activation
TRAF3IP2	IKBKG	Binding	Activation
NR1H3	PPARA	Binding	Inhibition
CGB1	FSHR	receptor binding	Unspecified
CGB2	FSHR	receptor binding	Unspecified
CGB3	FSHR	receptor binding	Unspecified
CGB5	FSHR	receptor binding	Unspecified
CGB7	FSHR	receptor binding	Unspecified
CGB8	FSHR	receptor binding	Unspecified
CGA	FSHR	receptor binding	Unspecified
NR2E3	IL13RA2	Transcription regulation	Activation
ESR2	OXT	Transcription regulation	Activation
PRKCE	PRKD1	Phosphorylation	Activation
ACKR2	CCL11	Binding	Inhibition
VDR	PTHLH	Transcription regulation	Unspecified
MAP3K4	MAP2K3	Phosphorylation	Activation
ERBB3	PIK3R1	Binding	Activation
ESR2	IL12A	co-regulation of transcription	Activation
BMP1	BMP4	Binding	Inhibition
FOSL1	IL6	Transcription regulation	Activation
FOSL2	IL6	Transcription regulation	Activation
FOS	IL6	Transcription regulation	Activation
FOSB	IL6	Transcription regulation	Activation
JUN	IL6	Transcription regulation	Activation
JUNB	IL6	Transcription regulation	Activation
JUND	IL6	Transcription regulation	Activation
ATF2	IL6	Transcription regulation	Activation
JUN	F3	Transcription regulation	Activation
GSK3B	CEBPB	Phosphorylation	Unspecified
LIFR	IL6ST	Binding	Activation
PRL	PRLR	receptor binding	Activation
NR1H3	PPARG	Transcription regulation	Activation
NR2F2	OXT	Transcription regulation	Inhibition
PTPN11	SIRPA	Dephosphorylation	Inhibition
RARA	NR2C1	Transcription regulation	Activation
RXRB	NR2C1	Transcription regulation	Activation
SP1	F3	Transcription regulation	Activation
LIFR	TYK2	Binding	Activation
IL6ST	TYK2	Binding	Activation
SKI	SMAD4	Binding	Inhibition
PTPN11	PTPN6	Binding	Activation
JAK2	STAT3	Phosphorylation	Activation
BMP1	PRL	Cleavage	Unspecified
FOS	IL5	Transcription regulation	Activation
GATA4	MEF2C	Transcription regulation	Activation
RORA	CCL13	Transcription regulation	Activation
double-stranded RNA	TLR3	Binding	Activation
PPARD	VEGFA	Transcription regulation	Activation
IRF9	CCL5	Transcription regulation	Activation
STAT1	CCL5	Transcription regulation	Activation
STAT2	CCL5	Transcription regulation	Activation
F2	F2RL2	receptor binding	Activation
ERBB3	PIK3R1	Binding	Activation
ERBB3	PIK3R2	Binding	Activation
ERBB3	PIK3R3	Binding	Activation
PGR	LHB	Transcription regulation	Inhibition
HNF4A	NR0B2	Transcription regulation	Unspecified
HNF4G	NR0B2	Transcription regulation	Unspecified
JAK1	EIF2AK2	Phosphorylation	Activation
PPARG	AGT	Transcription regulation	Inhibition
AGTR1	GNB1	Binding	Activation
AGTR1	GNB2	Binding	Activation
AGTR1	GNB3	Binding	Activation
AGTR1	GNB4	Binding	Activation
AGTR1	GNB5	Binding	Activation
AGTR1	GNG10	Binding	Activation
AGTR1	GNG11	Binding	Activation
AGTR1	GNG12	Binding	Activation
AGTR1	GNG13	Binding	Activation
AGTR1	GNG2	Binding	Activation
AGTR1	GNG3	Binding	Activation
AGTR1	GNG4	Binding	Activation
AGTR1	GNG5	Binding	Activation
AGTR1	GNG7	Binding	Activation
AGTR1	GNG8	Binding	Activation
AGTR1	GNGT1	Binding	Activation
AGTR1	GNGT2	Binding	Activation
CREBBP	GATA1	co-regulation of transcription	Activation
HDAC4	MEF2D	Binding	Inhibition
CREB1	CREM	Transcription regulation	Activation
CCL20	CXCR3	receptor binding	Activation
ADCY1	ATP = Cyclic AMP + Pyrophosphate	Catalysis	Activation
MAP2K4	MAPK11	Phosphorylation	Activation
MAP2K4	MAPK12	Phosphorylation	Activation
MAP2K4	MAPK13	Phosphorylation	Activation
MAP2K4	MAPK14	Phosphorylation	Activation
TYK2	STAT4	Phosphorylation	Activation
GRP	GRPR	receptor binding	Activation
IL15RA	AXL	Binding	Activation
NR4A3	IL1RN	Transcription regulation	Activation
CDC42	MAP3K4	Binding	Activation
PPARG	VEGFA	Transcription regulation	Unspecified
RXRA	VEGFA	Transcription regulation	Unspecified
PDPK1	AKT1	Phosphorylation	Activation
TCF7L2	CXCL8	Transcription regulation	Activation
RLN1	RXFP2	receptor binding	Activation
PIK3CA	ATP + PtdIns(4,5)P2 = ADP + PtdIns(3,4,5)P3	Catalysis	Activation
DAXX	AR	Binding	Inhibition
CCL18	CCR3	receptor binding	Inhibition
NFATC1	IL4	Transcription regulation	Activation
VDR	ESR1	Transcription regulation	Inhibition
ESRRG	NR0B2	Transcription regulation	Activation
ITGAV	SRC	Binding	Activation
ITGB3	SRC	Binding	Activation
NR5A1	FSHB	Transcription regulation	Unspecified
RORA	PPARG	Transcription regulation	Activation
JAK1	STAT6	Phosphorylation	Activation
NR1H4	HNF4A	Transcription regulation	Unspecified
GNRHR	GNAS	Transformation	Activation
PAX6	SST	Transcription regulation	Activation
SMAD4	PPARG	Transcription regulation	Activation
VDR	TNFSF11	Transcription regulation	Activation
GNB1	SRC	Binding	Activation
GNB2	SRC	Binding	Activation
GNB3	SRC	Binding	Activation
GNB4	SRC	Binding	Activation
GNB5	SRC	Binding	Activation
GNG10	SRC	Binding	Activation
GNG11	SRC	Binding	Activation
GNG12	SRC	Binding	Activation
GNG13	SRC	Binding	Activation
GNG2	SRC	Binding	Activation
GNG3	SRC	Binding	Activation
GNG4	SRC	Binding	Activation
GNG5	SRC	Binding	Activation
GNG7	SRC	Binding	Activation
GNG8	SRC	Binding	Activation
GNGT1	SRC	Binding	Activation
GNGT2	SRC	Binding	Activation
TNFRSF10A	TRADD	Binding	Activation
RORA	CCL26	Transcription regulation	Inhibition
POMC	MC3R	receptor binding	Activation
CREB1	DUSP1	Transcription regulation	Activation
VDR	PPARA	Binding	Inhibition
THRA	MC4R	Transcription regulation	Inhibition
ESR1	AREG	Transcription regulation	Activation
VDR	PPARG	Transcription regulation	Inhibition
CCL18	CCR8	receptor binding	Activation
VDR	HAMP	Transcription regulation	Inhibition
GNRH1	GNRHR	receptor binding	Activation
ATF3	CGA	Transcription regulation	Activation
PXN	ILK	Binding	Activation
CXCL13	CXCR3	receptor binding	Activation
MAP3K1	MAP2K3	Phosphorylation	Activation
IL17F	IL17RA	receptor binding	Activation
NLK	SETDB1	Phosphorylation	Activation
GNB1	GRK2	Binding	Activation
GNB2	GRK2	Binding	Activation
GNB3	GRK2	Binding	Activation
GNB4	GRK2	Binding	Activation
GNB5	GRK2	Binding	Activation
GNG10	GRK2	Binding	Activation
GNG11	GRK2	Binding	Activation
GNG12	GRK2	Binding	Activation
GNG13	GRK2	Binding	Activation
GNG2	GRK2	Binding	Activation
GNG3	GRK2	Binding	Activation
GNG4	GRK2	Binding	Activation
GNG5	GRK2	Binding	Activation
GNG7	GRK2	Binding	Activation
GNG8	GRK2	Binding	Activation
GNGT1	GRK2	Binding	Activation
GNGT2	GRK2	Binding	Activation
SMAD3	RORC	Binding	Inhibition
CDK1	CREM	Phosphorylation	Inhibition
TLR4	TIRAP	Binding	Activation
CCL8	CCR1	receptor binding	Activation
BMP15	BMPR1B	receptor binding	Activation
MAP2K2	MAPK1	Phosphorylation	Activation
POMC	MC3R	receptor binding	Activation
HNF4A	COPA	Transcription regulation	Activation
CCL26	CX3CR1	Binding	Activation
IRF9	IFNB1	Transcription regulation	Activation
IL12A	EBI3	Binding	Activation
ADM	ACKR3	receptor binding	Activation
PAX8	TG	Transcription regulation	Activation
RARA	THPO	Transcription regulation	Activation
KIT	FYN	Binding	Activation
JAK3	IRS1	Phosphorylation	Activation
SRC	RAF1	Phosphorylation	Activation
CER1	BMP4	Binding	Inhibition
FLT1	KDR	Phosphorylation	Activation
PGR	CCL20	Transcription regulation	Inhibition
SMAD4	EP300	Binding	Activation
JUN	IFNG	Transcription regulation	Activation
ARHGEF12	RHOA	Transformation	Activation
NR5A2	PGR	Transcription regulation	Activation
THRA	BMP4	Transcription regulation	Activation
NR2F1	BMP7	Transcription regulation	Unspecified
IP3 intracellular	ITPR1	Binding	Activation
IP3 intracellular	ITPR2	Binding	Activation
IP3 intracellular	ITPR3	Binding	Activation
IRS1	PIK3R1	Binding	Activation
IRS1	PIK3R2	Binding	Activation
THRB	GH1	Transcription regulation	Activation
TCF7	RUNX2	Transcription regulation	Activation
CXCL11	CCR3	receptor binding	Inhibition
NR1D1	NR4A3	Transcription regulation	Inhibition
REL	CSF1	Transcription regulation	Activation
RELA	CSF1	Transcription regulation	Activation
RELB	CSF1	Transcription regulation	Activation
NFKB1	CSF1	Transcription regulation	Activation
NFKB2	CSF1	Transcription regulation	Activation
NRG1	ERBB4	receptor binding	Activation
NR2F2	PPARA	Transcription regulation	Inhibition
DVL1	PPM1A	Binding	Activation
DVL2	PPM1A	Binding	Activation
DVL3	PPM1A	Binding	Activation
RXRA	NPPB	Transcription regulation	Activation
THRB	NPPB	Transcription regulation	Activation
RXRA	FASLG	Transcription regulation	Unspecified
RXRB	FASLG	Transcription regulation	Unspecified
RXRG	FASLG	Transcription regulation	Unspecified
NR2C2	NR2C1	Transcription regulation	Unspecified
REL	FASLG	Transcription regulation	Activation
RELA	FASLG	Transcription regulation	Activation
RELB	FASLG	Transcription regulation	Activation
NFKB1	FASLG	Transcription regulation	Activation
NFKB2	FASLG	Transcription regulation	Activation
ELK1	EGR2	Transcription regulation	Activation
STAT1	IL22	Transcription regulation	Activation
PF4	FGF2	Binding	Inhibition
IL13RA1	JAK2	Binding	Activation
IL4R	JAK2	Binding	Activation
REL	CXCL1	Transcription regulation	Activation
RELA	CXCL1	Transcription regulation	Activation
RELB	CXCL1	Transcription regulation	Activation
NFKB1	CXCL1	Transcription regulation	Activation
NFKB2	CXCL1	Transcription regulation	Activation
SMAD4	LHB	Transcription regulation	Activation
PPARG	CMKLR1	Transcription regulation	Activation
SMAD1	RUNX2	Binding	Activation
NPS	NPSR1	receptor binding	Activation
REL	CXCL5	Transcription regulation	Activation
RELA	CXCL5	Transcription regulation	Activation
RELB	CXCL5	Transcription regulation	Activation
NFKB1	CXCL5	Transcription regulation	Activation
NFKB2	CXCL5	Transcription regulation	Activation
RELA	IL6	Transcription regulation	Activation
NFKB1	IL6	Transcription regulation	Activation
CREB1	INS	Transcription regulation	Activation
ACVR1B	SMAD4	Binding	Activation
CTNNB1	RUNX2	co-regulation of transcription	Activation
CCL17	ACKR2	receptor binding	Unspecified
CREBBP	STAT5A	Binding	Activation
FLT3LG	FLT3	receptor binding	Activation
RXRA	PTHLH	Transcription regulation	Inhibition
VDR	PTHLH	Transcription regulation	Inhibition
POMC	MC1R	receptor binding	Activation
NR5A1	AMHR2	Transcription regulation	Activation
NCOA1	TBX19	Binding	Activation
FZD2	GNB1	Binding	Activation
FZD2	GNB2	Binding	Activation
FZD2	GNB3	Binding	Activation
FZD2	GNB4	Binding	Activation
FZD2	GNB5	Binding	Activation
FZD2	GNG10	Binding	Activation
FZD2	GNG11	Binding	Activation
FZD2	GNG12	Binding	Activation
FZD2	GNG13	Binding	Activation
FZD2	GNG2	Binding	Activation
FZD2	GNG3	Binding	Activation
FZD2	GNG4	Binding	Activation
FZD2	GNG5	Binding	Activation
FZD2	GNG7	Binding	Activation
FZD2	GNG8	Binding	Activation
FZD2	GNGT1	Binding	Activation
FZD2	GNGT2	Binding	Activation
STAT1	IRF1	Transcription regulation	Activation
REL	IL1B	Transcription regulation	Activation
RELA	IL1B	Transcription regulation	Activation
RELB	IL1B	Transcription regulation	Activation
NFKB1	IL1B	Transcription regulation	Activation
NFKB2	IL1B	Transcription regulation	Activation
NR2F6	LHCGR	Transcription regulation	Inhibition
NTS	NTSR1	receptor binding	Activation
HMGB1	IL1B	Transcription regulation	Activation
ACKR2	CCL5	Binding	Inhibition
NR2F1	LHB	Transcription regulation	Activation
IL2RA	JAK1	Binding	Activation
IL2RB	JAK1	Binding	Activation
IL2RG	JAK1	Binding	Activation
NFATC2	IL13	Transcription regulation	Activation
SP1	IL1A	Transcription regulation	Activation
NR0B2	PPARG	Binding	Activation
CAMK1	HDAC5	Phosphorylation	Inhibition
ESR2	CXCL8	Transcription regulation	Inhibition
VDR	PRL	Transcription regulation	Activation
RUNX2	TNFSF11	Transcription regulation	Unspecified
NCOA2	NR4A1	Binding	Activation
LYN	FCER1A	Phosphorylation	Activation
LYN	FCER1G	Phosphorylation	Activation
LYN	MS4A2	Phosphorylation	Activation
NR4A1	FSHB	Transcription regulation	Activation
EDNRA	GNAS	Transformation	Activation
PGR	CXCL8	Transcription regulation	Inhibition
ERBB3	PIK3R1	Binding	Activation
ERBB3	PIK3R2	Binding	Activation
MAP3K4	MAP2K4	Phosphorylation	Activation
Cyclic AMP intracellular	PRKAR1A	Binding	Inhibition
Cyclic AMP intracellular	PRKAR1B	Binding	Inhibition
Cyclic AMP intracellular	PRKAR2A	Binding	Inhibition
Cyclic AMP intracellular	PRKAR2B	Binding	Inhibition
NR0B1	ESRRB	Binding	Inhibition
TGFBR2	DAB2	Binding	Activation
CREM	IL2	Transcription regulation	Inhibition
RPS6KA3	ATF1	Phosphorylation	Activation
SP1	RARA	Transcription regulation	Activation
PRKACA	VDR	Phosphorylation	Activation
PRKACB	VDR	Phosphorylation	Activation
PRKACG	VDR	Phosphorylation	Activation
FRAT1	GSK3B	Binding	Inhibition
RELA	CCL2	Transcription regulation	Activation
NFKB1	CCL2	Transcription regulation	Activation
NR0B1	NR1H3	Binding	Inhibition
POMC	MC3R	receptor binding	Activation
IL12A	IL12RB2	Binding	Activation
IL12B	IL12RB2	Binding	Activation
ESR1	VEGFA	Transcription regulation	Inhibition
ESR2	VEGFA	Transcription regulation	Inhibition
TNFRSF11B	TNFSF11	Binding	Inhibition
FZD1	DVL1	Binding	Activation
FZD1	DVL2	Binding	Activation
FZD1	DVL3	Binding	Activation
FZD10	DVL1	Binding	Activation
FZD10	DVL2	Binding	Activation
FZD10	DVL3	Binding	Activation
FZD2	DVL1	Binding	Activation
FZD2	DVL2	Binding	Activation
FZD2	DVL3	Binding	Activation
FZD3	DVL1	Binding	Activation
FZD3	DVL2	Binding	Activation
FZD3	DVL3	Binding	Activation
FZD4	DVL1	Binding	Activation
FZD4	DVL2	Binding	Activation
FZD4	DVL3	Binding	Activation
FZD5	DVL1	Binding	Activation
FZD5	DVL2	Binding	Activation
FZD5	DVL3	Binding	Activation
FZD6	DVL1	Binding	Activation
FZD6	DVL2	Binding	Activation
FZD6	DVL3	Binding	Activation
FZD7	DVL1	Binding	Activation
FZD7	DVL2	Binding	Activation
FZD7	DVL3	Binding	Activation
FZD8	DVL1	Binding	Activation
FZD8	DVL2	Binding	Activation
FZD8	DVL3	Binding	Activation
FZD9	DVL1	Binding	Activation
FZD9	DVL2	Binding	Activation
FZD9	DVL3	Binding	Activation
SRC	PTK2	Phosphorylation	Activation
MC4R	GNAI1	Transformation	Activation
MC4R	GNAI2	Transformation	Activation
MC4R	GNAI3	Transformation	Activation
MC4R	GNAO1	Transformation	Activation
MC4R	GNAZ	Transformation	Activation
STAT3	IL17F	Transcription regulation	Activation
STAT6	IL1RN	Transcription regulation	Activation
IL2RG	FES	Binding	Activation
IL4R	FES	Binding	Activation
JUN	IL10	Transcription regulation	Activation
PPARA	AGT	Transcription regulation	Activation
RXRA	AGT	Transcription regulation	Activation
GNAS	ADCY4	Binding	Activation
RELB	CCL21	Transcription regulation	Activation
NFKB2	CCL21	Transcription regulation	Activation
AGRP	GPR182	receptor binding	Inhibition
AGRP	AVPR2	receptor binding	Inhibition
AGRP	HCRTR2	receptor binding	Inhibition
AGRP	MC1R	receptor binding	Inhibition
AGRP	MC2R	receptor binding	Inhibition
AGRP	MC3R	receptor binding	Inhibition
AGRP	MC4R	receptor binding	Inhibition
AGRP	MC5R	receptor binding	Inhibition
HNF4A	TOR2A	Transcription regulation	Unspecified
PRKCD	PTK2B	Phosphorylation	Activation
IL2RA	IL2RB	Binding	Activation
CCL21	ACKR4	receptor binding	Inhibition
ESR2	IL1RAP	Transcription regulation	Unspecified
MAPK1	RPS6KA1	Phosphorylation	Activation
MAPK3	RPS6KA1	Phosphorylation	Activation
TRAF6	TAB3	Binding	Activation
POU5F1	LEFTY2	Transcription regulation	Activation
NCOA2	PPARG	Binding	Activation
BMPR1B	SMAD5	Phosphorylation	Activation
ESRRB	THRA	Transcription regulation	Activation
HNF4G	GHR	Transcription regulation	Unspecified
RXRA	AMH	Transcription regulation	Activation
VDR	AMH	Transcription regulation	Activation
IL6R	IL6ST	Binding	Activation
KDR	NCK1	Binding	Activation
STAT1	POMC	Transcription regulation	Activation
PLCG1	PtdIns(4,5)P2 + H(,2)O = IP3 + 1,2-Diacylglycerol	Catalysis	Activation
ATF2	IFNG	Transcription regulation	Activation
PTH1R	GNA11	Transformation	Activation
PTH1R	GNAQ	Transformation	Activation
CCL5	ACKR2	receptor binding	Unspecified
GATA4	NPPB	Transcription regulation	Activation
LHCGR	GNAS	Transformation	Activation
ACKR2	CCL7	Binding	Inhibition
NR0B2	NR1I3	Binding	Inhibition
CEBPA	LEP	Transcription regulation	Activation
GATA4	NKX2-5	Transcription regulation	Activation
GRB2	GAB1	Binding	Activation
RAC1	PAK1	Binding	Activation
NFKBIA	NFKB1	Binding	Inhibition
IL17RA	IL17RB	Binding	Activation
CCL24	CCR3	receptor binding	Activation
NR2F1	EPO	Transcription regulation	Unspecified
NR2F2	EPO	Transcription regulation	Unspecified
HNF4A	NR1H4	Transcription regulation	Activation
CHUK	IKBKB	Phosphorylation	Activation
FAS	CASP8AP2	Binding	Activation
INHBA	ACVR2A	receptor binding	Activation
ESR1	C1QTNF12	Transcription regulation	Inhibition
CALCA	CALCRL	receptor binding	Activation
REL	IL2	Transcription regulation	Activation
RELA	IL2	Transcription regulation	Activation
RELB	IL2	Transcription regulation	Activation
NFKB1	IL2	Transcription regulation	Activation
NFKB2	IL2	Transcription regulation	Activation
CXCL2	CXCR2	receptor binding	Activation
IL6ST	JAK2	Binding	Activation
POMC	MC4R	receptor binding	Activation
CREM	IL5RA	Transcription regulation	Activation
STAT5A	IGF1	Transcription regulation	Activation
NR0B2	HNF4A	Binding	Inhibition
MAP2K7	MAPK10	Phosphorylation	Activation
MAP2K7	MAPK8	Phosphorylation	Activation
MAP2K7	MAPK9	Phosphorylation	Activation
WNT1	FZD1	receptor binding	Activation
WNT1	FZD10	receptor binding	Activation
WNT1	FZD2	receptor binding	Activation
WNT1	FZD3	receptor binding	Activation
WNT1	FZD4	receptor binding	Activation
WNT1	FZD5	receptor binding	Activation
WNT1	FZD6	receptor binding	Activation
WNT1	FZD7	receptor binding	Activation
WNT1	FZD8	receptor binding	Activation
WNT1	FZD9	receptor binding	Activation
WNT10A	FZD1	receptor binding	Activation
WNT10A	FZD10	receptor binding	Activation
WNT10A	FZD2	receptor binding	Activation
WNT10A	FZD3	receptor binding	Activation
WNT10A	FZD4	receptor binding	Activation
WNT10A	FZD5	receptor binding	Activation
WNT10A	FZD6	receptor binding	Activation
WNT10A	FZD7	receptor binding	Activation
WNT10A	FZD8	receptor binding	Activation
WNT10A	FZD9	receptor binding	Activation
WNT10B	FZD1	receptor binding	Activation
WNT10B	FZD10	receptor binding	Activation
WNT10B	FZD2	receptor binding	Activation
WNT10B	FZD3	receptor binding	Activation
WNT10B	FZD4	receptor binding	Activation
WNT10B	FZD5	receptor binding	Activation
WNT10B	FZD6	receptor binding	Activation
WNT10B	FZD7	receptor binding	Activation
WNT10B	FZD8	receptor binding	Activation
WNT10B	FZD9	receptor binding	Activation
WNT11	FZD1	receptor binding	Activation
WNT11	FZD10	receptor binding	Activation
WNT11	FZD2	receptor binding	Activation
WNT11	FZD3	receptor binding	Activation
WNT11	FZD4	receptor binding	Activation
WNT11	FZD5	receptor binding	Activation
WNT11	FZD6	receptor binding	Activation
WNT11	FZD7	receptor binding	Activation
WNT11	FZD8	receptor binding	Activation
WNT11	FZD9	receptor binding	Activation
WNT16	FZD1	receptor binding	Activation
WNT16	FZD10	receptor binding	Activation
WNT16	FZD2	receptor binding	Activation
WNT16	FZD3	receptor binding	Activation
WNT16	FZD4	receptor binding	Activation
WNT16	FZD5	receptor binding	Activation
WNT16	FZD6	receptor binding	Activation
WNT16	FZD7	receptor binding	Activation
WNT16	FZD8	receptor binding	Activation
WNT16	FZD9	receptor binding	Activation
WNT2	FZD1	receptor binding	Activation
WNT2	FZD10	receptor binding	Activation
WNT2	FZD2	receptor binding	Activation
WNT2	FZD3	receptor binding	Activation
WNT2	FZD4	receptor binding	Activation
WNT2	FZD5	receptor binding	Activation
WNT2	FZD6	receptor binding	Activation
WNT2	FZD7	receptor binding	Activation
WNT2	FZD8	receptor binding	Activation
WNT2	FZD9	receptor binding	Activation
WNT2B	FZD1	receptor binding	Activation
WNT2B	FZD10	receptor binding	Activation
WNT2B	FZD2	receptor binding	Activation
WNT2B	FZD3	receptor binding	Activation
WNT2B	FZD4	receptor binding	Activation
WNT2B	FZD5	receptor binding	Activation
WNT2B	FZD6	receptor binding	Activation
WNT2B	FZD7	receptor binding	Activation
WNT2B	FZD8	receptor binding	Activation
WNT2B	FZD9	receptor binding	Activation
WNT3	FZD1	receptor binding	Activation
WNT3	FZD10	receptor binding	Activation
WNT3	FZD2	receptor binding	Activation
WNT3	FZD3	receptor binding	Activation
WNT3	FZD4	receptor binding	Activation
WNT3	FZD5	receptor binding	Activation
WNT3	FZD6	receptor binding	Activation
WNT3	FZD7	receptor binding	Activation
WNT3	FZD8	receptor binding	Activation
WNT3	FZD9	receptor binding	Activation
WNT3A	FZD1	receptor binding	Activation
WNT3A	FZD10	receptor binding	Activation
WNT3A	FZD2	receptor binding	Activation
WNT3A	FZD3	receptor binding	Activation
WNT3A	FZD4	receptor binding	Activation
WNT3A	FZD5	receptor binding	Activation
WNT3A	FZD6	receptor binding	Activation
WNT3A	FZD7	receptor binding	Activation
WNT3A	FZD8	receptor binding	Activation
WNT3A	FZD9	receptor binding	Activation
WNT4	FZD1	receptor binding	Activation
WNT4	FZD10	receptor binding	Activation
WNT4	FZD2	receptor binding	Activation
WNT4	FZD3	receptor binding	Activation
WNT4	FZD4	receptor binding	Activation
WNT4	FZD5	receptor binding	Activation
WNT4	FZD6	receptor binding	Activation
WNT4	FZD7	receptor binding	Activation
WNT4	FZD8	receptor binding	Activation
WNT4	FZD9	receptor binding	Activation
WNT5A	FZD1	receptor binding	Activation
WNT5A	FZD10	receptor binding	Activation
WNT5A	FZD2	receptor binding	Activation
WNT5A	FZD3	receptor binding	Activation
WNT5A	FZD4	receptor binding	Activation
WNT5A	FZD5	receptor binding	Activation
WNT5A	FZD6	receptor binding	Activation
WNT5A	FZD7	receptor binding	Activation
WNT5A	FZD8	receptor binding	Activation
WNT5A	FZD9	receptor binding	Activation
WNT5B	FZD1	receptor binding	Activation
WNT5B	FZD10	receptor binding	Activation
WNT5B	FZD2	receptor binding	Activation
WNT5B	FZD3	receptor binding	Activation
WNT5B	FZD4	receptor binding	Activation
WNT5B	FZD5	receptor binding	Activation
WNT5B	FZD6	receptor binding	Activation
WNT5B	FZD7	receptor binding	Activation
WNT5B	FZD8	receptor binding	Activation
WNT5B	FZD9	receptor binding	Activation
WNT6	FZD1	receptor binding	Activation
WNT6	FZD10	receptor binding	Activation
WNT6	FZD2	receptor binding	Activation
WNT6	FZD3	receptor binding	Activation
WNT6	FZD4	receptor binding	Activation
WNT6	FZD5	receptor binding	Activation
WNT6	FZD6	receptor binding	Activation
WNT6	FZD7	receptor binding	Activation
WNT6	FZD8	receptor binding	Activation
WNT6	FZD9	receptor binding	Activation
WNT7A	FZD1	receptor binding	Activation
WNT7A	FZD10	receptor binding	Activation
WNT7A	FZD2	receptor binding	Activation
WNT7A	FZD3	receptor binding	Activation
WNT7A	FZD4	receptor binding	Activation
WNT7A	FZD5	receptor binding	Activation
WNT7A	FZD6	receptor binding	Activation
WNT7A	FZD7	receptor binding	Activation
WNT7A	FZD8	receptor binding	Activation
WNT7A	FZD9	receptor binding	Activation
WNT7B	FZD1	receptor binding	Activation
WNT7B	FZD10	receptor binding	Activation
WNT7B	FZD2	receptor binding	Activation
WNT7B	FZD3	receptor binding	Activation
WNT7B	FZD4	receptor binding	Activation
WNT7B	FZD5	receptor binding	Activation
WNT7B	FZD6	receptor binding	Activation
WNT7B	FZD7	receptor binding	Activation
WNT7B	FZD8	receptor binding	Activation
WNT7B	FZD9	receptor binding	Activation
WNT8A	FZD1	receptor binding	Activation
WNT8A	FZD10	receptor binding	Activation
WNT8A	FZD2	receptor binding	Activation
WNT8A	FZD3	receptor binding	Activation
WNT8A	FZD4	receptor binding	Activation
WNT8A	FZD5	receptor binding	Activation
WNT8A	FZD6	receptor binding	Activation
WNT8A	FZD7	receptor binding	Activation
WNT8A	FZD8	receptor binding	Activation
WNT8A	FZD9	receptor binding	Activation
WNT8B	FZD1	receptor binding	Activation
WNT8B	FZD10	receptor binding	Activation
WNT8B	FZD2	receptor binding	Activation
WNT8B	FZD3	receptor binding	Activation
WNT8B	FZD4	receptor binding	Activation
WNT8B	FZD5	receptor binding	Activation
WNT8B	FZD6	receptor binding	Activation
WNT8B	FZD7	receptor binding	Activation
WNT8B	FZD8	receptor binding	Activation
WNT8B	FZD9	receptor binding	Activation
WNT9A	FZD1	receptor binding	Activation
WNT9A	FZD10	receptor binding	Activation
WNT9A	FZD2	receptor binding	Activation
WNT9A	FZD3	receptor binding	Activation
WNT9A	FZD4	receptor binding	Activation
WNT9A	FZD5	receptor binding	Activation
WNT9A	FZD6	receptor binding	Activation
WNT9A	FZD7	receptor binding	Activation
WNT9A	FZD8	receptor binding	Activation
WNT9A	FZD9	receptor binding	Activation
WNT9B	FZD1	receptor binding	Activation
WNT9B	FZD10	receptor binding	Activation
WNT9B	FZD2	receptor binding	Activation
WNT9B	FZD3	receptor binding	Activation
WNT9B	FZD4	receptor binding	Activation
WNT9B	FZD5	receptor binding	Activation
WNT9B	FZD6	receptor binding	Activation
WNT9B	FZD7	receptor binding	Activation
WNT9B	FZD8	receptor binding	Activation
WNT9B	FZD9	receptor binding	Activation
SP1	POU5F1	Transcription regulation	Activation
TRAF6	IKBKG	Ubiquitination	Activation
MAP3K7	IKBKB	Phosphorylation	Activation
TRAF6	MAP3K14	Binding	Activation
TNFRSF10B	TRADD	Binding	Activation
ADIPOQ	CXCL12	Binding	Inhibition
CCL2	CCR10	receptor binding	Activation
SRC	PIK3R1	Phosphorylation	Activation
SRC	PIK3R2	Phosphorylation	Activation
AGTR1	GNA11	Transformation	Activation
AGTR1	GNAQ	Transformation	Activation
NR1D1	CCL13	Transcription regulation	Inhibition
STAT6	IL13RA2	Transcription regulation	Activation
IGF2	INSR	receptor binding	Activation
KL	DDX58	Binding	Inhibition
CREM	CREM	Transcription regulation	Unspecified
IL3	CSF2RB	Binding	Activation
FSHB	FSHR	receptor binding	Activation
CGA	FSHR	receptor binding	Activation
DUSP1	MAPK1	Dephosphorylation	Inhibition
DUSP1	MAPK3	Dephosphorylation	Inhibition
SYK	STAT5A	Phosphorylation	Activation
PRKCA	CACNA1C	Phosphorylation	Activation
WWTR1	RUNX2	Binding	Activation
AXIN1	GSK3B	Binding	Activation
AXIN2	GSK3B	Binding	Activation
STAT5A	GATA3	Transcription regulation	Activation
STAT5B	GATA3	Transcription regulation	Activation
VDR	BMP6	Transcription regulation	Activation
SP1	CHGB	Transcription regulation	Activation
CREB1	AVP	Transcription regulation	Activation
PPBP	CXCR2	receptor binding	Activation
IL6ST	STAT3	Binding	Activation
VDR	PYY	Transcription regulation	Activation
IL6ST	STAT1	Binding	Activation
STAT3	TIMP1	Transcription regulation	Activation
IL36A	IL1RL2	Binding	Activation
TBX21	RUNX3	Binding	Activation
CREB1	CXCL8	Transcription regulation	Activation
IL20RA	IL20RB	Binding	Activation
STAT5A	RARA	Binding	Activation
STAT5B	RARA	Binding	Activation
TBX21	IL4	Transcription regulation	Inhibition
IL3	IL3RA	Binding	Activation
PPIB	PPP3CA	Binding	Activation
PPIB	PPP3CB	Binding	Activation
PPIB	PPP3CC	Binding	Activation
NR0B2	ESR1	Binding	Inhibition
STAT1	RAF1	Binding	Activation
NR3C1	RELA	Binding	Inhibition
PRKCD	RUNX2	Phosphorylation	Activation
SRC	BCAR1	Phosphorylation	Activation
NR2F2	NPPA	Transcription regulation	Unspecified
IL1RN	IL1R1	Binding	Inhibition
FOSL1	FSHB	Transcription regulation	Activation
FOSL2	FSHB	Transcription regulation	Activation
FOS	FSHB	Transcription regulation	Activation
FOSB	FSHB	Transcription regulation	Activation
JUN	FSHB	Transcription regulation	Activation
JUNB	FSHB	Transcription regulation	Activation
JUND	FSHB	Transcription regulation	Activation
ATF2	FSHB	Transcription regulation	Activation
JAK3	IL9R	Phosphorylation	Activation
STAT1	MDM2	Transcription regulation	Inhibition
IL6	IL6R	Binding	Activation
ESR1	IL4	Transcription regulation	Unspecified
REL	IL2RA	Transcription regulation	Activation
RELA	IL2RA	Transcription regulation	Activation
RELB	IL2RA	Transcription regulation	Activation
NFKB1	IL2RA	Transcription regulation	Activation
NFKB2	IL2RA	Transcription regulation	Activation
NKX2-5	TBX5	Binding	Activation
CCL14	CCR1	receptor binding	Activation
MAP3K14	CHUK	Phosphorylation	Activation
PRKCA	SRC	Phosphorylation	Activation
NR1H4	NR1D2	Transcription regulation	Unspecified
PTHLH	PTH1R	receptor binding	Activation
LEF1	BMP4	Transcription regulation	Activation
TCF7	BMP4	Transcription regulation	Activation
TCF7L1	BMP4	Transcription regulation	Activation
TCF7L2	BMP4	Transcription regulation	Activation
CREBBP	SP1	co-regulation of transcription	Activation
CCL19	CXCR3	receptor binding	Activation
PLCB1	PtdIns(4,5)P2 + H(,2)O = IP3 + 1,2-Diacylglycerol	Catalysis	Activation
PLCB2	PtdIns(4,5)P2 + H(,2)O = IP3 + 1,2-Diacylglycerol	Catalysis	Activation
PLCB3	PtdIns(4,5)P2 + H(,2)O = IP3 + 1,2-Diacylglycerol	Catalysis	Activation
PLCB4	PtdIns(4,5)P2 + H(,2)O = IP3 + 1,2-Diacylglycerol	Catalysis	Activation
CRHBP	CRH	Binding	Inhibition
RARG	GRP	Transcription regulation	Activation
JAK3	PIK3R1	Phosphorylation	Activation
JUN	CSF2	Transcription regulation	Activation
EP300	SMAD3	Covalent modification	Activation
LIF	LIFR	receptor binding	Activation
LIF	IL6ST	receptor binding	Activation
MC3R	GNAS	Transformation	Activation
THRB	TSHB	Transcription regulation	Inhibition
STAT1	RELA	Binding	Inhibition
HMGB1	PGR	Binding	Activation
HMGB2	PGR	Binding	Activation
AKT1	CREB1	Phosphorylation	Activation
AKT2	CREB1	Phosphorylation	Activation
AKT3	CREB1	Phosphorylation	Activation
LTBR	TRAF2	Binding	Activation
SRC	PIK3R1	Phosphorylation	Activation
MAPK14	EGR1	Phosphorylation	Activation
PPARG	CX3CR1	Transcription regulation	Activation
ATF3	CHGB	Transcription regulation	Inhibition
IL1A	IL1R1	receptor binding	Activation
CCL15	CCR1	receptor binding	Activation
JUN	VEGFA	Transcription regulation	Activation
CCL3L1	CCR1	receptor binding	Activation
CCL3L3	CCR1	receptor binding	Activation
PRKCE	CAMTA2	Phosphorylation	Activation
CREM	INS	Transcription regulation	Activation
POU5F1	LEFTY1	Transcription regulation	Activation
ESRRA	SCT	Transcription regulation	Activation
ESR2	TTR	Transcription regulation	Activation
GSK3B	APC	Phosphorylation	Unspecified
MAPK10	JUN	Phosphorylation	Activation
MAPK8	JUN	Phosphorylation	Activation
MAPK9	JUN	Phosphorylation	Activation
NR1H2	IL1B	Transcription regulation	Inhibition
FSHR	GNAS	Transformation	Activation
VEGFA	KDR	receptor binding	Activation
F10	F2	Cleavage	Activation
STAT1	IL1B	Transcription regulation	Activation
VDR	TIMP1	Transcription regulation	Inhibition
NR0B2	PPARA	Binding	Inhibition
NR2E3	NR1D1	Transcription regulation	Unspecified
CXCL12	CXCR3	receptor binding	Activation
NR2C1	RARB	Transcription regulation	Activation
TNFRSF17	TRAF6	Binding	Activation
ESR1	ESR2	Transcription regulation	Unspecified
RXFP1	GNAI3	Transformation	Activation
MAPK1	ELK1	Phosphorylation	Activation
MAPK3	ELK1	Phosphorylation	Activation
NCOA2	HNF4A	Binding	Activation
NR6A1	PPARD	Transcription regulation	Inhibition
ESR1	OXT	Transcription regulation	Unspecified
ESR1	TGFB1	Transcription regulation	Activation
PGR	IL6ST	Transcription regulation	Activation
NR1D1	GDF10	Transcription regulation	Inhibition
CCL2	CCR3	receptor binding	Activation
TRAF6	SRC	Binding	Activation
CCL7	CCR2	receptor binding	Activation
RXRA	GH1	Transcription regulation	Inhibition
THRA	GH1	Transcription regulation	Inhibition
VDR	RARB	Transcription regulation	Inhibition
CCL7	CCR5	receptor binding	Inhibition
MDM2	RB1	Ubiquitination	Inhibition
IL9	IL2RG	receptor binding	Activation
IL9	IL9R	receptor binding	Activation
FSHR	AKT1	Binding	Activation
FSHR	AKT2	Binding	Activation
FSHR	AKT3	Binding	Activation
ZAP70	VAV1	Phosphorylation	Unspecified
JAK1	IRS2	Phosphorylation	Activation
IRF1	IL7	Transcription regulation	Activation
NR5A1	NR5A2	Transcription regulation	Activation
CREB1	CEBPD	Transcription regulation	Activation
IL2RA	PIK3R1	Binding	Activation
IL2RA	PIK3R2	Binding	Activation
IL2RB	PIK3R1	Binding	Activation
IL2RB	PIK3R2	Binding	Activation
IL2RG	PIK3R1	Binding	Activation
IL2RG	PIK3R2	Binding	Activation
NR2F2	PPARG	Transcription regulation	Inhibition
NR1D2	CX3CR1	Transcription regulation	Inhibition
ESR1	ESRRG	Transcription regulation	Unspecified
NR1H4	ESRRB	Transcription regulation	Unspecified
IL1R2	IL1B	Binding	Inhibition
NR1H4	NR0B2	Transcription regulation	Activation
RXRA	NR0B2	Transcription regulation	Activation
RELA	CSF2	Transcription regulation	Activation
CSF3	CSF3R	receptor binding	Activation
TRAF2	BIRC2	Binding	Activation
EIF2AK2	NFKBIA	Phosphorylation	Inhibition
NFATC1	IL13	Transcription regulation	Activation
NPW	NPBWR2	receptor binding	Activation
NR2F6	RARB	Transcription regulation	Unspecified
JUN	LHB	Transcription regulation	Activation
CEBPA	CCR2	Transcription regulation	Activation
IGF1R	SHC1	Phosphorylation	Activation
IL6ST	SHC1	Binding	Activation
OSMR	SHC1	Binding	Activation
CCL7	CCR10	receptor binding	Activation
GNA11	PLCB1	Binding	Activation
GNA11	PLCB2	Binding	Activation
GNA11	PLCB3	Binding	Activation
GNA11	PLCB4	Binding	Activation
GNAQ	PLCB1	Binding	Activation
GNAQ	PLCB2	Binding	Activation
GNAQ	PLCB3	Binding	Activation
GNAQ	PLCB4	Binding	Activation
ESR2	ESR1	Binding	Inhibition
IL15	IL2RG	receptor binding	Unspecified
AGTR1	GNAI1	Transformation	Activation
AGTR1	GNAI2	Transformation	Activation
AGTR1	GNAI3	Transformation	Activation
AGTR1	GNAO1	Transformation	Activation
AGTR1	GNAZ	Transformation	Activation
RELA	CCL3	Transcription regulation	Activation
NFKB1	CCL3	Transcription regulation	Activation
NR1H4	NR4A2	Transcription regulation	Unspecified
HNF4A	RORA	Transcription regulation	Inhibition
RORA	NPSR1	Transcription regulation	Inhibition
STAT3	AGRP	Transcription regulation	Inhibition
RXRA	PTH	Transcription regulation	Inhibition
VDR	PTH	Transcription regulation	Inhibition
IL3RA	CSF2RB	Binding	Activation
IL2RG	STAT5A	Binding	Activation
IL2RG	STAT5B	Binding	Activation
IL7R	STAT5A	Binding	Activation
IL7R	STAT5B	Binding	Activation
IL1R1	IRAK4	Binding	Activation
TGFBR2	DAXX	Binding	Activation
ESR1	LHB	Transcription regulation	Activation
CCL3	ACKR2	receptor binding	Unspecified
PGR	STC2	Transcription regulation	Unspecified
ESR1	PPARA	Transcription regulation	Unspecified
double-stranded RNA	DDX58	Binding	Activation
PPARD	LEP	Transcription regulation	Inhibition
HNF4A	FAM3B	Transcription regulation	Activation
JAK1	IL6ST	Phosphorylation	Activation
PPARG	IL1B	co-regulation of transcription	Inhibition
FOS	CCL2	Transcription regulation	Activation
JUN	CCL2	Transcription regulation	Activation
RPS6KA1	NFKBIB	Phosphorylation	Inhibition
CER1	NODAL	Binding	Inhibition
MYD88	TRAF6	Binding	Activation
NR2F1	GNRH1	Transcription regulation	Unspecified
IL31RA	LIFR	Binding	Activation
WNT5A	FZD2	receptor binding	Activation
NR0B1	HNF4A	Binding	Inhibition
IL2RG	STAT1	Binding	Activation
IL9R	STAT1	Binding	Activation
CREB1	EGR1	Transcription regulation	Activation
PPARG	KL	Transcription regulation	Activation
ESR1	IL2RA	Transcription regulation	Activation
EIF2AK2	CHUK	Binding	Activation
PPARG	NR1H3	Transcription regulation	Activation
CREB1	IFNG	Transcription regulation	Activation
VDR	IL17A	Transcription regulation	Inhibition
RXRA	RARB	Transcription regulation	Unspecified
RXRB	RARB	Transcription regulation	Unspecified
RXRG	RARB	Transcription regulation	Unspecified
SRC	PRKCE	Phosphorylation	Unspecified
CAMK2A	CREB1	Phosphorylation	Activation
CAMK2B	CREB1	Phosphorylation	Activation
CAMK2D	CREB1	Phosphorylation	Activation
CAMK2G	CREB1	Phosphorylation	Activation
CXCL9	CCR3	receptor binding	Inhibition
CXCR4	GNAI1	Transformation	Activation
CXCR4	GNAI2	Transformation	Activation
CXCR4	GNAI3	Transformation	Activation
CXCR4	GNAO1	Transformation	Activation
CXCR4	GNAZ	Transformation	Activation
PPARG	CCL11	Transcription regulation	Inhibition
RXRA	CCL11	Transcription regulation	Inhibition
NR1D1	BMP4	Transcription regulation	Inhibition
NR1H3	NR1D1	Transcription regulation	Activation
RXRA	NR1D1	Transcription regulation	Activation
TAB1	IKBKB	Binding	Activation
OSM	IL6ST	receptor binding	Activation
OSM	OSMR	receptor binding	Activation
OSMR	IL31RA	receptor binding	Activation
CX3CL1	CX3CR1	receptor binding	Activation
IL12RB1	JAK2	Binding	Activation
IL23R	JAK2	Binding	Activation
ESR1	RORA	Transcription regulation	Activation
TNFRSF17	TRAF2	Binding	Activation
IL11RA	JAK1	Binding	Activation
IL6ST	JAK1	Binding	Activation
WNT1	LRP6	Binding	Activation
WNT10A	LRP6	Binding	Activation
WNT10B	LRP6	Binding	Activation
WNT11	LRP6	Binding	Activation
WNT16	LRP6	Binding	Activation
WNT2	LRP6	Binding	Activation
WNT2B	LRP6	Binding	Activation
WNT3	LRP6	Binding	Activation
WNT3A	LRP6	Binding	Activation
WNT4	LRP6	Binding	Activation
WNT5A	LRP6	Binding	Activation
WNT5B	LRP6	Binding	Activation
WNT6	LRP6	Binding	Activation
WNT7A	LRP6	Binding	Activation
WNT7B	LRP6	Binding	Activation
WNT8A	LRP6	Binding	Activation
WNT8B	LRP6	Binding	Activation
WNT9A	LRP6	Binding	Activation
WNT9B	LRP6	Binding	Activation
IRAK4	IRAK1	Phosphorylation	Activation
ESR1	CXCL8	Transcription regulation	Activation
PPARG	IL18	Transcription regulation	Inhibition
ESR2	VEGFA	Transcription regulation	Activation
NTSR1	GNAQ	Transformation	Activation
ESR2	CRHBP	Transcription regulation	Inhibition
PGR	CORT	Transcription regulation	Unspecified
MAPK3	GSK3B	Phosphorylation	Inhibition
RAF1	MAP2K2	Phosphorylation	Activation
SYK	PIK3R1	Phosphorylation	Unspecified
NR2F2	RARB	co-regulation of transcription	Activation
JAK1	PIK3R1	Phosphorylation	Unspecified
GSK3B	NFATC4	Phosphorylation	Inhibition
GATA1	FSHR	Transcription regulation	Activation
PRKCB	RAF1	Phosphorylation	Activation
CXCL10	CXCR3	receptor binding	Activation
VDR	CCR10	Transcription regulation	Activation
RORA	IL1B	Transcription regulation	Activation
EDNRA	GNA11	Transformation	Activation
EDNRA	GNAQ	Transformation	Activation
GHR	STAT5A	Binding	Activation
GHR	STAT5B	Binding	Activation
NR2E3	RORA	Transcription regulation	Unspecified
GSK3B	AXIN1	Phosphorylation	Activation
GSK3B	AXIN2	Phosphorylation	Activation
NCOA2	POMC	co-regulation of transcription	Activation
ACVR1	SMAD3	Phosphorylation	Activation
TNFRSF13B	TRAF6	Binding	Activation
PPARG	VEGFA	Transcription regulation	Activation
PPARG	CXCR4	Transcription regulation	Inhibition
REL	CXCL10	Transcription regulation	Activation
RELA	CXCL10	Transcription regulation	Activation
RELB	CXCL10	Transcription regulation	Activation
NFKB1	CXCL10	Transcription regulation	Activation
NFKB2	CXCL10	Transcription regulation	Activation
HNF4A	RORC	Transcription regulation	Activation
RPS6KA1	NFKBIA	Phosphorylation	Inhibition
NR0B2	NR1H3	Binding	Inhibition
TRH	TRHR	receptor binding	Activation
ESR1	NAMPT	Transcription regulation	Unspecified
VDR	CXCL8	Transcription regulation	Inhibition
LAT	PLCG1	Binding	Activation
GNAQ	SRC	Binding	Activation
LIF	IL6ST	Binding	Activation
NO	CAMK2A	Covalent modification	Inhibition
NR5A1	LHCGR	Transcription regulation	Unspecified
ESRRB	EDN2	Transcription regulation	Activation
ESR1	CSF2	Transcription regulation	Unspecified
NR4A2	NR4A1	Transcription regulation	Activation
CREB1	FSHB	Transcription regulation	Activation
PPARG	NR1D1	Transcription regulation	Activation
RXRA	NR1D1	Transcription regulation	Activation
ESR1	IL20	Transcription regulation	Activation
RXRB	TRH	Transcription regulation	Inhibition
HDAC5	CAMTA2	Binding	Inhibition
TGFBR1	ZFYVE9	Binding	Activation
GATA3	IL13	Transcription regulation	Activation
NR5A1	INHA	Transcription regulation	Activation
THRB	NR4A1	Transcription regulation	Inhibition
STAT5A	SOCS3	Transcription regulation	Activation
VDR	TGFB1	Transcription regulation	Unspecified
RELA	IL1B	Transcription regulation	Activation
PRKCA	HRAS	Binding	Activation
NR4A1	IL1B	Transcription regulation	Inhibition
NR4A1	INHA	Transcription regulation	Activation
EP300	NCOA6	Binding	Activation
NR0B1	NR5A1	Binding	Inhibition
LRP6	AXIN1	Binding	Inhibition
LRP6	AXIN2	Binding	Inhibition
LEP	LEPR	receptor binding	Activation
CREB1	ELAVL1	Transcription regulation	Activation
LYN	CSF2RB	Phosphorylation	Activation
NFATC4	GATA4	Binding	Activation
PPARA	NR1H3	Transcription regulation	Activation
RXRA	NR1H3	Transcription regulation	Activation
ESR1	CRHBP	Transcription regulation	Activation
NR0B1	NR1I2	Transcription regulation	Activation
RELA	IL1RN	Transcription regulation	Activation
MAPK1	EP300	Phosphorylation	Unspecified
MAPK3	EP300	Phosphorylation	Unspecified
AGRP	MC4R	receptor binding	Unspecified
CLOCK	NR1D1	Transcription regulation	Activation
NR3C2	SPP1	Transcription regulation	Activation
RXRA	IL2	Transcription regulation	Inhibition
VDR	IL2	Transcription regulation	Inhibition
F3	F7	Binding	Activation
CREM	CSF2	Transcription regulation	Inhibition
PGR	XCL2	Transcription regulation	Unspecified
IFNAR2	IRF9	Binding	Activation
FOSL1	CXCL8	Transcription regulation	Activation
FOSL2	CXCL8	Transcription regulation	Activation
FOS	CXCL8	Transcription regulation	Activation
FOSB	CXCL8	Transcription regulation	Activation
JUN	CXCL8	Transcription regulation	Activation
JUNB	CXCL8	Transcription regulation	Activation
JUND	CXCL8	Transcription regulation	Activation
ATF2	CXCL8	Transcription regulation	Activation
PPARA	IL4	Transcription regulation	Activation
TNFRSF11A	TRAF6	Binding	Activation
NR1H3	EPO	Transcription regulation	Unspecified
1,2-Diacylglycerol intracellular	PRKCE	Binding	Activation
IL12B	IL12RB1	receptor binding	Activation
IL23A	IL12RB1	receptor binding	Activation
NCOA2	NR4A2	Binding	Activation
PPARA	FSHR	Transcription regulation	Unspecified
CDC42	MAP3K1	Binding	Activation
RORA	NR1D2	Transcription regulation	Activation
SYK	PLCG1	Phosphorylation	Activation
IL12A	IL12RB1	receptor binding	Activation
IL12A	IL12RB2	receptor binding	Activation
IL12B	IL12RB1	receptor binding	Activation
IL12B	IL12RB2	receptor binding	Activation
SMAD1	EP300	Binding	Activation
POMC	MC3R	Binding	Activation
PRKACA	CACNA1C	Phosphorylation	Activation
PRKACB	CACNA1C	Phosphorylation	Activation
PRKACG	CACNA1C	Phosphorylation	Activation
CD40	TRAF5	Binding	Activation
ADCYAP1	ADCYAP1R1	receptor binding	Activation
MIF	CD74	receptor binding	Activation
CCL5	CCR3	receptor binding	Activation
RELA	NR4A2	Transcription regulation	Activation
NFKB1	NR4A2	Transcription regulation	Activation
CRH	LINC02210-CRHR1	Binding	Activation
CRH	CRHR1	Binding	Activation
CRH	CRHR2	Binding	Activation
IRS2	PIK3R1	Binding	Activation
NR2F2	NR0B1	Transcription regulation	Inhibition
IL6R	IL6ST	Binding	Activation
NR5A1	GNRH1	Transcription regulation	Activation
NRAS	RAF1	Binding	Activation
CAMLG	PPIB	Binding	Activation
RARA	EPO	Transcription regulation	Unspecified
SMAD1	TNFRSF11B	Transcription regulation	Activation
RORA	RORC	Transcription regulation	Activation
CALM1	PPP3CA	Binding	Activation
CALM1	PPP3CB	Binding	Activation
CALM1	PPP3CC	Binding	Activation
CALM2	PPP3CA	Binding	Activation
CALM2	PPP3CB	Binding	Activation
CALM2	PPP3CC	Binding	Activation
CALM3	PPP3CA	Binding	Activation
CALM3	PPP3CB	Binding	Activation
CALM3	PPP3CC	Binding	Activation
IL2RG	JAK3	Binding	Activation
IL4R	JAK3	Binding	Activation
ACVR2B	ACVR1B	Phosphorylation	Activation
IFNB1	IFNAR1	Binding	Activation
IKBKB	NFKBIA	Phosphorylation	Inhibition
IKBKB	NFKBIB	Phosphorylation	Inhibition
IKBKB	NFKBIE	Phosphorylation	Inhibition
PIK3R1	PIK3CA	Binding	Activation
PIK3R1	PIK3CB	Binding	Activation
PIK3R1	PIK3CD	Binding	Activation
PIK3R2	PIK3CA	Binding	Activation
PIK3R2	PIK3CB	Binding	Activation
PIK3R2	PIK3CD	Binding	Activation
PIK3R3	PIK3CA	Binding	Activation
PIK3R3	PIK3CB	Binding	Activation
PIK3R3	PIK3CD	Binding	Activation
IL2RG	JAK1	Binding	Activation
IL7R	JAK1	Binding	Activation
IL2	IL2RA	receptor binding	Activation
ESRRG	BMP2	Transcription regulation	Activation
STAT5A	OSM	Transcription regulation	Activation
STAT5B	OSM	Transcription regulation	Activation
SRC	IRS1	Phosphorylation	Unspecified
NR2C2	THRB	Binding	Activation
CSF2RA	CSF2RB	Binding	Activation
VDR	IL4	Transcription regulation	Unspecified
AKT1	CHUK	Phosphorylation	Activation
KITLG	EPOR	Binding	Activation
SMAD3	FSHB	Transcription regulation	Activation
PPARG	CSF1	Transcription regulation	Inhibition
ESR1	LEPR	Transcription regulation	Activation
ESR2	LEPR	Transcription regulation	Activation
NR2E3	NR2C1	Transcription regulation	Activation
IL10	IL10RA	Binding	Activation
PGR	RLN1	Transcription regulation	Activation
1,2-Diacylglycerol intracellular	PRKCA	Binding	Activation
CREB1	FOS	Transcription regulation	Activation
CREBBP	AR	Binding	Activation
TBX19	POMC	Transcription regulation	Activation
RXRA	SPP1	Transcription regulation	Activation
VDR	SPP1	Transcription regulation	Activation
GADD45G	MAP3K4	Binding	Activation
RELB	CCL19	Transcription regulation	Activation
NFKB2	CCL19	Transcription regulation	Activation
NR2F6	IL2	Transcription regulation	Inhibition
ESR1	NR1H4	Transcription regulation	Unspecified
FOS	ADCYAP1	Transcription regulation	Activation
STAT1	CXCL9	Transcription regulation	Activation
JAK2	STAT5A	Phosphorylation	Activation
RELA	IL17A	Transcription regulation	Activation
NFKB1	IL17A	Transcription regulation	Activation
FLT1	PTK2	Phosphorylation	Activation
STAT1	CXCL10	Transcription regulation	Activation
STAT3	NPY	Transcription regulation	Activation
RXRA	SPP1	Transcription regulation	Activation
RXRB	SPP1	Transcription regulation	Activation
RXRG	SPP1	Transcription regulation	Activation
RXFP1	GNAS	Transformation	Activation
ESR2	PGR	Transcription regulation	Activation
NCOA2	ESR1	Binding	Activation
RLN2	RXFP2	receptor binding	Activation
IL5RA	CSF2RB	Binding	Activation
PRKCQ	IKBKB	Phosphorylation	Activation
IL10	IL10RA	receptor binding	Activation
IL10	IL10RB	receptor binding	Activation
F2	F2RL3	Cleavage	Activation
RXRA	TNFSF11	Transcription regulation	Activation
VDR	TNFSF11	Transcription regulation	Activation
MAP3K7	CHUK	Binding	Activation
STAT1	FOS	Transcription regulation	Activation
IRAK4	IRAK1	Phosphorylation	Activation
IRAK4	IRAK2	Phosphorylation	Activation
SYK	PLCG1	Phosphorylation	Activation
SYK	PLCG2	Phosphorylation	Activation
ESR1	CCL2	co-regulation of transcription	Inhibition
MYD88	IRAK1	Binding	Activation
IL2	IL2RA	receptor binding	Activation
IL2	IL2RB	receptor binding	Activation
IL2	IL2RG	receptor binding	Activation
NFKB1	IL10	Transcription regulation	Activation
LEPR	STAT3	Binding	Activation
ESR1	STC2	Transcription regulation	Activation
EPOR	CSF2RB	Binding	Activation
JUN	IL2	Transcription regulation	Unspecified
ATF2	IL2	Transcription regulation	Unspecified
MAPK14	REL	Phosphorylation	Activation
MAPK14	RELA	Phosphorylation	Activation
MAPK14	RELB	Phosphorylation	Activation
MAPK14	NFKB1	Phosphorylation	Activation
MAPK14	NFKB2	Phosphorylation	Activation
TYK2	STAT3	Phosphorylation	Activation
PPARA	HNF4A	Transcription regulation	Unspecified
JAK3	PTPN11	Binding	Activation
STAT3	CCL2	Transcription regulation	Activation
NPPB	NPR1	receptor binding	Activation
HNF4A	NR0B1	Transcription regulation	Unspecified
TCF7	TNFRSF11B	Transcription regulation	Activation
PIK3R1	PIK3CA	Complex formation	Activation
PIK3R2	PIK3CA	Complex formation	Activation
LTBR	TRAF5	Binding	Activation
GNAQ	PLCB1	Binding	Activation
RXRA	TGFB2	Transcription regulation	Activation
VDR	TGFB2	Transcription regulation	Activation
ADAR	double-stranded RNA	Binding	Inhibition
NR1H3	POMC	Transcription regulation	Activation
RXRA	POMC	Transcription regulation	Activation
CCL7	CXCR3	receptor binding	Activation
LEF1	VEGFA	Transcription regulation	Activation
TCF7	VEGFA	Transcription regulation	Activation
TCF7L1	VEGFA	Transcription regulation	Activation
TCF7L2	VEGFA	Transcription regulation	Activation
1,2-Diacylglycerol intracellular	PRKCG	Binding	Activation
INS	INSR	receptor binding	Activation
FYN	SHC1	Phosphorylation	Activation
TRAF2	BIRC3	Binding	Activation
IFNB1	IFNAR1	receptor binding	Activation
IFNB1	IFNAR2	receptor binding	Activation
INSR	STAT5B	Phosphorylation	Activation
CLCF1	LIFR	Binding	Activation
CLCF1	CNTFR	Binding	Activation
CLCF1	IL6ST	Binding	Activation
NFKBIA	REL	Binding	Inhibition
NFKBIA	RELA	Binding	Inhibition
NFKBIA	RELB	Binding	Inhibition
NFKBIA	NFKB1	Binding	Inhibition
NFKBIA	NFKB2	Binding	Inhibition
RARA	EPO	Transcription regulation	Activation
RXRA	EPO	Transcription regulation	Activation
TNFRSF10A	FADD	Binding	Activation
PTPA	PPP2CA	Complex formation	Activation
PTPA	PPP2CB	Complex formation	Activation
PPP2R3A	PPP2CA	Complex formation	Activation
PPP2R3A	PPP2CB	Complex formation	Activation
PPP2R3B	PPP2CA	Complex formation	Activation
PPP2R3B	PPP2CB	Complex formation	Activation
PPP2R5A	PPP2CA	Complex formation	Activation
PPP2R5A	PPP2CB	Complex formation	Activation
PPP2R5B	PPP2CA	Complex formation	Activation
PPP2R5B	PPP2CB	Complex formation	Activation
PPP2R5D	PPP2CA	Complex formation	Activation
PPP2R5D	PPP2CB	Complex formation	Activation
PPP2R5E	PPP2CA	Complex formation	Activation
PPP2R5E	PPP2CB	Complex formation	Activation
PPP2R5C	PPP2CA	Complex formation	Activation
PPP2R5C	PPP2CB	Complex formation	Activation
PPP2R2A	PPP2CA	Complex formation	Activation
PPP2R2A	PPP2CB	Complex formation	Activation
PPP2R2B	PPP2CA	Complex formation	Activation
PPP2R2B	PPP2CB	Complex formation	Activation
PPP2R2C	PPP2CA	Complex formation	Activation
PPP2R2C	PPP2CB	Complex formation	Activation
BIRC3	TRAF3	Ubiquitination	Inhibition
ESR1	CXCL12	Transcription regulation	Activation
ESR2	CXCL12	Transcription regulation	Activation
XIAP	TAB1	Binding	Activation
NR1D1	CX3CR1	Transcription regulation	Inhibition
GNB1	PLCB1	Binding	Activation
GNB1	PLCB2	Binding	Activation
GNB1	PLCB3	Binding	Activation
GNB1	PLCB4	Binding	Activation
GNB2	PLCB1	Binding	Activation
GNB2	PLCB2	Binding	Activation
GNB2	PLCB3	Binding	Activation
GNB2	PLCB4	Binding	Activation
GNB3	PLCB1	Binding	Activation
GNB3	PLCB2	Binding	Activation
GNB3	PLCB3	Binding	Activation
GNB3	PLCB4	Binding	Activation
GNB4	PLCB1	Binding	Activation
GNB4	PLCB2	Binding	Activation
GNB4	PLCB3	Binding	Activation
GNB4	PLCB4	Binding	Activation
GNB5	PLCB1	Binding	Activation
GNB5	PLCB2	Binding	Activation
GNB5	PLCB3	Binding	Activation
GNB5	PLCB4	Binding	Activation
GNG10	PLCB1	Binding	Activation
GNG10	PLCB2	Binding	Activation
GNG10	PLCB3	Binding	Activation
GNG10	PLCB4	Binding	Activation
GNG11	PLCB1	Binding	Activation
GNG11	PLCB2	Binding	Activation
GNG11	PLCB3	Binding	Activation
GNG11	PLCB4	Binding	Activation
GNG12	PLCB1	Binding	Activation
GNG12	PLCB2	Binding	Activation
GNG12	PLCB3	Binding	Activation
GNG12	PLCB4	Binding	Activation
GNG13	PLCB1	Binding	Activation
GNG13	PLCB2	Binding	Activation
GNG13	PLCB3	Binding	Activation
GNG13	PLCB4	Binding	Activation
GNG2	PLCB1	Binding	Activation
GNG2	PLCB2	Binding	Activation
GNG2	PLCB3	Binding	Activation
GNG2	PLCB4	Binding	Activation
GNG3	PLCB1	Binding	Activation
GNG3	PLCB2	Binding	Activation
GNG3	PLCB3	Binding	Activation
GNG3	PLCB4	Binding	Activation
GNG4	PLCB1	Binding	Activation
GNG4	PLCB2	Binding	Activation
GNG4	PLCB3	Binding	Activation
GNG4	PLCB4	Binding	Activation
GNG5	PLCB1	Binding	Activation
GNG5	PLCB2	Binding	Activation
GNG5	PLCB3	Binding	Activation
GNG5	PLCB4	Binding	Activation
GNG7	PLCB1	Binding	Activation
GNG7	PLCB2	Binding	Activation
GNG7	PLCB3	Binding	Activation
GNG7	PLCB4	Binding	Activation
GNG8	PLCB1	Binding	Activation
GNG8	PLCB2	Binding	Activation
GNG8	PLCB3	Binding	Activation
GNG8	PLCB4	Binding	Activation
GNGT1	PLCB1	Binding	Activation
GNGT1	PLCB2	Binding	Activation
GNGT1	PLCB3	Binding	Activation
GNGT1	PLCB4	Binding	Activation
GNGT2	PLCB1	Binding	Activation
GNGT2	PLCB2	Binding	Activation
GNGT2	PLCB3	Binding	Activation
GNGT2	PLCB4	Binding	Activation
PRDM16	RETN	Transcription regulation	Inhibition
IL27RA	STAT1	Binding	Activation
VDR	PTH	Transcription regulation	Inhibition
RXRA	PPARG	Transcription regulation	Unspecified
RXRB	PPARG	Transcription regulation	Unspecified
RXRG	PPARG	Transcription regulation	Unspecified
MAP3K1	MAP2K4	Phosphorylation	Activation
STAT3	CARTPT	Transcription regulation	Unspecified
IFNAR1	JAK1	Binding	Activation
IFNAR2	JAK1	Binding	Activation
SMAD2	NODAL	Transcription regulation	Activation
DUSP4	MAPK10	Dephosphorylation	Inhibition
DUSP4	MAPK8	Dephosphorylation	Inhibition
DUSP4	MAPK9	Dephosphorylation	Inhibition
PTH2	PTH2R	receptor binding	Activation
NR5A1	OXT	Transcription regulation	Unspecified
PPARG	ESRRA	Transcription regulation	Activation
BMPR2	XIAP	Binding	Activation
RARA	RXRB	Transcription regulation	Unspecified
CCL8	CCR3	receptor binding	Activation
THRA	PENK	Transcription regulation	Inhibition
NFKB1	CXCL8	Transcription regulation	Activation
LAT	GRAP2	Binding	Activation
RAF1	RB1	Phosphorylation	Inhibition
INSL3	RXFP2	receptor binding	Activation
SYK	BTK	Phosphorylation	Activation
IFNG	IFNGR1	receptor binding	Activation
IFNG	IFNGR2	receptor binding	Activation
CXCL12	ACKR3	receptor binding	Activation
RPS6KA1	CREB1	Phosphorylation	Activation
JAK1	STAT1	Phosphorylation	Activation
POMC	MC1R	receptor binding	Activation
IGF1R	IRS4	Phosphorylation	Activation
IRF9	TNFSF10	Transcription regulation	Activation
STAT1	TNFSF10	Transcription regulation	Activation
STAT2	TNFSF10	Transcription regulation	Activation
JUN	CCL2	Transcription regulation	Activation
HES1	PPARG	Transcription regulation	Inhibition
ESR2	IL4	Transcription regulation	Unspecified
EIF2AK2	TRAF6	Binding	Activation
NR2F2	INSL3	Transcription regulation	Activation
NR1H3	IL1B	Transcription regulation	Inhibition
NR2F1	NR0B1	Transcription regulation	Inhibition
CREB1	IL6	Transcription regulation	Activation
ESR1	BMP7	Transcription regulation	Inhibition
GUCY1A3	GTP = Cyclic GMP + Pyrophosphate	Catalysis	Activation
GUCY1A2	GTP = Cyclic GMP + Pyrophosphate	Catalysis	Activation
GUCY1B3	GTP = Cyclic GMP + Pyrophosphate	Catalysis	Activation
GUCY1B2	GTP = Cyclic GMP + Pyrophosphate	Catalysis	Activation
IKBKG	CHUK	Complex formation	Activation
IKBKG	IKBKB	Complex formation	Activation
CXCL12	CXCR4	receptor binding	Activation
BIRC3	MAP3K14	Ubiquitination	Inhibition
CD40	JAK3	Binding	Activation
FOXO1	PPARG	Binding	Inhibition
ESR1	ACKR3	Transcription regulation	Unspecified
ESR2	ACKR3	Transcription regulation	Unspecified
SOS1	RAC1	Transformation	Activation
SOS2	RAC1	Transformation	Activation
NR2E3	RORC	Transcription regulation	Unspecified
BMP2	BMPR2	receptor binding	Activation
ESRRA	NR1D1	Transcription regulation	Activation
INSR	IRS1	Phosphorylation	Activation
CCL5	CXCR3	receptor binding	Activation
VDR	HNF4A	Binding	Inhibition
PTK2	PIK3R1	Binding	Activation
PTK2	PIK3R2	Binding	Activation
PTK2	PIK3R3	Binding	Activation
INSR	SHC1	Phosphorylation	Activation
PF4	CCL5	Binding	Activation
CNTF	LIFR	Binding	Activation
NR4A2	CXCL8	co-regulation of transcription	Activation
ACKR2	CCL17	Binding	Inhibition
NPW	NPBWR1	receptor binding	Activation
NR2F2	IGF1	Transcription regulation	Unspecified
BMP6	BMPR1A	receptor binding	Activation
ESR1	PRLR	Transcription regulation	Activation
CXCL6	CXCR2	receptor binding	Activation
CXCL12	CXCL10	Binding	Activation
HNF4A	INS	Transcription regulation	Activation
NR2F2	CXCL8	Transcription regulation	Inhibition
HNF4A	NR1I2	Transcription regulation	Activation
AGER	MAPK1	Binding	Activation
AGER	MAPK3	Binding	Activation
VDR	TGFB3	Transcription regulation	Activation
NTRK2	PIK3R1	Binding	Activation
NTRK2	PIK3R2	Binding	Activation
NTRK2	PIK3R3	Binding	Activation
BMPR1A	SMAD5	Phosphorylation	Activation
MAPK14	CREB1	Phosphorylation	Activation
SYK	LAT	Phosphorylation	Activation
SMAD3	ETS1	Binding	Activation
STAT1	TBX21	Transcription regulation	Activation
PPARG	VDR	Binding	Inhibition
IFIH1	MAVS	Binding	Activation
PGR	NR1D2	Transcription regulation	Inhibition
PGR	CGA	Transcription regulation	Activation
NFKBIA	REL	Binding	Inhibition
NFKBIA	RELA	Binding	Inhibition
NFKBIA	RELB	Binding	Inhibition
NFKBIA	NFKB1	Binding	Inhibition
NFKBIA	NFKB2	Binding	Inhibition
NFKBIB	REL	Binding	Inhibition
NFKBIB	RELA	Binding	Inhibition
NFKBIB	RELB	Binding	Inhibition
NFKBIB	NFKB1	Binding	Inhibition
NFKBIB	NFKB2	Binding	Inhibition
NFKBIE	REL	Binding	Inhibition
NFKBIE	RELA	Binding	Inhibition
NFKBIE	RELB	Binding	Inhibition
NFKBIE	NFKB1	Binding	Inhibition
NFKBIE	NFKB2	Binding	Inhibition
NR2C2	POMC	Transcription regulation	Activation
THRA	PPARA	Transcription regulation	Activation
CEBPB	PPARG	Transcription regulation	Activation
PIK3R1	PIK3CA	Binding	Activation
ESRRA	RARA	Transcription regulation	Unspecified
NPPA	ESR1	Binding	Inhibition
CKLF	CCR4	receptor binding	Activation
ARNT	VEGFA	Transcription regulation	Activation
HIF1A	VEGFA	Transcription regulation	Activation
SOCS3	JAK2	Binding	Inhibition
ERBB3	SHC1	Binding	Activation
FOS	EDN1	Transcription regulation	Activation
DAB2	SMAD2	Binding	Activation
STAT6	RETNLB	Transcription regulation	Activation
CSRP2	TIMP1	Transcription regulation	Activation
NR5A1	LHB	Transcription regulation	Activation
NPFF	NPFFR1	receptor binding	Activation
HMGB1	TLR2	receptor binding	Activation
RARA	RARB	Transcription regulation	Activation
RXRA	RARB	Transcription regulation	Activation
PPARG	PPARA	Transcription regulation	Activation
MAPK14	PPARG	Phosphorylation	Activation
REL	IRF1	Transcription regulation	Activation
RELA	IRF1	Transcription regulation	Activation
RELB	IRF1	Transcription regulation	Activation
NFKB1	IRF1	Transcription regulation	Activation
NFKB2	IRF1	Transcription regulation	Activation
RXRA	IL1RL1	Transcription regulation	Activation
VDR	IL1RL1	Transcription regulation	Activation
GATA3	IL1RL1	Transcription regulation	Activation
RHOA	PRKCA	Binding	Activation
NO	GUCY1A3	Binding	Activation
NO	GUCY1A2	Binding	Activation
NO	GUCY1B3	Binding	Activation
NO	GUCY1B2	Binding	Activation
NR0B1	NR5A2	Binding	Inhibition
JAK2	PTPN11	Phosphorylation	Activation
MAP3K7	MAPK14	Phosphorylation	Activation
CCL13	CCR5	receptor binding	Activation
CCL16	CCR1	receptor binding	Activation
TIRAP	MYD88	Binding	Activation
TLR2	MYD88	Binding	Activation
BCAR1	PIK3R1	Binding	Activation
BCAR1	PIK3R2	Binding	Activation
BCAR1	PIK3R3	Binding	Activation
PPARG	NAMPT	Transcription regulation	Activation
RXRA	NAMPT	Transcription regulation	Activation
IL15	IL15RA	receptor binding	Activation
ILK	GSK3B	Phosphorylation	Inhibition
CNTFR	CLCF1	Binding	Activation
ESR2	CXCL1	Transcription regulation	Activation
LHX3	CGA	Transcription regulation	Activation
RARG	RARB	Transcription regulation	Activation
INS	IL1RN	receptor binding	Unspecified
REL	CCL5	Transcription regulation	Activation
RELA	CCL5	Transcription regulation	Activation
RELB	CCL5	Transcription regulation	Activation
NFKB1	CCL5	Transcription regulation	Activation
NFKB2	CCL5	Transcription regulation	Activation
MYD88	IRAK1	Binding	Activation
MYD88	IRAK2	Binding	Activation
FOXO1	NR0B2	Transcription regulation	Activation
HNF4A	IL1RN	Transcription regulation	Unspecified
HNF4G	IL1RN	Transcription regulation	Unspecified
THRB	PAQR9	Transcription regulation	Activation
TRADD	FADD	Binding	Activation
RARA	RARB	Transcription regulation	Activation
FSHR	LHCGR	Binding	Inhibition
GDF5	BMPR1B	receptor binding	Activation
NR4A3	AGRP	Transcription regulation	Inhibition
IRAK1	TRAF6	Binding	Activation
IRAK2	TRAF6	Binding	Activation
SP1	TIMP1	Transcription regulation	Activation
NR0B1	ESRRG	Binding	Inhibition
FGF2	FGFR1	receptor binding	Activation
RXRA	PPARD	Transcription regulation	Activation
VDR	PPARD	Transcription regulation	Activation
CLCF1	LIFR	Binding	Activation
RORA	IL17F	Transcription regulation	Activation
PELI2	MAP3K7	Binding	Activation
CCL3L1	CCR3	receptor binding	Activation
CCL3L3	CCR3	receptor binding	Activation
IL16	CD4	receptor binding	Activation
HMGB1	CXCL12	Binding	Activation
VDR	IL2	Transcription regulation	Inhibition
TTR	NPY	Cleavage	Unspecified
MPL	SHC1	Binding	Activation
ESRRG	ESRRA	Transcription regulation	Activation
CCL3	CCR4	receptor binding	Activation
POMC	MC4R	receptor binding	Activation
NCOA2	RORA	Binding	Activation
MAVS	IKBKB	Binding	Activation
IL4	IL4R	receptor binding	Activation
NR2F1	OXT	Transcription regulation	Unspecified
MAP2K4	MAPK8	Phosphorylation	Activation
PPARD	IL1RN	Transcription regulation	Activation
TP53	ETS1	Binding	Inhibition
PTK2	GRB2	Binding	Activation
PPARG	IL10	Transcription regulation	Activation
ESRRG	SPP1	Transcription regulation	Activation
BMP2	ACVR1	receptor binding	Activation
ACVR1	SMAD5	Phosphorylation	Activation
NR1H4	CCL13	Transcription regulation	Inhibition
PRKCE	SRC	Binding	Activation
NR0B2	NR4A1	Binding	Inhibition
RXFP2	GNAS	Transformation	Activation
CXCL12	CD4	Binding	Activation
GAB1	PIK3R1	Binding	Activation
GAB1	PIK3R2	Binding	Activation
ADCY2	ATP = Cyclic AMP + Pyrophosphate	Catalysis	Activation
IL23A	IL12B	Binding	Activation
POMC	MC1R	receptor binding	Activation
CER1	BMP2	Binding	Inhibition
NRG1	ERBB3	receptor binding	Activation
MAPK1	TGIF1	Phosphorylation	Activation
MAPK3	TGIF1	Phosphorylation	Activation
STAT3	SOCS3	Transcription regulation	Activation
CCL4L1	CCR5	receptor binding	Unspecified
CCL4L2	CCR5	receptor binding	Unspecified
GNAS	ADCY6	Binding	Activation
PTPN11	LIFR	Binding	Inhibition
NCOA1	PGR	Binding	Activation
SMAD1	PPARG	Transcription regulation	Activation
IL13RA1	JAK1	Binding	Activation
IL4R	JAK1	Binding	Activation
FOSL1	IL1A	Transcription regulation	Activation
FOSL2	IL1A	Transcription regulation	Activation
FOS	IL1A	Transcription regulation	Activation
FOSB	IL1A	Transcription regulation	Activation
JUN	IL1A	Transcription regulation	Activation
JUNB	IL1A	Transcription regulation	Activation
JUND	IL1A	Transcription regulation	Activation
ATF2	IL1A	Transcription regulation	Activation
SMAD3	GNRHR	Transcription regulation	Activation
MAPK14	SP1	Phosphorylation	Activation
BMP2	BMPR1A	receptor binding	Activation
CCL28	CCR10	receptor binding	Activation
AKT1	CHUK	Phosphorylation	Activation
AKT2	CHUK	Phosphorylation	Activation
AKT3	CHUK	Phosphorylation	Activation
EP300	GATA4	Binding	Activation
NR2F2	BMP4	Transcription regulation	Unspecified
1,2-Diacylglycerol intracellular	PRKCA	Binding	Activation
1,2-Diacylglycerol intracellular	PRKCB	Binding	Activation
1,2-Diacylglycerol intracellular	PRKCD	Binding	Activation
1,2-Diacylglycerol intracellular	PRKCE	Binding	Activation
1,2-Diacylglycerol intracellular	PRKCH	Binding	Activation
1,2-Diacylglycerol intracellular	PRKCG	Binding	Activation
1,2-Diacylglycerol intracellular	PRKCI	Binding	Activation
1,2-Diacylglycerol intracellular	PRKCQ	Binding	Activation
1,2-Diacylglycerol intracellular	PRKCZ	Binding	Activation
1,2-Diacylglycerol intracellular	PRKD1	Binding	Activation
1,2-Diacylglycerol intracellular	PRKD2	Binding	Activation
1,2-Diacylglycerol intracellular	PRKD3	Binding	Activation
JAK3	JAK1	Phosphorylation	Activation
CD74	CD44	Binding	Activation
BMP1	GDF11	Cleavage	Activation
IL13	IL13RA1	receptor binding	Activation
TNFSF13B	TNFRSF17	receptor binding	Activation
RARB	IL4R	Transcription regulation	Unspecified
CCL14	CCR3	receptor binding	Activation
EP300	RUNX2	Covalent modification	Activation
NR5A1	VEGFA	Transcription regulation	Inhibition
EDNRA	GNAI1	Binding	Activation
EDNRA	GNAI2	Binding	Activation
EDNRA	GNAI3	Binding	Activation
EDNRA	GNAO1	Binding	Activation
EDNRA	GNAZ	Binding	Activation
NR2F1	LHCGR	Transcription regulation	Inhibition
ESR1	F3	Transcription regulation	Activation
STAT3	SP1	Transcription regulation	Activation
LRP5	AXIN1	Binding	Inhibition
LRP5	AXIN2	Binding	Inhibition
SMAD2	GNRHR	Transcription regulation	Activation
IL21	IL2RG	receptor binding	Activation
IL21	IL21R	receptor binding	Activation
CEBPD	PPARG	Transcription regulation	Activation
SRC	NTRK2	Phosphorylation	Activation
CCL17	CCR8	receptor binding	Activation
ESRRB	ESR2	Binding	Inhibition
HMGB1	IFNAR1	Transcription regulation	Unspecified
VAV1	RAC1	Transformation	Activation
HNF4A	NR1H2	Transcription regulation	Unspecified
[truncated: 33,628 more rows]
