# Supplementary material for: Knowledge-Based Neuroendocrine Immunomodulation (NIM) Molecular Network Construction and Its Application
Source: Molecules. 2018 May 30;23(6):1312. doi: 10.3390/molecules23061312 (PMC6099962; doi:10.3390/molecules23061312)
Supplement: Supplementary file 1 [file molecules-23-01312-s001.zip › Table S3 Signaling molecules belonging to nervous system (compounds).xlsx]

## Sheet: Sheet1
ID	NAME	STAR	SECONDARY ID	IUPAC NAME	INN	BRAND NAME	FORMULA	MASS	MONOISOTOPIC MASS	CHARGE	SMILES	INCHI	INCHIKEY	BEILSTEIN REGISTRY NUMBER	CAS REGISTRY NUMBER
CHEBI:43186	5-hydroxy-D-tryptophan	3		5-hydroxy-D-tryptophan; (2R)-2-amino-3-(5-hydroxy-1H-indol-3-yl)propanoic acid			C11H12N2O3	220.225	220.085	0	N[C@H](Cc1c[nH]c2ccc(O)cc12)C(O)=O	InChI=1S/C11H12N2O3/c12-9(11(15)16)3-6-5-13-10-2-1-7(14)4-8(6)10/h1-2,4-5,9,13-14H,3,12H2,(H,15,16)/t9-/m1/s1	LDCYZAJDBXYCGN-SECBINFHSA-N	88201	4350-07-6
CHEBI:73505	Glu-Gly	3		L-alpha-glutamylglycine			C7H12N2O5	204.181	204.075	0	N[C@@H](CCC(O)=O)C(=O)NCC(O)=O	InChI=1S/C7H12N2O5/c8-4(1-2-5(10)11)7(14)9-3-6(12)13/h4H,1-3,8H2,(H,9,14)(H,10,11)(H,12,13)/t4-/m0/s1	LSPKYLAFTPBWIL-BYPYZUCNSA-N
CHEBI:132194	glycine-d5	3		((2)H5)glycine			C2H5NO2	75.067	75.032	0	C(C(N([2H])[2H])([2H])[2H])(=O)O[2H]	InChI=1S/C2H5NO2/c3-1-2(4)5/h1,3H2,(H,4,5)/i1D2/hD3	DHMQDGOQFOQNFH-LGLHGEJLSA-N		4896-77-9
CHEBI:327995	tyraminium	3		2-(4-hydroxyphenyl)ethanaminium			C8H12NO	138.187	138.092	1	[NH3+]CCc1ccc(O)cc1	InChI=1S/C8H11NO/c9-6-5-7-1-3-8(10)4-2-7/h1-4,10H,5-6,9H2/p+1	DZGWFCGJZKJUFP-UHFFFAOYSA-O
CHEBI:2700	anandamide	3	CHEBI:88116	(5Z,8Z,11Z,14Z)-N-(2-hydroxyethyl)icosa-5,8,11,14-tetraenamide			C22H37NO2	347.536	347.282	0	C(CCC)C/C=C\C/C=C\C/C=C\C/C=C\CCCC(NCCO)=O	InChI=1S/C22H37NO2/c1-2-3-4-5-6-7-8-9-10-11-12-13-14-15-16-17-18-19-22(25)23-20-21-24/h6-7,9-10,12-13,15-16,24H,2-5,8,11,14,17-21H2,1H3,(H,23,25)/b7-6-,10-9-,13-12-,16-15-	LGEQQWMQCRIYKG-DOFZRALJSA-N	7079463	94421-68-8
CHEBI:28171	5-hydroxytryptophan	3	CHEBI:2081; CHEBI:20595	5-hydroxytryptophan; 2-amino-3-(5-hydroxy-1H-indol-3-yl)propanoic acid			C11H12N2O3	220.225	220.085	0	NC(Cc1c[nH]c2ccc(O)cc12)C(O)=O	InChI=1S/C11H12N2O3/c12-9(11(15)16)3-6-5-13-10-2-1-7(14)4-8(6)10/h1-2,4-5,9,13-14H,3,12H2,(H,15,16)	LDCYZAJDBXYCGN-UHFFFAOYSA-N	88199	56-69-9
CHEBI:15354	choline	3	CHEBI:41524; CHEBI:3665; CHEBI:13985; CHEBI:23212	2-hydroxy-N,N,N-trimethylethanaminium			C5H14NO	104.171	104.108	1	C[N+](C)(C)CCO	InChI=1S/C5H14NO/c1-6(2,3)4-5-7/h7H,4-5H2,1-3H3/q+1	OEYIOHPDSNJKLS-UHFFFAOYSA-N	1736748	62-49-7
CHEBI:15760	tyramine	3	CHEBI:9799; CHEBI:15276; CHEBI:27174	4-(2-aminoethyl)phenol			C8H11NO	137.179	137.084	0	NCCc1ccc(O)cc1	InChI=1S/C8H11NO/c9-6-5-7-1-3-8(10)4-2-7/h1-4,10H,5-6,9H2	DZGWFCGJZKJUFP-UHFFFAOYSA-N	1099914	51-67-2
CHEBI:16015	L-glutamic acid	3	CHEBI:42825; CHEBI:6224; CHEBI:21304	L-glutamic acid; (2S)-2-aminopentanedioic acid	glutamic acid; acidum glutamicum; acido glutamico; acide glutamique		C5H9NO4	147.129	147.053	0	N[C@@H](CCC(O)=O)C(O)=O	InChI=1S/C5H9NO4/c6-3(5(9)10)1-2-4(7)8/h3H,1-2,6H2,(H,7,8)(H,9,10)/t3-/m0/s1	WHUUTDBJXJRKMK-VKHMYHEASA-N	1723801	56-86-0
CHEBI:16480	nitric oxide	3	CHEBI:14657; CHEBI:44452; CHEBI:25546; CHEBI:7583	oxoazanyl; oxidonitrogen(.)			NO	30.0061	29.998	0	[N]=O	InChI=1S/NO/c1-2	MWUXSHHQAYIFBG-UHFFFAOYSA-N		10102-43-9
CHEBI:16865	gamma-aminobutyric acid	3	CHEBI:40483; CHEBI:1786; CHEBI:20318; CHEBI:193777	4-aminobutanoic acid			C4H9NO2	103.12	103.063	0	NCCCC(O)=O	InChI=1S/C4H9NO2/c5-3-1-2-4(6)7/h1-3,5H2,(H,6,7)	BTCSSZJGUNDROE-UHFFFAOYSA-N	906818	56-12-2
CHEBI:16958	beta-alanine	3	CHEBI:22821; CHEBI:41050; CHEBI:10343; CHEBI:12389	beta-alanine; 3-aminopropanoic acid			C3H7NO2	89.0932	89.048	0	NCCC(O)=O	InChI=1S/C3H7NO2/c4-2-1-3(5)6/h1-2,4H2,(H,5,6)	UCMIRNVEIXFBKS-UHFFFAOYSA-N	906793	107-95-9
CHEBI:17245	carbon monoxide	3	CHEBI:41526; CHEBI:3282; CHEBI:13281; CHEBI:23013	carbon(II) oxide; carbon monoxide; carbon monooxide			CO	28.0101	27.995	0	[C-]#[O+]	InChI=1S/CO/c1-2	UGFAIRIUMAVXCW-UHFFFAOYSA-N	3587264	630-08-0
CHEBI:17780	5-hydroxy-L-tryptophan	3	CHEBI:12133; CHEBI:2064; CHEBI:20577	5-hydroxy-L-tryptophan; (2S)-2-amino-3-(5-hydroxy-1H-indol-3-yl)propanoic acid			C11H12N2O3	220.225	220.085	0	N[C@@H](Cc1c[nH]c2ccc(O)cc12)C(O)=O	InChI=1S/C11H12N2O3/c12-9(11(15)16)3-6-5-13-10-2-1-7(14)4-8(6)10/h1-2,4-5,9,13-14H,3,12H2,(H,15,16)/t9-/m0/s1	LDCYZAJDBXYCGN-VIFPVBQESA-N	88200	4350-09-8
CHEBI:18295	histamine	3	CHEBI:43187; CHEBI:817; CHEBI:14401; CHEBI:24596	2-(1H-imidazol-4-yl)ethanamine			C5H9N3	111.145	111.08	0	NCCc1c[nH]cn1	InChI=1S/C5H9N3/c6-2-1-5-3-7-4-8-5/h3-4H,1-2,6H2,(H,7,8)	NTYJJOPFIAHURM-UHFFFAOYSA-N	2012	51-45-6
CHEBI:28790	serotonin	3	CHEBI:49894; CHEBI:1420; CHEBI:26652	3-(2-aminoethyl)-1H-indol-5-ol			C10H12N2O	176.215	176.095	0	C1=CC(=CC=2C(=CNC12)CCN)O	InChI=1S/C10H12N2O/c11-4-3-7-6-12-10-2-1-8(13)5-9(7)10/h1-2,5-6,12-13H,3-4,11H2	QZAYGJVTTNCVMB-UHFFFAOYSA-N	143524	50-67-9
CHEBI:15355	acetylcholine	3	CHEBI:40559; CHEBI:2416; CHEBI:12686; CHEBI:13715; CHEBI:22197	2-acetyloxy-N,N,N-trimethylethanaminium			C7H16NO2	146.207	146.118	1	CC(=O)OCC[N+](C)(C)C	InChI=1S/C7H16NO2/c1-7(9)10-6-5-8(2,3)4/h5-6H2,1-4H3/q+1	OIPILFWXSMYKGL-UHFFFAOYSA-N	1764436	51-84-3
CHEBI:15428	glycine	3	CHEBI:14344; CHEBI:42964; CHEBI:5460; CHEBI:10792; CHEBI:24368	glycine; aminoacetic acid			C2H5NO2	75.0666	75.032	0	NCC(O)=O	InChI=1S/C2H5NO2/c3-1-2(4)5/h1,3H2,(H,4,5)	DHMQDGOQFOQNFH-UHFFFAOYSA-N	635782	56-40-6
CHEBI:17053	L-aspartic acid	3	CHEBI:40900; CHEBI:40913; CHEBI:40942; CHEBI:40853; CHEBI:6193; CHEBI:21247	L-aspartic acid; (2S)-2-aminobutanedioic acid			C4H7NO4; C4H7NO4	133.103	133.038	0	N[C@@H](CC(O)=O)C(O)=O	InChI=1S/C4H7NO4/c5-2(4(8)9)1-3(6)7/h2H,1,5H2,(H,6,7)(H,8,9)/t2-/m0/s1	CKLJMWTZIZZHCS-REOHCLBHSA-N	1723530	56-84-8
CHEBI:18357	(R)-noradrenaline	3	CHEBI:1; CHEBI:25592; CHEBI:43725; CHEBI:14668; CHEBI:258884	4-[(1R)-2-amino-1-hydroxyethyl]benzene-1,2-diol	norepinephrinum; norepinephrine; norepinephrine; norepinefrina		C8H11NO3	169.178	169.074	0	NC[C@H](O)c1ccc(O)c(O)c1	InChI=1S/C8H11NO3/c9-4-8(12)5-1-2-6(10)7(11)3-5/h1-3,8,10-12H,4,9H2/t8-/m0/s1	SFLSHLFXELFNJZ-QMMMGPOBSA-N	4231961	51-41-2
CHEBI:18243	dopamine	3	CHEBI:1764; CHEBI:11695; CHEBI:43686; CHEBI:14203; CHEBI:23886; CHEBI:11930	4-(2-aminoethyl)benzene-1,2-diol	dopaminum; dopamine; dopamina		C8H11NO2	153.178	153.079	0	NCCc1ccc(O)c(O)c1	InChI=1S/C8H11NO2/c9-4-3-6-1-2-7(10)8(11)5-6/h1-2,5,10-11H,3-4,9H2	VYFYYTLLBUKUHU-UHFFFAOYSA-N		51-61-6
