# Supplementary material for: Knowledge-Based Neuroendocrine Immunomodulation (NIM) Molecular Network Construction and Its Application
Source: Molecules. 2018 May 30;23(6):1312. doi: 10.3390/molecules23061312 (PMC6099962; doi:10.3390/molecules23061312)
Supplement: Supplementary file 1 [file molecules-23-01312-s001.zip › Table S4 Signaling molecules belonging to endocrine system (genes).xlsx]

## Sheet: Sheet1
Entry	Entry name	Status	Protein names	Gene names	Organism	Gene names (primary )	Gene names (synonym )	Gene ontology (biological process)	Gene ontology (cellular component)	Gene ontology (GO)	Gene ontology (molecular function)	Gene ontology IDs	PubMed ID	Mapped PubMed ID	Subcellular location [CC]	Protein families	Keywords	Cross-reference (GeneID)	Tissue specificity	Subcellular location [CC]
Q9BT56	SPXN_HUMAN	reviewed	Spexin (NPQ) (Neuropeptide Q) (Spexin hormone) [Cleaved into: Spexin-1; Spexin-2 (NPQ 53-70)]	SPX C12orf39	Homo sapiens (Human)	SPX	C12orf39	long-chain fatty acid import [GO:0044539]; negative regulation of appetite [GO:0032099]; negative regulation of heart rate [GO:0010459]; negative regulation of renal sodium excretion [GO:0035814]; positive regulation of systemic arterial blood pressure [GO:0003084]; positive regulation of transcription from RNA polymerase II promoter [GO:0045944]; regulation of sensory perception of pain [GO:0051…	extracellular space [GO:0005615]; transport vesicle [GO:0030133]	extracellular space [GO:0005615]; transport vesicle [GO:0030133]; neuropeptide hormone activity [GO:0005184]; type 2 galanin receptor binding [GO:0031765]; type 3 galanin receptor binding [GO:0031766]; long-chain fatty acid import [GO:0044539]; negative regulation of appetite [GO:0032099]; negative regulation of heart rate [GO:0010459]; negative regulation of renal sodium excretion [GO:0035814]; …	neuropeptide hormone activity [GO:0005184]; type 2 galanin receptor binding [GO:0031765]; type 3 galanin receptor binding [GO:0031766]	GO:0003084; GO:0005184; GO:0005615; GO:0010459; GO:0030133; GO:0031765; GO:0031766; GO:0032099; GO:0035814; GO:0044539; GO:0045944; GO:0051930	19132080; 14702039; 15489334; 17284679; 19193193; 23080164; 22038051; 24517231; 24550067	19132080; 14702039; 15489334; 17284679; 19193193; 23080164; 22038051; 24517231; 24550067; 26211893; 26967115	SUBCELLULAR LOCATION: Secreted. Secreted, extracellular space. Cytoplasmic vesicle, secretory vesicle. Note=Secreted via the classical ER/Golgi-dependent pathway into the extracellular medium largely as a full-length protein without the signal peptide, and not as a hydrolyzed and amidated peptide (PubMed:19193193 and PubMed:17284679). Localized extracellularly surrounding the villous trophoblasti…	Unknown	Amidation; Cleavage on pair of basic residues; Complete proteome; Cytoplasmic vesicle; Hormone; Reference proteome; Secreted; Signal	80763;	TISSUE SPECIFICITY: Expressed in the type I glomic cells within the carotid body (at protein level). Expressed predominantly in pancreas, testis, kidney, brain and placenta. Expressed in submucosal layer of esophagus and stomach fundus. {ECO:0000269|PubMed:17284679, ECO:0000269|PubMed:19132080, ECO:0000269|PubMed:19193193, ECO:0000269|PubMed:23080164}.	SUBCELLULAR LOCATION: Secreted. Secreted, extracellular space. Cytoplasmic vesicle, secretory vesicle. Note=Secreted via the classical ER/Golgi-dependent pathway into the extracellular medium largely as a full-length protein without the signal peptide, and not as a hydrolyzed and amidated peptide (PubMed:19193193 and PubMed:17284679). Localized extracellularly surrounding the villous trophoblasti…
P05060	SCG1_HUMAN	reviewed	Secretogranin-1 (Chromogranin-B) (CgB) (Secretogranin I) (SgI) [Cleaved into: PE-11; GAWK peptide; CCB peptide]	CHGB SCG1	Homo sapiens (Human)	CHGB	SCG1	cellular protein metabolic process [GO:0044267]; post-translational protein modification [GO:0043687]	endoplasmic reticulum lumen [GO:0005788]; extracellular region [GO:0005576]; secretory granule [GO:0030141]	endoplasmic reticulum lumen [GO:0005788]; extracellular region [GO:0005576]; secretory granule [GO:0030141]; hormone activity [GO:0005179]; cellular protein metabolic process [GO:0044267]; post-translational protein modification [GO:0043687]	hormone activity [GO:0005179]	GO:0005179; GO:0005576; GO:0005788; GO:0030141; GO:0043687; GO:0044267	3608978; 14702039; 11780052; 15489334; 1882087; 7784254; 3970711; 3678488; 14997482; 16807684; 23234360; 24275569; 26091039	3608978; 14702039; 11780052; 15489334; 1882087; 7784254; 3970711; 3678488; 14997482; 16807684; 23234360; 24275569; 26091039; 11959426; 12091348; 12165659; 12438147; 12692477; 12826904; 15138309; 15219467; 16169070; 17143778; 18180394; 18721831; 19913121; 20007371; 20011129; 20195357; 20359597; 20431044; 20628086; 20888525; 20932227; 21046454; 21046455; 21900206; 23361940; 23423580; 23816467; 2393…	SUBCELLULAR LOCATION: Secreted. Note=Neuroendocrine and endocrine secretory granules.	Chromogranin/secretogranin protein family	Cleavage on pair of basic residues; Complete proteome; Direct protein sequencing; Disulfide bond; Glycoprotein; Phosphoprotein; Polymorphism; Reference proteome; Secreted; Signal; Sulfation	1114;	TISSUE SPECIFICITY: Expressed in the adrenal medulla, and in pheochromocytoma. Not expressed in liver. {ECO:0000269|PubMed:3608978}.	SUBCELLULAR LOCATION: Secreted. Note=Neuroendocrine and endocrine secretory granules.
P02766	TTHY_HUMAN	reviewed	Transthyretin (ATTR) (Prealbumin) (TBPA)	TTR PALB	Homo sapiens (Human)	TTR	PALB	cellular protein metabolic process [GO:0044267]; extracellular matrix organization [GO:0030198]; neutrophil degranulation [GO:0043312]; retinoid metabolic process [GO:0001523]; retinol metabolic process [GO:0042572]; thyroid hormone transport [GO:0070327]; transport [GO:0006810]	azurophil granule lumen [GO:0035578]; extracellular exosome [GO:0070062]; extracellular region [GO:0005576]; extracellular space [GO:0005615]; protein complex [GO:0043234]	azurophil granule lumen [GO:0035578]; extracellular exosome [GO:0070062]; extracellular region [GO:0005576]; extracellular space [GO:0005615]; protein complex [GO:0043234]; hormone activity [GO:0005179]; identical protein binding [GO:0042802]; protein heterodimerization activity [GO:0046982]; thyroid hormone binding [GO:0070324]; cellular protein metabolic process [GO:0044267]; extracellular matr…	hormone activity [GO:0005179]; identical protein binding [GO:0042802]; protein heterodimerization activity [GO:0046982]; thyroid hormone binding [GO:0070324]	GO:0001523; GO:0005179; GO:0005576; GO:0005615; GO:0006810; GO:0030198; GO:0035578; GO:0042572; GO:0042802; GO:0043234; GO:0043312; GO:0044267; GO:0046982; GO:0070062; GO:0070324; GO:0070327	6093805; 2990465; 4054629; 2995367; 3818577; 3022108; 2015890; 1666289; 10328977; 14702039; 15489334; 4607556; 6300852; 6651852; 6583672; 3135807; 1517749; 12665801; 1932142; 7923855; 4044580; 1979335; 7474944; 201845; 3714052; 14760718; 16335952; 18221012; 19167329; 24275569; 4216640; 671542; 8382610; 8428915; 7754382; 9818054; 9733771; 9789022; 10052934; 10986125; 10742177; 11560492; 11243784; …	6093805; 2990465; 4054629; 2995367; 3818577; 3022108; 2015890; 1666289; 10328977; 14702039; 15489334; 4607556; 6300852; 6651852; 6583672; 3135807; 1517749; 12665801; 1932142; 7923855; 4044580; 1979335; 7474944; 201845; 3714052; 14760718; 16335952; 18221012; 19167329; 24275569; 4216640; 671542; 8382610; 8428915; 7754382; 9818054; 9733771; 9789022; 10052934; 10986125; 10742177; 11560492; 11243784; …	SUBCELLULAR LOCATION: Secreted. Cytoplasm.	Transthyretin family	3D-structure; Amyloid; Amyloidosis; Complete proteome; Cytoplasm; Direct protein sequencing; Disease mutation; Gamma-carboxyglutamic acid; Glycoprotein; Hormone; Neuropathy; Phosphoprotein; Polymorphism; Reference proteome; Secreted; Signal; Thyroid hormone; Transport	7276;	TISSUE SPECIFICITY: Detected in serum and cerebrospinal fluid (at protein level). Highly expressed in choroid plexus epithelial cells. Detected in retina pigment epithelium and liver. {ECO:0000269|PubMed:10328977, ECO:0000269|PubMed:3714052}.	SUBCELLULAR LOCATION: Secreted. Cytoplasm.
P35318	ADML_HUMAN	reviewed	ADM [Cleaved into: Adrenomedullin (AM); Proadrenomedullin N-20 terminal peptide (ProAM N-terminal 20 peptide) (PAMP) (ProAM-N20)]	ADM AM	Homo sapiens (Human)	ADM	AM	aging [GO:0007568]; androgen metabolic process [GO:0008209]; animal organ regeneration [GO:0031100]; antibacterial humoral response [GO:0019731]; antimicrobial humoral immune response mediated by antimicrobial peptide [GO:0061844]; blood circulation [GO:0008015]; branching involved in labyrinthine layer morphogenesis [GO:0060670]; cAMP biosynthetic process [GO:0006171]; cAMP-mediated signaling [G…	cytoplasm [GO:0005737]; extracellular region [GO:0005576]; extracellular space [GO:0005615]	cytoplasm [GO:0005737]; extracellular region [GO:0005576]; extracellular space [GO:0005615]; adrenomedullin receptor binding [GO:0031700]; hormone activity [GO:0005179]; receptor binding [GO:0005102]; aging [GO:0007568]; androgen metabolic process [GO:0008209]; animal organ regeneration [GO:0031100]; antibacterial humoral response [GO:0019731]; antimicrobial humoral immune response mediated by an…	adrenomedullin receptor binding [GO:0031700]; hormone activity [GO:0005179]; receptor binding [GO:0005102]	GO:0001570; GO:0001666; GO:0001843; GO:0002026; GO:0002031; GO:0003073; GO:0005102; GO:0005179; GO:0005576; GO:0005615; GO:0005737; GO:0006171; GO:0006701; GO:0007165; GO:0007204; GO:0007267; GO:0007507; GO:0007565; GO:0007568; GO:0008015; GO:0008209; GO:0008284; GO:0008285; GO:0009409; GO:0009611; GO:0010460; GO:0019731; GO:0019933; GO:0030819; GO:0031100; GO:0031102; GO:0031623; GO:0031700; GO:…	7688224; 8074714; 14702039; 15489334; 8387282; 9578982; 10588445; 16315141	7688224; 8074714; 14702039; 15489334; 8387282; 9578982; 10588445; 16315141; 10225288; 11463752; 11712085; 11744163; 11774814; 11879669; 11905404; 11921362; 11921363; 11956648; 11972292; 12137974; 12189226; 12193565; 12220731; 12324915; 12375542; 12376296; 12383875; 12484513; 12529288; 12565880; 12566732; 12579522; 12630817; 12630823; 12643861; 12646214; 12660258; 12684703; 12687457; 12716843; 127…	SUBCELLULAR LOCATION: Secreted.	Adrenomedullin family	3D-structure; Amidation; Cleavage on pair of basic residues; Complete proteome; Direct protein sequencing; Disulfide bond; Hormone; Polymorphism; Reference proteome; Secreted; Signal	133;	TISSUE SPECIFICITY: Highest levels found in pheochromocytoma and adrenal medulla. Also found in lung, ventricle and kidney tissues.	SUBCELLULAR LOCATION: Secreted.
Q7Z4H4	ADM2_HUMAN	reviewed	ADM2 (Intermedin) [Cleaved into: Adrenomedullin-2 (AM2) (Intermedin-long) (IMDL); Intermedin-short (IMDS)]	ADM2 AM2	Homo sapiens (Human)	ADM2	AM2	adenylate cyclase-activating G-protein coupled receptor signaling pathway [GO:0007189]; angiogenesis [GO:0001525]; digestion [GO:0007586]; feeding behavior [GO:0007631]; negative regulation of blood pressure [GO:0045776]; positive regulation of angiogenesis [GO:0045766]; positive regulation of gene expression [GO:0010628]; protein phosphorylation [GO:0006468]	extracellular region [GO:0005576]	extracellular region [GO:0005576]; hormone activity [GO:0005179]; protein complex binding [GO:0032403]; adenylate cyclase-activating G-protein coupled receptor signaling pathway [GO:0007189]; angiogenesis [GO:0001525]; digestion [GO:0007586]; feeding behavior [GO:0007631]; negative regulation of blood pressure [GO:0045776]; positive regulation of angiogenesis [GO:0045766]; positive regulation of …	hormone activity [GO:0005179]; protein complex binding [GO:0032403]	GO:0001525; GO:0005179; GO:0005576; GO:0006468; GO:0007189; GO:0007586; GO:0007631; GO:0010628; GO:0032403; GO:0045766; GO:0045776	14615490; 14706825; 16359754; 10591208		SUBCELLULAR LOCATION: Secreted.	Adrenomedullin family	Amidation; Cleavage on pair of basic residues; Complete proteome; Disulfide bond; Hormone; Reference proteome; Secreted; Signal	79924;	TISSUE SPECIFICITY: Expressed in the esophagus, stomach, jejunum, ileum, ileocecum, ascending colon, transverse colon, descending colon and rectum. Expressed in myocardial cells of the heart, renal tubular cells, hypothalamus, and pituitary. {ECO:0000269|PubMed:14615490, ECO:0000269|PubMed:16359754}.	SUBCELLULAR LOCATION: Secreted.
Q9ULZ1	APEL_HUMAN	reviewed	Apelin (APJ endogenous ligand) [Cleaved into: Apelin-36; Apelin-31; Apelin-28; Apelin-13]	APLN APEL	Homo sapiens (Human)	APLN	APEL	apelin receptor signaling pathway [GO:0060183]; drinking behavior [GO:0042756]; immune response [GO:0006955]; lactation [GO:0007595]; negative regulation of blood pressure [GO:0045776]; negative regulation of vasoconstriction [GO:0045906]; positive regulation of cell proliferation [GO:0008284]; positive regulation of corticotropin-releasing hormone secretion [GO:0051466]; positive regulation of c…	extracellular region [GO:0005576]; extracellular space [GO:0005615]; perinuclear region of cytoplasm [GO:0048471]	extracellular region [GO:0005576]; extracellular space [GO:0005615]; perinuclear region of cytoplasm [GO:0048471]; apelin receptor binding [GO:0031704]; G-protein coupled receptor binding [GO:0001664]; hormone activity [GO:0005179]; receptor binding [GO:0005102]; apelin receptor signaling pathway [GO:0060183]; drinking behavior [GO:0042756]; immune response [GO:0006955]; lactation [GO:0007595]; n…	apelin receptor binding [GO:0031704]; G-protein coupled receptor binding [GO:0001664]; hormone activity [GO:0005179]; receptor binding [GO:0005102]	GO:0001664; GO:0002026; GO:0005102; GO:0005179; GO:0005576; GO:0005615; GO:0006955; GO:0007165; GO:0007595; GO:0008284; GO:0023052; GO:0031652; GO:0031704; GO:0042327; GO:0042756; GO:0043576; GO:0045776; GO:0045906; GO:0048471; GO:0051461; GO:0051466; GO:0060183; GO:1904022	9792798; 10525157; 10617103; 15772651; 15489334; 11090199	9792798; 10525157; 10617103; 15772651; 15489334; 11090199; 12914775; 12963638; 15664671; 15677759; 16115460; 16563531; 16723381; 17060400; 17128405; 17177135; 17412318; 17823846; 17826642; 17906101; 18272843; 18401529; 18484561; 18505110; 18617693; 18772060; 18816630; 18845302; 19015606; 19060904; 19100414; 19123778; 19307984; 19527631; 19567136; 19597036; 19643928; 19766342; 19804703; 19913121; …	SUBCELLULAR LOCATION: Secreted.	Apelin family	Cleavage on pair of basic residues; Complete proteome; Hormone; Reference proteome; Secreted; Signal	8862;	TISSUE SPECIFICITY: Expressed in the brain with highest levels in the frontal cortex, thalamus, hypothalamus and midbrain. Secreted by the mammary gland into the colostrum and the milk.	SUBCELLULAR LOCATION: Secreted.
P08949	NMB_HUMAN	reviewed	Neuromedin-B [Cleaved into: Neuromedin-B-32; Neuromedin-B]	NMB	Homo sapiens (Human)	NMB		arachidonic acid secretion [GO:0050482]; cell-cell signaling [GO:0007267]; glucose homeostasis [GO:0042593]; negative regulation of hormone secretion [GO:0046888]; neuropeptide signaling pathway [GO:0007218]; positive regulation of cell proliferation [GO:0008284]; positive regulation of cytosolic calcium ion concentration [GO:0007204]; positive regulation of hormone secretion [GO:0046887]; signal…	extracellular region [GO:0005576]; neuron projection [GO:0043005]	extracellular region [GO:0005576]; neuron projection [GO:0043005]; hormone activity [GO:0005179]; neuromedin B receptor binding [GO:0031710]; arachidonic acid secretion [GO:0050482]; cell-cell signaling [GO:0007267]; glucose homeostasis [GO:0042593]; negative regulation of hormone secretion [GO:0046888]; neuropeptide signaling pathway [GO:0007218]; positive regulation of cell proliferation [GO:00…	hormone activity [GO:0005179]; neuromedin B receptor binding [GO:0031710]	GO:0005179; GO:0005576; GO:0007165; GO:0007204; GO:0007218; GO:0007267; GO:0008284; GO:0031710; GO:0042593; GO:0043005; GO:0046887; GO:0046888; GO:0050482	2458345; 16572171; 15489334; 10544247	2458345; 16572171; 15489334; 10544247; 11194934; 15158442; 15528253; 15585758; 17299381; 17766645; 18271693; 20010906; 20467438; 21527296; 23879873; 25416956	SUBCELLULAR LOCATION: Secreted.	Bombesin/neuromedin-B/ranatensin family	3D-structure; Alternative splicing; Amidation; Cleavage on pair of basic residues; Complete proteome; Polymorphism; Reference proteome; Secreted; Signal	4828;		SUBCELLULAR LOCATION: Secreted.
P06881	CALCA_HUMAN	reviewed	Calcitonin gene-related peptide 1 (Alpha-type CGRP) (Calcitonin gene-related peptide I) (CGRP-I)	CALCA CALC1	Homo sapiens (Human)	CALCA	CALC1	activation of adenylate cyclase activity [GO:0007190]; antibacterial humoral response [GO:0019731]; antifungal humoral response [GO:0019732]; antimicrobial humoral immune response mediated by antimicrobial peptide [GO:0061844]; cell-cell signaling [GO:0007267]; defense response to Gram-negative bacterium [GO:0050829]; defense response to Gram-positive bacterium [GO:0050830]; endothelial cell migr…	cytoplasm [GO:0005737]; extracellular region [GO:0005576]; extracellular space [GO:0005615]	cytoplasm [GO:0005737]; extracellular region [GO:0005576]; extracellular space [GO:0005615]; hormone activity [GO:0005179]; protein complex binding [GO:0032403]; receptor binding [GO:0005102]; activation of adenylate cyclase activity [GO:0007190]; antibacterial humoral response [GO:0019731]; antifungal humoral response [GO:0019732]; antimicrobial humoral immune response mediated by antimicrobial …	hormone activity [GO:0005179]; protein complex binding [GO:0032403]; receptor binding [GO:0005102]	GO:0001878; GO:0001935; GO:0001944; GO:0001976; GO:0002031; GO:0005102; GO:0005179; GO:0005576; GO:0005615; GO:0005737; GO:0006468; GO:0007159; GO:0007190; GO:0007267; GO:0008217; GO:0010523; GO:0019731; GO:0019732; GO:0030819; GO:0031623; GO:0032403; GO:0032730; GO:0032757; GO:0043542; GO:0045087; GO:0045651; GO:0045671; GO:0045776; GO:0045779; GO:0050829; GO:0050830; GO:0051480; GO:0051482; GO:…	3872459; 2571128; 16554811; 6148938; 2408883; 6610687; 3034287; 6609312; 3492492; 1318039; 1988044; 2039456	3872459; 2571128; 16554811; 6148938; 2408883; 6610687; 3034287; 6609312; 3492492; 1318039; 1988044; 2039456; 11185743; 11317366; 12198603; 12213903; 12220731; 12369791; 12446725; 12529288; 12540523; 12594852; 12728303; 12871824; 12917321; 14586070; 14627864; 14654229; 14684361; 14745805; 14984255; 15168342; 15300632; 15319367; 15449935; 15621724; 15696922; 15761654; 15784626; 15880427; 16236878; …	SUBCELLULAR LOCATION: Secreted.	Calcitonin family	3D-structure; Alternative splicing; Amidation; Cleavage on pair of basic residues; Complete proteome; Direct protein sequencing; Disulfide bond; Hormone; Polymorphism; Reference proteome; Secreted; Signal	796;		SUBCELLULAR LOCATION: Secreted.
P01258	CALC_HUMAN	reviewed	Calcitonin [Cleaved into: Calcitonin; Katacalcin (Calcitonin carboxyl-terminal peptide) (CCP) (PDN-21)]	CALCA CALC1	Homo sapiens (Human)	CALCA	CALC1	activation of adenylate cyclase activity [GO:0007190]; activation of protein kinase activity [GO:0032147]; adenylate cyclase-activating G-protein coupled receptor signaling pathway [GO:0007189]; aging [GO:0007568]; artery vasodilation involved in baroreceptor response to increased systemic arterial blood pressure [GO:0001984]; cellular protein metabolic process [GO:0044267]; cellular response to …	cytoplasm [GO:0005737]; extracellular region [GO:0005576]; extracellular space [GO:0005615]; neuronal cell body [GO:0043025]; nucleus [GO:0005634]; terminal bouton [GO:0043195]	cytoplasm [GO:0005737]; extracellular region [GO:0005576]; extracellular space [GO:0005615]; neuronal cell body [GO:0043025]; nucleus [GO:0005634]; terminal bouton [GO:0043195]; calcitonin receptor binding [GO:0031716]; hormone activity [GO:0005179]; identical protein binding [GO:0042802]; activation of adenylate cyclase activity [GO:0007190]; activation of protein kinase activity [GO:0032147]; a…	calcitonin receptor binding [GO:0031716]; hormone activity [GO:0005179]; identical protein binding [GO:0042802]	GO:0001984; GO:0002027; GO:0002548; GO:0005179; GO:0005576; GO:0005615; GO:0005634; GO:0005737; GO:0006954; GO:0007189; GO:0007190; GO:0007204; GO:0007218; GO:0007566; GO:0007568; GO:0007631; GO:0009408; GO:0030279; GO:0031645; GO:0031716; GO:0032147; GO:0042802; GO:0043025; GO:0043195; GO:0044267; GO:0045762; GO:0045778; GO:0045779; GO:0045892; GO:0045986; GO:0048265; GO:0050965; GO:0051482; GO:…	6546550; 3872459; 3034287; 3485540; 1761559; 16554811; 15489334; 6148938; 2408883; 5760861; 2001366; 6132180; 14759258	6546550; 3872459; 3034287; 3485540; 1761559; 16554811; 15489334; 6148938; 2408883; 5760861; 2001366; 6132180; 14759258; 11185743; 11317366; 12198603; 12213903; 12220731; 12369791; 12446725; 12529288; 12540523; 12594852; 12728303; 12871824; 12917321; 14586070; 14627864; 14654229; 14684361; 14745805; 14984255; 15168342; 15300632; 15319367; 15449935; 15621724; 15696922; 15761654; 15784626; 15880427;…	SUBCELLULAR LOCATION: Secreted.	Calcitonin family	3D-structure; Alternative splicing; Amidation; Cleavage on pair of basic residues; Complete proteome; Direct protein sequencing; Disulfide bond; Hormone; Phosphoprotein; Polymorphism; Reference proteome; Secreted; Signal	796;		SUBCELLULAR LOCATION: Secreted.
P10092	CALCB_HUMAN	reviewed	Calcitonin gene-related peptide 2 (Beta-type CGRP) (Beta-CGRP) (Calcitonin gene-related peptide II) (CGRP-II)	CALCB CALC2	Homo sapiens (Human)	CALCB	CALC2	cellular calcium ion homeostasis [GO:0006874]; signal transduction [GO:0007165]	cell [GO:0005623]; extracellular region [GO:0005576]	cell [GO:0005623]; extracellular region [GO:0005576]; neuropeptide hormone activity [GO:0005184]; cellular calcium ion homeostasis [GO:0006874]; signal transduction [GO:0007165]	neuropeptide hormone activity [GO:0005184]	GO:0005184; GO:0005576; GO:0005623; GO:0006874; GO:0007165	3492393; 14702039; 15489334; 2985435; 3492492; 2322288; 1318039	3492393; 14702039; 15489334; 2985435; 3492492; 2322288; 1318039; 15761041; 19086053; 19192276; 21641113; 26967115	SUBCELLULAR LOCATION: Secreted.	Calcitonin family	Amidation; Cleavage on pair of basic residues; Complete proteome; Direct protein sequencing; Disulfide bond; Hormone; Reference proteome; Secreted; Signal	797;		SUBCELLULAR LOCATION: Secreted.
P24387	CRHBP_HUMAN	reviewed	Corticotropin-releasing factor-binding protein (CRF-BP) (CRF-binding protein) (Corticotropin-releasing hormone-binding protein) (CRH-BP)	CRHBP CRFBP	Homo sapiens (Human)	CRHBP	CRFBP	behavioral response to ethanol [GO:0048149]; cellular response to calcium ion [GO:0071277]; cellular response to cAMP [GO:0071320]; cellular response to cocaine [GO:0071314]; cellular response to drug [GO:0035690]; cellular response to estradiol stimulus [GO:0071392]; cellular response to estrogen stimulus [GO:0071391]; cellular response to gonadotropin-releasing hormone [GO:0097211]; cellular re…	axon terminus [GO:0043679]; dendrite [GO:0030425]; dense core granule [GO:0031045]; extracellular region [GO:0005576]; extracellular space [GO:0005615]; intracellular [GO:0005622]; microtubule [GO:0005874]; multivesicular body [GO:0005771]; nucleus [GO:0005634]; perikaryon [GO:0043204]; secondary lysosome [GO:0005767]; secretory granule [GO:0030141]; varicosity [GO:0043196]	axon terminus [GO:0043679]; dendrite [GO:0030425]; dense core granule [GO:0031045]; extracellular region [GO:0005576]; extracellular space [GO:0005615]; intracellular [GO:0005622]; microtubule [GO:0005874]; multivesicular body [GO:0005771]; nucleus [GO:0005634]; perikaryon [GO:0043204]; secondary lysosome [GO:0005767]; secretory granule [GO:0030141]; varicosity [GO:0043196]; corticotropin-releasi…	corticotropin-releasing hormone binding [GO:0051424]; peptide binding [GO:0042277]	GO:0001963; GO:0005576; GO:0005615; GO:0005622; GO:0005634; GO:0005767; GO:0005771; GO:0005874; GO:0006954; GO:0007165; GO:0007565; GO:0007611; GO:0009755; GO:0030141; GO:0030425; GO:0031045; GO:0033554; GO:0035690; GO:0035865; GO:0042277; GO:0043196; GO:0043204; GO:0043679; GO:0045055; GO:0048149; GO:0051424; GO:0051459; GO:0051460; GO:0071277; GO:0071314; GO:0071320; GO:0071356; GO:0071391; GO:…	1846945; 8307998; 15489334; 8198617	1846945; 8307998; 15489334; 8198617; 12784189; 14573312; 15072543; 16368564; 16482088; 16734917; 17599466; 17728670; 18234674; 18617639; 18818748; 18838498; 18974851; 19019335; 19086053; 19131402; 19453261; 19527514; 19578876; 19723618; 19874574; 20140262; 20351714; 20368512; 20379614; 21039637; 21810631; 21978546; 22286724; 22984453; 23131710; 24075295; 26447706; 26882083	SUBCELLULAR LOCATION: Secreted.	CRF-binding protein family	Complete proteome; Direct protein sequencing; Disulfide bond; Glycoprotein; Reference proteome; Secreted; Signal	1393;		SUBCELLULAR LOCATION: Secreted.
P05305	EDN1_HUMAN	reviewed	Endothelin-1 (Preproendothelin-1) (PPET1) [Cleaved into: Endothelin-1 (ET-1); Big endothelin-1]	EDN1	Homo sapiens (Human)	EDN1		artery smooth muscle contraction [GO:0014824]; body fluid secretion [GO:0007589]; branching involved in blood vessel morphogenesis [GO:0001569]; calcium-mediated signaling [GO:0019722]; cartilage development [GO:0051216]; cell-cell signaling [GO:0007267]; cell growth [GO:0016049]; cell surface receptor signaling pathway [GO:0007166]; cellular response to calcium ion [GO:0071277]; cellular respons…	basal part of cell [GO:0045178]; cytoplasm [GO:0005737]; extracellular region [GO:0005576]; extracellular space [GO:0005615]; rough endoplasmic reticulum lumen [GO:0048237]; transport vesicle [GO:0030133]; Weibel-Palade body [GO:0033093]	basal part of cell [GO:0045178]; cytoplasm [GO:0005737]; extracellular region [GO:0005576]; extracellular space [GO:0005615]; rough endoplasmic reticulum lumen [GO:0048237]; transport vesicle [GO:0030133]; Weibel-Palade body [GO:0033093]; cytokine activity [GO:0005125]; endothelin A receptor binding [GO:0031707]; endothelin B receptor binding [GO:0031708]; hormone activity [GO:0005179]; artery sm…	cytokine activity [GO:0005125]; endothelin A receptor binding [GO:0031707]; endothelin B receptor binding [GO:0031708]; hormone activity [GO:0005179]	GO:0000122; GO:0001516; GO:0001569; GO:0001701; GO:0001821; GO:0003100; GO:0005125; GO:0005179; GO:0005576; GO:0005615; GO:0005737; GO:0006885; GO:0007166; GO:0007186; GO:0007204; GO:0007205; GO:0007267; GO:0007507; GO:0007585; GO:0007589; GO:0008284; GO:0009953; GO:0010193; GO:0010259; GO:0010460; GO:0010595; GO:0010613; GO:0010870; GO:0014032; GO:0014065; GO:0014823; GO:0014824; GO:0014826; GO:…	3282927; 2670930; 2659594; 8450044; 14574404; 15489334; 2649896; 10438732; 1864385; 9284755; 17357073; 18288492; 1515112; 7664037; 1859417; 1736987; 1422154; 7773179; 10231710; 10334806; 10391210; 24268655	3282927; 2670930; 2659594; 8450044; 14574404; 15489334; 2649896; 10438732; 1864385; 9284755; 17357073; 18288492; 1515112; 7664037; 1859417; 1736987; 1422154; 7773179; 10231710; 10334806; 10391210; 24268655; 10200023; 10448102; 11210078; 11399938; 11448123; 11593097; 11601839; 11668616; 11693192; 11742499; 11751711; 11795667; 11831453; 11858185; 11866544; 11932487; 11934840; 11991554; 11991733; 12…	SUBCELLULAR LOCATION: Secreted.	Endothelin/sarafotoxin family	3D-structure; Cleavage on pair of basic residues; Complete proteome; Direct protein sequencing; Disease mutation; Disulfide bond; Polymorphism; Reference proteome; Secreted; Signal; Vasoactive; Vasoconstrictor	1906;	TISSUE SPECIFICITY: Expressed in lung, placental stem villi vessels and in cultured placental vascular smooth muscle cells. {ECO:0000269|PubMed:9284755}.	SUBCELLULAR LOCATION: Secreted.
P14138	EDN3_HUMAN	reviewed	Endothelin-3 (ET-3) (Preproendothelin-3) (PPET3)	EDN3	Homo sapiens (Human)	EDN3		blood circulation [GO:0008015]; cell-cell signaling [GO:0007267]; cell surface receptor signaling pathway [GO:0007166]; cellular calcium ion homeostasis [GO:0006874]; cellular magnesium ion homeostasis [GO:0010961]; inositol phosphate-mediated signaling [GO:0048016]; melanocyte differentiation [GO:0030318]; multicellular organism development [GO:0007275]; neural crest cell migration [GO:0001755];…	extracellular region [GO:0005576]; extracellular space [GO:0005615]; intracellular [GO:0005622]	extracellular region [GO:0005576]; extracellular space [GO:0005615]; intracellular [GO:0005622]; endothelin B receptor binding [GO:0031708]; hormone activity [GO:0005179]; receptor binding [GO:0005102]; blood circulation [GO:0008015]; cell surface receptor signaling pathway [GO:0007166]; cell-cell signaling [GO:0007267]; cellular calcium ion homeostasis [GO:0006874]; cellular magnesium ion homeos…	endothelin B receptor binding [GO:0031708]; hormone activity [GO:0005179]; receptor binding [GO:0005102]	GO:0001755; GO:0002690; GO:0003100; GO:0005102; GO:0005179; GO:0005576; GO:0005615; GO:0005622; GO:0006874; GO:0007165; GO:0007166; GO:0007267; GO:0007275; GO:0008015; GO:0008284; GO:0010460; GO:0010468; GO:0010961; GO:0014826; GO:0019229; GO:0030072; GO:0030182; GO:0030318; GO:0030593; GO:0031708; GO:0042310; GO:0043406; GO:0045597; GO:0045840; GO:0046887; GO:0048016; GO:0048070; GO:1901381	2509452; 2178974; 11780052; 15489334; 10438732; 9284755; 1610811; 9359036; 8630503; 8696331; 9359047; 11303518; 12189494; 27535533	2509452; 2178974; 11780052; 15489334; 10438732; 9284755; 1610811; 9359036; 8630503; 8696331; 9359047; 11303518; 12189494; 27535533; 19430479	SUBCELLULAR LOCATION: Secreted.	Endothelin/sarafotoxin family	Alternative splicing; Cleavage on pair of basic residues; Complete proteome; Deafness; Direct protein sequencing; Disease mutation; Disulfide bond; Hirschsprung disease; Polymorphism; Reference proteome; Secreted; Signal; Vasoactive; Vasoconstrictor; Waardenburg syndrome	1908;	TISSUE SPECIFICITY: Expressed in trophoblasts and placental stem villi vessels, but not in cultured placental smooth muscle cells. {ECO:0000269|PubMed:9284755}.	SUBCELLULAR LOCATION: Secreted.
P20800	EDN2_HUMAN	reviewed	Endothelin-2 (ET-2) (Preproendothelin-2) (PPET2)	EDN2	Homo sapiens (Human)	EDN2		artery smooth muscle contraction [GO:0014824]; calcium-mediated signaling [GO:0019722]; cell surface receptor signaling pathway [GO:0007166]; cytokine-mediated signaling pathway [GO:0019221]; energy homeostasis [GO:0097009]; hormonal regulation of the force of heart contraction [GO:0003058]; inositol phosphate-mediated signaling [GO:0048016]; lung alveolus development [GO:0048286]; macrophage act…	extracellular region [GO:0005576]; extracellular space [GO:0005615]; intracellular [GO:0005622]	extracellular region [GO:0005576]; extracellular space [GO:0005615]; intracellular [GO:0005622]; endothelin B receptor binding [GO:0031708]; hormone activity [GO:0005179]; artery smooth muscle contraction [GO:0014824]; calcium-mediated signaling [GO:0019722]; cell surface receptor signaling pathway [GO:0007166]; cytokine-mediated signaling pathway [GO:0019221]; energy homeostasis [GO:0097009]; ho…	endothelin B receptor binding [GO:0031708]; hormone activity [GO:0005179]	GO:0001516; GO:0001659; GO:0002690; GO:0003058; GO:0003099; GO:0003100; GO:0005179; GO:0005576; GO:0005615; GO:0005622; GO:0007166; GO:0007204; GO:0008284; GO:0010460; GO:0014824; GO:0014826; GO:0019221; GO:0019229; GO:0019722; GO:0030593; GO:0031708; GO:0042116; GO:0042310; GO:0045987; GO:0048016; GO:0048246; GO:0048286; GO:0060585; GO:0097009	1701397; 1840558; 1725387; 16710414; 15489334; 2649896; 10438732; 9284755	1701397; 1840558; 1725387; 16710414; 15489334; 2649896; 10438732; 9284755; 10489105; 12207323; 12516960; 18037749; 18818748; 19019335; 19336370; 19527488; 19527514; 19913121; 20028935; 20140262; 20628086; 22047647; 22727793; 22865632; 22921304; 23518706; 24043815; 24647318	SUBCELLULAR LOCATION: Secreted.	Endothelin/sarafotoxin family	Cleavage on pair of basic residues; Complete proteome; Direct protein sequencing; Disulfide bond; Polymorphism; Reference proteome; Secreted; Signal; Vasoactive; Vasoconstrictor	1907;	TISSUE SPECIFICITY: Expressed in lung, but not in placental stem villi vessels or cultured placental villi smooth muscle cells. {ECO:0000269|PubMed:9284755}.	SUBCELLULAR LOCATION: Secreted.
P40225	TPO_HUMAN	reviewed	Thrombopoietin (C-mpl ligand) (ML) (Megakaryocyte colony-stimulating factor) (Megakaryocyte growth and development factor) (MGDF) (Myeloproliferative leukemia virus oncogene ligand)	THPO MGDF	Homo sapiens (Human)	THPO	MGDF	cell proliferation [GO:0008283]; multicellular organism development [GO:0007275]; myeloid cell differentiation [GO:0030099]; positive regulation of ERK1 and ERK2 cascade [GO:0070374]; positive regulation of hematopoietic stem cell proliferation [GO:1902035]; positive regulation of megakaryocyte differentiation [GO:0045654]; positive regulation of protein kinase B signaling [GO:0051897]; positive …	extracellular space [GO:0005615]	extracellular space [GO:0005615]; cytokine activity [GO:0005125]; growth factor activity [GO:0008083]; hormone activity [GO:0005179]; cell proliferation [GO:0008283]; multicellular organism development [GO:0007275]; myeloid cell differentiation [GO:0030099]; positive regulation of ERK1 and ERK2 cascade [GO:0070374]; positive regulation of hematopoietic stem cell proliferation [GO:1902035]; positi…	cytokine activity [GO:0005125]; growth factor activity [GO:0008083]; hormone activity [GO:0005179]	GO:0001934; GO:0005125; GO:0005179; GO:0005615; GO:0007275; GO:0008083; GO:0008283; GO:0030099; GO:0038163; GO:0045654; GO:0051897; GO:0070374; GO:1902035	8202154; 8020099; 7809166; 7926023; 7849319; 8537317; 7822271; 15489334; 9425899; 8942648; 14769915	8202154; 8020099; 7809166; 7926023; 7849319; 8537317; 7822271; 15489334; 9425899; 8942648; 14769915; 11257273; 11860444; 11976502; 14563588; 21988832	SUBCELLULAR LOCATION: Secreted.	EPO/TPO family	3D-structure; Alternative splicing; Complete proteome; Cytokine; Disulfide bond; Glycoprotein; Hormone; Polymorphism; Reference proteome; Secreted; Signal	7066;		SUBCELLULAR LOCATION: Secreted.
P01588	EPO_HUMAN	reviewed	Erythropoietin (Epoetin)	EPO	Homo sapiens (Human)	EPO		acute-phase response [GO:0006953]; aging [GO:0007568]; apoptotic process [GO:0006915]; blood circulation [GO:0008015]; cell proliferation [GO:0008283]; cellular hyperosmotic response [GO:0071474]; embryo implantation [GO:0007566]; erythrocyte differentiation [GO:0030218]; erythrocyte maturation [GO:0043249]; erythropoietin-mediated signaling pathway [GO:0038162]; hemoglobin biosynthetic process […	cell body [GO:0044297]; cell surface [GO:0009986]; extracellular region [GO:0005576]; extracellular space [GO:0005615]	cell body [GO:0044297]; cell surface [GO:0009986]; extracellular region [GO:0005576]; extracellular space [GO:0005615]; erythropoietin receptor binding [GO:0005128]; hormone activity [GO:0005179]; protein kinase activator activity [GO:0030295]; acute-phase response [GO:0006953]; aging [GO:0007568]; apoptotic process [GO:0006915]; blood circulation [GO:0008015]; cell proliferation [GO:0008283]; ce…	erythropoietin receptor binding [GO:0005128]; hormone activity [GO:0005179]; protein kinase activator activity [GO:0030295]	GO:0000122; GO:0005128; GO:0005179; GO:0005576; GO:0005615; GO:0006915; GO:0006953; GO:0007165; GO:0007566; GO:0007568; GO:0008015; GO:0008283; GO:0008284; GO:0009651; GO:0009986; GO:0010523; GO:0010976; GO:0018105; GO:0030218; GO:0030295; GO:0032496; GO:0033189; GO:0033574; GO:0038162; GO:0042104; GO:0042531; GO:0042541; GO:0043249; GO:0043627; GO:0044297; GO:0045740; GO:0045893; GO:0046579; GO:…	3838366; 3865178; 9799793; 12853948; 15489334; 8396923; 3949763; 6698989; 3346214; 3219367; 1820196; 11739166; 9774108; 9783743; 18458324; 28283061	3838366; 3865178; 9799793; 12853948; 15489334; 8396923; 3949763; 6698989; 3346214; 3219367; 1820196; 11739166; 9774108; 9783743; 18458324; 28283061; 11854521; 11861258; 11865075; 11869305; 11906321; 11906322; 11919332; 11920206; 11994541; 12091337; 12171772; 12187026; 12207089; 12239177; 12362243; 12381912; 12419827; 12463751; 12476588; 12482504; 12525458; 12734640; 12759237; 12801298; 12937140; …	SUBCELLULAR LOCATION: Secreted.	EPO/TPO family	3D-structure; Complete proteome; Direct protein sequencing; Disease mutation; Disulfide bond; Erythrocyte maturation; Glycoprotein; Hormone; Pharmaceutical; Polymorphism; Reference proteome; Secreted; Signal	2056;	TISSUE SPECIFICITY: Produced by kidney or liver of adult mammals and by liver of fetal or neonatal mammals.	SUBCELLULAR LOCATION: Secreted.
Q9UBC7	GALP_HUMAN	reviewed	Galanin-like peptide	GALP	Homo sapiens (Human)	GALP		antimicrobial humoral immune response mediated by antimicrobial peptide [GO:0061844]; behavioral response to starvation [GO:0042595]; defense response to bacterium [GO:0042742]; defense response to Gram-negative bacterium [GO:0050829]; modification of morphology or physiology of other organism [GO:0035821]; neuropeptide signaling pathway [GO:0007218]; regulation of appetite [GO:0032098]; response…	extracellular region [GO:0005576]	extracellular region [GO:0005576]; hormone activity [GO:0005179]; antimicrobial humoral immune response mediated by antimicrobial peptide [GO:0061844]; behavioral response to starvation [GO:0042595]; defense response to bacterium [GO:0042742]; defense response to Gram-negative bacterium [GO:0050829]; modification of morphology or physiology of other organism [GO:0035821]; neuropeptide signaling p…	hormone activity [GO:0005179]	GO:0005179; GO:0005576; GO:0007218; GO:0032098; GO:0032868; GO:0035821; GO:0042595; GO:0042742; GO:0050829; GO:0061844	10601261; 16954604; 17535903; 23537644	10601261; 16954604; 17535903; 23537644; 11861493; 16787232; 18830724; 20574532; 27474259	SUBCELLULAR LOCATION: Secreted.	Galanin family	Alternative splicing; Antibiotic; Antimicrobial; Cleavage on pair of basic residues; Complete proteome; Hormone; Neuropeptide; Polymorphism; Reference proteome; Secreted; Signal	85569;	TISSUE SPECIFICITY: Isoform 2 is found in ganglia of ganglioneuroma and ganglioneuroblastoma, as well as in differentiated tumor cells of neuroblastoma tissues. Not found in undifferentiated neuroblasts. Isoform 2 is found in the skin, in pericytes covering microvascular arterioles and venules on their abluminal surfaces. In larger vessels, isoform 2 is expressed in layers of smooth muscle cells.…	SUBCELLULAR LOCATION: Secreted.
P06307	CCKN_HUMAN	reviewed	Cholecystokinin (CCK) [Cleaved into: Cholecystokinin-58 (CCK58); Cholecystokinin-58 desnonopeptide ((1-49)-CCK58); Cholecystokinin-39 (CCK39); Cholecystokinin-33 (CCK33); Cholecystokinin-25 (CCK25); Cholecystokinin-18 (CCK18); Cholecystokinin-12 (CCK12); Cholecystokinin-8 (CCK8); Cholecystokinin-7 (CCK7); Cholecystokinin-5 (CCK5)]	CCK	Homo sapiens (Human)	CCK		activation of cysteine-type endopeptidase activity involved in apoptotic process [GO:0006919]; axonogenesis [GO:0007409]; behavioral fear response [GO:0001662]; eating behavior [GO:0042755]; negative regulation of appetite [GO:0032099]; neuron migration [GO:0001764]; positive regulation of cell proliferation [GO:0008284]; positive regulation of glutamate secretion [GO:0014049]; positive regulatio…	axon [GO:0030424]; axon hillock [GO:0043203]; axon initial segment [GO:0043194]; dendrite [GO:0030425]; extracellular region [GO:0005576]; extracellular space [GO:0005615]; perikaryon [GO:0043204]; terminal bouton [GO:0043195]	axon [GO:0030424]; axon hillock [GO:0043203]; axon initial segment [GO:0043194]; dendrite [GO:0030425]; extracellular region [GO:0005576]; extracellular space [GO:0005615]; perikaryon [GO:0043204]; terminal bouton [GO:0043195]; hormone activity [GO:0005179]; neuropeptide hormone activity [GO:0005184]; activation of cysteine-type endopeptidase activity involved in apoptotic process [GO:0006919]; a…	hormone activity [GO:0005179]; neuropeptide hormone activity [GO:0005184]	GO:0001662; GO:0001764; GO:0001836; GO:0005179; GO:0005184; GO:0005576; GO:0005615; GO:0006919; GO:0007165; GO:0007205; GO:0007409; GO:0008284; GO:0014049; GO:0030424; GO:0030425; GO:0032099; GO:0032461; GO:0042755; GO:0043194; GO:0043195; GO:0043203; GO:0043204; GO:0050731; GO:0051901; GO:0051930	3856870; 15489334; 11076522	3856870; 15489334; 11076522; 10220011; 10235270; 10668930; 11140838; 11244486; 11368834; 11443535; 11509018; 11713976; 11713982; 11713985; 11724786; 11803530; 12116180; 12116188; 12198366; 12572876; 12627463; 12777967; 12915664; 12920059; 14764444; 15100163; 15313848; 15328192; 15354400; 15533776; 15624269; 15682471; 15740988; 15743365; 15837012; 16185316; 17192493; 17208296; 17332474; 17365745; …	SUBCELLULAR LOCATION: Secreted.	Gastrin/cholecystokinin family	Amidation; Cleavage on pair of basic residues; Complete proteome; Hormone; Polymorphism; Reference proteome; Secreted; Signal; Sulfation	885;		SUBCELLULAR LOCATION: Secreted.
P01350	GAST_HUMAN	reviewed	Gastrin [Cleaved into: Gastrin-71 (Gastrin component I); Gastrin-52 (G52); Big gastrin (Gastrin component II) (Gastrin-34) (G34); Gastrin (Gastrin component III) (Gastrin-17) (G17); Gastrin-14 (G14); Gastrin-6 (G6)]	GAST GAS	Homo sapiens (Human)	GAST	GAS	G-protein coupled receptor signaling pathway [GO:0007186]; response to food [GO:0032094]; signal transduction [GO:0007165]	extracellular region [GO:0005576]; extracellular space [GO:0005615]	extracellular region [GO:0005576]; extracellular space [GO:0005615]; hormone activity [GO:0005179]; G-protein coupled receptor signaling pathway [GO:0007186]; response to food [GO:0032094]; signal transduction [GO:0007165]	hormone activity [GO:0005179]	GO:0005179; GO:0005576; GO:0005615; GO:0007165; GO:0007186; GO:0032094	3034736; 6087340; 6324077; 6574456; 6322186; 6689486; 15489334; 8055952; 5921183; 2730647; 5822140; 3223964; 7530658; 7621822; 11052986	3034736; 6087340; 6324077; 6574456; 6322186; 6689486; 15489334; 8055952; 5921183; 2730647; 5822140; 3223964; 7530658; 7621822; 11052986; 11710799; 12174892; 12612900; 14627349; 14660571; 14719064; 14729624; 15040018; 15533775; 15655830; 15682471; 15949639; 16174078; 16228228; 16547500; 16574647; 16638693; 17006979; 17064691; 17229384; 17258885; 17332476; 17559360; 17604853; 17698249; 17922093; 18…	SUBCELLULAR LOCATION: Secreted.	Gastrin/cholecystokinin family	Amidation; Cleavage on pair of basic residues; Complete proteome; Direct protein sequencing; Hormone; Phosphoprotein; Polymorphism; Pyrrolidone carboxylic acid; Reference proteome; Secreted; Signal; Sulfation	2520;		SUBCELLULAR LOCATION: Secreted.
P18509	PACA_HUMAN	reviewed	Pituitary adenylate cyclase-activating polypeptide (PACAP) [Cleaved into: PACAP-related peptide (PRP-48); Pituitary adenylate cyclase-activating polypeptide 27 (PACAP-27) (PACAP27); Pituitary adenylate cyclase-activating polypeptide 38 (PACAP-38) (PACAP38)]	ADCYAP1	Homo sapiens (Human)	ADCYAP1		activation of adenylate cyclase activity [GO:0007190]; ATP metabolic process [GO:0046034]; behavioral fear response [GO:0001662]; cAMP-mediated signaling [GO:0019933]; cell-cell signaling [GO:0007267]; cellular response to glucocorticoid stimulus [GO:0071385]; female pregnancy [GO:0007565]; histamine secretion [GO:0001821]; insulin secretion [GO:0030073]; negative regulation of acute inflammatory…	extracellular region [GO:0005576]; extracellular space [GO:0005615]; intracellular [GO:0005622]; terminal bouton [GO:0043195]	extracellular region [GO:0005576]; extracellular space [GO:0005615]; intracellular [GO:0005622]; terminal bouton [GO:0043195]; neuropeptide hormone activity [GO:0005184]; peptide hormone receptor binding [GO:0051428]; pituitary adenylate cyclase activating polypeptide activity [GO:0016521]; pituitary adenylate cyclase-activating polypeptide receptor binding [GO:0031858]; receptor binding [GO:0005…	neuropeptide hormone activity [GO:0005184]; peptide hormone receptor binding [GO:0051428]; pituitary adenylate cyclase activating polypeptide activity [GO:0016521]; pituitary adenylate cyclase-activating polypeptide receptor binding [GO:0031858]; receptor binding [GO:0005102]; signal transducer activity, downstream of receptor [GO:0005057]	GO:0001541; GO:0001662; GO:0001821; GO:0002865; GO:0002878; GO:0005057; GO:0005102; GO:0005184; GO:0005576; GO:0005615; GO:0005622; GO:0007190; GO:0007204; GO:0007218; GO:0007267; GO:0007565; GO:0008277; GO:0008284; GO:0010579; GO:0010656; GO:0010976; GO:0016521; GO:0019233; GO:0019933; GO:0021983; GO:0030073; GO:0031175; GO:0031858; GO:0032755; GO:0032880; GO:0034260; GO:0042594; GO:0043195; GO:…	1739432; 1730060; 14702039; 15489334; 2302217; 23800469; 8504103; 1483839; 11175907; 17470806; 11968092	1739432; 1730060; 14702039; 15489334; 2302217; 23800469; 8504103; 1483839; 11175907; 17470806; 11968092; 11515750; 11713978; 12409223; 12409225; 12573802; 12754213; 15048918; 15356166; 15518890; 15834139; 16148159; 16226889; 16493055; 16687279; 16697281; 16888207; 17175032; 17387318; 17430174; 17431645; 17962362; 18349695; 18353507; 18617639; 18782879; 19120039; 19269029; 19470168; 19701709; 1971…	SUBCELLULAR LOCATION: Secreted.	Glucagon family	3D-structure; Amidation; Cleavage on pair of basic residues; Complete proteome; Hormone; Neurogenesis; Polymorphism; Reference proteome; Secreted; Signal	116;		SUBCELLULAR LOCATION: Secreted.
P01275	GLUC_HUMAN	reviewed	Glucagon [Cleaved into: Glicentin; Glicentin-related polypeptide (GRPP); Oxyntomodulin (OXM) (OXY); Glucagon; Glucagon-like peptide 1 (GLP-1) (Incretin hormone); Glucagon-like peptide 1(7-37) (GLP-1(7-37)); Glucagon-like peptide 1(7-36) (GLP-1(7-36)); Glucagon-like peptide 2 (GLP-2)]	GCG	Homo sapiens (Human)	GCG		adenylate cyclase-modulating G-protein coupled receptor signaling pathway [GO:0007188]; cell proliferation [GO:0008283]; cellular response to glucagon stimulus [GO:0071377]; feeding behavior [GO:0007631]; G-protein coupled receptor signaling pathway [GO:0007186]; negative regulation of apoptotic process [GO:0043066]; negative regulation of execution phase of apoptosis [GO:1900118]; positive regul…	endoplasmic reticulum lumen [GO:0005788]; extracellular region [GO:0005576]; extracellular space [GO:0005615]; plasma membrane [GO:0005886]; secretory granule lumen [GO:0034774]	endoplasmic reticulum lumen [GO:0005788]; extracellular region [GO:0005576]; extracellular space [GO:0005615]; plasma membrane [GO:0005886]; secretory granule lumen [GO:0034774]; glucagon receptor binding [GO:0031769]; hormone activity [GO:0005179]; identical protein binding [GO:0042802]; receptor binding [GO:0005102]; adenylate cyclase-modulating G-protein coupled receptor signaling pathway [GO:…	glucagon receptor binding [GO:0031769]; hormone activity [GO:0005179]; identical protein binding [GO:0042802]; receptor binding [GO:0005102]	GO:0005102; GO:0005179; GO:0005576; GO:0005615; GO:0005788; GO:0005886; GO:0007165; GO:0007186; GO:0007188; GO:0007631; GO:0008283; GO:0010737; GO:0010800; GO:0030819; GO:0031769; GO:0032092; GO:0033138; GO:0034774; GO:0035774; GO:0035948; GO:0042594; GO:0042802; GO:0043066; GO:0045860; GO:0050796; GO:0051571; GO:0070374; GO:0071377; GO:0090280; GO:1900118	2901414; 3725587; 6877358; 15815621; 15489334; 11946536; 2753890; 8482423; 14557443; 14632334; 9287128; 12651102; 14719035; 12554744; 12626323; 10322410; 10605628; 9667960; 11943215; 12627948	2901414; 3725587; 6877358; 15815621; 15489334; 11946536; 2753890; 8482423; 14557443; 14632334; 9287128; 12651102; 14719035; 12554744; 12626323; 10322410; 10605628; 9667960; 11943215; 12627948; 11961492; 11972291; 12174892; 12387900; 12436337; 12459036; 12519856; 12524435; 12540594; 12736145; 12810581; 12960095; 14517773; 14608103; 14988249; 15002062; 15111524; 15289644; 15533774; 15616022; 156646…	SUBCELLULAR LOCATION: Secreted.	Glucagon family	3D-structure; Amidation; Cleavage on pair of basic residues; Complete proteome; Direct protein sequencing; Hormone; Pharmaceutical; Phosphoprotein; Polymorphism; Reference proteome; Secreted; Signal	2641;	TISSUE SPECIFICITY: Glucagon is secreted in the A cells of the islets of Langerhans. GLP-1, GLP-2, oxyntomodulin and glicentin are secreted from enteroendocrine cells throughout the gastrointestinal tract. GLP-1 and GLP-2 are also secreted in selected neurons in the brain.	SUBCELLULAR LOCATION: Secreted.
P09681	GIP_HUMAN	reviewed	Gastric inhibitory polypeptide (GIP) (Glucose-dependent insulinotropic polypeptide) (Incretin hormone)	GIP	Homo sapiens (Human)	GIP		adult locomotory behavior [GO:0008344]; digestive system development [GO:0055123]; endocrine pancreas development [GO:0031018]; exploration behavior [GO:0035640]; female pregnancy [GO:0007565]; long-term synaptic potentiation [GO:0060291]; memory [GO:0007613]; positive regulation of cAMP-mediated signaling [GO:0043950]; positive regulation of glucagon secretion [GO:0070094]; positive regulation o…	endoplasmic reticulum lumen [GO:0005788]; extracellular region [GO:0005576]; extracellular space [GO:0005615]; neuronal cell body [GO:0043025]; secretory granule lumen [GO:0034774]	endoplasmic reticulum lumen [GO:0005788]; extracellular region [GO:0005576]; extracellular space [GO:0005615]; neuronal cell body [GO:0043025]; secretory granule lumen [GO:0034774]; hormone activity [GO:0005179]; adult locomotory behavior [GO:0008344]; digestive system development [GO:0055123]; endocrine pancreas development [GO:0031018]; exploration behavior [GO:0035640]; female pregnancy [GO:00…	hormone activity [GO:0005179]	GO:0005179; GO:0005576; GO:0005615; GO:0005788; GO:0007165; GO:0007565; GO:0007613; GO:0008344; GO:0009749; GO:0010269; GO:0010447; GO:0010828; GO:0014070; GO:0019233; GO:0031018; GO:0032024; GO:0033993; GO:0034774; GO:0035640; GO:0042493; GO:0042594; GO:0043025; GO:0043200; GO:0043434; GO:0043950; GO:0048678; GO:0050796; GO:0055123; GO:0060291; GO:0070094; GO:0070328	2890159; 2739653; 15489334; 6745415; 15522230	2890159; 2739653; 15489334; 6745415; 15522230; 11820780; 12138104; 12530694; 14988249; 15220248; 15383372; 15533777; 15899957; 15955806; 16010522; 16142014; 16621806; 17244606; 17393464; 17609256; 17624916; 17715056; 18054552; 18593849; 19229515; 19351807; 19748889; 20008019; 20061446; 20138041; 20424473; 20468064; 20580750; 20673334; 20799012; 20800603; 20978139; 21314817; 21539943; 21815989; 22…	SUBCELLULAR LOCATION: Secreted.	Glucagon family	3D-structure; Cleavage on pair of basic residues; Complete proteome; Direct protein sequencing; Hormone; Polymorphism; Reference proteome; Secreted; Signal	2695;		SUBCELLULAR LOCATION: Secreted.
P09683	SECR_HUMAN	reviewed	Secretin	SCT	Homo sapiens (Human)	SCT		brain development [GO:0007420]; embryonic digestive tract development [GO:0048566]; negative regulation of gastrin-induced gastric acid secretion [GO:1903640]; pancreatic juice secretion [GO:0030157]; positive regulation of cAMP biosynthetic process [GO:0030819]; positive regulation of pancreatic juice secretion [GO:0090187]; positive regulation of somatostatin secretion [GO:0090274]	extracellular region [GO:0005576]; extracellular space [GO:0005615]	extracellular region [GO:0005576]; extracellular space [GO:0005615]; hormone activity [GO:0005179]; protein N-terminus binding [GO:0047485]; brain development [GO:0007420]; embryonic digestive tract development [GO:0048566]; negative regulation of gastrin-induced gastric acid secretion [GO:1903640]; pancreatic juice secretion [GO:0030157]; positive regulation of cAMP biosynthetic process [GO:0030…	hormone activity [GO:0005179]; protein N-terminus binding [GO:0047485]	GO:0005179; GO:0005576; GO:0005615; GO:0007420; GO:0030157; GO:0030819; GO:0047485; GO:0048566; GO:0090187; GO:0090274; GO:1903640	11060443;	11060443; 11814635; 12133828; 12160732; 15118068; 15610158; 15706223; 16888194; 16888198; 18280672; 18566919; 19239625; 19372104; 19904746; 20398908; 21597914; 21851058; 22964305; 23064014; 23233532	SUBCELLULAR LOCATION: Secreted.	Glucagon family	Amidation; Cleavage on pair of basic residues; Complete proteome; Direct protein sequencing; Hormone; Phosphoprotein; Reference proteome; Secreted; Signal	6343;		SUBCELLULAR LOCATION: Secreted.
P01282	VIP_HUMAN	reviewed	VIP peptides [Cleaved into: Intestinal peptide PHV-42 (Peptide histidine valine 42); Intestinal peptide PHM-27 (Peptide histidine methioninamide 27); Vasoactive intestinal peptide (VIP) (Vasoactive intestinal polypeptide)]	VIP	Homo sapiens (Human)	VIP		antibacterial humoral response [GO:0019731]; antifungal humoral response [GO:0019732]; antimicrobial humoral immune response mediated by antimicrobial peptide [GO:0061844]; body fluid secretion [GO:0007589]; defense response to Gram-negative bacterium [GO:0050829]; defense response to Gram-positive bacterium [GO:0050830]; G-protein coupled receptor signaling pathway [GO:0007186]; innate immune re…	extracellular region [GO:0005576]	extracellular region [GO:0005576]; hormone activity [GO:0005179]; neuropeptide hormone activity [GO:0005184]; antibacterial humoral response [GO:0019731]; antifungal humoral response [GO:0019732]; antimicrobial humoral immune response mediated by antimicrobial peptide [GO:0061844]; body fluid secretion [GO:0007589]; defense response to Gram-negative bacterium [GO:0050829]; defense response to Gra…	hormone activity [GO:0005179]; neuropeptide hormone activity [GO:0005184]	GO:0001878; GO:0005179; GO:0005184; GO:0005576; GO:0007186; GO:0007589; GO:0008284; GO:0010579; GO:0019731; GO:0019732; GO:0032880; GO:0045087; GO:0045732; GO:0048255; GO:0050829; GO:0050830; GO:0061844; GO:0070459	6571696; 3899557; 2995945; 3025882; 2839091; 14574404; 15489334; 3748844; 6139527; 2434617; 3654650; 1318039; 15013843; 1863695	6571696; 3899557; 2995945; 3025882; 2839091; 14574404; 15489334; 3748844; 6139527; 2434617; 3654650; 1318039; 15013843; 1863695; 11713978; 11884208; 12220738; 12225791; 12409228; 12670727; 12754213; 15009665; 15093699; 15155712; 15247290; 16189514; 16226889; 16697281; 16713569; 16728406; 16893891; 16965837; 17003842; 17087112; 17175032; 17275031; 17430171; 17430175; 17448763; 17466601; 17703412; …	SUBCELLULAR LOCATION: Secreted.	Glucagon family	3D-structure; Alternative splicing; Amidation; Cleavage on pair of basic residues; Complete proteome; Direct protein sequencing; Hormone; Phosphoprotein; Reference proteome; Secreted; Signal	7432;		SUBCELLULAR LOCATION: Secreted.
P01215	GLHA_HUMAN	reviewed	Glycoprotein hormones alpha chain (Anterior pituitary glycoprotein hormones common subunit alpha) (Choriogonadotropin alpha chain) (Chorionic gonadotrophin subunit alpha) (CG-alpha) (Follicle-stimulating hormone alpha chain) (FSH-alpha) (Follitropin alpha chain) (Luteinizing hormone alpha chain) (LSH-alpha) (Lutropin alpha chain) (Thyroid-stimulating hormone alpha chain) (TSH-alpha) (Thyrotropin …	CGA	Homo sapiens (Human)	CGA		cell-cell signaling [GO:0007267]; peptide hormone processing [GO:0016486]; positive regulation of cell migration [GO:0030335]; positive regulation of cell proliferation [GO:0008284]; positive regulation of transcription from RNA polymerase II promoter [GO:0045944]; regulation of transcription from RNA polymerase II promoter [GO:0006357]; signal transduction [GO:0007165]	extracellular region [GO:0005576]; Golgi lumen [GO:0005796]	extracellular region [GO:0005576]; Golgi lumen [GO:0005796]; hormone activity [GO:0005179]; cell-cell signaling [GO:0007267]; peptide hormone processing [GO:0016486]; positive regulation of cell migration [GO:0030335]; positive regulation of cell proliferation [GO:0008284]; positive regulation of transcription from RNA polymerase II promoter [GO:0045944]; regulation of transcription from RNA poly…	hormone activity [GO:0005179]	GO:0005179; GO:0005576; GO:0005796; GO:0006357; GO:0007165; GO:0007267; GO:0008284; GO:0016486; GO:0030335; GO:0045944	481597; 8196184; 15489334; 6286817; 7462224; 890569; 5065401; 1158880; 4835135; 1150658; 4745444; 6774759; 7410374; 1991473; 8202136; 8898911; 15662415	481597; 8196184; 15489334; 6286817; 7462224; 890569; 5065401; 1158880; 4835135; 1150658; 4745444; 6774759; 7410374; 1991473; 8202136; 8898911; 15662415; 10095786; 10373373; 10821673; 11222739; 11893904; 11900895; 12164786; 12237895; 12569177; 12615827; 12920232; 12960071; 12963710; 14585810; 14607569; 14726442; 15004409; 15231748; 15304512; 15637148; 16007123; 16169070; 16311298; 16461985; 165436…	SUBCELLULAR LOCATION: Secreted.	Glycoprotein hormones subunit alpha family	3D-structure; Complete proteome; Direct protein sequencing; Disulfide bond; Glycoprotein; Hormone; Reference proteome; Secreted; Signal	1081;		SUBCELLULAR LOCATION: Secreted.
Q96T91	GPHA2_HUMAN	reviewed	Glycoprotein hormone alpha-2 (Putative secreted protein Zsig51) (Thyrostimulin subunit alpha)	GPHA2 GPA2 ZSIG51	Homo sapiens (Human)	GPHA2	GPA2 ZSIG51	cell surface receptor signaling pathway [GO:0007166]; positive regulation of cAMP biosynthetic process [GO:0030819]; positive regulation of protein targeting to mitochondrion [GO:1903955]	extracellular region [GO:0005576]	extracellular region [GO:0005576]; hormone activity [GO:0005179]; protein heterodimerization activity [GO:0046982]; thyrotropin-releasing hormone receptor binding [GO:0031531]; cell surface receptor signaling pathway [GO:0007166]; positive regulation of cAMP biosynthetic process [GO:0030819]; positive regulation of protein targeting to mitochondrion [GO:1903955]	hormone activity [GO:0005179]; protein heterodimerization activity [GO:0046982]; thyrotropin-releasing hormone receptor binding [GO:0031531]	GO:0005179; GO:0005576; GO:0007166; GO:0030819; GO:0031531; GO:0046982; GO:1903955	15489334; 12045258; 12089349	15489334; 12045258; 12089349; 11809971; 15890769; 16376481; 17363077; 18433898; 26018249	SUBCELLULAR LOCATION: Secreted.	Glycoprotein hormones subunit alpha family	Complete proteome; Disulfide bond; Glycoprotein; Hormone; Reference proteome; Secreted; Signal	170589;	TISSUE SPECIFICITY: Found in a variety of tissues. {ECO:0000269|PubMed:12089349}.	SUBCELLULAR LOCATION: Secreted.
A6NKQ9	CGB1_HUMAN	reviewed	Choriogonadotropin subunit beta variant 1	CGB1	Homo sapiens (Human)	CGB1		cell-cell signaling [GO:0007267]; G-protein coupled receptor signaling pathway [GO:0007186]; hormone-mediated signaling pathway [GO:0009755]; ovulation [GO:0030728]	cytoplasm [GO:0005737]; extracellular space [GO:0005615]	cytoplasm [GO:0005737]; extracellular space [GO:0005615]; hormone activity [GO:0005179]; cell-cell signaling [GO:0007267]; G-protein coupled receptor signaling pathway [GO:0007186]; hormone-mediated signaling pathway [GO:0009755]; ovulation [GO:0030728]	hormone activity [GO:0005179]	GO:0005179; GO:0005615; GO:0005737; GO:0007186; GO:0007267; GO:0009755; GO:0030728	18048458; 15057824; 15489334; 16123088	18048458; 15057824; 15489334; 16123088; 17055150; 23774837	SUBCELLULAR LOCATION: Secreted.	Glycoprotein hormones subunit beta family	Alternative splicing; Complete proteome; Disulfide bond; Glycoprotein; Hormone; Polymorphism; Reference proteome; Secreted; Signal	114335;	TISSUE SPECIFICITY: Expressed in placenta, testis and pituitary. {ECO:0000269|PubMed:16123088, ECO:0000269|PubMed:18048458}.	SUBCELLULAR LOCATION: Secreted.
Q6NT52	CGB2_HUMAN	reviewed	Choriogonadotropin subunit beta variant 2	CGB2	Homo sapiens (Human)	CGB2		cell-cell signaling [GO:0007267]; G-protein coupled receptor signaling pathway [GO:0007186]; hormone-mediated signaling pathway [GO:0009755]; ovulation [GO:0030728]	cytoplasm [GO:0005737]; extracellular space [GO:0005615]	cytoplasm [GO:0005737]; extracellular space [GO:0005615]; hormone activity [GO:0005179]; cell-cell signaling [GO:0007267]; G-protein coupled receptor signaling pathway [GO:0007186]; hormone-mediated signaling pathway [GO:0009755]; ovulation [GO:0030728]	hormone activity [GO:0005179]	GO:0005179; GO:0005615; GO:0005737; GO:0007186; GO:0007267; GO:0009755; GO:0030728	18048458; 15057824; 15489334; 16123088	18048458; 15057824; 15489334; 16123088; 17055150; 23774837	SUBCELLULAR LOCATION: Secreted.	Glycoprotein hormones subunit beta family	Alternative splicing; Complete proteome; Disulfide bond; Glycoprotein; Hormone; Reference proteome; Secreted; Signal		TISSUE SPECIFICITY: Expressed in placenta, testis and pituitary. {ECO:0000269|PubMed:16123088, ECO:0000269|PubMed:18048458}.	SUBCELLULAR LOCATION: Secreted.
P01225	FSHB_HUMAN	reviewed	Follitropin subunit beta (Follicle-stimulating hormone beta subunit) (FSH-B) (FSH-beta) (Follitropin beta chain)	FSHB	Homo sapiens (Human)	FSHB		cell-cell signaling [GO:0007267]; female gamete generation [GO:0007292]; female pregnancy [GO:0007565]; follicle-stimulating hormone signaling pathway [GO:0042699]; hormone-mediated signaling pathway [GO:0009755]; peptide hormone processing [GO:0016486]; positive regulation of bone resorption [GO:0045780]; positive regulation of cell migration [GO:0030335]; positive regulation of cell proliferati…	cytoplasm [GO:0005737]; extracellular exosome [GO:0070062]; extracellular region [GO:0005576]; extracellular space [GO:0005615]	cytoplasm [GO:0005737]; extracellular exosome [GO:0070062]; extracellular region [GO:0005576]; extracellular space [GO:0005615]; follicle-stimulating hormone activity [GO:0016913]; hormone activity [GO:0005179]; cell-cell signaling [GO:0007267]; female gamete generation [GO:0007292]; female pregnancy [GO:0007565]; follicle-stimulating hormone signaling pathway [GO:0042699]; hormone-mediated signa…	follicle-stimulating hormone activity [GO:0016913]; hormone activity [GO:0005179]	GO:0005179; GO:0005576; GO:0005615; GO:0005737; GO:0006701; GO:0007165; GO:0007179; GO:0007267; GO:0007292; GO:0007565; GO:0008284; GO:0009755; GO:0016486; GO:0016913; GO:0030335; GO:0042699; GO:0045670; GO:0045780; GO:0045944; GO:0060011; GO:0070062	2885163; 2494176; 3139991; 16554811; 15489334; 3151250; 1249074; 4835136; 6774759; 11501762; 11222739; 15662415; 8220432; 9271483; 9280841; 10391209	2885163; 2494176; 3139991; 16554811; 15489334; 3151250; 1249074; 4835136; 6774759; 11501762; 11222739; 15662415; 8220432; 9271483; 9280841; 10391209; 11119757; 11900895; 12161499; 12374801; 12568849; 12568861; 12665510; 12963710; 14585810; 15271874; 16100240; 17045735; 17079072; 17227474; 18068163; 18402948; 18567894; 18653705; 19054012; 19064572; 19324968; 19574343; 19598235; 19734592; 19897680;…	SUBCELLULAR LOCATION: Secreted.	Glycoprotein hormones subunit beta family	3D-structure; Complete proteome; Direct protein sequencing; Disease mutation; Disulfide bond; Glycoprotein; Hormone; Hypogonadotropic hypogonadism; Pharmaceutical; Polymorphism; Reference proteome; Secreted; Signal	2488;		SUBCELLULAR LOCATION: Secreted.
Q86YW7	GPHB5_HUMAN	reviewed	Glycoprotein hormone beta-5 (Thyrostimulin subunit beta)	GPHB5 GPB5 ZLUT1	Homo sapiens (Human)	GPHB5	GPB5 ZLUT1	cell-cell signaling [GO:0007267]; cell surface receptor signaling pathway [GO:0007166]; G-protein coupled receptor signaling pathway [GO:0007186]; hormone-mediated signaling pathway [GO:0009755]; positive regulation of cAMP biosynthetic process [GO:0030819]; regulation of thyroid hormone mediated signaling pathway [GO:0002155]	cytoplasm [GO:0005737]; extracellular region [GO:0005576]; extracellular space [GO:0005615]	cytoplasm [GO:0005737]; extracellular region [GO:0005576]; extracellular space [GO:0005615]; hormone activity [GO:0005179]; protein heterodimerization activity [GO:0046982]; thyrotropin-releasing hormone receptor binding [GO:0031531]; cell surface receptor signaling pathway [GO:0007166]; cell-cell signaling [GO:0007267]; G-protein coupled receptor signaling pathway [GO:0007186]; hormone-mediated …	hormone activity [GO:0005179]; protein heterodimerization activity [GO:0046982]; thyrotropin-releasing hormone receptor binding [GO:0031531]	GO:0002155; GO:0005179; GO:0005576; GO:0005615; GO:0005737; GO:0007166; GO:0007186; GO:0007267; GO:0009755; GO:0030819; GO:0031531; GO:0046982	12045258; 12508121; 15489334; 12089349; 16210345	12045258; 12508121; 15489334; 12089349; 16210345; 15890769; 18433898; 19095738	SUBCELLULAR LOCATION: Secreted.	Glycoprotein hormones subunit beta family	Complete proteome; Disulfide bond; Glycoprotein; Hormone; Reference proteome; Secreted; Signal	122876;	TISSUE SPECIFICITY: Highly expressed in brain and at low levels in pituitary. Also found in retina, testis and skin but not in pancreas, parotid, kidney, stomach, liver, colon, small intestine, thyroid, brain or adrenal gland. In pituitary, colocalizes with ACTH, suggesting that it is located in corticotrophs. {ECO:0000269|PubMed:12089349, ECO:0000269|PubMed:16210345}.	SUBCELLULAR LOCATION: Secreted.
P01229	LSHB_HUMAN	reviewed	Lutropin subunit beta (Lutropin beta chain) (Luteinizing hormone subunit beta) (LH-B) (LSH-B) (LSH-beta)	LHB	Homo sapiens (Human)	LHB		cell-cell signaling [GO:0007267]; G-protein coupled receptor signaling pathway [GO:0007186]; hormone-mediated signaling pathway [GO:0009755]; male gonad development [GO:0008584]; ovulation [GO:0030728]; peptide hormone processing [GO:0016486]; progesterone biosynthetic process [GO:0006701]; signal transduction [GO:0007165]	cytoplasm [GO:0005737]; extracellular exosome [GO:0070062]; extracellular region [GO:0005576]; extracellular space [GO:0005615]; Golgi lumen [GO:0005796]	cytoplasm [GO:0005737]; extracellular exosome [GO:0070062]; extracellular region [GO:0005576]; extracellular space [GO:0005615]; Golgi lumen [GO:0005796]; hormone activity [GO:0005179]; receptor binding [GO:0005102]; cell-cell signaling [GO:0007267]; G-protein coupled receptor signaling pathway [GO:0007186]; hormone-mediated signaling pathway [GO:0009755]; male gonad development [GO:0008584]; ovu…	hormone activity [GO:0005179]; receptor binding [GO:0005102]	GO:0005102; GO:0005179; GO:0005576; GO:0005615; GO:0005737; GO:0005796; GO:0006701; GO:0007165; GO:0007186; GO:0007267; GO:0008584; GO:0009755; GO:0016486; GO:0030728; GO:0070062	6690982; 1191677; 4685398; 7689962; 4719207; 1991473; 1495492; 1727547; 9457942; 9886510; 11870227	6690982; 1191677; 4685398; 7689962; 4719207; 1991473; 1495492; 1727547; 9457942; 9886510; 11870227; 11829319; 12042273; 12356936; 12683946; 12700240; 12734546; 12746844; 14585810; 14871891; 15569941; 16103457; 16358135; 16410673; 17507624; 17761593; 18439297; 18703851; 18767927; 19106225; 19129711; 19146763; 19453261; 19574343; 19598235; 19890021; 20173016; 20430510; 20734064; 21353371; 21764500;…	SUBCELLULAR LOCATION: Secreted.	Glycoprotein hormones subunit beta family	3D-structure; Complete proteome; Direct protein sequencing; Disease mutation; Disulfide bond; Glycoprotein; Hormone; Hypogonadotropic hypogonadism; Polymorphism; Reference proteome; Secreted; Signal	3972;	TISSUE SPECIFICITY: Pituitary gland.	SUBCELLULAR LOCATION: Secreted.
P01222	TSHB_HUMAN	reviewed	Thyrotropin subunit beta (Thyroid-stimulating hormone subunit beta) (TSH-B) (TSH-beta) (Thyrotropin beta chain) (Thyrotropin alfa)	TSHB	Homo sapiens (Human)	TSHB		anatomical structure morphogenesis [GO:0009653]; cell-cell signaling [GO:0007267]; G-protein coupled receptor signaling pathway [GO:0007186]; hormone-mediated signaling pathway [GO:0009755]; peptide hormone processing [GO:0016486]; response to calcium ion [GO:0051592]; response to estrogen [GO:0043627]; response to vitamin A [GO:0033189]	cytoplasm [GO:0005737]; extracellular region [GO:0005576]; extracellular space [GO:0005615]	cytoplasm [GO:0005737]; extracellular region [GO:0005576]; extracellular space [GO:0005615]; hormone activity [GO:0005179]; anatomical structure morphogenesis [GO:0009653]; cell-cell signaling [GO:0007267]; G-protein coupled receptor signaling pathway [GO:0007186]; hormone-mediated signaling pathway [GO:0009755]; peptide hormone processing [GO:0016486]; response to calcium ion [GO:0051592]; respo…	hormone activity [GO:0005179]	GO:0005179; GO:0005576; GO:0005615; GO:0005737; GO:0007186; GO:0007267; GO:0009653; GO:0009755; GO:0016486; GO:0033189; GO:0043627; GO:0051592	3839756; 3234176; 3243440; 2457586; 8196184; 16710414; 15489334; 19364510; 890569	3839756; 3234176; 3243440; 2457586; 8196184; 16710414; 15489334; 19364510; 890569; 11140838; 12364478; 15297803; 16133148; 16216492; 17954417; 19273570; 19730683; 19837933; 20455884; 20534762; 20553196; 20826543; 20838640; 21981142; 22278420; 22752807; 23345094; 24086448; 24366283; 24595799; 25012771; 25185682; 25781359; 26170068; 26432979; 27351808; 28077136	SUBCELLULAR LOCATION: Secreted.	Glycoprotein hormones subunit beta family	Alternative splicing; Complete proteome; Direct protein sequencing; Disulfide bond; Glycoprotein; Hormone; Pharmaceutical; Polymorphism; Reference proteome; Secreted; Signal	7252;		SUBCELLULAR LOCATION: Secreted.
P01148	GON1_HUMAN	reviewed	Progonadoliberin-1 (Progonadoliberin I) [Cleaved into: Gonadoliberin-1 (Gonadoliberin I) (Gonadorelin) (Gonadotropin-releasing hormone I) (GnRH-I) (Luliberin I) (Luteinizing hormone-releasing hormone I) (LH-RH I); GnRH-associated peptide 1 (GnRH-associated peptide I)]	GNRH1 GNRH GRH LHRH	Homo sapiens (Human)	GNRH1	GNRH GRH LHRH	aging [GO:0007568]; cell-cell signaling [GO:0007267]; estrous cycle [GO:0044849]; female pregnancy [GO:0007565]; male sex determination [GO:0030238]; multicellular organism development [GO:0007275]; negative regulation of apoptotic process [GO:0043066]; negative regulation of cell proliferation [GO:0008285]; negative regulation of immature T cell proliferation [GO:0033087]; negative regulation of…	axon terminus [GO:0043679]; cytoplasmic side of rough endoplasmic reticulum membrane [GO:0098556]; dendrite [GO:0030425]; extracellular region [GO:0005576]; extracellular space [GO:0005615]; Golgi-associated vesicle [GO:0005798]; mitochondrion [GO:0005739]; neurosecretory vesicle [GO:1990008]; perikaryon [GO:0043204]	axon terminus [GO:0043679]; cytoplasmic side of rough endoplasmic reticulum membrane [GO:0098556]; dendrite [GO:0030425]; extracellular region [GO:0005576]; extracellular space [GO:0005615]; Golgi-associated vesicle [GO:0005798]; mitochondrion [GO:0005739]; neurosecretory vesicle [GO:1990008]; perikaryon [GO:0043204]; gonadotropin hormone-releasing hormone activity [GO:0005183]; hormone activity …	gonadotropin hormone-releasing hormone activity [GO:0005183]; hormone activity [GO:0005179]	GO:0005179; GO:0005183; GO:0005576; GO:0005615; GO:0005739; GO:0005798; GO:0007165; GO:0007267; GO:0007275; GO:0007565; GO:0007568; GO:0008285; GO:0010468; GO:0030238; GO:0030425; GO:0031960; GO:0032496; GO:0033087; GO:0033574; GO:0034695; GO:0035864; GO:0043066; GO:0043204; GO:0043679; GO:0044849; GO:0045471; GO:0098556; GO:1990008; GO:1990637; GO:2000354; GO:2001223	2671939; 2867548; 6090951; 15489334; 6760865; 19535795; 26190377; 10391209; 23643382	2671939; 2867548; 6090951; 15489334; 6760865; 19535795; 26190377; 10391209; 23643382; 11875100; 12040003; 12054733; 12447356; 12633791; 12770744; 12788881; 12969578; 14565958; 14594454; 14726258; 15001648; 15062568; 15138251; 15229199; 15283968; 15490304; 15546906; 15562029; 15578334; 15809743; 16061872; 16157590; 16359986; 17202595; 17220347; 17456575; 17605472; 17680884; 17692113; 18463157; 184…	SUBCELLULAR LOCATION: Secreted.	GnRH family	3D-structure; Amidation; Cleavage on pair of basic residues; Complete proteome; Direct protein sequencing; Disease mutation; Hormone; Hypogonadotropic hypogonadism; Kallmann syndrome; Pharmaceutical; Polymorphism; Pyrrolidone carboxylic acid; Reference proteome; Secreted; Signal	2796;		SUBCELLULAR LOCATION: Secreted.
O43555	GON2_HUMAN	reviewed	Progonadoliberin-2 (Progonadoliberin II) [Cleaved into: Gonadoliberin-2 (Gonadoliberin II) (Gonadotropin-releasing hormone II) (GnRH II) (Luliberin II) (Luteinizing hormone-releasing hormone II) (LH-RH II); GnRH-associated peptide 2 (GnRH-associated peptide II)]	GNRH2	Homo sapiens (Human)	GNRH2		multicellular organism development [GO:0007275]; signal transduction [GO:0007165]	extracellular region [GO:0005576]	extracellular region [GO:0005576]; hormone activity [GO:0005179]; multicellular organism development [GO:0007275]; signal transduction [GO:0007165]	hormone activity [GO:0005179]	GO:0005179; GO:0005576; GO:0007165; GO:0007275	9419371; 11780052; 15489334	9419371; 11780052; 15489334; 12447356; 12663744; 12770744; 12969578; 14726258; 15001648; 15562029; 15578334; 17202595; 17296196; 17451432; 17914092; 18467526; 18477660; 18599546; 19064572; 19086053; 19453261; 19608641; 20018426; 20379614; 21193558; 21239435; 23287110	SUBCELLULAR LOCATION: Secreted.	GnRH family	Alternative splicing; Amidation; Cleavage on pair of basic residues; Complete proteome; Hormone; Polymorphism; Reference proteome; Secreted; Signal	2797;	TISSUE SPECIFICITY: Midbrain; expressed at significantly higher levels outside the brain (up to 30-fold), particularly in the kidney, bone marrow and prostate.	SUBCELLULAR LOCATION: Secreted.
Q02747	GUC2A_HUMAN	reviewed	Guanylin (Guanylate cyclase activator 2A) (Guanylate cyclase-activating protein 1) (Guanylate cyclase-activating protein I) (GCAP-I) [Cleaved into: HMW-guanylin; Guanylin]	GUCA2A GUCA2	Homo sapiens (Human)	GUCA2A	GUCA2	digestion [GO:0007586]	extracellular exosome [GO:0070062]; extracellular region [GO:0005576]	extracellular exosome [GO:0070062]; extracellular region [GO:0005576]; guanylate cyclase activator activity [GO:0030250]; hormone activity [GO:0005179]; digestion [GO:0007586]	guanylate cyclase activator activity [GO:0030250]; hormone activity [GO:0005179]	GO:0005179; GO:0005576; GO:0007586; GO:0030250; GO:0070062	1327879; 1409606; 7892222; 16710414; 8095028; 7947768; 12707255	1327879; 1409606; 7892222; 16710414; 8095028; 7947768; 12707255; 12163390; 12463760; 14988827; 15780094; 15901896; 19742348; 20213926; 25899674; 27044258	SUBCELLULAR LOCATION: Secreted.	Guanylin family	3D-structure; Complete proteome; Direct protein sequencing; Disulfide bond; Polymorphism; Reference proteome; Secreted; Signal	2980;	TISSUE SPECIFICITY: Highly expressed in ileum and colon. Found in plasma.	SUBCELLULAR LOCATION: Secreted.
P81172	HEPC_HUMAN	reviewed	Hepcidin (Liver-expressed antimicrobial peptide 1) (LEAP-1) (Putative liver tumor regressor) (PLTR) [Cleaved into: Hepcidin-25 (Hepc25); Hepcidin-20 (Hepc20)]	HAMP HEPC LEAP1 UNQ487/PRO1003	Homo sapiens (Human)	HAMP	HEPC LEAP1	acute-phase response [GO:0006953]; aging [GO:0007568]; antimicrobial humoral immune response mediated by antimicrobial peptide [GO:0061844]; cellular iron ion homeostasis [GO:0006879]; cellular response to bile acid [GO:1903413]; cellular response to interleukin-6 [GO:0071354]; cellular response to lipopolysaccharide [GO:0071222]; cellular response to tumor necrosis factor [GO:0071356]; cellular …	apical cortex [GO:0045179]; cell [GO:0005623]; extracellular region [GO:0005576]; extracellular space [GO:0005615]; intercalated disc [GO:0014704]	apical cortex [GO:0045179]; cell [GO:0005623]; extracellular region [GO:0005576]; extracellular space [GO:0005615]; intercalated disc [GO:0014704]; hormone activity [GO:0005179]; iron channel inhibitor activity [GO:0097690]; receptor binding [GO:0005102]; acute-phase response [GO:0006953]; aging [GO:0007568]; antimicrobial humoral immune response mediated by antimicrobial peptide [GO:0061844]; ce…	hormone activity [GO:0005179]; iron channel inhibitor activity [GO:0097690]; receptor binding [GO:0005102]	GO:0000122; GO:0002092; GO:0005102; GO:0005179; GO:0005576; GO:0005615; GO:0005623; GO:0006879; GO:0006953; GO:0006955; GO:0007568; GO:0010039; GO:0010043; GO:0014704; GO:0031640; GO:0032413; GO:0033189; GO:0034760; GO:0036017; GO:0042742; GO:0045179; GO:0045471; GO:0050829; GO:0050830; GO:0050832; GO:0060586; GO:0061051; GO:0061844; GO:0071222; GO:0071354; GO:0071356; GO:0071481; GO:0097421; GO:…	11113131; 11034317; 12975309; 15057824; 15489334; 12010514; 22306005; 12138110; 19553669; 14633868; 12915468; 14630809; 14670915; 15099344	11113131; 11034317; 12975309; 15057824; 15489334; 12010514; 22306005; 12138110; 19553669; 14633868; 12915468; 14630809; 14670915; 15099344; 11836175; 12393428; 12433676; 12469120; 12637325; 12663437; 15124013; 15124018; 15178582; 15198949; 15514116; 15528154; 15671438; 15685557; 15725899; 15797999; 15831700; 15933050; 15998830; 16103673; 16204153; 16315135; 16460831; 16769573; 16769583; 16835372;…	SUBCELLULAR LOCATION: Secreted.	Hepcidin family	3D-structure; Antibiotic; Antimicrobial; Cleavage on pair of basic residues; Complete proteome; Direct protein sequencing; Disease mutation; Disulfide bond; Fungicide; Hormone; Reference proteome; Secreted; Signal	57817;	TISSUE SPECIFICITY: Highest expression in liver and to a lesser extent in heart and brain. Low levels in lung, tonsils, salivary gland, trachea, prostate gland, adrenal gland and thyroid gland. Secreted into the urine. {ECO:0000269|PubMed:11034317}.	SUBCELLULAR LOCATION: Secreted.
P01308	INS_HUMAN	reviewed	Insulin [Cleaved into: Insulin B chain; Insulin A chain]	INS	Homo sapiens (Human)	INS		activation of protein kinase B activity [GO:0032148]; acute-phase response [GO:0006953]; alpha-beta T cell activation [GO:0046631]; cell-cell signaling [GO:0007267]; cellular protein metabolic process [GO:0044267]; ER to Golgi vesicle-mediated transport [GO:0006888]; fatty acid homeostasis [GO:0055089]; glucose homeostasis [GO:0042593]; glucose metabolic process [GO:0006006]; glucose transport [G…	endoplasmic reticulum-Golgi intermediate compartment membrane [GO:0033116]; endoplasmic reticulum lumen [GO:0005788]; endosome lumen [GO:0031904]; extracellular region [GO:0005576]; extracellular space [GO:0005615]; Golgi lumen [GO:0005796]; Golgi membrane [GO:0000139]; secretory granule lumen [GO:0034774]; transport vesicle [GO:0030133]	endoplasmic reticulum lumen [GO:0005788]; endoplasmic reticulum-Golgi intermediate compartment membrane [GO:0033116]; endosome lumen [GO:0031904]; extracellular region [GO:0005576]; extracellular space [GO:0005615]; Golgi lumen [GO:0005796]; Golgi membrane [GO:0000139]; secretory granule lumen [GO:0034774]; transport vesicle [GO:0030133]; hormone activity [GO:0005179]; identical protein binding […	hormone activity [GO:0005179]; identical protein binding [GO:0042802]; insulin-like growth factor receptor binding [GO:0005159]; insulin receptor binding [GO:0005158]; protease binding [GO:0002020]	GO:0000139; GO:0000165; GO:0002020; GO:0002674; GO:0005158; GO:0005159; GO:0005179; GO:0005576; GO:0005615; GO:0005788; GO:0005796; GO:0006006; GO:0006355; GO:0006521; GO:0006888; GO:0006953; GO:0007186; GO:0007267; GO:0008284; GO:0008286; GO:0010628; GO:0014068; GO:0015758; GO:0022898; GO:0030133; GO:0030307; GO:0030335; GO:0031904; GO:0031954; GO:0032148; GO:0032270; GO:0032460; GO:0032880; GO:…	6243748; 6248962; 503234; 6927840; 8358440; 15070567; 12952878; 15489334; 14426955; 5101771; 5560404; 4443293; 4803504; 4698555; 4698553; 6312455; 6424111; 3470784; 3537011; 2196279; 4019786; 1601997; 2271664; 2036420; 1646635; 1433291; 8421693; 9235985; 17855560; 18162506; 18192540; 20226046; 25423173	6243748; 6248962; 503234; 6927840; 8358440; 15070567; 12952878; 15489334; 14426955; 5101771; 5560404; 4443293; 4803504; 4698555; 4698553; 6312455; 6424111; 3470784; 3537011; 2196279; 4019786; 1601997; 2271664; 2036420; 1646635; 1433291; 8421693; 9235985; 17855560; 18162506; 18192540; 20226046; 25423173; 10211611; 10489447; 10508408; 10615960; 10723989; 11092919; 11092920; 11101842; 11123908; 1114…	SUBCELLULAR LOCATION: Secreted.	Insulin family	3D-structure; Alternative splicing; Carbohydrate metabolism; Cleavage on pair of basic residues; Complete proteome; Diabetes mellitus; Direct protein sequencing; Disease mutation; Disulfide bond; Glucose metabolism; Hormone; Pharmaceutical; Polymorphism; Reference proteome; Secreted; Signal	3630;		SUBCELLULAR LOCATION: Secreted.
P51460	INSL3_HUMAN	reviewed	Insulin-like 3 (Leydig insulin-like peptide) (Ley-I-L) (Relaxin-like factor) [Cleaved into: Insulin-like 3 B chain; Insulin-like 3 A chain]	INSL3 RLF RLNL	Homo sapiens (Human)	INSL3	RLF RLNL	cell-cell signaling [GO:0007267]; positive regulation of epithelial cell migration [GO:0010634]; positive regulation of wound healing [GO:0090303]; spermatogenesis [GO:0007283]	extracellular region [GO:0005576]	extracellular region [GO:0005576]; hormone activity [GO:0005179]; insulin receptor binding [GO:0005158]; protease binding [GO:0002020]; receptor binding [GO:0005102]; cell-cell signaling [GO:0007267]; positive regulation of epithelial cell migration [GO:0010634]; positive regulation of wound healing [GO:0090303]; spermatogenesis [GO:0007283]	hormone activity [GO:0005179]; insulin receptor binding [GO:0005158]; protease binding [GO:0002020]; receptor binding [GO:0005102]	GO:0002020; GO:0005102; GO:0005158; GO:0005179; GO:0005576; GO:0007267; GO:0007283; GO:0010634; GO:0090303	8034302; 8020942; 7852540; 14702039; 15057824; 15489334; 15340161; 12114498; 16867980; 19086273; 10729310; 11095425; 10759163; 11746019; 11182749; 11383919; 11380919; 12601553	8034302; 8020942; 7852540; 14702039; 15057824; 15489334; 15340161; 12114498; 16867980; 19086273; 10729310; 11095425; 10759163; 11746019; 11182749; 11383919; 11380919; 12601553; 10391220; 12684664; 12970298; 15579743; 15579790; 15708846; 15755855; 15956746; 15956751; 16010410; 16394084; 16467267; 16687567; 17014531; 17028442; 17314233; 17356050; 17437853; 17473281; 17549672; 17559848; 17666478; 18…	SUBCELLULAR LOCATION: Secreted.	Insulin family	3D-structure; Alternative splicing; Cleavage on pair of basic residues; Complete proteome; Direct protein sequencing; Disease mutation; Disulfide bond; Hormone; Polymorphism; Reference proteome; Secreted; Signal	3640;	TISSUE SPECIFICITY: Expressed in prenatal and postnatal Leydig cells. Found as well in the corpus luteum, trophoblast, fetal membranes and breast. {ECO:0000269|PubMed:7852540}.	SUBCELLULAR LOCATION: Secreted.
Q9Y5Q6	INSL5_HUMAN	reviewed	Insulin-like peptide INSL5 (Insulin-like peptide 5) [Cleaved into: Insulin-like peptide INSL5 B chain; Insulin-like peptide INSL5 A chain]	INSL5 UNQ156/PRO182	Homo sapiens (Human)	INSL5		positive regulation of feeding behavior [GO:2000253]	extracellular region [GO:0005576]	extracellular region [GO:0005576]; G-protein coupled receptor binding [GO:0001664]; hormone activity [GO:0005179]; positive regulation of feeding behavior [GO:2000253]	G-protein coupled receptor binding [GO:0001664]; hormone activity [GO:0005179]	GO:0001664; GO:0005179; GO:0005576; GO:2000253	10458910; 12975309; 16710414; 15489334; 15340161; 15525639; 18576448; 19178384	10458910; 12975309; 16710414; 15489334; 15340161; 15525639; 18576448; 19178384; 18577524; 20800603; 23128569; 23438439; 25028498; 25043977; 26661035; 27355242; 28274616	SUBCELLULAR LOCATION: Secreted.	Insulin family	3D-structure; Cleavage on pair of basic residues; Complete proteome; Direct protein sequencing; Disulfide bond; Hormone; Polymorphism; Pyrrolidone carboxylic acid; Reference proteome; Secreted; Signal	10022;	TISSUE SPECIFICITY: Highly expressed in rectum with lower levels in uterus and ascending and descending colon. {ECO:0000269|PubMed:10458910}.	SUBCELLULAR LOCATION: Secreted.
P04808	REL1_HUMAN	reviewed	Prorelaxin H1 [Cleaved into: Relaxin B chain; Relaxin A chain]	RLN1	Homo sapiens (Human)	RLN1		female pregnancy [GO:0007565]; signal transduction [GO:0007165]	extracellular region [GO:0005576]	extracellular region [GO:0005576]; hormone activity [GO:0005179]; female pregnancy [GO:0007565]; signal transduction [GO:0007165]	hormone activity [GO:0005179]	GO:0005179; GO:0005576; GO:0007165; GO:0007565	6548702; 6298628; 15164053; 15489334; 8735594; 10601981	6548702; 6298628; 15164053; 15489334; 8735594; 10601981; 12865351; 15695505; 15956699; 15956701; 15956702; 15956731; 15956736; 15956746; 16172427; 16303766; 17363522; 17509748; 17804602; 18035445; 18718015; 19101597; 19178384; 19329780; 19467703; 19481729; 19695764; 19833242; 20023247; 20237496; 20332215; 20655530; 21696394; 23661525; 23704950; 23748429; 24640561; 24640563; 24643989; 25322737; 26…	SUBCELLULAR LOCATION: Secreted.	Insulin family	Alternative splicing; Cleavage on pair of basic residues; Complete proteome; Disulfide bond; Hormone; Polymorphism; Reference proteome; Secreted; Signal	6013;	TISSUE SPECIFICITY: Prostate. Not expressed in placenta, decidua or ovary. {ECO:0000269|PubMed:8735594}.	SUBCELLULAR LOCATION: Secreted.
P04090	REL2_HUMAN	reviewed	Prorelaxin H2 [Cleaved into: Relaxin B chain; Relaxin A chain]	RLN2	Homo sapiens (Human)	RLN2		female pregnancy [GO:0007565]; positive regulation of angiogenesis [GO:0045766]; positive regulation of cAMP biosynthetic process [GO:0030819]; positive regulation of gene expression [GO:0010628]; regulation of catalytic activity [GO:0050790]	extracellular region [GO:0005576]	extracellular region [GO:0005576]; hormone activity [GO:0005179]; female pregnancy [GO:0007565]; positive regulation of angiogenesis [GO:0045766]; positive regulation of cAMP biosynthetic process [GO:0030819]; positive regulation of gene expression [GO:0010628]; regulation of catalytic activity [GO:0050790]	hormone activity [GO:0005179]	GO:0005179; GO:0005576; GO:0007565; GO:0010628; GO:0030819; GO:0045766; GO:0050790	6548702; 15164053; 15489334; 8735594; 10601981; 1572287; 2076464; 2040595; 1656049	6548702; 15164053; 15489334; 8735594; 10601981; 1572287; 2076464; 2040595; 1656049; 12198562; 12590922; 15070778; 15956696; 15956711; 15956719; 15956727; 15956728; 15956746; 15967869; 16049981; 16580233; 16877360; 17363522; 17616862; 17653089; 18236174; 18345514; 18434306; 18474430; 18723073; 19073841; 19289144; 19329780; 19467703; 19481729; 19695764; 19833242; 20023247; 20237496; 20332215; 20655…	SUBCELLULAR LOCATION: Secreted.	Insulin family	3D-structure; Alternative splicing; Cleavage on pair of basic residues; Complete proteome; Direct protein sequencing; Disulfide bond; Hormone; Polymorphism; Pyrrolidone carboxylic acid; Reference proteome; Secreted; Signal	6019;	TISSUE SPECIFICITY: Isoform 1 is expressed in the ovary during pregnancy. Also expressed in placenta, decidua and prostate. Isoform 2 is relatively abundant in placenta. It is in much lower abundance in the prostate gland. Not detected in the ovary. {ECO:0000269|PubMed:6548702, ECO:0000269|PubMed:8735594}.	SUBCELLULAR LOCATION: Secreted.
Q8WXF3	REL3_HUMAN	reviewed	Relaxin-3 (Insulin-like peptide INSL7) (Insulin-like peptide 7) (Prorelaxin H3) [Cleaved into: Relaxin-3 B chain; Relaxin-3 A chain]	RLN3 INSL7 RXN3 ZINS4 UNQ6188/PRO20213	Homo sapiens (Human)	RLN3	INSL7 RXN3 ZINS4		extracellular region [GO:0005576]	extracellular region [GO:0005576]; G-protein coupled receptor binding [GO:0001664]; hormone activity [GO:0005179]	G-protein coupled receptor binding [GO:0001664]; hormone activity [GO:0005179]	GO:0001664; GO:0005179; GO:0005576	12686464; 12975309; 12506116; 14522968; 14522967; 16365033	12686464; 12975309; 12506116; 14522968; 14522967; 16365033; 15465925; 15845619; 15956686; 15956730; 18434306; 18577524; 19152634; 19778557; 20023247; 21229994; 21693186; 23018057; 23994775; 24615237; 24641548; 24802387; 24988606; 26272327; 27353281; 27888281	SUBCELLULAR LOCATION: Secreted.	Insulin family	3D-structure; Cleavage on pair of basic residues; Complete proteome; Direct protein sequencing; Disulfide bond; Hormone; Reference proteome; Secreted; Signal	117579;		SUBCELLULAR LOCATION: Secreted.
O15444	CCL25_HUMAN	reviewed	C-C motif chemokine 25 (Chemokine TECK) (Small-inducible cytokine A25) (Thymus-expressed chemokine)	CCL25 SCYA25 TECK	Homo sapiens (Human)	CCL25	SCYA25 TECK	antimicrobial humoral immune response mediated by antimicrobial peptide [GO:0061844]; cell chemotaxis [GO:0060326]; cell surface receptor signaling pathway [GO:0007166]; cellular response to interferon-gamma [GO:0071346]; cellular response to interleukin-1 [GO:0071347]; cellular response to tumor necrosis factor [GO:0071356]; chemokine-mediated signaling pathway [GO:0070098]; chemotaxis [GO:00069…	extracellular region [GO:0005576]; extracellular space [GO:0005615]	extracellular region [GO:0005576]; extracellular space [GO:0005615]; CCR10 chemokine receptor binding [GO:0031735]; chemokine activity [GO:0008009]; chemokine receptor binding [GO:0042379]; hormone activity [GO:0005179]; antimicrobial humoral immune response mediated by antimicrobial peptide [GO:0061844]; cell chemotaxis [GO:0060326]; cell surface receptor signaling pathway [GO:0007166]; cellular…	CCR10 chemokine receptor binding [GO:0031735]; chemokine activity [GO:0008009]; chemokine receptor binding [GO:0042379]; hormone activity [GO:0005179]	GO:0001954; GO:0002548; GO:0005179; GO:0005576; GO:0005615; GO:0006935; GO:0006954; GO:0006955; GO:0007166; GO:0007186; GO:0008009; GO:0030593; GO:0031640; GO:0031735; GO:0042379; GO:0043547; GO:0048247; GO:0060326; GO:0061844; GO:0070098; GO:0070374; GO:0071346; GO:0071347; GO:0071356; GO:1903237	9285413; 14702039; 15057824; 15489334; 10229797; 23341447	9285413; 14702039; 15057824; 15489334; 10229797; 23341447; 18208323; 19258923	SUBCELLULAR LOCATION: Secreted.	Intercrine beta (chemokine CC) family	Alternative splicing; Chemotaxis; Complete proteome; Cytokine; Disulfide bond; Inflammatory response; Polymorphism; Reference proteome; Secreted; Signal	6370;	TISSUE SPECIFICITY: Specifically expressed by thymic dendritic cells. High levels in thymus and small intestine.	SUBCELLULAR LOCATION: Secreted.
P20382	MCH_HUMAN	reviewed	Pro-MCH [Cleaved into: Neuropeptide-glycine-glutamic acid (NGE) (Neuropeptide G-E); Neuropeptide-glutamic acid-isoleucine (NEI) (Neuropeptide E-I); Melanin-concentrating hormone (MCH)]	PMCH MCH	Homo sapiens (Human)	PMCH	MCH	cell differentiation [GO:0030154]; chemical synaptic transmission [GO:0007268]; feeding behavior [GO:0007631]; multicellular organism development [GO:0007275]; neuropeptide signaling pathway [GO:0007218]; spermatogenesis [GO:0007283]	extracellular region [GO:0005576]; nucleus [GO:0005634]	extracellular region [GO:0005576]; nucleus [GO:0005634]; melanin-concentrating hormone activity [GO:0030354]; cell differentiation [GO:0030154]; chemical synaptic transmission [GO:0007268]; feeding behavior [GO:0007631]; multicellular organism development [GO:0007275]; neuropeptide signaling pathway [GO:0007218]; spermatogenesis [GO:0007283]	melanin-concentrating hormone activity [GO:0030354]	GO:0005576; GO:0005634; GO:0007218; GO:0007268; GO:0007275; GO:0007283; GO:0007631; GO:0030154; GO:0030354	2149166; 8326825; 15489334; 10037747; 9191099	2149166; 8326825; 15489334; 10037747; 9191099; 12176038; 12220661; 12885269; 15546902; 15870910; 17541984; 17640905; 18498421; 18650383; 19086053; 19893584; 20888736; 22295972; 23462990; 23667582; 23884861	SUBCELLULAR LOCATION: Secreted.	Melanin-concentrating hormone family	Amidation; Cleavage on pair of basic residues; Complete proteome; Developmental protein; Differentiation; Disulfide bond; Hormone; Neuropeptide; Reference proteome; Secreted; Signal; Spermatogenesis	5367;	TISSUE SPECIFICITY: Predominantly expressed in lateral hypothalamus, also detected in pallidum, neocortex and cerebellum. Also found in thymus, brown adipose tissue, duodenum and testis (spermatogonia, early spermatocytes and Sertoli cells). No expression in peripheral blood. In brain exclusively mature MCH and NEI peptides are present. In peripheral tissues a large product, encompassing the NEI …	SUBCELLULAR LOCATION: Secreted.
Q9UBU3	GHRL_HUMAN	reviewed	Appetite-regulating hormone (Growth hormone secretagogue) (Growth hormone-releasing peptide) (Motilin-related peptide) (Protein M46) [Cleaved into: Ghrelin-27; Ghrelin-28 (Ghrelin); Obestatin]	GHRL MTLRP UNQ524/PRO1066	Homo sapiens (Human)	GHRL	MTLRP	actin polymerization or depolymerization [GO:0008154]; activation of MAPK activity [GO:0000187]; adult feeding behavior [GO:0008343]; cartilage development [GO:0051216]; cortisol secretion [GO:0043400]; decidualization [GO:0046697]; dendrite development [GO:0016358]; excitatory postsynaptic potential [GO:0060079]; gastric acid secretion [GO:0001696]; glucose metabolic process [GO:0006006]; G-prot…	axon [GO:0030424]; endoplasmic reticulum lumen [GO:0005788]; extracellular region [GO:0005576]; extracellular space [GO:0005615]; postsynapse [GO:0098794]; secretory granule lumen [GO:0034774]	axon [GO:0030424]; endoplasmic reticulum lumen [GO:0005788]; extracellular region [GO:0005576]; extracellular space [GO:0005615]; postsynapse [GO:0098794]; secretory granule lumen [GO:0034774]; G-protein coupled receptor binding [GO:0001664]; ghrelin receptor binding [GO:0031768]; growth hormone-releasing hormone activity [GO:0016608]; protein tyrosine kinase activator activity [GO:0030296]; acti…	ghrelin receptor binding [GO:0031768]; G-protein coupled receptor binding [GO:0001664]; growth hormone-releasing hormone activity [GO:0016608]; protein tyrosine kinase activator activity [GO:0030296]	GO:0000187; GO:0001664; GO:0001696; GO:0001937; GO:0005576; GO:0005615; GO:0005788; GO:0006006; GO:0007186; GO:0007204; GO:0008154; GO:0008343; GO:0009725; GO:0009755; GO:0016358; GO:0016525; GO:0016608; GO:0030252; GO:0030296; GO:0030424; GO:0031768; GO:0032024; GO:0032095; GO:0032100; GO:0032691; GO:0034774; GO:0040013; GO:0040018; GO:0042127; GO:0042322; GO:0042536; GO:0043066; GO:0043400; GO:…	10604470; 10930375; 12414809; 17727735; 12975309; 16641997; 15489334; 15340161; 11306336	10604470; 10930375; 12414809; 17727735; 12975309; 16641997; 15489334; 15340161; 11306336; 11502844; 11724768; 12050239; 12091883; 12107501; 12107502; 12153739; 12161552; 12181387; 12364442; 12364482; 12429880; 12519838; 12519848; 12531885; 12547722; 12553549; 12566947; 12576449; 12656662; 12679442; 12679444; 12679456; 12727951; 12727993; 12732215; 12739020; 12824869; 12829648; 12851720; 12892652;…	SUBCELLULAR LOCATION: Secreted.	Motilin family	3D-structure; Alternative splicing; Amidation; Complete proteome; Direct protein sequencing; Hormone; Lipoprotein; Polymorphism; Reference proteome; Secreted; Signal	51738;	TISSUE SPECIFICITY: Highest level in stomach. All forms are found in serum as well. Other tissues compensate for the loss of ghrelin synthesis in the stomach following gastrectomy. {ECO:0000269|PubMed:12414809}.	SUBCELLULAR LOCATION: Secreted.
P12872	MOTI_HUMAN	reviewed	Promotilin [Cleaved into: Motilin; Motilin-associated peptide (MAP)]	MLN	Homo sapiens (Human)	MLN		cell-cell signaling [GO:0007267]; G-protein coupled receptor signaling pathway [GO:0007186]	extracellular region [GO:0005576]	extracellular region [GO:0005576]; hormone activity [GO:0005179]; receptor binding [GO:0005102]; cell-cell signaling [GO:0007267]; G-protein coupled receptor signaling pathway [GO:0007186]	hormone activity [GO:0005179]; receptor binding [GO:0005102]	GO:0005102; GO:0005179; GO:0005576; GO:0007186; GO:0007267	3666144; 2737284; 2574660; 2914635; 14574404; 15489334; 15340161; 12495026	3666144; 2737284; 2574660; 2914635; 14574404; 15489334; 15340161; 12495026; 12732349; 17595255; 18234640; 18358279; 18609694; 19553259; 19851445; 20338210; 21771971; 22632857; 26660537	SUBCELLULAR LOCATION: Secreted.	Motilin family	3D-structure; Alternative splicing; Cleavage on pair of basic residues; Complete proteome; Direct protein sequencing; Hormone; Polymorphism; Reference proteome; Secreted; Signal	4295;		SUBCELLULAR LOCATION: Secreted.
P01160	ANF_HUMAN	reviewed	Natriuretic peptides A (CDD-ANF) (Cardiodilatin) (CDD) (Cardiodilatin-related peptide) (CDP) (Prepronatriodilatin) [Cleaved into: Atrial natriuretic factor (ANF) (Atrial natriuretic peptide) (ANP)]	NPPA ANP PND	Homo sapiens (Human)	NPPA	ANP PND	cardiac muscle hypertrophy in response to stress [GO:0014898]; cell growth involved in cardiac muscle cell development [GO:0061049]; cellular protein metabolic process [GO:0044267]; cellular response to mechanical stimulus [GO:0071260]; cGMP biosynthetic process [GO:0006182]; female pregnancy [GO:0007565]; negative regulation of cell growth [GO:0030308]; negative regulation of collecting lymphati…	extracellular region [GO:0005576]; extracellular space [GO:0005615]; mast cell granule [GO:0042629]; nucleus [GO:0005634]; perinuclear region of cytoplasm [GO:0048471]; protein complex [GO:0043234]	extracellular region [GO:0005576]; extracellular space [GO:0005615]; mast cell granule [GO:0042629]; nucleus [GO:0005634]; perinuclear region of cytoplasm [GO:0048471]; protein complex [GO:0043234]; neuropeptide hormone activity [GO:0005184]; neuropeptide receptor binding [GO:0071855]; peptide hormone receptor binding [GO:0051428]; receptor binding [GO:0005102]; cardiac muscle hypertrophy in resp…	neuropeptide hormone activity [GO:0005184]; neuropeptide receptor binding [GO:0071855]; peptide hormone receptor binding [GO:0051428]; receptor binding [GO:0005102]	GO:0001666; GO:0003085; GO:0005102; GO:0005184; GO:0005576; GO:0005615; GO:0005634; GO:0006182; GO:0006367; GO:0006457; GO:0007168; GO:0007218; GO:0007565; GO:0008217; GO:0010460; GO:0014898; GO:0030308; GO:0032868; GO:0035994; GO:0042629; GO:0043234; GO:0044267; GO:0048471; GO:0050880; GO:0051428; GO:0060372; GO:0060452; GO:0061049; GO:0071260; GO:0071855; GO:1901841; GO:1902261; GO:1902514; GO:…	6203042; 6547996; 6095118; 6095119; 6542248; 3158606; 16710414; 15489334; 6097248; 6238331; 6230082; 1826098; 2972276; 1660465; 1672777; 10880574; 14559895; 8043577; 16870210; 18614783; 23275345	6203042; 6547996; 6095118; 6095119; 6542248; 3158606; 16710414; 15489334; 6097248; 6238331; 6230082; 1826098; 2972276; 1660465; 1672777; 10880574; 14559895; 8043577; 16870210; 18614783; 23275345; 11408388; 11409652; 11447495; 11706124; 11884416; 11985060; 12052474; 12082592; 12102171; 12135603; 12145475; 12193960; 12270761; 12484513; 12505872; 12514664; 12687344; 12794112; 12883099; 12890912; 129…	SUBCELLULAR LOCATION: Secreted.	Natriuretic peptide family	3D-structure; Atrial fibrillation; Cardiomyopathy; Complete proteome; Direct protein sequencing; Disease mutation; Disulfide bond; Hormone; Polymorphism; Reference proteome; Secreted; Signal; Vasoactive	4878;		SUBCELLULAR LOCATION: Secreted.
P16860	ANFB_HUMAN	reviewed	Natriuretic peptides B (Gamma-brain natriuretic peptide) [Cleaved into: Brain natriuretic peptide 32 (BNP(1-32)) (BNP-32); BNP(1-30); BNP(1-29); BNP(1-28); BNP(2-31); BNP(3-32); BNP(3-30); BNP(3-29); BNP(4-32); BNP(4-31); BNP(4-30); BNP(4-29); BNP(4-27); BNP(5-32); BNP(5-31); BNP(5-29)]	NPPB	Homo sapiens (Human)	NPPB		antimicrobial humoral immune response mediated by antimicrobial peptide [GO:0061844]; body fluid secretion [GO:0007589]; cell surface receptor signaling pathway [GO:0007166]; cGMP biosynthetic process [GO:0006182]; killing of cells of other organism [GO:0031640]; negative regulation of angiogenesis [GO:0016525]; negative regulation of cell growth [GO:0030308]; positive regulation of renal sodium …	extracellular region [GO:0005576]; extracellular space [GO:0005615]; protein complex [GO:0043234]	extracellular region [GO:0005576]; extracellular space [GO:0005615]; protein complex [GO:0043234]; diuretic hormone activity [GO:0008613]; hormone activity [GO:0005179]; receptor binding [GO:0005102]; antimicrobial humoral immune response mediated by antimicrobial peptide [GO:0061844]; body fluid secretion [GO:0007589]; cell surface receptor signaling pathway [GO:0007166]; cGMP biosynthetic proce…	diuretic hormone activity [GO:0008613]; hormone activity [GO:0005179]; receptor binding [GO:0005102]	GO:0005102; GO:0005179; GO:0005576; GO:0005615; GO:0006182; GO:0006457; GO:0007166; GO:0007168; GO:0007589; GO:0008217; GO:0008613; GO:0016525; GO:0030308; GO:0031640; GO:0035810; GO:0035815; GO:0043114; GO:0043234; GO:0061844; GO:0097746	2597152; 2522777; 16710414; 15489334; 2138890; 2136732; 1672777; 16750161; 19808300; 21314817; 16870210	2597152; 2522777; 16710414; 15489334; 2138890; 2136732; 1672777; 16750161; 19808300; 21314817; 16870210; 10636255; 11410403; 11750283; 11999635; 12015190; 12084525; 12601551; 12612980; 12742987; 12771003; 12832317; 12861161; 12890912; 14645255; 14726474; 14967157; 15118286; 15277419; 15525883; 15604421; 15616804; 15619076; 15644628; 15686715; 15732251; 15735222; 15875778; 15911064; 15947264; 1603…	SUBCELLULAR LOCATION: Secreted.	Natriuretic peptide family	3D-structure; Complete proteome; Direct protein sequencing; Disulfide bond; Glycoprotein; Hormone; Pharmaceutical; Polymorphism; Reference proteome; Secreted; Signal; Vasoactive	4879;	TISSUE SPECIFICITY: Brain and also in atria, but at much lower levels than ANP.	SUBCELLULAR LOCATION: Secreted.
P23582	ANFC_HUMAN	reviewed	C-type natriuretic peptide [Cleaved into: CNP-22; CNP-29; CNP-53]	NPPC CNP2	Homo sapiens (Human)	NPPC	CNP2	cGMP biosynthetic process [GO:0006182]; growth plate cartilage chondrocyte differentiation [GO:0003418]; growth plate cartilage chondrocyte proliferation [GO:0003419]; negative regulation of cell proliferation [GO:0008285]; negative regulation of DNA metabolic process [GO:0051053]; negative regulation of meiotic cell cycle [GO:0051447]; negative regulation of oocyte maturation [GO:1900194]; ossif…	extracellular region [GO:0005576]; extracellular space [GO:0005615]; protein complex [GO:0043234]; secretory granule [GO:0030141]	extracellular region [GO:0005576]; extracellular space [GO:0005615]; protein complex [GO:0043234]; secretory granule [GO:0030141]; hormone activity [GO:0005179]; peptide hormone receptor binding [GO:0051428]; protein homodimerization activity [GO:0042803]; receptor binding [GO:0005102]; cGMP biosynthetic process [GO:0006182]; growth plate cartilage chondrocyte differentiation [GO:0003418]; growth…	hormone activity [GO:0005179]; peptide hormone receptor binding [GO:0051428]; protein homodimerization activity [GO:0042803]; receptor binding [GO:0005102]	GO:0001503; GO:0001666; GO:0003418; GO:0003419; GO:0005102; GO:0005179; GO:0005576; GO:0005615; GO:0006182; GO:0006457; GO:0007168; GO:0008285; GO:0009791; GO:0030141; GO:0030814; GO:0030823; GO:0030828; GO:0040014; GO:0042493; GO:0042803; GO:0043234; GO:0044702; GO:0045471; GO:0045669; GO:0048660; GO:0051053; GO:0051428; GO:0051447; GO:0097755; GO:1900194; GO:1903779	2018508; 1339402; 15815621; 15489334; 1472040; 1672777; 11533490	2018508; 1339402; 15815621; 15489334; 1472040; 1672777; 11533490; 12167597; 12452325; 12736257; 14654233; 15231517; 15598085; 15911070; 16006435; 16109786; 16179391; 16777970; 17289171; 17487764; 17709640; 17951249; 18280250; 18391643; 18391951; 19008326; 19086053; 19161538; 19293575; 19326473; 19570815; 19620509; 19913121; 20090473; 20398908; 20551602; 20553977; 20628086; 20700369; 20721606; 207…	SUBCELLULAR LOCATION: Secreted.	Natriuretic peptide family	3D-structure; Cleavage on pair of basic residues; Complete proteome; Direct protein sequencing; Disulfide bond; Hormone; Osteogenesis; Polymorphism; Reference proteome; Secreted; Signal; Vasoactive	4880;		SUBCELLULAR LOCATION: Secreted.
P01298	PAHO_HUMAN	reviewed	Pancreatic prohormone (Pancreatic polypeptide) (PP) (Obinepitide) [Cleaved into: Pancreatic hormone (PH); Pancreatic icosapeptide (PI)]	PPY PNP	Homo sapiens (Human)	PPY	PNP	cell-cell signaling [GO:0007267]; digestion [GO:0007586]; feeding behavior [GO:0007631]; neuropeptide signaling pathway [GO:0007218]; protein secretion [GO:0009306]; regulation of appetite [GO:0032098]	cytoplasm [GO:0005737]; extracellular region [GO:0005576]; extracellular space [GO:0005615]	cytoplasm [GO:0005737]; extracellular region [GO:0005576]; extracellular space [GO:0005615]; G-protein coupled receptor binding [GO:0001664]; hormone activity [GO:0005179]; neuropeptide hormone activity [GO:0005184]; receptor binding [GO:0005102]; cell-cell signaling [GO:0007267]; digestion [GO:0007586]; feeding behavior [GO:0007631]; neuropeptide signaling pathway [GO:0007218]; protein secretion…	G-protein coupled receptor binding [GO:0001664]; hormone activity [GO:0005179]; neuropeptide hormone activity [GO:0005184]; receptor binding [GO:0005102]	GO:0001664; GO:0005102; GO:0005179; GO:0005184; GO:0005576; GO:0005615; GO:0005737; GO:0007218; GO:0007267; GO:0007586; GO:0007631; GO:0009306; GO:0032098	6373251; 6094571; 2997153; 3753985; 16625196; 15489334; 14664712; 6366786; 15966750	6373251; 6094571; 2997153; 3753985; 16625196; 15489334; 14664712; 6366786; 15966750; 11825640; 11825647; 11825648; 12187924; 14988250; 15561938; 15998659; 15998783; 16359755; 17171555; 17235527; 17325259; 21813805; 22399387; 22673566; 22979996; 23371976; 23956349; 24375409; 25445712; 25990478; 26002416	SUBCELLULAR LOCATION: Secreted.	NPY family	3D-structure; Alternative splicing; Amidation; Cleavage on pair of basic residues; Complete proteome; Direct protein sequencing; Hormone; Pharmaceutical; Polymorphism; Reference proteome; Secreted; Signal	5539;		SUBCELLULAR LOCATION: Secreted.
P10082	PYY_HUMAN	reviewed	Peptide YY (PYY) (PYY-I) (Peptide tyrosine tyrosine) [Cleaved into: Peptide YY(3-36) (PYY-II)]	PYY	Homo sapiens (Human)	PYY		cell-cell signaling [GO:0007267]; cell proliferation [GO:0008283]; cytoskeleton organization [GO:0007010]; digestion [GO:0007586]; feeding behavior [GO:0007631]; G-protein coupled receptor signaling pathway [GO:0007186]; movement of cell or subcellular component [GO:0006928]; neuropeptide signaling pathway [GO:0007218]; regulation of appetite [GO:0032098]	extracellular region [GO:0005576]; extracellular space [GO:0005615]	extracellular region [GO:0005576]; extracellular space [GO:0005615]; G-protein coupled receptor binding [GO:0001664]; hormone activity [GO:0005179]; neuropeptide hormone activity [GO:0005184]; cell proliferation [GO:0008283]; cell-cell signaling [GO:0007267]; cytoskeleton organization [GO:0007010]; digestion [GO:0007586]; feeding behavior [GO:0007631]; G-protein coupled receptor signaling pathway…	G-protein coupled receptor binding [GO:0001664]; hormone activity [GO:0005179]; neuropeptide hormone activity [GO:0005184]	GO:0001664; GO:0005179; GO:0005184; GO:0005576; GO:0005615; GO:0006928; GO:0007010; GO:0007186; GO:0007218; GO:0007267; GO:0007586; GO:0007631; GO:0008283; GO:0032098	8318545; 16625196; 15489334; 3202875; 2587421; 21314817; 16819834	8318545; 16625196; 15489334; 3202875; 2587421; 21314817; 16819834; 11825640; 11825641; 11825649; 11825650; 11825653; 11825654; 11825655; 11825656; 15331560; 15855352; 15972581; 15983231; 15998659; 16174724; 16204364; 16278259; 16362815; 16368708; 16420657; 16563563; 16720664; 16828127; 16907966; 17045646; 17087952; 17138722; 17235527; 17325259; 17597642; 17726080; 17934448; 17936861; 18154642; 18…	SUBCELLULAR LOCATION: Secreted.	NPY family	3D-structure; Alternative splicing; Amidation; Cleavage on pair of basic residues; Complete proteome; Direct protein sequencing; Hormone; Phosphoprotein; Polymorphism; Reference proteome; Secreted; Signal	5697;		SUBCELLULAR LOCATION: Secreted.
P01270	PTHY_HUMAN	reviewed	Parathyroid hormone (PTH) (Parathormone) (Parathyrin)	PTH	Homo sapiens (Human)	PTH		activation of phospholipase C activity [GO:0007202]; adenylate cyclase-activating G-protein coupled receptor signaling pathway [GO:0007189]; bone resorption [GO:0045453]; cAMP metabolic process [GO:0046058]; cell-cell signaling [GO:0007267]; cellular calcium ion homeostasis [GO:0006874]; cellular macromolecule biosynthetic process [GO:0034645]; G-protein coupled receptor signaling pathway [GO:000…	extracellular region [GO:0005576]; extracellular space [GO:0005615]; intracellular [GO:0005622]	extracellular region [GO:0005576]; extracellular space [GO:0005615]; intracellular [GO:0005622]; hormone activity [GO:0005179]; peptide hormone receptor binding [GO:0051428]; protein N-terminus binding [GO:0047485]; receptor agonist activity [GO:0048018]; transcription factor activity, RNA polymerase II distal enhancer sequence-specific binding [GO:0003705]; type 1 parathyroid hormone receptor bi…	hormone activity [GO:0005179]; peptide hormone receptor binding [GO:0051428]; protein N-terminus binding [GO:0047485]; receptor agonist activity [GO:0048018]; transcription factor activity, RNA polymerase II distal enhancer sequence-specific binding [GO:0003705]; type 1 parathyroid hormone receptor binding [GO:0031857]	GO:0000122; GO:0001501; GO:0003705; GO:0005179; GO:0005576; GO:0005615; GO:0005622; GO:0006874; GO:0007186; GO:0007189; GO:0007202; GO:0007266; GO:0007267; GO:0008628; GO:0009967; GO:0010288; GO:0010468; GO:0030501; GO:0030819; GO:0031857; GO:0032331; GO:0033280; GO:0034645; GO:0042493; GO:0045453; GO:0045471; GO:0045725; GO:0045944; GO:0046058; GO:0046326; GO:0046686; GO:0047485; GO:0048018; GO:…	6950381; 6220408; 15489334; 7829495; 4833516; 15340161; 4521809; 728431; 1125201; 4474131; 4721748; 21076856; 2069952; 8344299; 7797503; 10623601; 10837469; 18375760; 2212001; 10523031; 18056632	6950381; 6220408; 15489334; 7829495; 4833516; 15340161; 4521809; 728431; 1125201; 4474131; 4721748; 21076856; 2069952; 8344299; 7797503; 10623601; 10837469; 18375760; 2212001; 10523031; 18056632; 10050767; 11014383; 11041841; 11467957; 11814621; 11918225; 11932319; 11956184; 11984699; 12046039; 12195069; 12207101; 12364326; 12369776; 12403624; 12893275; 12905817; 12914574; 12947048; 14506618; 147…	SUBCELLULAR LOCATION: Secreted.	Parathyroid hormone family	3D-structure; Cleavage on pair of basic residues; Complete proteome; Direct protein sequencing; Disease mutation; Hormone; Reference proteome; Secreted; Signal	5741;		SUBCELLULAR LOCATION: Secreted.
P01189	COLI_HUMAN	reviewed	Pro-opiomelanocortin (POMC) (Corticotropin-lipotropin) [Cleaved into: NPP; Melanotropin gamma (Gamma-MSH); Potential peptide; Corticotropin (Adrenocorticotropic hormone) (ACTH); Melanotropin alpha (Alpha-MSH); Corticotropin-like intermediary peptide (CLIP); Lipotropin beta (Beta-LPH); Lipotropin gamma (Gamma-LPH); Melanotropin beta (Beta-MSH); Beta-endorphin; Met-enkephalin]	POMC	Homo sapiens (Human)	POMC		antimicrobial humoral immune response mediated by antimicrobial peptide [GO:0061844]; cell-cell signaling [GO:0007267]; cellular pigmentation [GO:0033059]; generation of precursor metabolites and energy [GO:0006091]; killing of cells of other organism [GO:0031640]; modification of morphology or physiology of other organism [GO:0035821]; negative regulation of tumor necrosis factor production [GO:…	cytoplasm [GO:0005737]; extracellular region [GO:0005576]; extracellular space [GO:0005615]; peroxisomal matrix [GO:0005782]; secretory granule [GO:0030141]; secretory granule lumen [GO:0034774]	cytoplasm [GO:0005737]; extracellular region [GO:0005576]; extracellular space [GO:0005615]; peroxisomal matrix [GO:0005782]; secretory granule [GO:0030141]; secretory granule lumen [GO:0034774]; G-protein coupled receptor binding [GO:0001664]; hormone activity [GO:0005179]; neuropeptide hormone activity [GO:0005184]; receptor binding [GO:0005102]; type 1 melanocortin receptor binding [GO:0070996…	G-protein coupled receptor binding [GO:0001664]; hormone activity [GO:0005179]; neuropeptide hormone activity [GO:0005184]; receptor binding [GO:0005102]; type 1 melanocortin receptor binding [GO:0070996]; type 3 melanocortin receptor binding [GO:0031781]; type 4 melanocortin receptor binding [GO:0031782]	GO:0001664; GO:0005102; GO:0005179; GO:0005184; GO:0005576; GO:0005615; GO:0005737; GO:0005782; GO:0006091; GO:0007165; GO:0007218; GO:0007267; GO:0008217; GO:0016486; GO:0030141; GO:0031640; GO:0031781; GO:0031782; GO:0032098; GO:0032720; GO:0033059; GO:0034774; GO:0035821; GO:0045944; GO:0061844; GO:0070965; GO:0070996; GO:2000852	6274691; 6299668; 6314261; 15815621; 15489334; 3606677; 6254047; 6945581; 6267033; 6272808; 4352834; 14463577; 15340161; 4334191; 4338630; 4347148; 1264228; 195688; 2424570; 2839146; 7828531; 9620771; 16046320; 16807684; 9768693; 10193875; 11244459; 12165561	6274691; 6299668; 6314261; 15815621; 15489334; 3606677; 6254047; 6945581; 6267033; 6272808; 4352834; 14463577; 15340161; 4334191; 4338630; 4347148; 1264228; 195688; 2424570; 2839146; 7828531; 9620771; 16046320; 16807684; 9768693; 10193875; 11244459; 12165561; 10487685; 11151766; 11936276; 11979399; 12032760; 12039064; 12068494; 12220743; 12475731; 12485424; 12566947; 12643442; 12697721; 12787137;…	SUBCELLULAR LOCATION: Secreted.	POMC family	3D-structure; Acetylation; Amidation; Cleavage on pair of basic residues; Complete proteome; Direct protein sequencing; Disulfide bond; Endorphin; Glycoprotein; Hormone; Obesity; Phosphoprotein; Polymorphism; Reference proteome; Secreted; Signal	5443;	TISSUE SPECIFICITY: ACTH and MSH are produced by the pituitary gland.	SUBCELLULAR LOCATION: Secreted.
Q9BQ08	RETNB_HUMAN	reviewed	Resistin-like beta (Colon and small intestine-specific cysteine-rich protein) (Colon carcinoma-related gene protein) (Cysteine-rich secreted protein A12-alpha-like 1) (Cysteine-rich secreted protein FIZZ2) (RELMbeta)	RETNLB CCRG FIZZ2 HXCP2 RETNL2 UNQ408/PRO770	Homo sapiens (Human)	RETNLB	CCRG FIZZ2 HXCP2 RETNL2	cell proliferation [GO:0008283]	extracellular space [GO:0005615]	extracellular space [GO:0005615]; hormone activity [GO:0005179]; cell proliferation [GO:0008283]	hormone activity [GO:0005179]	GO:0005179; GO:0005615; GO:0008283	11090083; 11209052; 12224133; 12975309; 15489334	11090083; 11209052; 12224133; 12975309; 15489334; 14598255; 18594973; 19251945; 19967544; 21094111; 21602491; 21828035; 22371635; 22726462; 22758223; 23392702; 23702657; 25479529; 25545115; 25937206; 27001185	SUBCELLULAR LOCATION: Secreted.	Resistin/FIZZ family	Complete proteome; Disulfide bond; Hormone; Polymorphism; Reference proteome; Secreted; Signal	84666;	TISSUE SPECIFICITY: Expressed only in the gastrointestinal tract, particularly the colon.	SUBCELLULAR LOCATION: Secreted.
Q96RP3	UCN2_HUMAN	reviewed	Urocortin-2 (Stresscopin-related peptide) (Urocortin II) (Ucn II) (Urocortin-related peptide)	UCN2 SRP URP	Homo sapiens (Human)	UCN2	SRP URP	adenylate cyclase-activating G-protein coupled receptor signaling pathway [GO:0007189]; cAMP biosynthetic process [GO:0006171]; cellular response to nutrient levels [GO:0031669]; digestion [GO:0007586]; response to stress [GO:0006950]	extracellular region [GO:0005576]; extracellular space [GO:0005615]	extracellular region [GO:0005576]; extracellular space [GO:0005615]; corticotropin-releasing hormone receptor 2 binding [GO:0051431]; G-protein coupled receptor binding [GO:0001664]; hormone activity [GO:0005179]; hormone binding [GO:0042562]; receptor binding [GO:0005102]; adenylate cyclase-activating G-protein coupled receptor signaling pathway [GO:0007189]; cAMP biosynthetic process [GO:000617…	corticotropin-releasing hormone receptor 2 binding [GO:0051431]; G-protein coupled receptor binding [GO:0001664]; hormone activity [GO:0005179]; hormone binding [GO:0042562]; receptor binding [GO:0005102]	GO:0001664; GO:0005102; GO:0005179; GO:0005576; GO:0005615; GO:0006171; GO:0006950; GO:0007189; GO:0007586; GO:0031669; GO:0042562; GO:0051431	11329063; 15489334; 23493376; 18052377; 20966082	11329063; 15489334; 23493376; 18052377; 20966082; 14519439; 14592950; 16223946; 16476507; 16626608; 17074339; 19417223; 20368512; 20616367; 20670842; 21360527; 21454316; 22000474; 23850799; 24107226; 24249730; 24291344; 24835211; 25426872; 26168276	SUBCELLULAR LOCATION: Secreted.	Sauvagine/corticotropin-releasing factor/urotensin I family	3D-structure; Complete proteome; Glycoprotein; Hormone; Reference proteome; Secreted; Signal	90226;		SUBCELLULAR LOCATION: Secreted.
Q969E3	UCN3_HUMAN	reviewed	Urocortin-3 (Stresscopin) (Urocortin III) (Ucn III)	UCN3 SPC	Homo sapiens (Human)	UCN3	SPC	adenylate cyclase-activating G-protein coupled receptor signaling pathway [GO:0007189]; cellular response to hypoxia [GO:0071456]; cellular response to nutrient levels [GO:0031669]; digestion [GO:0007586]; positive regulation of insulin secretion [GO:0032024]; positive regulation of membrane potential [GO:0045838]; response to corticosterone [GO:0051412]; response to glucose [GO:0009749]; respons…	axon terminus [GO:0043679]; extracellular region [GO:0005576]; extracellular space [GO:0005615]; varicosity [GO:0043196]	axon terminus [GO:0043679]; extracellular region [GO:0005576]; extracellular space [GO:0005615]; varicosity [GO:0043196]; corticotropin-releasing hormone receptor 2 binding [GO:0051431]; G-protein coupled receptor binding [GO:0001664]; hormone activity [GO:0005179]; adenylate cyclase-activating G-protein coupled receptor signaling pathway [GO:0007189]; cellular response to hypoxia [GO:0071456]; c…	corticotropin-releasing hormone receptor 2 binding [GO:0051431]; G-protein coupled receptor binding [GO:0001664]; hormone activity [GO:0005179]	GO:0001664; GO:0005179; GO:0005576; GO:0005615; GO:0007189; GO:0007586; GO:0009749; GO:0031669; GO:0032024; GO:0035902; GO:0042594; GO:0043196; GO:0043679; GO:0045838; GO:0051412; GO:0051431; GO:0071456	11416224; 11329063; 15164054; 15489334; 18052377; 20966082	11416224; 11329063; 15164054; 15489334; 18052377; 20966082; 14519439; 14764822; 15070962; 15949638; 16095756; 16626608; 17074339; 18504423; 18617639; 19351656; 20368512; 20616367; 21360527; 21454316; 22000474; 23349753; 25148370; 25304878; 26076035; 26350463; 26488073; 27754786	SUBCELLULAR LOCATION: Secreted.	Sauvagine/corticotropin-releasing factor/urotensin I family	3D-structure; Amidation; Complete proteome; Hormone; Polymorphism; Reference proteome; Secreted; Signal	114131;		SUBCELLULAR LOCATION: Secreted.
P55089	UCN1_HUMAN	reviewed	Urocortin	UCN	Homo sapiens (Human)	UCN		activation of protein kinase A activity [GO:0034199]; aerobic respiration [GO:0009060]; associative learning [GO:0008306]; drinking behavior [GO:0042756]; female pregnancy [GO:0007565]; gastric emptying [GO:0035483]; G-protein coupled receptor signaling pathway [GO:0007186]; inflammatory response [GO:0006954]; negative regulation of apoptotic process [GO:0043066]; negative regulation of appetite …	axon terminus [GO:0043679]; dendrite [GO:0030425]; extracellular region [GO:0005576]; perikaryon [GO:0043204]; varicosity [GO:0043196]	axon terminus [GO:0043679]; dendrite [GO:0030425]; extracellular region [GO:0005576]; perikaryon [GO:0043204]; varicosity [GO:0043196]; corticotropin-releasing hormone receptor 1 binding [GO:0051430]; corticotropin-releasing hormone receptor 2 binding [GO:0051431]; histone deacetylase inhibitor activity [GO:0046811]; neuropeptide hormone activity [GO:0005184]; activation of protein kinase A activ…	corticotropin-releasing hormone receptor 1 binding [GO:0051430]; corticotropin-releasing hormone receptor 2 binding [GO:0051431]; histone deacetylase inhibitor activity [GO:0046811]; neuropeptide hormone activity [GO:0005184]	GO:0001964; GO:0005184; GO:0005576; GO:0006954; GO:0006979; GO:0007186; GO:0007218; GO:0007565; GO:0007605; GO:0008306; GO:0009060; GO:0010629; GO:0010996; GO:0030157; GO:0030307; GO:0030425; GO:0030819; GO:0031175; GO:0032099; GO:0032355; GO:0032755; GO:0032967; GO:0033138; GO:0034199; GO:0035176; GO:0035483; GO:0042756; GO:0043066; GO:0043117; GO:0043196; GO:0043204; GO:0043679; GO:0045727; GO:…	8612563; 9628819; 15815621; 15489334; 10690896; 15531481; 18052377; 20966082	8612563; 9628819; 15815621; 15489334; 10690896; 15531481; 18052377; 20966082; 11836334; 12519893; 14519439; 14576187; 14764822; 15072543; 15784504; 15924674; 16340217; 16675846; 16698078; 16920724; 17154253; 17597629; 18234674; 18329817; 18443956; 18670748; 19086053; 19437022; 19619932; 19703147; 19808377; 19893766; 19949969; 20363214; 20368512; 20468064; 20480172; 20670842; 21289256; 21360527; 2…	SUBCELLULAR LOCATION: Secreted.	Sauvagine/corticotropin-releasing factor/urotensin I family	3D-structure; Amidation; Cleavage on pair of basic residues; Complete proteome; Hearing; Hormone; Reference proteome; Secreted; Signal	7349;	TISSUE SPECIFICITY: Keratinocytes in epidermis and the outer and inner root sheaths of hair follicles, epithelium of sebaceous and sweat glands, erector pili muscle, cutaneous blood vessel walls, cutaneous nerves and dermal mononuclear cells (PubMed:10690896). Detected in plasma cells in the lamia propria in colon mucosa (PubMed:15531481) (at protein level). Expressed in pituitary and adrenal gla…	SUBCELLULAR LOCATION: Secreted.
P01019	ANGT_HUMAN	reviewed	Angiotensinogen (Serpin A8) [Cleaved into: Angiotensin-1 (Angiotensin 1-10) (Angiotensin I) (Ang I); Angiotensin-2 (Angiotensin 1-8) (Angiotensin II) (Ang II); Angiotensin-3 (Angiotensin 2-8) (Angiotensin III) (Ang III) (Des-Asp[1]-angiotensin II); Angiotensin-4 (Angiotensin 3-8) (Angiotensin IV) (Ang IV); Angiotensin 1-9; Angiotensin 1-7; Angiotensin 1-5; Angiotensin 1-4]	AGT SERPINA8	Homo sapiens (Human)	AGT	SERPINA8	activation of phospholipase C activity [GO:0007202]; aging [GO:0007568]; angiotensin-activated signaling pathway [GO:0038166]; angiotensin maturation [GO:0002003]; angiotensin-mediated drinking behavior [GO:0003051]; artery smooth muscle contraction [GO:0014824]; blood vessel remodeling [GO:0001974]; catenin import into nucleus [GO:0035411]; cell-cell signaling [GO:0007267]; cell growth involved …	blood microparticle [GO:0072562]; cytosol [GO:0005829]; extracellular exosome [GO:0070062]; extracellular region [GO:0005576]; extracellular space [GO:0005615]	blood microparticle [GO:0072562]; cytosol [GO:0005829]; extracellular exosome [GO:0070062]; extracellular region [GO:0005576]; extracellular space [GO:0005615]; growth factor activity [GO:0008083]; hormone activity [GO:0005179]; receptor agonist activity [GO:0048018]; serine-type endopeptidase inhibitor activity [GO:0004867]; sodium channel regulator activity [GO:0017080]; superoxide-generating N…	growth factor activity [GO:0008083]; hormone activity [GO:0005179]; receptor agonist activity [GO:0048018]; serine-type endopeptidase inhibitor activity [GO:0004867]; sodium channel regulator activity [GO:0017080]; superoxide-generating NADPH oxidase activator activity [GO:0016176]; type 1 angiotensin receptor binding [GO:0031702]; type 2 angiotensin receptor binding [GO:0031703]	GO:0001558; GO:0001819; GO:0001822; GO:0001974; GO:0002003; GO:0002016; GO:0002018; GO:0002019; GO:0002027; GO:0002034; GO:0003014; GO:0003051; GO:0003331; GO:0004867; GO:0005179; GO:0005576; GO:0005615; GO:0005829; GO:0006883; GO:0007166; GO:0007186; GO:0007199; GO:0007200; GO:0007202; GO:0007204; GO:0007263; GO:0007267; GO:0007565; GO:0007568; GO:0008083; GO:0008217; GO:0010536; GO:0010595; GO:…	6089875; 2924688; 1692023; 15489334; 2885106; 3579322; 7259779; 7539791; 4300938; 3934016; 1132082; 10619573; 10969042; 11815627; 15283675; 16335952; 17138938; 18793332; 19159218; 21269460; 24275569; 9492317; 12752436; 20927107; 1394429; 8513325; 7607642; 7744780; 8621667; 16116425	6089875; 2924688; 1692023; 15489334; 2885106; 3579322; 7259779; 7539791; 4300938; 3934016; 1132082; 10619573; 10969042; 11815627; 15283675; 16335952; 17138938; 18793332; 19159218; 21269460; 24275569; 9492317; 12752436; 20927107; 1394429; 8513325; 7607642; 7744780; 8621667; 16116425; 10097233; 10450860; 10482871; 10488958; 10546209; 10547998; 10586529; 10636255; 10826557; 10837512; 10854008; 10887…	SUBCELLULAR LOCATION: Secreted.	Serpin family	3D-structure; Complete proteome; Direct protein sequencing; Disease mutation; Disulfide bond; Glycoprotein; Polymorphism; Reference proteome; Secreted; Signal; Vasoactive; Vasoconstrictor	183;	TISSUE SPECIFICITY: Expressed by the liver and secreted in plasma.	SUBCELLULAR LOCATION: Secreted.
O00230	CORT_HUMAN	reviewed	Cortistatin [Cleaved into: Cortistatin-29; Cortistatin-17]	CORT UNQ307/PRO350	Homo sapiens (Human)	CORT		adenylate cyclase-inhibiting G-protein coupled receptor signaling pathway [GO:0007193]; chemical synaptic transmission [GO:0007268]	extracellular region [GO:0005576]; extracellular space [GO:0005615]	extracellular region [GO:0005576]; extracellular space [GO:0005615]; G-protein coupled receptor binding [GO:0001664]; neuropeptide hormone activity [GO:0005184]; adenylate cyclase-inhibiting G-protein coupled receptor signaling pathway [GO:0007193]; chemical synaptic transmission [GO:0007268]	G-protein coupled receptor binding [GO:0001664]; neuropeptide hormone activity [GO:0005184]	GO:0001664; GO:0005184; GO:0005576; GO:0005615; GO:0007193; GO:0007268	9125122; 9205124; 16710414; 15489334; 12975309	9125122; 9205124; 16710414; 15489334; 12975309; 10461921; 12161511; 12519865; 12684217; 12915402; 14669820; 16043736; 18450367; 18709137; 19086053; 20164562; 20398908; 23595952	SUBCELLULAR LOCATION: Secreted.	Somatostatin family	Cleavage on pair of basic residues; Complete proteome; Disulfide bond; Hormone; Reference proteome; Secreted; Signal	1325;	TISSUE SPECIFICITY: Expressed in a subset of GABAergic cells in the cortex and hippocampus.	SUBCELLULAR LOCATION: Secreted.
P61278	SMS_HUMAN	reviewed	Somatostatin (Growth hormone release-inhibiting factor) [Cleaved into: Somatostatin-28; Somatostatin-14]	SST	Homo sapiens (Human)	SST		cell-cell signaling [GO:0007267]; cell surface receptor signaling pathway [GO:0007166]; chemical synaptic transmission [GO:0007268]; digestion [GO:0007586]; G-protein coupled receptor signaling pathway [GO:0007186]; hormone-mediated apoptotic signaling pathway [GO:0008628]; hyperosmotic response [GO:0006972]; negative regulation of cell proliferation [GO:0008285]; regulation of cell migration [GO…	extracellular region [GO:0005576]; extracellular space [GO:0005615]; neuronal cell body [GO:0043025]	extracellular region [GO:0005576]; extracellular space [GO:0005615]; neuronal cell body [GO:0043025]; hormone activity [GO:0005179]; cell surface receptor signaling pathway [GO:0007166]; cell-cell signaling [GO:0007267]; chemical synaptic transmission [GO:0007268]; digestion [GO:0007586]; G-protein coupled receptor signaling pathway [GO:0007186]; hormone-mediated apoptotic signaling pathway [GO:0…	hormone activity [GO:0005179]	GO:0005179; GO:0005576; GO:0005615; GO:0006972; GO:0007166; GO:0007186; GO:0007267; GO:0007268; GO:0007584; GO:0007586; GO:0008285; GO:0008628; GO:0009408; GO:0010447; GO:0030334; GO:0042493; GO:0043025; GO:0043200; GO:0048545	6126875; 6142531; 14702039; 15489334; 24275569	6126875; 6142531; 14702039; 15489334; 24275569; 11753230; 11814357; 11823046; 11860030; 11920268; 12174892; 12684217; 12902325; 12952361; 14559725; 15266779; 15286801; 15358539; 15472172; 15655830; 16043736; 16211223; 16214911; 16284732; 16456666; 16606630; 16736556; 16764985; 16804989; 17130427; 17229384; 17327350; 17704349; 17987251; 18196269; 18310290; 18473402; 18567806; 18617261; 18753129; 1…	SUBCELLULAR LOCATION: Secreted.	Somatostatin family	3D-structure; Cleavage on pair of basic residues; Complete proteome; Disulfide bond; Hormone; Pharmaceutical; Polymorphism; Reference proteome; Secreted; Signal	6750;		SUBCELLULAR LOCATION: Secreted.
P01241	SOMA_HUMAN	reviewed	Somatotropin (Growth hormone) (GH) (GH-N) (Growth hormone 1) (Pituitary growth hormone)	GH1	Homo sapiens (Human)	GH1		bone maturation [GO:0070977]; glucose transport [GO:0015758]; growth hormone receptor signaling pathway [GO:0060396]; JAK-STAT cascade [GO:0007259]; JAK-STAT cascade involved in growth hormone signaling pathway [GO:0060397]; positive regulation of activation of Janus kinase activity [GO:0010536]; positive regulation of insulin-like growth factor receptor signaling pathway [GO:0043568]; positive r…	endosome lumen [GO:0031904]; extracellular region [GO:0005576]; extracellular space [GO:0005615]; growth hormone receptor complex [GO:0070195]	endosome lumen [GO:0031904]; extracellular region [GO:0005576]; extracellular space [GO:0005615]; growth hormone receptor complex [GO:0070195]; growth factor activity [GO:0008083]; growth hormone receptor binding [GO:0005131]; hormone activity [GO:0005179]; metal ion binding [GO:0046872]; prolactin receptor binding [GO:0005148]; bone maturation [GO:0070977]; glucose transport [GO:0015758]; growth…	growth factor activity [GO:0008083]; growth hormone receptor binding [GO:0005131]; hormone activity [GO:0005179]; metal ion binding [GO:0046872]; prolactin receptor binding [GO:0005148]	GO:0005131; GO:0005148; GO:0005179; GO:0005576; GO:0005615; GO:0007259; GO:0008083; GO:0010536; GO:0014068; GO:0015758; GO:0031904; GO:0032355; GO:0040018; GO:0042531; GO:0043406; GO:0043568; GO:0046427; GO:0046872; GO:0050731; GO:0060396; GO:0060397; GO:0070195; GO:0070977	386281; 377496; 6269091; 7169009; 2744760; 18473352; 16625196; 10931946; 15489334; 3912261; 5810834; 5144027; 4675454; 5279046; 5279528; 7462247; 7356479; 7028740; 8364549; 14997482; 10393484; 16807684; 3447173; 1549776; 7984244; 8943276; 8552145; 9152628; 9276733; 10391209; 11502836; 12655557; 15001589; 15713716; 17519310	386281; 377496; 6269091; 7169009; 2744760; 18473352; 16625196; 10931946; 15489334; 3912261; 5810834; 5144027; 4675454; 5279046; 5279528; 7462247; 7356479; 7028740; 8364549; 14997482; 10393484; 16807684; 3447173; 1549776; 7984244; 8943276; 8552145; 9152628; 9276733; 10391209; 11502836; 12655557; 15001589; 15713716; 17519310; 10720078; 11851338; 11904318; 15241820; 15472182; 15691369; 16322331; 173…	SUBCELLULAR LOCATION: Secreted.	Somatotropin/prolactin family	3D-structure; Alternative splicing; Complete proteome; Direct protein sequencing; Disease mutation; Disulfide bond; Dwarfism; Hormone; Metal-binding; Pharmaceutical; Phosphoprotein; Polymorphism; Reference proteome; Secreted; Signal; Zinc	2688;		SUBCELLULAR LOCATION: Secreted.
P0DML3	CSH2_HUMAN	reviewed	Chorionic somatomammotropin hormone 2 (Choriomammotropin) (Lactogen) (Placental lactogen) (PL)	CSH2	Homo sapiens (Human)	CSH2			endoplasmic reticulum [GO:0005783]; extracellular region [GO:0005576]; vesicle [GO:0031982]	endoplasmic reticulum [GO:0005783]; extracellular region [GO:0005576]; vesicle [GO:0031982]; hormone activity [GO:0005179]; metal ion binding [GO:0046872]	hormone activity [GO:0005179]; metal ion binding [GO:0046872]	GO:0005179; GO:0005576; GO:0005783; GO:0031982; GO:0046872	3030680; 6300056; 2744760; 7169009; 18473352; 15489334; 593368; 4712450; 5286363; 438159; 16546209	3030680; 6300056; 2744760; 7169009; 18473352; 15489334; 593368; 4712450; 5286363; 438159; 16546209; 11897833; 14642004; 14673137; 15531513; 16410683; 16950818; 17125497; 17400796; 18292525; 19047151; 19290844; 20233782; 20237496; 20427283; 21737519; 21765243; 22387044; 23465880; 23744883; 24408518; 24475273	SUBCELLULAR LOCATION: Secreted.	Somatotropin/prolactin family	Alternative promoter usage; Complete proteome; Direct protein sequencing; Disulfide bond; Hormone; Metal-binding; Polymorphism; Reference proteome; Secreted; Signal; Zinc	1442;1443;		SUBCELLULAR LOCATION: Secreted.
P0DML2	CSH1_HUMAN	reviewed	Chorionic somatomammotropin hormone 1 (Choriomammotropin) (Lactogen) (Placental lactogen) (PL)	CSH1	Homo sapiens (Human)	CSH1		JAK-STAT cascade involved in growth hormone signaling pathway [GO:0060397]	endoplasmic reticulum [GO:0005783]; endosome lumen [GO:0031904]; extracellular region [GO:0005576]; vesicle [GO:0031982]	endoplasmic reticulum [GO:0005783]; endosome lumen [GO:0031904]; extracellular region [GO:0005576]; vesicle [GO:0031982]; hormone activity [GO:0005179]; metal ion binding [GO:0046872]; JAK-STAT cascade involved in growth hormone signaling pathway [GO:0060397]	hormone activity [GO:0005179]; metal ion binding [GO:0046872]	GO:0005179; GO:0005576; GO:0005783; GO:0031904; GO:0031982; GO:0046872; GO:0060397	6208192; 6300056; 2744760; 7169009; 18473352; 15489334; 593368; 4712450; 5286363; 438159; 16546209	6208192; 6300056; 2744760; 7169009; 18473352; 15489334; 593368; 4712450; 5286363; 438159; 16546209; 15531513; 17125497	SUBCELLULAR LOCATION: Secreted.	Somatotropin/prolactin family	3D-structure; Complete proteome; Direct protein sequencing; Disulfide bond; Hormone; Metal-binding; Reference proteome; Secreted; Signal; Zinc	1442;		SUBCELLULAR LOCATION: Secreted.
P01236	PRL_HUMAN	reviewed	Prolactin (PRL)	PRL	Homo sapiens (Human)	PRL		cell proliferation [GO:0008283]; cell surface receptor signaling pathway [GO:0007166]; cellular protein metabolic process [GO:0044267]; female pregnancy [GO:0007565]; JAK-STAT cascade involved in growth hormone signaling pathway [GO:0060397]; lactation [GO:0007595]; positive regulation of JAK-STAT cascade [GO:0046427]; regulation of multicellular organism growth [GO:0040014]	endosome lumen [GO:0031904]; extracellular region [GO:0005576]	endosome lumen [GO:0031904]; extracellular region [GO:0005576]; hormone activity [GO:0005179]; prolactin receptor binding [GO:0005148]; cell proliferation [GO:0008283]; cell surface receptor signaling pathway [GO:0007166]; cellular protein metabolic process [GO:0044267]; female pregnancy [GO:0007565]; JAK-STAT cascade involved in growth hormone signaling pathway [GO:0060397]; lactation [GO:000759…	hormone activity [GO:0005179]; prolactin receptor binding [GO:0005148]	GO:0005148; GO:0005179; GO:0005576; GO:0007166; GO:0007565; GO:0007595; GO:0008283; GO:0031904; GO:0040014; GO:0044267; GO:0046427; GO:0060397	6260780; 6325171; 2050267; 15489334; 6146607; 9266104; 925136; 1126929; 15687336; 12729745; 16045928; 17785459; 18467331	6260780; 6325171; 2050267; 15489334; 6146607; 9266104; 925136; 1126929; 15687336; 12729745; 16045928; 17785459; 18467331; 11437600; 11665977; 11721691; 11721692; 11721693; 11721694; 11721695; 11721696; 11721698; 11721699; 11721702; 11721703; 11923474; 11997178; 12036601; 12154211; 12445833; 12459032; 12485910; 12524085; 12559630; 12668883; 12679477; 12687277; 12970160; 14565846; 14645190; 1464741…	SUBCELLULAR LOCATION: Secreted.	Somatotropin/prolactin family	3D-structure; Complete proteome; Direct protein sequencing; Disulfide bond; Glycoprotein; Hormone; Lactation; Phosphoprotein; Reference proteome; Secreted; Signal	5617;		SUBCELLULAR LOCATION: Secreted.
P01242	SOM2_HUMAN	reviewed	Growth hormone variant (GH-V) (Growth hormone 2) (Placenta-specific growth hormone)	GH2	Homo sapiens (Human)	GH2		JAK-STAT cascade involved in growth hormone signaling pathway [GO:0060397]	endosome lumen [GO:0031904]; extracellular region [GO:0005576]	endosome lumen [GO:0031904]; extracellular region [GO:0005576]; hormone activity [GO:0005179]; JAK-STAT cascade involved in growth hormone signaling pathway [GO:0060397]	hormone activity [GO:0005179]	GO:0005179; GO:0005576; GO:0031904; GO:0060397	7169009; 3379057; 2460050; 2744760; 9709963; 18473352; 14702039; 19054851; 16625196; 15489334; 2196278; 10393484	7169009; 3379057; 2460050; 2744760; 9709963; 18473352; 14702039; 19054851; 16625196; 15489334; 2196278; 10393484; 11994274; 12213191; 12946357; 15531513; 15563602; 15718272; 17701665; 18356738; 19844941; 20005926; 20403354; 22363400; 22387044; 22489624; 24035309; 26589570	SUBCELLULAR LOCATION: Secreted.	Somatotropin/prolactin family	Alternative splicing; Complete proteome; Direct protein sequencing; Disulfide bond; Glycoprotein; Hormone; Phosphoprotein; Polymorphism; Reference proteome; Secreted; Signal	2689;	TISSUE SPECIFICITY: Expressed in the placenta.	SUBCELLULAR LOCATION: Secreted.
P52823	STC1_HUMAN	reviewed	Stanniocalcin-1 (STC-1)	STC1 STC	Homo sapiens (Human)	STC1	STC	bone development [GO:0060348]; cellular calcium ion homeostasis [GO:0006874]; cellular response to cAMP [GO:0071320]; cellular response to glucocorticoid stimulus [GO:0071385]; cellular response to hypoxia [GO:0071456]; chondrocyte proliferation [GO:0035988]; decidualization [GO:0046697]; embryo implantation [GO:0007566]; endothelial cell morphogenesis [GO:0001886]; growth plate cartilage axis sp…	apical plasma membrane [GO:0016324]; cytoplasm [GO:0005737]; extracellular space [GO:0005615]; nucleus [GO:0005634]	apical plasma membrane [GO:0016324]; cytoplasm [GO:0005737]; extracellular space [GO:0005615]; nucleus [GO:0005634]; hormone activity [GO:0005179]; bone development [GO:0060348]; cellular calcium ion homeostasis [GO:0006874]; cellular response to cAMP [GO:0071320]; cellular response to glucocorticoid stimulus [GO:0071385]; cellular response to hypoxia [GO:0071456]; chondrocyte proliferation [GO:0…	hormone activity [GO:0005179]	GO:0001503; GO:0001886; GO:0003421; GO:0005179; GO:0005615; GO:0005634; GO:0005737; GO:0006874; GO:0007566; GO:0010596; GO:0016324; GO:0030336; GO:0033280; GO:0035988; GO:0044070; GO:0046697; GO:0051926; GO:0060348; GO:0071320; GO:0071385; GO:0071456; GO:0086004; GO:0090280; GO:1903403	7489828; 8700837; 14702039; 16421571; 15489334; 9794484; 15340161	7489828; 8700837; 14702039; 16421571; 15489334; 9794484; 15340161; 11861508; 12223480; 12663264; 14500721; 15062564; 15131261; 15149855; 15383693; 16109785; 16377640; 17032941; 17272771; 17395153; 17457011; 18164591; 18309109; 18355956; 18590575; 18652825; 18786506; 19267325; 19444628; 19628018; 19712479; 19913121; 20422040; 20484106; 20628086; 20827662; 21273618; 21465530; 21474827; 21656524; 21…	SUBCELLULAR LOCATION: Secreted.	Stanniocalcin family	Alternative splicing; Complete proteome; Direct protein sequencing; Disulfide bond; Glycoprotein; Hormone; Reference proteome; Secreted; Signal	6781;	TISSUE SPECIFICITY: Expressed in most tissues, with the highest levels in ovary, prostate, heart, kidney and thyroid. In the kidney, expression is confined to the nephron, specifically in the distal convoluted tubule and in the collecting tubule. Not detected in the brain, liver, spleen, peripheral blood leukocytes and adrenal medulla.	SUBCELLULAR LOCATION: Secreted.
P08476	INHBA_HUMAN	reviewed	Inhibin beta A chain (Activin beta-A chain) (Erythroid differentiation protein) (EDF)	INHBA	Homo sapiens (Human)	INHBA		activin receptor signaling pathway [GO:0032924]; cell-cell signaling [GO:0007267]; cell cycle arrest [GO:0007050]; cell development [GO:0048468]; cell differentiation [GO:0030154]; cell surface receptor signaling pathway [GO:0007166]; cellular response to cholesterol [GO:0071397]; cellular response to follicle-stimulating hormone stimulus [GO:0071372]; defense response [GO:0006952]; endodermal ce…	activin A complex [GO:0043509]; extracellular region [GO:0005576]; inhibin A complex [GO:0043512]; perinuclear region of cytoplasm [GO:0048471]	activin A complex [GO:0043509]; extracellular region [GO:0005576]; inhibin A complex [GO:0043512]; perinuclear region of cytoplasm [GO:0048471]; cytokine activity [GO:0005125]; growth factor activity [GO:0008083]; hormone activity [GO:0005179]; identical protein binding [GO:0042802]; inhibin binding [GO:0034711]; peptide hormone binding [GO:0017046]; protein heterodimerization activity [GO:004698…	cytokine activity [GO:0005125]; growth factor activity [GO:0008083]; hormone activity [GO:0005179]; identical protein binding [GO:0042802]; inhibin binding [GO:0034711]; peptide hormone binding [GO:0017046]; protein heterodimerization activity [GO:0046982]; transforming growth factor beta receptor binding [GO:0005160]; type II activin receptor binding [GO:0070699]	GO:0000082; GO:0001541; GO:0001942; GO:0002244; GO:0005125; GO:0005160; GO:0005179; GO:0005576; GO:0006357; GO:0006952; GO:0007050; GO:0007166; GO:0007267; GO:0007399; GO:0008083; GO:0008285; GO:0008584; GO:0010628; GO:0010862; GO:0017046; GO:0021773; GO:0030154; GO:0030218; GO:0030308; GO:0032270; GO:0032924; GO:0034711; GO:0035987; GO:0042326; GO:0042476; GO:0042493; GO:0042541; GO:0042701; GO:…	3754442; 3267209; 1777673; 12853948; 15489334; 3758355; 12697670; 12660162; 18768470; 24302632	3754442; 3267209; 1777673; 12853948; 15489334; 3758355; 12697670; 12660162; 18768470; 24302632; 11969340; 12088879; 12149426; 12161551; 12399529; 12414903; 12524226; 12587530; 12651901; 12665510; 12702211; 12721183; 12877256; 14613548; 14671202; 14671321; 14738881; 14993131; 15031321; 15070957; 15123352; 15123686; 15188178; 15205401; 15292256; 15304227; 15451571; 15580313; 15737465; 15950648; 160…	SUBCELLULAR LOCATION: Secreted.	TGF-beta family	3D-structure; Cleavage on pair of basic residues; Complete proteome; Disulfide bond; Glycoprotein; Growth factor; Hormone; Polymorphism; Reference proteome; Secreted; Signal	3624;		SUBCELLULAR LOCATION: Secreted.
P05111	INHA_HUMAN	reviewed	Inhibin alpha chain	INHA	Homo sapiens (Human)	INHA		BMP signaling pathway [GO:0030509]; cell-cell signaling [GO:0007267]; cell cycle arrest [GO:0007050]; cell development [GO:0048468]; cell differentiation [GO:0030154]; cell surface receptor signaling pathway [GO:0007166]; erythrocyte differentiation [GO:0030218]; hemoglobin biosynthetic process [GO:0042541]; male gonad development [GO:0008584]; negative regulation of B cell differentiation [GO:00…	cytoplasm [GO:0005737]; extracellular region [GO:0005576]; inhibin A complex [GO:0043512]; inhibin B complex [GO:0043513]; inhibin-betaglycan-ActRII complex [GO:0034673]; neuronal cell body [GO:0043025]; photoreceptor inner segment [GO:0001917]; photoreceptor outer segment [GO:0001750]	cytoplasm [GO:0005737]; extracellular region [GO:0005576]; inhibin A complex [GO:0043512]; inhibin B complex [GO:0043513]; inhibin-betaglycan-ActRII complex [GO:0034673]; neuronal cell body [GO:0043025]; photoreceptor inner segment [GO:0001917]; photoreceptor outer segment [GO:0001750]; cytokine activity [GO:0005125]; growth factor activity [GO:0008083]; hormone activity [GO:0005179]; inhibin bin…	cytokine activity [GO:0005125]; growth factor activity [GO:0008083]; hormone activity [GO:0005179]; inhibin binding [GO:0034711]; protein heterodimerization activity [GO:0046982]; receptor binding [GO:0005102]; transforming growth factor beta receptor binding [GO:0005160]	GO:0001501; GO:0001541; GO:0001750; GO:0001917; GO:0005102; GO:0005125; GO:0005160; GO:0005179; GO:0005576; GO:0005737; GO:0007050; GO:0007165; GO:0007166; GO:0007267; GO:0007399; GO:0008083; GO:0008584; GO:0009605; GO:0010862; GO:0030154; GO:0030218; GO:0030509; GO:0034673; GO:0034711; GO:0042127; GO:0042326; GO:0042541; GO:0042981; GO:0043025; GO:0043408; GO:0043512; GO:0043513; GO:0045077; GO:…	3016724; 3758355; 14702039; 15489334; 3754442; 8885240; 9506758; 11098038; 24302632	3016724; 3758355; 14702039; 15489334; 3754442; 8885240; 9506758; 11098038; 24302632; 11818495; 12093833; 12456605; 12493718; 12576745; 12587530; 12651901; 12660265; 12679471; 12682233; 12721183; 12857425; 14596968; 14667886; 14967395; 15205401; 15214825; 15227735; 15236099; 15374731; 15451570; 15551748; 15562017; 15745937; 15816368; 15950648; 16048795; 16161415; 16195413; 16390856; 16396934; 1642…	SUBCELLULAR LOCATION: Secreted.	TGF-beta family	Cleavage on pair of basic residues; Complete proteome; Direct protein sequencing; Disulfide bond; Glycoprotein; Growth factor; Hormone; Polymorphism; Reference proteome; Secreted; Signal	3623;	TISSUE SPECIFICITY: Originally found in ovary (granulosa cells) and testis (Sertoli cells), but widely distributed in many tissues including brain and placenta. In adrenal cortex expression is limited to the zona reticularis and the innermost zona fasciculata in the normal gland, extending centripetally into the zona fasciculata in hyperplasia. Also found in adrenocortical tumors. Also expressed …	SUBCELLULAR LOCATION: Secreted.
P09529	INHBB_HUMAN	reviewed	Inhibin beta B chain (Activin beta-B chain)	INHBB	Homo sapiens (Human)	INHBB		activin receptor signaling pathway [GO:0032924]; cell development [GO:0048468]; cell differentiation [GO:0030154]; cellular response to insulin stimulus [GO:0032869]; cellular response to leptin stimulus [GO:0044320]; cellular response to starvation [GO:0009267]; defense response [GO:0006952]; fat cell differentiation [GO:0045444]; negative regulation of follicle-stimulating hormone secretion [GO…	cell periphery [GO:0071944]; extracellular region [GO:0005576]; extracellular space [GO:0005615]; perinuclear region of cytoplasm [GO:0048471]	cell periphery [GO:0071944]; extracellular region [GO:0005576]; extracellular space [GO:0005615]; perinuclear region of cytoplasm [GO:0048471]; cytokine activity [GO:0005125]; growth factor activity [GO:0008083]; hormone activity [GO:0005179]; host cell surface receptor binding [GO:0046789]; protein homodimerization activity [GO:0042803]; transforming growth factor beta receptor binding [GO:00051…	cytokine activity [GO:0005125]; growth factor activity [GO:0008083]; hormone activity [GO:0005179]; host cell surface receptor binding [GO:0046789]; protein homodimerization activity [GO:0042803]; transforming growth factor beta receptor binding [GO:0005160]	GO:0001541; GO:0005125; GO:0005160; GO:0005179; GO:0005576; GO:0005615; GO:0006952; GO:0008083; GO:0009267; GO:0009612; GO:0010862; GO:0030154; GO:0032869; GO:0032924; GO:0042803; GO:0042981; GO:0043408; GO:0044320; GO:0045444; GO:0046676; GO:0046789; GO:0046881; GO:0046882; GO:0048178; GO:0048468; GO:0048471; GO:0048599; GO:0060279; GO:0060395; GO:0071944; GO:2001235	2575216; 15815621; 15489334; 2739657; 3754442; 2364091; 12697670	2575216; 15815621; 15489334; 2739657; 3754442; 2364091; 12697670; 12414903; 12493718; 12651901; 12857425; 15070953; 15205401; 15319819; 15374731; 15551748; 15562017; 15757857; 15910540; 16024538; 16048795; 16195413; 16423381; 16650414; 16650820; 16670820; 16728349; 16758344; 16935389; 16989826; 17376219; 17525068; 17628551; 17666595; 17681301; 17761145; 17914098; 17991484; 18381568; 18413775; 184…	SUBCELLULAR LOCATION: Secreted.	TGF-beta family	Cleavage on pair of basic residues; Complete proteome; Direct protein sequencing; Disulfide bond; Glycoprotein; Growth factor; Hormone; Reference proteome; Secreted; Signal	3625;		SUBCELLULAR LOCATION: Secreted.
P03971	MIS_HUMAN	reviewed	Muellerian-inhibiting factor (Anti-Muellerian hormone) (AMH) (Muellerian-inhibiting substance) (MIS)	AMH MIF	Homo sapiens (Human)	AMH	MIF	aging [GO:0007568]; BMP signaling pathway [GO:0030509]; cell-cell signaling [GO:0007267]; gonadal mesoderm development [GO:0007506]; Mullerian duct regression [GO:0001880]; negative regulation of ovarian follicle development [GO:2000355]; positive regulation of gene expression [GO:0010628]; positive regulation of NF-kappaB transcription factor activity [GO:0051092]; preantral ovarian follicle gro…	extracellular region [GO:0005576]; extracellular space [GO:0005615]	extracellular region [GO:0005576]; extracellular space [GO:0005615]; growth factor activity [GO:0008083]; hormone activity [GO:0005179]; receptor binding [GO:0005102]; transforming growth factor beta receptor binding [GO:0005160]; aging [GO:0007568]; BMP signaling pathway [GO:0030509]; cell-cell signaling [GO:0007267]; gonadal mesoderm development [GO:0007506]; Mullerian duct regression [GO:00018…	growth factor activity [GO:0008083]; hormone activity [GO:0005179]; receptor binding [GO:0005102]; transforming growth factor beta receptor binding [GO:0005160]	GO:0001546; GO:0001655; GO:0001880; GO:0005102; GO:0005160; GO:0005179; GO:0005576; GO:0005615; GO:0007267; GO:0007506; GO:0007530; GO:0007548; GO:0007568; GO:0008083; GO:0010628; GO:0014070; GO:0030509; GO:0042493; GO:0051092; GO:2000355	3754790; 15057824; 15489334; 1483695; 8162013; 8872466	3754790; 15057824; 15489334; 1483695; 8162013; 8872466; 11773638; 12456604; 12462075; 12477536; 12571168; 12834017; 14671196; 14671316; 14673134; 14715867; 14742691; 14750901; 15070957; 15217995; 15536161; 15550498; 15897891; 16030171; 16159935; 16213847; 16368745; 16566934; 16740653; 16816803; 16923748; 17088539; 17335955; 17425826; 17462637; 17485437; 17488788; 17543956; 17559842; 17603052; 176…	SUBCELLULAR LOCATION: Secreted.	TGF-beta family	Complete proteome; Differentiation; Disease mutation; Disulfide bond; Glycoprotein; Gonadal differentiation; Growth factor; Polymorphism; Pseudohermaphroditism; Reference proteome; Secreted; Signal	268;		SUBCELLULAR LOCATION: Secreted.
P20396	TRH_HUMAN	reviewed	Pro-thyrotropin-releasing hormone (Pro-TRH) (Prothyroliberin) [Cleaved into: Thyrotropin-releasing hormone (TRH) (Protirelin) (TSH-releasing factor) (Thyroliberin) (Thyrotropin-releasing factor) (TRF)]	TRH	Homo sapiens (Human)	TRH		adult walking behavior [GO:0007628]; cell-cell signaling [GO:0007267]; eating behavior [GO:0042755]; histamine metabolic process [GO:0001692]; hormone-mediated signaling pathway [GO:0009755]; negative regulation of feeding behavior [GO:2000252]; negative regulation of glutamate secretion [GO:0014050]; positive regulation of gamma-aminobutyric acid secretion [GO:0014054]; positive regulation of in…	extracellular region [GO:0005576]; nucleus [GO:0005634]; plasma membrane [GO:0005886]; secretory granule [GO:0030141]	extracellular region [GO:0005576]; nucleus [GO:0005634]; plasma membrane [GO:0005886]; secretory granule [GO:0030141]; thyrotropin-releasing hormone activity [GO:0008437]; adult walking behavior [GO:0007628]; cell-cell signaling [GO:0007267]; eating behavior [GO:0042755]; histamine metabolic process [GO:0001692]; hormone-mediated signaling pathway [GO:0009755]; negative regulation of feeding beha…	thyrotropin-releasing hormone activity [GO:0008437]	GO:0001666; GO:0001692; GO:0005576; GO:0005634; GO:0005886; GO:0007165; GO:0007267; GO:0007628; GO:0008437; GO:0009409; GO:0009749; GO:0009755; GO:0014050; GO:0014054; GO:0030141; GO:0032024; GO:0042755; GO:0045471; GO:0051412; GO:2000252	2126343; 14702039; 15489334; 19825978	2126343; 14702039; 15489334; 19825978; 12067454; 12270926; 14764629; 15328193; 17137217; 18805917; 19086053; 19299458; 19453261; 19913121; 20398908; 20468064; 20628086; 20687402; 21956127; 22378876; 24010162; 25362934; 25485475	SUBCELLULAR LOCATION: Secreted.	TRH family	Amidation; Cleavage on pair of basic residues; Complete proteome; Hormone; Polymorphism; Pyrrolidone carboxylic acid; Reference proteome; Repeat; Secreted; Signal	7200;	TISSUE SPECIFICITY: Hypothalamus. Expressed in the hair follicle epithelium (at protein level). {ECO:0000269|PubMed:19825978}.	SUBCELLULAR LOCATION: Secreted.
P01266	THYG_HUMAN	reviewed	Thyroglobulin (Tg)	TG	Homo sapiens (Human)	TG		hormone biosynthetic process [GO:0042446]; iodide transport [GO:0015705]; regulation of myelination [GO:0031641]; signal transduction [GO:0007165]; thyroid gland development [GO:0030878]; thyroid hormone metabolic process [GO:0042403]	extracellular region [GO:0005576]	extracellular region [GO:0005576]; hormone activity [GO:0005179]; hormone biosynthetic process [GO:0042446]; iodide transport [GO:0015705]; regulation of myelination [GO:0031641]; signal transduction [GO:0007165]; thyroid gland development [GO:0030878]; thyroid hormone metabolic process [GO:0042403]	hormone activity [GO:0005179]	GO:0005179; GO:0005576; GO:0007165; GO:0015705; GO:0030878; GO:0031641; GO:0042403; GO:0042446	3595599; 9186272; 16421571; 3971976; 3681978; 2991855; 11124863; 10524569; 1639210; 2914619; 8269951; 7793989; 8615697; 8797845; 2760035; 10448091; 12387814; 16679516; 8094490; 10199792; 14657345; 16477365; 17532758; 17244789; 19509106; 27305979	3595599; 9186272; 16421571; 3971976; 3681978; 2991855; 11124863; 10524569; 1639210; 2914619; 8269951; 7793989; 8615697; 8797845; 2760035; 10448091; 12387814; 16679516; 8094490; 10199792; 14657345; 16477365; 17532758; 17244789; 19509106; 27305979; 11935320; 12022704; 12804099; 12819023; 14557492; 14633662; 14764582; 15070908; 15272924; 15562032; 15579752; 15579800; 15769978; 15785246; 16230285; 16…	SUBCELLULAR LOCATION: Secreted.	Type-B carboxylesterase/lipase family	Alternative splicing; Complete proteome; Congenital hypothyroidism; Direct protein sequencing; Disease mutation; Disulfide bond; Glycoprotein; Hormone; Iodination; Polymorphism; Proteoglycan; Reference proteome; Repeat; Secreted; Signal; Sulfation; Thyroid hormone; Thyroid hormones biosynthesis	7038;	TISSUE SPECIFICITY: Thyroid gland specific.	SUBCELLULAR LOCATION: Secreted.
O95399	UTS2_HUMAN	reviewed	Urotensin-2 (Urotensin II) (U-II) (UII)	UTS2 UNQ525/PRO1068	Homo sapiens (Human)	UTS2		chemical synaptic transmission [GO:0007268]; muscle contraction [GO:0006936]; negative regulation of blood pressure [GO:0045776]; negative regulation of glomerular filtration [GO:0003105]; negative regulation of heart rate [GO:0010459]; negative regulation of insulin secretion [GO:0046676]; negative regulation of renal sodium excretion [GO:0035814]; negative regulation of urine volume [GO:0035811…	cell [GO:0005623]; extracellular region [GO:0005576]; extracellular space [GO:0005615]	cell [GO:0005623]; extracellular region [GO:0005576]; extracellular space [GO:0005615]; hormone activity [GO:0005179]; receptor binding [GO:0005102]; chemical synaptic transmission [GO:0007268]; muscle contraction [GO:0006936]; negative regulation of blood pressure [GO:0045776]; negative regulation of glomerular filtration [GO:0003105]; negative regulation of heart rate [GO:0010459]; negative reg…	hormone activity [GO:0005179]; receptor binding [GO:0005102]	GO:0001666; GO:0003105; GO:0005102; GO:0005179; GO:0005576; GO:0005615; GO:0005623; GO:0006936; GO:0007204; GO:0007268; GO:0008217; GO:0010459; GO:0010460; GO:0010763; GO:0010841; GO:0032224; GO:0032967; GO:0033574; GO:0035811; GO:0035814; GO:0042493; GO:0045597; GO:0045766; GO:0045776; GO:0045777; GO:0046005; GO:0046676; GO:0048146; GO:0097755	9861051; 10499587; 12975309; 16710414; 15340161	9861051; 10499587; 12975309; 16710414; 15340161; 12088848; 12203418; 12297490; 12468107; 12509909; 12791592; 12830381; 12905622; 15007012; 15201550; 15306183; 15379892; 15476949; 15618545; 15866083; 15891007; 16172428; 16343502; 16508659; 16597476; 16783414; 16807543; 16866021; 17045018; 17143557; 17327028; 17686550; 18067077; 18086953; 18284603; 18314227; 18440535; 18505448; 19001524; 19056482; …	SUBCELLULAR LOCATION: Secreted.	Urotensin-2 family	Alternative splicing; Cleavage on pair of basic residues; Complete proteome; Direct protein sequencing; Disulfide bond; Hormone; Polymorphism; Reference proteome; Secreted; Signal	10911;	TISSUE SPECIFICITY: Brain specific.	SUBCELLULAR LOCATION: Secreted.
P01178	NEU1_HUMAN	reviewed	Oxytocin-neurophysin 1 (OT-NPI) [Cleaved into: Oxytocin (Ocytocin); Neurophysin 1]	OXT OT	Homo sapiens (Human)	OXT	OT	drinking behavior [GO:0042756]; eating behavior [GO:0042755]; female pregnancy [GO:0007565]; grooming behavior [GO:0007625]; heart development [GO:0007507]; hyperosmotic salinity response [GO:0042538]; male mating behavior [GO:0060179]; maternal aggressive behavior [GO:0002125]; maternal behavior [GO:0042711]; memory [GO:0007613]; negative regulation of blood pressure [GO:0045776]; negative regul…	extracellular region [GO:0005576]; extracellular space [GO:0005615]; secretory granule [GO:0030141]; terminal bouton [GO:0043195]	extracellular region [GO:0005576]; extracellular space [GO:0005615]; secretory granule [GO:0030141]; terminal bouton [GO:0043195]; neurohypophyseal hormone activity [GO:0005185]; oxytocin receptor binding [GO:0031855]; drinking behavior [GO:0042756]; eating behavior [GO:0042755]; female pregnancy [GO:0007565]; grooming behavior [GO:0007625]; heart development [GO:0007507]; hyperosmotic salinity r…	neurohypophyseal hormone activity [GO:0005185]; oxytocin receptor binding [GO:0031855]	GO:0001975; GO:0002027; GO:0002125; GO:0005185; GO:0005576; GO:0005615; GO:0007165; GO:0007204; GO:0007507; GO:0007565; GO:0007613; GO:0007625; GO:0009744; GO:0010701; GO:0014823; GO:0030141; GO:0030431; GO:0031855; GO:0032094; GO:0032308; GO:0032355; GO:0032526; GO:0032570; GO:0034695; GO:0035176; GO:0035811; GO:0035815; GO:0042220; GO:0042538; GO:0042711; GO:0042713; GO:0042755; GO:0042756; GO:…	3768139; 2991279; 11780052; 15489334; 2249637; 4065330; 6574452; 7262323; 13591312	3768139; 2991279; 11780052; 15489334; 2249637; 4065330; 6574452; 7262323; 13591312; 11140838; 12126740; 12475731; 12832367; 12834028; 12843193; 15089975; 15093695; 16678285; 16778082; 17137561; 17252002; 17474147; 17492653; 17931766; 18008328; 18207134; 18384894; 18461271; 18566739; 18568974; 18794210; 18940936; 19001515; 19058789; 19086053; 19335381; 19336370; 19347709; 19473710; 19481007; 19500…	SUBCELLULAR LOCATION: Secreted.	Vasopressin/oxytocin family	Amidation; Cleavage on pair of basic residues; Complete proteome; Direct protein sequencing; Disulfide bond; Hormone; Pharmaceutical; Reference proteome; Secreted; Signal	5020;		SUBCELLULAR LOCATION: Secreted.
P01185	NEU2_HUMAN	reviewed	Vasopressin-neurophysin 2-copeptin (AVP-NPII) [Cleaved into: Arg-vasopressin (Arginine-vasopressin); Neurophysin 2 (Neurophysin-II); Copeptin]	AVP ARVP VP	Homo sapiens (Human)	AVP	ARVP VP	cell-cell signaling [GO:0007267]; ERK1 and ERK2 cascade [GO:0070371]; generation of precursor metabolites and energy [GO:0006091]; grooming behavior [GO:0007625]; hyperosmotic salinity response [GO:0042538]; locomotory behavior [GO:0007626]; maternal aggressive behavior [GO:0002125]; maternal behavior [GO:0042711]; membrane organization [GO:0061024]; negative regulation of apoptotic process [GO:0…	clathrin-coated vesicle membrane [GO:0030665]; cytosol [GO:0005829]; dendrite [GO:0030425]; extracellular region [GO:0005576]; extracellular space [GO:0005615]; secretory granule [GO:0030141]	clathrin-coated vesicle membrane [GO:0030665]; cytosol [GO:0005829]; dendrite [GO:0030425]; extracellular region [GO:0005576]; extracellular space [GO:0005615]; secretory granule [GO:0030141]; cysteine-type endopeptidase inhibitor activity involved in apoptotic process [GO:0043027]; neurohypophyseal hormone activity [GO:0005185]; neuropeptide hormone activity [GO:0005184]; protein kinase activity…	cysteine-type endopeptidase inhibitor activity involved in apoptotic process [GO:0043027]; neurohypophyseal hormone activity [GO:0005185]; neuropeptide hormone activity [GO:0005184]; protein kinase activity [GO:0004672]; receptor binding [GO:0005102]; signal transducer activity [GO:0004871]; V1A vasopressin receptor binding [GO:0031894]; V1B vasopressin receptor binding [GO:0031895]	GO:0002125; GO:0003084; GO:0003091; GO:0004672; GO:0004871; GO:0005102; GO:0005184; GO:0005185; GO:0005576; GO:0005615; GO:0005829; GO:0006091; GO:0006833; GO:0007165; GO:0007204; GO:0007267; GO:0007621; GO:0007625; GO:0007626; GO:0008284; GO:0010628; GO:0014049; GO:0030141; GO:0030307; GO:0030425; GO:0030665; GO:0030819; GO:0031394; GO:0031894; GO:0031895; GO:0032849; GO:0033138; GO:0033574; GO:…	2991279; 3768139; 4065330; 1740104; 11780052; 15489334; 13591312; 6574452; 7271787; 8370682; 8103767; 8514868; 8045958; 7714110; 8554046; 9360520; 9580132; 9814475; 10369876; 10487710; 11017955; 11150885; 10677561; 11748489; 11443218; 11161827; 11980620; 12012274; 12107248; 12359138; 12519420; 14510916; 12931042; 15538939; 14673472	2991279; 3768139; 4065330; 1740104; 11780052; 15489334; 13591312; 6574452; 7271787; 8370682; 8103767; 8514868; 8045958; 7714110; 8554046; 9360520; 9580132; 9814475; 10369876; 10487710; 11017955; 11150885; 10677561; 11748489; 11443218; 11161827; 11980620; 12012274; 12107248; 12359138; 12519420; 14510916; 12931042; 15538939; 14673472; 11141496; 12364435; 12403649; 12590641; 14996841; 15203290; 1562…	SUBCELLULAR LOCATION: Secreted.	Vasopressin/oxytocin family	Amidation; Cleavage on pair of basic residues; Complete proteome; Diabetes insipidus; Direct protein sequencing; Disease mutation; Disulfide bond; Glycoprotein; Hormone; Polymorphism; Reference proteome; Secreted; Signal; Vasoactive; Vasoconstrictor	551;		SUBCELLULAR LOCATION: Secreted.
Q15848	ADIPO_HUMAN	reviewed	Adiponectin (30 kDa adipocyte complement-related protein) (Adipocyte complement-related 30 kDa protein) (ACRP30) (Adipocyte, C1q and collagen domain-containing protein) (Adipose most abundant gene transcript 1 protein) (apM-1) (Gelatin-binding protein)	ADIPOQ ACDC ACRP30 APM1 GBP28	Homo sapiens (Human)	ADIPOQ	ACDC ACRP30 APM1 GBP28	adiponectin-activated signaling pathway [GO:0033211]; brown fat cell differentiation [GO:0050873]; cellular response to cAMP [GO:0071320]; cellular response to drug [GO:0035690]; cellular response to epinephrine stimulus [GO:0071872]; cellular response to insulin stimulus [GO:0032869]; circadian rhythm [GO:0007623]; detection of oxidative stress [GO:0070994]; fatty acid beta-oxidation [GO:0006635…	cell surface [GO:0009986]; collagen trimer [GO:0005581]; endoplasmic reticulum [GO:0005783]; extracellular exosome [GO:0070062]; extracellular region [GO:0005576]; extracellular space [GO:0005615]	cell surface [GO:0009986]; collagen trimer [GO:0005581]; endoplasmic reticulum [GO:0005783]; extracellular exosome [GO:0070062]; extracellular region [GO:0005576]; extracellular space [GO:0005615]; cytokine activity [GO:0005125]; hormone activity [GO:0005179]; identical protein binding [GO:0042802]; protein homodimerization activity [GO:0042803]; receptor binding [GO:0005102]; sialic acid binding…	cytokine activity [GO:0005125]; hormone activity [GO:0005179]; identical protein binding [GO:0042802]; protein homodimerization activity [GO:0042803]; receptor binding [GO:0005102]; sialic acid binding [GO:0033691]	GO:0001666; GO:0001934; GO:0005102; GO:0005125; GO:0005179; GO:0005576; GO:0005581; GO:0005615; GO:0005783; GO:0006006; GO:0006091; GO:0006635; GO:0007584; GO:0007623; GO:0009744; GO:0009749; GO:0009967; GO:0009986; GO:0010642; GO:0010739; GO:0010745; GO:0010804; GO:0010875; GO:0010906; GO:0014823; GO:0014912; GO:0019395; GO:0030336; GO:0030853; GO:0031953; GO:0032270; GO:0032720; GO:0032757; GO:…	8619847; 10095105; 10403784; 15489334; 15340161; 8947845; 10961870; 10982546; 11479627; 12878598; 16497731; 19855092; 22905912; 22449980; 10918532; 11812766; 12086969; 12354786	8619847; 10095105; 10403784; 15489334; 15340161; 8947845; 10961870; 10982546; 11479627; 12878598; 16497731; 19855092; 22905912; 22449980; 10918532; 11812766; 12086969; 12354786; 11571669; 11700024; 11756320; 12086965; 12153737; 12378384; 12388136; 12429873; 12436346; 12473840; 12496257; 12517687; 12540592; 12547850; 12634431; 12660875; 12660876; 12660877; 12660878; 12663465; 12679439; 12679444; 1…	SUBCELLULAR LOCATION: Secreted.	Unknown	3D-structure; Collagen; Complete proteome; Diabetes mellitus; Direct protein sequencing; Disease mutation; Disulfide bond; Glycoprotein; Hormone; Hydroxylation; Obesity; Pharmaceutical; Polymorphism; Reference proteome; Repeat; Secreted; Signal	9370;	TISSUE SPECIFICITY: Synthesized exclusively by adipocytes and secreted into plasma.	SUBCELLULAR LOCATION: Secreted.
P81277	PRRP_HUMAN	reviewed	Prolactin-releasing peptide (PrRP) (Prolactin-releasing hormone) [Cleaved into: Prolactin-releasing peptide PrRP31; Prolactin-releasing peptide PrRP20]	PRLH PRH	Homo sapiens (Human)	PRLH	PRH	autonomic nervous system development [GO:0048483]; energy reserve metabolic process [GO:0006112]; fat cell differentiation [GO:0045444]; G-protein coupled receptor signaling pathway [GO:0007186]; lipid metabolic process [GO:0006629]; reduction of food intake in response to dietary excess [GO:0002023]; regulation of multicellular organism growth [GO:0040014]; response to glucose [GO:0009749]; resp…	cytoplasm [GO:0005737]; extracellular region [GO:0005576]	cytoplasm [GO:0005737]; extracellular region [GO:0005576]; hormone activity [GO:0005179]; neuropeptide hormone activity [GO:0005184]; prolactin-releasing peptide receptor binding [GO:0031861]; autonomic nervous system development [GO:0048483]; energy reserve metabolic process [GO:0006112]; fat cell differentiation [GO:0045444]; G-protein coupled receptor signaling pathway [GO:0007186]; lipid meta…	hormone activity [GO:0005179]; neuropeptide hormone activity [GO:0005184]; prolactin-releasing peptide receptor binding [GO:0031861]	GO:0001894; GO:0002023; GO:0005179; GO:0005184; GO:0005576; GO:0005737; GO:0006112; GO:0006629; GO:0007186; GO:0009749; GO:0031861; GO:0032868; GO:0040014; GO:0045444; GO:0048483	9607765; 15489334; 10498338	9607765; 15489334; 10498338; 12126742; 15891064; 23426574	SUBCELLULAR LOCATION: Secreted.	Unknown	Amidation; Cleavage on pair of basic residues; Complete proteome; Hormone; Reference proteome; Secreted; Signal	51052;	TISSUE SPECIFICITY: Medulla oblongata and hypothalamus. {ECO:0000269|PubMed:10498338}.	SUBCELLULAR LOCATION: Secreted.
O76061	STC2_HUMAN	reviewed	Stanniocalcin-2 (STC-2) (Stanniocalcin-related protein) (STC-related protein) (STCRP)	STC2	Homo sapiens (Human)	STC2		cellular calcium ion homeostasis [GO:0006874]; cellular protein metabolic process [GO:0044267]; cellular response to hypoxia [GO:0071456]; decidualization [GO:0046697]; embryo implantation [GO:0007566]; endoplasmic reticulum unfolded protein response [GO:0030968]; negative regulation of gene expression [GO:0010629]; negative regulation of multicellular organism growth [GO:0040015]; post-translati…	endoplasmic reticulum [GO:0005783]; endoplasmic reticulum lumen [GO:0005788]; extracellular space [GO:0005615]; Golgi apparatus [GO:0005794]; perinuclear region of cytoplasm [GO:0048471]	endoplasmic reticulum [GO:0005783]; endoplasmic reticulum lumen [GO:0005788]; extracellular space [GO:0005615]; Golgi apparatus [GO:0005794]; perinuclear region of cytoplasm [GO:0048471]; enzyme binding [GO:0019899]; heme binding [GO:0020037]; hormone activity [GO:0005179]; protein homodimerization activity [GO:0042803]; cellular calcium ion homeostasis [GO:0006874]; cellular protein metabolic pr…	enzyme binding [GO:0019899]; heme binding [GO:0020037]; hormone activity [GO:0005179]; protein homodimerization activity [GO:0042803]	GO:0005179; GO:0005615; GO:0005783; GO:0005788; GO:0005794; GO:0006874; GO:0006979; GO:0007566; GO:0010629; GO:0019899; GO:0020037; GO:0030968; GO:0033280; GO:0040015; GO:0042803; GO:0043434; GO:0043687; GO:0044267; GO:0046697; GO:0046885; GO:0048471; GO:0071456; GO:2001256	9723890; 9753616; 10022771; 10450831; 15489334; 26091039	9723890; 9753616; 10022771; 10450831; 15489334; 26091039; 10947959; 15367391; 15486227; 16169070; 17545519; 17909264; 18355956; 18394600; 18492817; 19298603; 19415750; 19582875; 19786016; 20174869; 20422456; 20424473; 20619259; 20734150; 22503972; 23187001; 23548070; 23664860; 23906305; 24100594; 24375080; 24503185; 24606961; 24729417; 24743310; 25234931; 25463045; 25674244; 25771305; 26165228; 2…	SUBCELLULAR LOCATION: Secreted {ECO:0000305}.	Stanniocalcin family	Complete proteome; Disulfide bond; Glycoprotein; Hormone; Phosphoprotein; Reference proteome; Secreted; Signal	8614;	TISSUE SPECIFICITY: Expressed in a variety of tissues including muscle, heart, pancreas, kidney, spleen, prostate, small intestine, colon and peripheral blood leukocytes.	SUBCELLULAR LOCATION: Secreted {ECO:0000305}.
P41159	LEP_HUMAN	reviewed	Leptin (Obese protein) (Obesity factor)	LEP OB OBS	Homo sapiens (Human)	LEP	OB OBS	activation of protein kinase C activity [GO:1990051]; adipose tissue development [GO:0060612]; adult feeding behavior [GO:0008343]; angiogenesis [GO:0001525]; bile acid metabolic process [GO:0008206]; bone growth [GO:0098868]; bone mineralization involved in bone maturation [GO:0035630]; cardiac muscle hypertrophy [GO:0003300]; cellular response to L-ascorbic acid [GO:0071298]; cellular response …	cytoplasm [GO:0005737]; extracellular region [GO:0005576]; extracellular space [GO:0005615]	cytoplasm [GO:0005737]; extracellular region [GO:0005576]; extracellular space [GO:0005615]; growth factor activity [GO:0008083]; hormone activity [GO:0005179]; peptide hormone receptor binding [GO:0051428]; activation of protein kinase C activity [GO:1990051]; adipose tissue development [GO:0060612]; adult feeding behavior [GO:0008343]; angiogenesis [GO:0001525]; bile acid metabolic process [GO:…	growth factor activity [GO:0008083]; hormone activity [GO:0005179]; peptide hormone receptor binding [GO:0051428]	GO:0000122; GO:0001525; GO:0001542; GO:0001666; GO:0001890; GO:0001936; GO:0002021; GO:0003300; GO:0005179; GO:0005576; GO:0005615; GO:0005737; GO:0006006; GO:0006111; GO:0006112; GO:0006114; GO:0006629; GO:0006635; GO:0006909; GO:0007260; GO:0007565; GO:0007623; GO:0008083; GO:0008203; GO:0008206; GO:0008217; GO:0008343; GO:0010507; GO:0010888; GO:0014068; GO:0014823; GO:0019953; GO:0021954; GO:…	7984236; 7789654; 8626726; 7499240; 8621021; 15489334; 8589726; 10428856; 10896907; 11460888; 12448771; 12504075; 15122202; 15899045; 16052473; 17344214; 18242580; 19688109; 24340098; 25232147; 25060689; 9166907; 9144295; 9500540; 25551525	7984236; 7789654; 8626726; 7499240; 8621021; 15489334; 8589726; 10428856; 10896907; 11460888; 12448771; 12504075; 15122202; 15899045; 16052473; 17344214; 18242580; 19688109; 24340098; 25232147; 25060689; 9166907; 9144295; 9500540; 25551525; 11061506; 11118025; 11140377; 11140838; 11281277; 11461187; 11743056; 11787735; 11800057; 11822578; 11886494; 11890967; 11920898; 11932568; 11934840; 11935372…	SUBCELLULAR LOCATION: Secreted {ECO:0000305|PubMed:25232147}.	Leptin family	3D-structure; Complete proteome; Diabetes mellitus; Disease mutation; Disulfide bond; Obesity; Polymorphism; Reference proteome; Secreted; Signal	3952;	TISSUE SPECIFICITY: Adipose tissue is the main source of leptin it is also produced by other peripheral tissues such as the skeletal muscle (PubMed:7789654, PubMed:16052473, PubMed:12448771). Expressed by intercalated and striated tracts of submandibular and parotid salivary gland intralobular ducts (PubMed:12448771). Detected by fundic epithelium of the gastric mucosa (PubMed:10896907). Secreted…	SUBCELLULAR LOCATION: Secreted {ECO:0000305|PubMed:25232147}.
Q14406	CSHL_HUMAN	reviewed	Chorionic somatomammotropin hormone-like 1 (Chorionic somatomammotropin-like) (Lactogen-like)	CSHL1 CSHP1 CSL	Homo sapiens (Human)	CSHL1	CSHP1 CSL		extracellular region [GO:0005576]	extracellular region [GO:0005576]; hormone activity [GO:0005179]; metal ion binding [GO:0046872]	hormone activity [GO:0005179]; metal ion binding [GO:0046872]	GO:0005179; GO:0005576; GO:0046872	2744760; 8083227; 16625196; 15489334	2744760; 8083227; 16625196; 15489334; 19913121; 20628086	SUBCELLULAR LOCATION: Secreted {ECO:0000269|PubMed:8083227}.	Somatotropin/prolactin family	Alternative splicing; Complete proteome; Disulfide bond; Hormone; Metal-binding; Polymorphism; Reference proteome; Secreted; Signal; Zinc	1444;		SUBCELLULAR LOCATION: Secreted {ECO:0000269|PubMed:8083227}.
P35555	FBN1_HUMAN	reviewed	Fibrillin-1 [Cleaved into: Asprosin]	FBN1 FBN	Homo sapiens (Human)	FBN1	FBN	activation of protein kinase A activity [GO:0034199]; camera-type eye development [GO:0043010]; cell adhesion mediated by integrin [GO:0033627]; cellular protein metabolic process [GO:0044267]; cellular response to insulin-like growth factor stimulus [GO:1990314]; cellular response to transforming growth factor beta stimulus [GO:0071560]; embryonic eye morphogenesis [GO:0048048]; extracellular ma…	basement membrane [GO:0005604]; endoplasmic reticulum lumen [GO:0005788]; extracellular exosome [GO:0070062]; extracellular matrix [GO:0031012]; extracellular region [GO:0005576]; extracellular space [GO:0005615]; intracellular [GO:0005622]; microfibril [GO:0001527]; proteinaceous extracellular matrix [GO:0005578]	basement membrane [GO:0005604]; endoplasmic reticulum lumen [GO:0005788]; extracellular exosome [GO:0070062]; extracellular matrix [GO:0031012]; extracellular region [GO:0005576]; extracellular space [GO:0005615]; intracellular [GO:0005622]; microfibril [GO:0001527]; proteinaceous extracellular matrix [GO:0005578]; calcium ion binding [GO:0005509]; extracellular matrix constituent conferring elas…	calcium ion binding [GO:0005509]; extracellular matrix constituent conferring elasticity [GO:0030023]; extracellular matrix structural constituent [GO:0005201]; heparin binding [GO:0008201]; hormone activity [GO:0005179]; integrin binding [GO:0005178]; protein complex binding [GO:0032403]	GO:0001501; GO:0001527; GO:0001656; GO:0005178; GO:0005179; GO:0005201; GO:0005509; GO:0005576; GO:0005578; GO:0005604; GO:0005615; GO:0005622; GO:0005788; GO:0006006; GO:0007507; GO:0008201; GO:0010737; GO:0022617; GO:0030023; GO:0030198; GO:0031012; GO:0032403; GO:0033627; GO:0034199; GO:0035582; GO:0035583; GO:0042593; GO:0043010; GO:0043687; GO:0044267; GO:0045671; GO:0048048; GO:0048050; GO:…	8364578; 15221638; 16572171; 15489334; 7691719; 1852207; 1852206; 8430317; 10636927; 9817919; 2739055; 1860873; 11461921; 12807887; 15131124; 15165854; 15790312; 17158881; 17255108; 17293099; 18339631; 19159218; 20979188; 21594992; 21594993; 21402694; 23010571; 24039232; 24665001; 24039054; 24613577; 24275569; 24982166; 26091039; 27026396; 27087445; 26860060; 26601954; 9362480; 8568869; 8653794; …	8364578; 15221638; 16572171; 15489334; 7691719; 1852207; 1852206; 8430317; 10636927; 9817919; 2739055; 1860873; 11461921; 12807887; 15131124; 15165854; 15790312; 17158881; 17255108; 17293099; 18339631; 19159218; 20979188; 21594992; 21594993; 21402694; 23010571; 24039232; 24665001; 24039054; 24613577; 24275569; 24982166; 26091039; 27026396; 27087445; 26860060; 26601954; 9362480; 8568869; 8653794; …	SUBCELLULAR LOCATION: Secreted {ECO:0000269|PubMed:24982166}. Note=Fibrillin-1 and Asprosin chains are still linked together during the secretion from cells, but are subsequently separated by furin (PubMed:24982166). {ECO:0000269|PubMed:24982166}.; SUBCELLULAR LOCATION: Asprosin: Secreted {ECO:0000269|PubMed:27087445}. Note=Secreted into the plasma. {ECO:0000269|PubMed:27087445}.; SUBCELLULAR LOC…	Fibrillin family	3D-structure; Aortic aneurysm; Calcium; Complete proteome; Direct protein sequencing; Disease mutation; Disulfide bond; Dwarfism; EGF-like domain; Extracellular matrix; Glycoprotein; Heparin-binding; Hormone; Phosphoprotein; Polymorphism; Reference proteome; Repeat; Secreted; Signal	2200;		SUBCELLULAR LOCATION: Secreted {ECO:0000269|PubMed:24982166}. Note=Fibrillin-1 and Asprosin chains are still linked together during the secretion from cells, but are subsequently separated by furin (PubMed:24982166). {ECO:0000269|PubMed:24982166}.; SUBCELLULAR LOCATION: Asprosin: Secreted {ECO:0000269|PubMed:27087445}. Note=Secreted into the plasma. {ECO:0000269|PubMed:27087445}.; SUBCELLULAR LOC…
P0DMC3	ELA_HUMAN	reviewed	Apelin receptor early endogenous ligand (Protein Elabela) (ELA) (Protein Toddler)	APELA ELA TDL	Homo sapiens (Human)	APELA	ELA TDL	apelin receptor signaling pathway [GO:0060183]; cell migration involved in mesendoderm migration [GO:0090134]; endoderm development [GO:0007492]; heart development [GO:0007507]; mesendoderm migration [GO:0090133]; positive regulation of angiogenesis [GO:0045766]; positive regulation of G-protein coupled receptor internalization [GO:1904022]; SMAD protein signal transduction [GO:0060395]	extracellular region [GO:0005576]; extracellular space [GO:0005615]	extracellular region [GO:0005576]; extracellular space [GO:0005615]; apelin receptor binding [GO:0031704]; hormone activity [GO:0005179]; apelin receptor signaling pathway [GO:0060183]; cell migration involved in mesendoderm migration [GO:0090134]; endoderm development [GO:0007492]; heart development [GO:0007507]; mesendoderm migration [GO:0090133]; positive regulation of angiogenesis [GO:0045766…	apelin receptor binding [GO:0031704]; hormone activity [GO:0005179]	GO:0005179; GO:0005576; GO:0005615; GO:0007492; GO:0007507; GO:0031704; GO:0045766; GO:0060183; GO:0060395; GO:0090133; GO:0090134; GO:1904022	14702039; 15815621; 24316148; 25639753; 28137936		SUBCELLULAR LOCATION: Secreted {ECO:0000269|PubMed:24316148, ECO:0000269|PubMed:28137936}. Secreted, extracellular space {ECO:0000250|UniProtKB:P0DMC2}. Note=Found in blood plasma (PubMed:28137936). {ECO:0000269|PubMed:28137936}.	Elabela/Toddler family	Complete proteome; Developmental protein; Gastrulation; Glycoprotein; Hormone; Reference proteome; Secreted; Signal	100506013;	TISSUE SPECIFICITY: Expressed in the intima of blood vessels (PubMed:28137936). Expressed in endothelial cells in blood vessels in the heart and lung (PubMed:28137936). Not detected in smooth muscle cells or cardiomyocytes (at protein level) (PubMed:28137936). Expressed in kidney (PubMed:25639753). Expressed in blood vessels (PubMed:28137936). Expressed in embryonic (ESCs) and induced (iPSCs) plu…	SUBCELLULAR LOCATION: Secreted {ECO:0000269|PubMed:24316148, ECO:0000269|PubMed:28137936}. Secreted, extracellular space {ECO:0000250|UniProtKB:P0DMC2}. Note=Found in blood plasma (PubMed:28137936). {ECO:0000269|PubMed:28137936}.
Q6UXH0	ANGL8_HUMAN	reviewed	Angiopoietin-like protein 8 (Betatrophin) (Lipasin) (Refeeding-induced fat and liver protein)	ANGPTL8 C19orf80 RIFL UNQ599/PRO1185	Homo sapiens (Human)	ANGPTL8	C19orf80 RIFL	cell maturation [GO:0048469]; cellular lipid metabolic process [GO:0044255]; fat cell differentiation [GO:0045444]; positive regulation of protein processing [GO:0010954]; regulation of lipid metabolic process [GO:0019216]; regulation of lipoprotein lipase activity [GO:0051004]; regulation of lipoprotein metabolic process [GO:0050746]; triglyceride homeostasis [GO:0070328]; type B pancreatic cell…	extracellular region [GO:0005576]	extracellular region [GO:0005576]; hormone activity [GO:0005179]; cell maturation [GO:0048469]; cellular lipid metabolic process [GO:0044255]; fat cell differentiation [GO:0045444]; positive regulation of protein processing [GO:0010954]; regulation of lipid metabolic process [GO:0019216]; regulation of lipoprotein lipase activity [GO:0051004]; regulation of lipoprotein metabolic process [GO:00507…	hormone activity [GO:0005179]	GO:0005179; GO:0005576; GO:0010954; GO:0019216; GO:0044255; GO:0044342; GO:0045444; GO:0048469; GO:0050746; GO:0051004; GO:0070328	15352036; 12975309; 15057824; 22569073; 22809513; 23150577; 23623304; 25417096; 25417115; 25024395; 24078058; 25099942; 24963292; 25050901; 25303484; 24852694	15352036; 12975309; 15057824; 22569073; 22809513; 23150577; 23623304; 25417096; 25417115; 25024395; 24078058; 25099942; 24963292; 25050901; 25303484; 24852694; 21988832; 23261442; 23415864; 24262987; 25325797; 25753914; 25850828; 25981323; 26004022; 26077345; 26115519; 26171798; 26289721; 26291796; 26387753; 26457026; 26649318; 26697500; 26739706; 26739836; 26784326; 26822414; 26850725; 26863068;…	SUBCELLULAR LOCATION: Secreted {ECO:0000269|PubMed:23150577, ECO:0000269|PubMed:23623304}.	ANGPTL8 family	Complete proteome; Diabetes mellitus; Hormone; Lipid metabolism; Polymorphism; Reference proteome; Secreted; Signal	55908;	TISSUE SPECIFICITY: Predominantly expressed in liver. Also expressed in adipose tissues. {ECO:0000269|PubMed:22569073, ECO:0000269|PubMed:22809513, ECO:0000269|PubMed:23150577, ECO:0000269|PubMed:23623304}.	SUBCELLULAR LOCATION: Secreted {ECO:0000269|PubMed:23150577, ECO:0000269|PubMed:23623304}.
O15240	VGF_HUMAN	reviewed	Neurosecretory protein VGF [Cleaved into: Neuroendocrine regulatory peptide-1 (NERP-1); Neuroendocrine regulatory peptide-2 (NERP-2); Antimicrobial peptide VGF[554-577]]	VGF	Homo sapiens (Human)	VGF		carbohydrate homeostasis [GO:0033500]; cellular protein metabolic process [GO:0044267]; defense response to bacterium [GO:0042742]; generation of precursor metabolites and energy [GO:0006091]; glucose homeostasis [GO:0042593]; insulin secretion [GO:0030073]; ovarian follicle development [GO:0001541]; post-translational protein modification [GO:0043687]; regulation of synaptic plasticity [GO:00481…	cytoplasmic vesicle [GO:0031410]; endoplasmic reticulum lumen [GO:0005788]; extracellular space [GO:0005615]; intracellular membrane-bounded organelle [GO:0043231]; transport vesicle [GO:0030133]	cytoplasmic vesicle [GO:0031410]; endoplasmic reticulum lumen [GO:0005788]; extracellular space [GO:0005615]; intracellular membrane-bounded organelle [GO:0043231]; transport vesicle [GO:0030133]; growth factor activity [GO:0008083]; hormone activity [GO:0005179]; neuropeptide hormone activity [GO:0005184]; carbohydrate homeostasis [GO:0033500]; cellular protein metabolic process [GO:0044267]; de…	growth factor activity [GO:0008083]; hormone activity [GO:0005179]; neuropeptide hormone activity [GO:0005184]	GO:0001541; GO:0002021; GO:0005179; GO:0005184; GO:0005615; GO:0005788; GO:0006091; GO:0008083; GO:0009409; GO:0019953; GO:0030073; GO:0030133; GO:0031410; GO:0032868; GO:0033500; GO:0042593; GO:0042742; GO:0043231; GO:0043687; GO:0044267; GO:0048167; GO:0051591	9344675; 12853948; 15489334; 23250050; 19194657; 26091039	9344675; 12853948; 15489334; 23250050; 19194657; 26091039; 16481598; 17440014; 17684500; 18432310; 19598235; 20164831; 20471433; 20631166; 21151573; 21621608; 22808091; 24086249; 24830820; 24934694; 24947832; 25013207; 25529453; 25569790; 25675362; 26142708; 26337083; 26562304; 27088090; 28287464	SUBCELLULAR LOCATION: Secreted {ECO:0000269|PubMed:19194657}. Cytoplasmic vesicle, secretory vesicle {ECO:0000269|PubMed:19194657}. Note=Stored in secretory vesicles and then secreted, NERP peptides colocalize with vasopressin in the storage granules of hypothalamus.	Unknown	Amidation; Antibiotic; Antimicrobial; Cleavage on pair of basic residues; Complete proteome; Cytoplasmic vesicle; Direct protein sequencing; Growth factor; Phosphoprotein; Pyrrolidone carboxylic acid; Reference proteome; Secreted; Signal	7425;	TISSUE SPECIFICITY: Central and peripheral nervous systems, synthesized exclusively in neuronal and neuroendocrine cells. {ECO:0000269|PubMed:19194657}.	SUBCELLULAR LOCATION: Secreted {ECO:0000269|PubMed:19194657}. Cytoplasmic vesicle, secretory vesicle {ECO:0000269|PubMed:19194657}. Note=Stored in secretory vesicles and then secreted, NERP peptides colocalize with vasopressin in the storage granules of hypothalamus.
P10997	IAPP_HUMAN	reviewed	Islet amyloid polypeptide (Amylin) (Diabetes-associated peptide) (DAP) (Insulinoma amyloid peptide)	IAPP	Homo sapiens (Human)	IAPP		amyloid fibril formation [GO:1990000]; apoptotic process [GO:0006915]; cell-cell signaling [GO:0007267]; cellular protein metabolic process [GO:0044267]; eating behavior [GO:0042755]; negative regulation of bone resorption [GO:0045779]; negative regulation of cell differentiation [GO:0045596]; negative regulation of cell proliferation [GO:0008285]; protein destabilization [GO:0031648]; protein ho…	extracellular region [GO:0005576]; extracellular space [GO:0005615]; inclusion body [GO:0016234]; neuronal cell body [GO:0043025]	extracellular region [GO:0005576]; extracellular space [GO:0005615]; inclusion body [GO:0016234]; neuronal cell body [GO:0043025]; hormone activity [GO:0005179]; identical protein binding [GO:0042802]; receptor binding [GO:0005102]; amyloid fibril formation [GO:1990000]; apoptotic process [GO:0006915]; cell-cell signaling [GO:0007267]; cellular protein metabolic process [GO:0044267]; eating behav…	hormone activity [GO:0005179]; identical protein binding [GO:0042802]; receptor binding [GO:0005102]	GO:0005102; GO:0005179; GO:0005576; GO:0005615; GO:0006915; GO:0007165; GO:0007267; GO:0008285; GO:0016234; GO:0019233; GO:0031648; GO:0042755; GO:0042802; GO:0043025; GO:0044267; GO:0045596; GO:0045779; GO:0051260; GO:1990000	2651160; 2608057; 3053705; 2365085; 2223885; 1282806; 17374526; 3181427; 3317417; 2666169; 2091067; 3535798; 3035556; 2690069; 2039456; 12717720; 17051221; 19244249; 19475663; 8772735; 9794116	2651160; 2608057; 3053705; 2365085; 2223885; 1282806; 17374526; 3181427; 3317417; 2666169; 2091067; 3535798; 3035556; 2690069; 2039456; 12717720; 17051221; 19244249; 19475663; 8772735; 9794116; 11318791; 11786016; 11979402; 12086946; 12221327; 12298020; 12367525; 12441106; 12540610; 12588049; 12589759; 12611974; 12679865; 12706318; 12706321; 12717671; 12767835; 14532296; 14578294; 14656003; 14659…	SUBCELLULAR LOCATION: Secreted {ECO:0000269|PubMed:17374526}.	Calcitonin family	3D-structure; Amidation; Amyloid; Cleavage on pair of basic residues; Complete proteome; Direct protein sequencing; Disulfide bond; Hormone; Polymorphism; Reference proteome; Secreted; Signal	3375;		SUBCELLULAR LOCATION: Secreted {ECO:0000269|PubMed:17374526}.
P0DN86	CGB3_HUMAN	reviewed	Choriogonadotropin subunit beta 3 (Choriogonadotropin subunit beta) (CG-beta) (Chorionic gonadotropin chain beta)	CGB3 CGB; CGB5; CGB8	Homo sapiens (Human)	CGB3; CGB5; CGB8	CGB; ;	apoptotic process [GO:0006915]; cell-cell signaling [GO:0007267]; female gamete generation [GO:0007292]; peptide hormone processing [GO:0016486]; regulation of transcription from RNA polymerase II promoter [GO:0006357]; signal transduction [GO:0007165]	extracellular region [GO:0005576]	extracellular region [GO:0005576]; hormone activity [GO:0005179]; apoptotic process [GO:0006915]; cell-cell signaling [GO:0007267]; female gamete generation [GO:0007292]; peptide hormone processing [GO:0016486]; regulation of transcription from RNA polymerase II promoter [GO:0006357]; signal transduction [GO:0007165]	hormone activity [GO:0005179]	GO:0005179; GO:0005576; GO:0006357; GO:0006915; GO:0007165; GO:0007267; GO:0007292; GO:0016486	6774259; 6690982; 6194155; 14702039; 15057824; 15489334; 7462224; 2422163; 11861891; 1150658; 4795659; 7240231; 1688430; 1820200; 8202136; 16123088	6774259; 6690982; 6194155; 14702039; 15057824; 15489334; 7462224; 2422163; 11861891; 1150658; 4795659; 7240231; 1688430; 1820200; 8202136; 16123088; 10373373; 11893904; 12242028; 12511603; 12569177; 12594819; 12914533; 14715707; 15004409; 15048184; 15217983; 15253136; 15285305; 15299093; 15309632; 15718290; 16007123; 16323172; 16543672; 16632463; 16651852; 16924466; 17045394; 17059865; 17097221; …	SUBCELLULAR LOCATION: Secreted {ECO:0000269|PubMed:16123088}.	Glycoprotein hormones subunit beta family	3D-structure; Alternative splicing; Complete proteome; Direct protein sequencing; Disulfide bond; Glycoprotein; Hormone; Pharmaceutical; Polymorphism; Reference proteome; Secreted; Signal	1082;93659;94115;	TISSUE SPECIFICITY: High expression in the placenta throughout pregnancy. {ECO:0000269|PubMed:16123088}.	SUBCELLULAR LOCATION: Secreted {ECO:0000269|PubMed:16123088}.
P0DN87	CGB7_HUMAN	reviewed	Choriogonadotropin subunit beta 7	CGB7	Homo sapiens (Human)	CGB7		apoptotic process [GO:0006915]; cell-cell signaling [GO:0007267]; female gamete generation [GO:0007292]; signal transduction [GO:0007165]	extracellular region [GO:0005576]	extracellular region [GO:0005576]; hormone activity [GO:0005179]; apoptotic process [GO:0006915]; cell-cell signaling [GO:0007267]; female gamete generation [GO:0007292]; signal transduction [GO:0007165]	hormone activity [GO:0005179]	GO:0005179; GO:0005576; GO:0006915; GO:0007165; GO:0007267; GO:0007292	14702039; 15057824; 16123088	14702039; 15057824; 16123088; 22032922	SUBCELLULAR LOCATION: Secreted {ECO:0000269|PubMed:16123088}.	Glycoprotein hormones subunit beta family	Complete proteome; Disulfide bond; Glycoprotein; Reference proteome; Secreted; Signal	94027;	TISSUE SPECIFICITY: High expression in the placenta throughout pregnancy. {ECO:0000269|PubMed:16123088}.	SUBCELLULAR LOCATION: Secreted {ECO:0000269|PubMed:16123088}.
P01344	IGF2_HUMAN	reviewed	Insulin-like growth factor II (IGF-II) (Somatomedin-A) (T3M-11-derived growth factor) [Cleaved into: Insulin-like growth factor II; Insulin-like growth factor II Ala-25 Del; Preptin]	IGF2 PP1446	Homo sapiens (Human)	IGF2		cellular protein metabolic process [GO:0044267]; glucose metabolic process [GO:0006006]; insulin receptor signaling pathway [GO:0008286]; insulin receptor signaling pathway via phosphatidylinositol 3-kinase [GO:0038028]; multicellular organism development [GO:0007275]; ossification [GO:0001503]; platelet degranulation [GO:0002576]; positive regulation of activated T cell proliferation [GO:0042104…	extracellular exosome [GO:0070062]; extracellular region [GO:0005576]; extracellular space [GO:0005615]; plasma membrane [GO:0005886]; platelet alpha granule lumen [GO:0031093]	extracellular exosome [GO:0070062]; extracellular region [GO:0005576]; extracellular space [GO:0005615]; plasma membrane [GO:0005886]; platelet alpha granule lumen [GO:0031093]; growth factor activity [GO:0008083]; hormone activity [GO:0005179]; insulin receptor binding [GO:0005158]; insulin-like growth factor receptor binding [GO:0005159]; protein serine/threonine kinase activator activity [GO:0…	growth factor activity [GO:0008083]; hormone activity [GO:0005179]; insulin-like growth factor receptor binding [GO:0005159]; insulin receptor binding [GO:0005158]; protein serine/threonine kinase activator activity [GO:0043539]; receptor activator activity [GO:0030546]	GO:0001501; GO:0001503; GO:0001934; GO:0002576; GO:0005158; GO:0005159; GO:0005179; GO:0005576; GO:0005615; GO:0005886; GO:0006006; GO:0006349; GO:0006355; GO:0007275; GO:0008083; GO:0008284; GO:0008286; GO:0030546; GO:0031093; GO:0038028; GO:0042104; GO:0043085; GO:0043410; GO:0043539; GO:0044267; GO:0045725; GO:0045840; GO:0046628; GO:0050731; GO:0051781; GO:0051897; GO:0070062; GO:2000467	6382022; 6382021; 2450353; 3002851; 3476948; 3683205; 3881277; 7730145; 16531418; 20842449; 15498874; 14702039; 16554811; 15489334; 3167054; 3653397; 3652904; 658418; 2722836; 7633596; 1569071; 11448941; 12586351; 15359740; 16040806; 16912056; 19066168; 19838169; 22171320; 23234360; 26154720; 6189745; 7527339; 18046459	6382022; 6382021; 2450353; 3002851; 3476948; 3683205; 3881277; 7730145; 16531418; 20842449; 15498874; 14702039; 16554811; 15489334; 3167054; 3653397; 3652904; 658418; 2722836; 7633596; 1569071; 11448941; 12586351; 15359740; 16040806; 16912056; 19066168; 19838169; 22171320; 23234360; 26154720; 6189745; 7527339; 18046459; 11793026; 11811790; 11849996; 11889182; 11903044; 11937266; 11969341; 1200530…	SUBCELLULAR LOCATION: Secreted {ECO:0000269|PubMed:16040806}.	Insulin family	3D-structure; Alternative splicing; Carbohydrate metabolism; Cleavage on pair of basic residues; Complete proteome; Direct protein sequencing; Disulfide bond; Dwarfism; Glucose metabolism; Glycoprotein; Growth factor; Hormone; Mitogen; Osteogenesis; Polymorphism; Reference proteome; Secreted; Signal	3481;		SUBCELLULAR LOCATION: Secreted {ECO:0000269|PubMed:16040806}.
P61366	OSTN_HUMAN	reviewed	Osteocrin (Musclin) [Cleaved into: Processed Osteocrin]	OSTN	Homo sapiens (Human)	OSTN		cell surface receptor signaling pathway [GO:0007166]; endochondral bone growth [GO:0003416]; negative regulation of dendrite extension [GO:1903860]; negative regulation of glucose import [GO:0046325]; negative regulation of osteoblast differentiation [GO:0045668]; positive regulation of cGMP biosynthetic process [GO:0030828]	extracellular space [GO:0005615]	extracellular space [GO:0005615]; hormone activity [GO:0005179]; cell surface receptor signaling pathway [GO:0007166]; endochondral bone growth [GO:0003416]; negative regulation of dendrite extension [GO:1903860]; negative regulation of glucose import [GO:0046325]; negative regulation of osteoblast differentiation [GO:0045668]; positive regulation of cGMP biosynthetic process [GO:0030828]	hormone activity [GO:0005179]	GO:0003416; GO:0005179; GO:0005615; GO:0007166; GO:0030828; GO:0045668; GO:0046325; GO:1903860	14523025; 15044443; 15489334; 15923362; 27830782	14523025; 15044443; 15489334; 15923362; 27830782; 17950246; 17951249; 19453261	SUBCELLULAR LOCATION: Secreted {ECO:0000269|PubMed:14523025}.	Osteocrin family	Amidation; Cleavage on pair of basic residues; Complete proteome; Developmental protein; Differentiation; Hormone; Reference proteome; Secreted; Signal	344901;	TISSUE SPECIFICITY: Enriched in neocortical regions of the developing cerebral cortex (PubMed:27830782). Not expressed in other compartments of the neocortical wall or in brain regions such as the hippocampus, striatum, mediodorsal nucleus of the thalamus and cerebellum (PubMed:27830782). Also expressed in bone (PubMed:14523025). In developing neonatal rib bone, present at high level in osteoblas…	SUBCELLULAR LOCATION: Secreted {ECO:0000269|PubMed:14523025}.
P22466	GALA_HUMAN	reviewed	Galanin peptides [Cleaved into: Galanin; Galanin message-associated peptide (GMAP)]	GAL GAL1 GALN GLNN	Homo sapiens (Human)	GAL	GAL1 GALN GLNN	cAMP-mediated signaling [GO:0019933]; feeding behavior [GO:0007631]; inflammatory response [GO:0006954]; insulin secretion [GO:0030073]; negative regulation of lymphocyte proliferation [GO:0050672]; negative regulation of root hair elongation [GO:1902891]; nervous system development [GO:0007399]; positive regulation of apoptotic process [GO:0043065]; positive regulation of cortisol secretion [GO:…	extracellular region [GO:0005576]; extracellular space [GO:0005615]; Golgi apparatus [GO:0005794]; neuronal cell body [GO:0043025]; secretory granule [GO:0030141]	extracellular region [GO:0005576]; extracellular space [GO:0005615]; Golgi apparatus [GO:0005794]; neuronal cell body [GO:0043025]; secretory granule [GO:0030141]; galanin receptor activity [GO:0004966]; neuropeptide hormone activity [GO:0005184]; type 1 galanin receptor binding [GO:0031764]; type 2 galanin receptor binding [GO:0031765]; type 3 galanin receptor binding [GO:0031766]; cAMP-mediated…	galanin receptor activity [GO:0004966]; neuropeptide hormone activity [GO:0005184]; type 1 galanin receptor binding [GO:0031764]; type 2 galanin receptor binding [GO:0031765]; type 3 galanin receptor binding [GO:0031766]	GO:0004966; GO:0005184; GO:0005576; GO:0005615; GO:0005794; GO:0006954; GO:0007399; GO:0007631; GO:0010737; GO:0019933; GO:0030073; GO:0030141; GO:0031764; GO:0031765; GO:0031766; GO:0031943; GO:0032868; GO:0035902; GO:0042493; GO:0043025; GO:0043065; GO:0043627; GO:0045944; GO:0050672; GO:0051464; GO:0051795; GO:1902608; GO:1902891	7508413; 1370155; 15489334; 1710578; 1722333; 14997482; 16807684; 18669648; 21406692; 23186163; 24275569; 25691535	7508413; 1370155; 15489334; 1710578; 1722333; 14997482; 16807684; 18669648; 21406692; 23186163; 24275569; 25691535; 11712539; 12471460; 12647269; 12654333; 12769595; 14700749; 14706552; 15283968; 15648541; 15735230; 15893372; 15927790; 15930442; 15944034; 16314872; 16787232; 17083333; 17573119; 18196269; 18272487; 18322398; 18518925; 18617639; 18973137; 18988886; 19086053; 19646442; 19749437; 198…	SUBCELLULAR LOCATION: Secreted {ECO:0000269|PubMed:1370155, ECO:0000269|PubMed:1722333}.	Galanin family	Cleavage on pair of basic residues; Complete proteome; Direct protein sequencing; Disease mutation; Epilepsy; Hormone; Neuropeptide; Phosphoprotein; Polymorphism; Reference proteome; Secreted; Signal	51083;		SUBCELLULAR LOCATION: Secreted {ECO:0000269|PubMed:1370155, ECO:0000269|PubMed:1722333}.
Q8N2E6	TOR2X_HUMAN	reviewed	Prosalusin (Torsin family 2 member A) (Torsin-2A) [Cleaved into: Salusin-alpha; Salusin-beta]	TOR2A HEMBA1005096 PSEC0218	Homo sapiens (Human)	TOR2A		antimicrobial humoral immune response mediated by antimicrobial peptide [GO:0061844]; killing of cells of other organism [GO:0031640]; membrane disruption in other organism [GO:0051673]	extracellular region [GO:0005576]	extracellular region [GO:0005576]; ATP binding [GO:0005524]; hormone activity [GO:0005179]; antimicrobial humoral immune response mediated by antimicrobial peptide [GO:0061844]; killing of cells of other organism [GO:0031640]; membrane disruption in other organism [GO:0051673]	ATP binding [GO:0005524]; hormone activity [GO:0005179]	GO:0005179; GO:0005524; GO:0005576; GO:0031640; GO:0051673; GO:0061844	16303743; 15164053; 12910263	16303743; 15164053; 12910263; 16697365; 18497465; 18804130; 19761814; 20684826; 22533552; 22827297; 22884920; 23611255; 24098553; 24621517; 24881665; 25063054; 25210730; 25730454; 26008602; 26869388; 27004848	SUBCELLULAR LOCATION: Secreted {ECO:0000269|PubMed:12910263}.	ClpA/ClpB family, Torsin subfamily	ATP-binding; Alternative splicing; Amidation; Cleavage on pair of basic residues; Complete proteome; Glycoprotein; Hormone; Nucleotide-binding; Reference proteome; Secreted; Signal	27433;	TISSUE SPECIFICITY: Isoform 4 is ubiquitously expressed, with high level in vascular endothelial cells and vascular smooth muscle cells. {ECO:0000269|PubMed:12910263}.	SUBCELLULAR LOCATION: Secreted {ECO:0000269|PubMed:12910263}.
Q14641	INSL4_HUMAN	reviewed	Early placenta insulin-like peptide (EPIL) (Insulin-like peptide 4) (Placentin) [Cleaved into: Early placenta insulin-like peptide B chain; Early placenta insulin-like peptide A chain]	INSL4	Homo sapiens (Human)	INSL4		cell-cell signaling [GO:0007267]; cell proliferation [GO:0008283]; female pregnancy [GO:0007565]; multicellular organism development [GO:0007275]; signal transduction [GO:0007165]	extracellular space [GO:0005615]	extracellular space [GO:0005615]; hormone activity [GO:0005179]; insulin-like growth factor receptor binding [GO:0005159]; receptor binding [GO:0005102]; cell proliferation [GO:0008283]; cell-cell signaling [GO:0007267]; female pregnancy [GO:0007565]; multicellular organism development [GO:0007275]; signal transduction [GO:0007165]	hormone activity [GO:0005179]; insulin-like growth factor receptor binding [GO:0005159]; receptor binding [GO:0005102]	GO:0005102; GO:0005159; GO:0005179; GO:0005615; GO:0007165; GO:0007267; GO:0007275; GO:0007565; GO:0008283	8666396; 14702039; 15164053; 15489334; 15340161; 9284764; 9740319; 12414911	8666396; 14702039; 15164053; 15489334; 15340161; 9284764; 9740319; 12414911; 12606452; 15958731; 18035692; 19915573; 23302396	SUBCELLULAR LOCATION: Secreted {ECO:0000250}.	Insulin family	Cleavage on pair of basic residues; Complete proteome; Direct protein sequencing; Disulfide bond; Hormone; Reference proteome; Secreted; Signal	3641;	TISSUE SPECIFICITY: Expressed in placenta, uterus and in fetal perichondrium. Expression levels were increased in both early placentas and molar pregnancies and were reduced in choriocarcinoma cells. {ECO:0000269|PubMed:12414911, ECO:0000269|PubMed:9740319}.	SUBCELLULAR LOCATION: Secreted {ECO:0000250}.
Q9Y581	INSL6_HUMAN	reviewed	Insulin-like peptide INSL6 (Insulin-like peptide 6) (Relaxin/insulin-like factor 1) [Cleaved into: Insulin-like peptide INSL6 B chain; Insulin-like peptide INSL6 A chain]	INSL6 RIF1	Homo sapiens (Human)	INSL6	RIF1	fertilization [GO:0009566]; flagellated sperm motility [GO:0030317]; male gonad development [GO:0008584]; negative regulation of apoptotic process [GO:0043066]; spermatid development [GO:0007286]	extracellular region [GO:0005576]	extracellular region [GO:0005576]; hormone activity [GO:0005179]; fertilization [GO:0009566]; flagellated sperm motility [GO:0030317]; male gonad development [GO:0008584]; negative regulation of apoptotic process [GO:0043066]; spermatid development [GO:0007286]	hormone activity [GO:0005179]	GO:0005179; GO:0005576; GO:0007286; GO:0008584; GO:0009566; GO:0030317; GO:0043066	10598589; 10819760; 15164053; 15489334	10598589; 10819760; 15164053; 15489334; 19915573	SUBCELLULAR LOCATION: Secreted {ECO:0000250}.	Insulin family	Cleavage on pair of basic residues; Complete proteome; Disulfide bond; Hormone; Polymorphism; Reference proteome; Secreted; Signal	11172;	TISSUE SPECIFICITY: Testis specific.	SUBCELLULAR LOCATION: Secreted {ECO:0000250}.
Q641Q3	METRL_HUMAN	reviewed	Meteorin-like protein (Subfatin)	METRNL	Homo sapiens (Human)	METRNL		brown fat cell differentiation [GO:0050873]; fat cell differentiation [GO:0045444]; negative regulation of inflammatory response [GO:0050728]; positive regulation of brown fat cell differentiation [GO:0090336]; positive regulation of energy homeostasis [GO:2000507]; response to cold [GO:0009409]; response to muscle activity [GO:0014850]	extracellular exosome [GO:0070062]; extracellular space [GO:0005615]	extracellular exosome [GO:0070062]; extracellular space [GO:0005615]; hormone activity [GO:0005179]; brown fat cell differentiation [GO:0050873]; fat cell differentiation [GO:0045444]; negative regulation of inflammatory response [GO:0050728]; positive regulation of brown fat cell differentiation [GO:0090336]; positive regulation of energy homeostasis [GO:2000507]; response to cold [GO:0009409]; …	hormone activity [GO:0005179]	GO:0005179; GO:0005615; GO:0009409; GO:0014850; GO:0045444; GO:0050728; GO:0050873; GO:0070062; GO:0090336; GO:2000507	14702039; 16625196; 15489334; 24906147; 24393292	14702039; 16625196; 15489334; 24906147; 24393292; 26307585; 26496610	SUBCELLULAR LOCATION: Secreted {ECO:0000250}.	Meteorin family	Alternative splicing; Complete proteome; Hormone; Reference proteome; Secreted; Signal	284207;	TISSUE SPECIFICITY: Highly expressed in the skeletal muscle, in subcutaneous adipose tissue, epididymal white adipose tissue depots and heart. Also expressed in brown adipose tissues and kidney. {ECO:0000269|PubMed:24393292, ECO:0000269|PubMed:24906147}.	SUBCELLULAR LOCATION: Secreted {ECO:0000250}.
O95393	BMP10_HUMAN	reviewed	Bone morphogenetic protein 10 (BMP-10)	BMP10	Homo sapiens (Human)	BMP10		activin receptor signaling pathway [GO:0032924]; adult heart development [GO:0007512]; atrial cardiac muscle tissue morphogenesis [GO:0055009]; BMP signaling pathway [GO:0030509]; cardiac muscle cell proliferation [GO:0060038]; cell adhesion [GO:0007155]; heart trabecula formation [GO:0060347]; negative regulation of cardiac muscle hypertrophy [GO:0010614]; negative regulation of cell growth [GO:…	cell surface [GO:0009986]; cytoplasm [GO:0005737]; extracellular region [GO:0005576]; extracellular space [GO:0005615]; Z disc [GO:0030018]	cell surface [GO:0009986]; cytoplasm [GO:0005737]; extracellular region [GO:0005576]; extracellular space [GO:0005615]; Z disc [GO:0030018]; cytokine activity [GO:0005125]; growth factor activity [GO:0008083]; hormone activity [GO:0005179]; receptor serine/threonine kinase binding [GO:0033612]; telethonin binding [GO:0031433]; transforming growth factor beta receptor binding [GO:0005160]; activin…	cytokine activity [GO:0005125]; growth factor activity [GO:0008083]; hormone activity [GO:0005179]; receptor serine/threonine kinase binding [GO:0033612]; telethonin binding [GO:0031433]; transforming growth factor beta receptor binding [GO:0005160]	GO:0005125; GO:0005160; GO:0005179; GO:0005576; GO:0005615; GO:0005737; GO:0007155; GO:0007512; GO:0008083; GO:0009986; GO:0010596; GO:0010613; GO:0010614; GO:0010862; GO:0030018; GO:0030308; GO:0030336; GO:0030509; GO:0031433; GO:0032924; GO:0033612; GO:0042981; GO:0043408; GO:0045214; GO:0045893; GO:0055009; GO:0055010; GO:0055015; GO:0055117; GO:0060038; GO:0060045; GO:0060298; GO:0060347; GO:…	15815621; 15489334; 16049014; 17068149; 18339631; 20608934	15815621; 15489334; 16049014; 17068149; 18339631; 20608934; 10072785; 17921333; 19913121; 20237496; 20628086; 20634891; 20734064; 21550985; 21737454; 21988832; 23645739; 24551273; 26419594; 26631724	SUBCELLULAR LOCATION: Secreted {ECO:0000250}.	TGF-beta family	Cell adhesion; Cleavage on pair of basic residues; Complete proteome; Cytokine; Developmental protein; Disulfide bond; Glycoprotein; Growth factor; Polymorphism; Reference proteome; Secreted; Signal	27302;	TISSUE SPECIFICITY: Detected in mammary epithelia (at protein level). {ECO:0000269|PubMed:20608934}.	SUBCELLULAR LOCATION: Secreted {ECO:0000250}.
P55103	INHBC_HUMAN	reviewed	Inhibin beta C chain (Activin beta-C chain)	INHBC	Homo sapiens (Human)	INHBC		cell development [GO:0048468]; positive regulation of pathway-restricted SMAD protein phosphorylation [GO:0010862]; regulation of apoptotic process [GO:0042981]; regulation of MAPK cascade [GO:0043408]; SMAD protein signal transduction [GO:0060395]	extracellular exosome [GO:0070062]; extracellular region [GO:0005576]; extracellular space [GO:0005615]	extracellular exosome [GO:0070062]; extracellular region [GO:0005576]; extracellular space [GO:0005615]; cytokine activity [GO:0005125]; growth factor activity [GO:0008083]; hormone activity [GO:0005179]; transforming growth factor beta receptor binding [GO:0005160]; cell development [GO:0048468]; positive regulation of pathway-restricted SMAD protein phosphorylation [GO:0010862]; regulation of a…	cytokine activity [GO:0005125]; growth factor activity [GO:0008083]; hormone activity [GO:0005179]; transforming growth factor beta receptor binding [GO:0005160]	GO:0005125; GO:0005160; GO:0005179; GO:0005576; GO:0005615; GO:0008083; GO:0010862; GO:0042981; GO:0043408; GO:0048468; GO:0060395; GO:0070062	7826378; 15489334; 9428386	7826378; 15489334; 9428386; 12651901; 12960042; 16627954; 18413775; 19064572; 19095948; 20012305; 20458061; 20683603; 20734064; 20884846; 20952735; 21063444; 21092084; 21117833; 21529351; 23180294; 23284751; 23580013; 24599287; 25062451	SUBCELLULAR LOCATION: Secreted {ECO:0000250}.	TGF-beta family	Cleavage on pair of basic residues; Complete proteome; Disulfide bond; Glycoprotein; Growth factor; Hormone; Polymorphism; Reference proteome; Secreted; Signal	3626;	TISSUE SPECIFICITY: Expressed in benign prostatic hyperplasia. {ECO:0000269|PubMed:9428386}.	SUBCELLULAR LOCATION: Secreted {ECO:0000250}.
P58166	INHBE_HUMAN	reviewed	Inhibin beta E chain (Activin beta-E chain)	INHBE	Homo sapiens (Human)	INHBE		cell development [GO:0048468]; positive regulation of pathway-restricted SMAD protein phosphorylation [GO:0010862]; regulation of apoptotic process [GO:0042981]; regulation of MAPK cascade [GO:0043408]; SMAD protein signal transduction [GO:0060395]	extracellular space [GO:0005615]	extracellular space [GO:0005615]; cytokine activity [GO:0005125]; growth factor activity [GO:0008083]; hormone activity [GO:0005179]; transforming growth factor beta receptor binding [GO:0005160]; cell development [GO:0048468]; positive regulation of pathway-restricted SMAD protein phosphorylation [GO:0010862]; regulation of apoptotic process [GO:0042981]; regulation of MAPK cascade [GO:0043408];…	cytokine activity [GO:0005125]; growth factor activity [GO:0008083]; hormone activity [GO:0005179]; transforming growth factor beta receptor binding [GO:0005160]	GO:0005125; GO:0005160; GO:0005179; GO:0005615; GO:0008083; GO:0010862; GO:0042981; GO:0043408; GO:0048468; GO:0060395	12242034; 14702039; 15489334; 19159218; 24275569; 16959974	12242034; 14702039; 15489334; 19159218; 24275569; 16959974; 16426570; 18413775; 20012305; 20033758; 20734064; 21092084; 23580013; 25062451	SUBCELLULAR LOCATION: Secreted {ECO:0000250}.	TGF-beta family	Cleavage on pair of basic residues; Complete proteome; Disulfide bond; Glycoprotein; Growth factor; Hormone; Polymorphism; Reference proteome; Secreted; Signal	83729;		SUBCELLULAR LOCATION: Secreted {ECO:0000250}.
Q765I0	UTS2B_HUMAN	reviewed	Urotensin-2B (Urotensin II-related peptide) (Urotensin IIB) (U-IIB) (UIIB) (Urotensin-2 domain-containing protein)	UTS2B URP UTS2D	Homo sapiens (Human)	UTS2B	URP UTS2D	regulation of blood pressure [GO:0008217]; regulation of blood vessel diameter [GO:0097746]	extracellular region [GO:0005576]	extracellular region [GO:0005576]; G-protein coupled receptor binding [GO:0001664]; hormone activity [GO:0005179]; regulation of blood pressure [GO:0008217]; regulation of blood vessel diameter [GO:0097746]	G-protein coupled receptor binding [GO:0001664]; hormone activity [GO:0005179]	GO:0001664; GO:0005179; GO:0005576; GO:0008217; GO:0097746	14550283; 14702039; 15489334	14550283; 14702039; 15489334; 16940699; 17327028; 17919235; 18000598; 21684671; 24391740	SUBCELLULAR LOCATION: Secreted {ECO:0000250}.	Urotensin-2 family	Cleavage on pair of basic residues; Complete proteome; Disulfide bond; Hormone; Polymorphism; Reference proteome; Secreted; Signal	257313;		SUBCELLULAR LOCATION: Secreted {ECO:0000250}.
P0C862	C1T9A_HUMAN	reviewed	Complement C1q and tumor necrosis factor-related protein 9A (Complement C1q and tumor necrosis factor-related protein 9)	C1QTNF9 C1QTNF9A UNQ6503/PRO21380	Homo sapiens (Human)	C1QTNF9	C1QTNF9A		collagen trimer [GO:0005581]; extracellular region [GO:0005576]	collagen trimer [GO:0005581]; extracellular region [GO:0005576]; hormone activity [GO:0005179]; identical protein binding [GO:0042802]	hormone activity [GO:0005179]; identical protein binding [GO:0042802]	GO:0005179; GO:0005576; GO:0005581; GO:0042802	19666007; 12975309; 15057823; 15489334	19666007; 12975309; 15057823; 15489334; 23414517; 24357853; 25105737; 26419929; 26457306; 26523509; 27821723; 28070523	SUBCELLULAR LOCATION: Secreted {ECO:0000250}.	Unknown	Collagen; Complete proteome; Glycoprotein; Hormone; Hydroxylation; Polymorphism; Reference proteome; Repeat; Secreted; Signal	338872;	TISSUE SPECIFICITY: Expressed predominantly in adipose tissue. {ECO:0000269|PubMed:19666007}.	SUBCELLULAR LOCATION: Secreted {ECO:0000250}.
Q9HD89	RETN_HUMAN	reviewed	Resistin (Adipose tissue-specific secretory factor) (ADSF) (C/EBP-epsilon-regulated myeloid-specific secreted cysteine-rich protein) (Cysteine-rich secreted protein A12-alpha-like 2) (Cysteine-rich secreted protein FIZZ3)	RETN FIZZ3 HXCP1 RSTN UNQ407/PRO1199	Homo sapiens (Human)	RETN	FIZZ3 HXCP1 RSTN	aging [GO:0007568]; fat cell differentiation [GO:0045444]; negative regulation of feeding behavior [GO:2000252]; neutrophil degranulation [GO:0043312]; positive regulation of collagen metabolic process [GO:0010714]; positive regulation of progesterone secretion [GO:2000872]; positive regulation of smooth muscle cell migration [GO:0014911]; positive regulation of smooth muscle cell proliferation […	azurophil granule lumen [GO:0035578]; extracellular exosome [GO:0070062]; extracellular region [GO:0005576]; extracellular space [GO:0005615]; nucleus [GO:0005634]; specific granule lumen [GO:0035580]	azurophil granule lumen [GO:0035578]; extracellular exosome [GO:0070062]; extracellular region [GO:0005576]; extracellular space [GO:0005615]; nucleus [GO:0005634]; specific granule lumen [GO:0035580]; hormone activity [GO:0005179]; aging [GO:0007568]; fat cell differentiation [GO:0045444]; negative regulation of feeding behavior [GO:2000252]; neutrophil degranulation [GO:0043312]; positive regul…	hormone activity [GO:0005179]	GO:0005179; GO:0005576; GO:0005615; GO:0005634; GO:0007568; GO:0009612; GO:0010714; GO:0014911; GO:0032868; GO:0035578; GO:0035580; GO:0043312; GO:0045444; GO:0048661; GO:0050806; GO:0070062; GO:2000252; GO:2000872	10921885; 11201732; 11090083; 15248836; 12975309; 15057824; 15489334; 15064728; 25944712	10921885; 11201732; 11090083; 15248836; 12975309; 15057824; 15489334; 15064728; 25944712; 11872692; 11872693; 11901161; 11978666; 12050208; 12213907; 12213908; 12502516; 12504108; 12629116; 12647275; 12660880; 12700889; 12730330; 12829623; 12874180; 12965109; 14514348; 14521959; 14557464; 14602788; 14671216; 14687894; 14688155; 14697240; 14715842; 14733921; 14740159; 14967374; 15055467; 15070954;…	SUBCELLULAR LOCATION: Secreted {ECO:0000250|UniProtKB:Q99P87}.	Resistin/FIZZ family	3D-structure; Alternative splicing; Complete proteome; Diabetes mellitus; Disulfide bond; Hormone; Obesity; Reference proteome; Secreted; Signal	56729;	TISSUE SPECIFICITY: Expressed in white adipose tissue (at protein level) (PubMed:11201732). Widely expressed, with particularly strong expression in lung, bone marrow, breast and peripheral blood (PubMed:15248836). Expressed strongly in bone marrow and at lower levels in lung, but not detected in other tissues (PubMed:15064728). Isoform 2 is detected in adipose tissue, bone marrow, brain, lung, p…	SUBCELLULAR LOCATION: Secreted {ECO:0000250|UniProtKB:Q99P87}.
Q4G0M1	ERFE_HUMAN	reviewed	Erythroferrone (Complement C1q tumor necrosis factor-related protein 15) (Myonectin)	ERFE C1QTNF15 CTRP15 FAM132B	Homo sapiens (Human)	ERFE	C1QTNF15 CTRP15 FAM132B	cellular iron ion homeostasis [GO:0006879]; positive regulation of fatty acid transport [GO:2000193]; regulation of fatty acid metabolic process [GO:0019217]	cell [GO:0005623]; extracellular region [GO:0005576]; extracellular space [GO:0005615]	cell [GO:0005623]; extracellular region [GO:0005576]; extracellular space [GO:0005615]; hormone activity [GO:0005179]; protein homodimerization activity [GO:0042803]; cellular iron ion homeostasis [GO:0006879]; positive regulation of fatty acid transport [GO:2000193]; regulation of fatty acid metabolic process [GO:0019217]	hormone activity [GO:0005179]; protein homodimerization activity [GO:0042803]	GO:0005179; GO:0005576; GO:0005615; GO:0005623; GO:0006879; GO:0019217; GO:0042803; GO:2000193	24880340; 15815621; 15489334	24880340; 15815621; 15489334; 22351773; 26978524	SUBCELLULAR LOCATION: Secreted {ECO:0000250|UniProtKB:Q6PGN1}.	Adipolin/erythroferrone family	Complete proteome; Disulfide bond; Glycoprotein; Hormone; Reference proteome; Secreted; Signal	151176;		SUBCELLULAR LOCATION: Secreted {ECO:0000250|UniProtKB:Q6PGN1}.
P06850	CRF_HUMAN	reviewed	Corticoliberin (Corticotropin-releasing factor) (CRF) (Corticotropin-releasing hormone)	CRH	Homo sapiens (Human)	CRH		adrenal gland development [GO:0030325]; associative learning [GO:0008306]; cellular response to cocaine [GO:0071314]; cellular response to dexamethasone stimulus [GO:0071549]; chemical synaptic transmission [GO:0007268]; diterpenoid metabolic process [GO:0016101]; female pregnancy [GO:0007565]; glucocorticoid biosynthetic process [GO:0006704]; hormone-mediated apoptotic signaling pathway [GO:0008…	cytoplasm [GO:0005737]; extracellular region [GO:0005576]; extracellular space [GO:0005615]; perikaryon [GO:0043204]; varicosity [GO:0043196]	cytoplasm [GO:0005737]; extracellular region [GO:0005576]; extracellular space [GO:0005615]; perikaryon [GO:0043204]; varicosity [GO:0043196]; corticotropin-releasing hormone activity [GO:0017045]; corticotropin-releasing hormone receptor 1 binding [GO:0051430]; corticotropin-releasing hormone receptor 2 binding [GO:0051431]; hormone activity [GO:0005179]; neuropeptide hormone activity [GO:000518…	corticotropin-releasing hormone activity [GO:0017045]; corticotropin-releasing hormone receptor 1 binding [GO:0051430]; corticotropin-releasing hormone receptor 2 binding [GO:0051431]; hormone activity [GO:0005179]; neuropeptide hormone activity [GO:0005184]; receptor binding [GO:0005102]	GO:0001934; GO:0001963; GO:0005102; GO:0005179; GO:0005184; GO:0005576; GO:0005615; GO:0005737; GO:0006704; GO:0006954; GO:0007165; GO:0007268; GO:0007565; GO:0007567; GO:0007611; GO:0008284; GO:0008306; GO:0008628; GO:0010628; GO:0010629; GO:0010700; GO:0010841; GO:0010942; GO:0014062; GO:0016101; GO:0017045; GO:0021854; GO:0030324; GO:0030325; GO:0030819; GO:0032811; GO:0033685; GO:0035641; GO:…	6605851; 2783917; 16303743; 15489334; 3262120; 8386360; 18801728; 23593457	6605851; 2783917; 16303743; 15489334; 3262120; 8386360; 18801728; 23593457; 11140838; 11406119; 11555839; 11854458; 11932939; 11936276; 12051390; 12062896; 12114295; 12154211; 12429558; 12450317; 12473096; 12583606; 12679466; 12734882; 12784189; 12853091; 14573312; 14576187; 14667971; 14675201; 14675801; 14698679; 14706771; 15072543; 15077295; 15468147; 15591024; 15816833; 15883387; 16222669; 162…	SUBCELLULAR LOCATION: Secreted {ECO:0000250|UniProtKB:P06296}.	Sauvagine/corticotropin-releasing factor/urotensin I family	3D-structure; Amidation; Cleavage on pair of basic residues; Complete proteome; Direct protein sequencing; Hormone; Polymorphism; Reference proteome; Secreted; Signal	1392;	TISSUE SPECIFICITY: Produced by the hypothalamus and placenta. {ECO:0000269|PubMed:2783917, ECO:0000269|PubMed:3262120}.	SUBCELLULAR LOCATION: Secreted {ECO:0000250|UniProtKB:P06296}.
P05019	IGF1_HUMAN	reviewed	Insulin-like growth factor I (IGF-I) (Mechano growth factor) (MGF) (Somatomedin-C)	IGF1 IBP1	Homo sapiens (Human)	IGF1	IBP1	activation of MAPK activity [GO:0000187]; activation of protein kinase B activity [GO:0032148]; bone mineralization involved in bone maturation [GO:0035630]; cell activation [GO:0001775]; cell proliferation [GO:0008283]; cellular protein metabolic process [GO:0044267]; DNA replication [GO:0006260]; ERK1 and ERK2 cascade [GO:0070371]; glycolate metabolic process [GO:0009441]; insulin-like growth f…	alphav-beta3 integrin-IGF-1-IGF1R complex [GO:0035867]; exocytic vesicle [GO:0070382]; extracellular region [GO:0005576]; extracellular space [GO:0005615]; insulin-like growth factor binding protein complex [GO:0016942]; insulin-like growth factor ternary complex [GO:0042567]; plasma membrane [GO:0005886]; platelet alpha granule lumen [GO:0031093]	alphav-beta3 integrin-IGF-1-IGF1R complex [GO:0035867]; exocytic vesicle [GO:0070382]; extracellular region [GO:0005576]; extracellular space [GO:0005615]; insulin-like growth factor binding protein complex [GO:0016942]; insulin-like growth factor ternary complex [GO:0042567]; plasma membrane [GO:0005886]; platelet alpha granule lumen [GO:0031093]; growth factor activity [GO:0008083]; hormone act…	growth factor activity [GO:0008083]; hormone activity [GO:0005179]; insulin-like growth factor receptor binding [GO:0005159]; insulin receptor binding [GO:0005158]; integrin binding [GO:0005178]	GO:0000187; GO:0001501; GO:0001775; GO:0002576; GO:0005158; GO:0005159; GO:0005178; GO:0005179; GO:0005576; GO:0005615; GO:0005886; GO:0006260; GO:0006928; GO:0007165; GO:0007265; GO:0007517; GO:0008083; GO:0008283; GO:0008284; GO:0009408; GO:0009441; GO:0010468; GO:0010560; GO:0010613; GO:0014065; GO:0014068; GO:0014834; GO:0014896; GO:0014904; GO:0014911; GO:0016942; GO:0030166; GO:0030335; GO:…	6358902; 3002851; 2935423; 2937782; 3455760; 2082190; 2018498; 1372070; 8495408; 16541075; 15489334; 6382022; 632300; 3242681; 19578119; 21076856; 22351760; 23243309; 23696648; 24132240; 6189745; 2036417; 1319992; 8857020; 10391209; 24389050	6358902; 3002851; 2935423; 2937782; 3455760; 2082190; 2018498; 1372070; 8495408; 16541075; 15489334; 6382022; 632300; 3242681; 19578119; 21076856; 22351760; 23243309; 23696648; 24132240; 6189745; 2036417; 1319992; 8857020; 10391209; 24389050; 10744677; 11161840; 11246885; 11319179; 11447105; 11551198; 11735247; 11762714; 11768601; 11787050; 11822578; 11825899; 11834727; 11858767; 11867942; 118773…	SUBCELLULAR LOCATION: Secreted {ECO:0000250|UniProtKB:P05017}.	Insulin family	3D-structure; Alternative splicing; Complete proteome; Deafness; Direct protein sequencing; Disulfide bond; Growth factor; Polymorphism; Reference proteome; Secreted; Signal	3479;		SUBCELLULAR LOCATION: Secreted {ECO:0000250|UniProtKB:P05017}.
P37231	PPARG_HUMAN	reviewed	Peroxisome proliferator-activated receptor gamma (PPAR-gamma) (Nuclear receptor subfamily 1 group C member 3)	PPARG NR1C3	Homo sapiens (Human)	PPARG	NR1C3	activation of cysteine-type endopeptidase activity involved in apoptotic process [GO:0006919]; animal organ regeneration [GO:0031100]; cell fate commitment [GO:0045165]; cell maturation [GO:0048469]; cellular response to hyperoxia [GO:0071455]; cellular response to insulin stimulus [GO:0032869]; cellular response to prostaglandin E stimulus [GO:0071380]; cellular response to retinoic acid [GO:007…	cytosol [GO:0005829]; intracellular membrane-bounded organelle [GO:0043231]; nucleoplasm [GO:0005654]; nucleus [GO:0005634]; perinuclear region of cytoplasm [GO:0048471]; protein complex [GO:0043234]; RNA polymerase II transcription factor complex [GO:0090575]	cytosol [GO:0005829]; intracellular membrane-bounded organelle [GO:0043231]; nucleoplasm [GO:0005654]; nucleus [GO:0005634]; perinuclear region of cytoplasm [GO:0048471]; protein complex [GO:0043234]; RNA polymerase II transcription factor complex [GO:0090575]; activating transcription factor binding [GO:0033613]; alpha-actinin binding [GO:0051393]; arachidonic acid binding [GO:0050544]; chromati…	activating transcription factor binding [GO:0033613]; alpha-actinin binding [GO:0051393]; arachidonic acid binding [GO:0050544]; chromatin binding [GO:0003682]; core promoter sequence-specific DNA binding [GO:0001046]; DBD domain binding [GO:0050692]; DNA binding [GO:0003677]; double-stranded DNA binding [GO:0003690]; drug binding [GO:0008144]; enzyme binding [GO:0019899]; estrogen receptor bindi…	GO:0000122; GO:0001046; GO:0001890; GO:0002674; GO:0003677; GO:0003682; GO:0003690; GO:0003700; GO:0003707; GO:0004879; GO:0004955; GO:0005634; GO:0005654; GO:0005829; GO:0006367; GO:0006629; GO:0006919; GO:0007165; GO:0007507; GO:0007584; GO:0008022; GO:0008134; GO:0008144; GO:0008217; GO:0008270; GO:0009409; GO:0009612; GO:0010742; GO:0010745; GO:0010871; GO:0010887; GO:0010891; GO:0015909; GO:…	9065481; 8702406; 9144532; 7787419; 9356045; 8706692; 16842753; 14702039; 16641997; 15489334; 10681503; 10851250; 12039952; 11971969; 15047147; 15687259; 16239304; 16150867; 17101779; 20829347; 21047783; 22351778; 23186163; 23525231; 25504154; 9813012; 9744270; 10882139; 11698662; 11587644; 12672231; 15258145; 15056000; 15974597; 15976031; 16919947; 16451087; 16640330; 9425261; 9753710; 9806549; …	9065481; 8702406; 9144532; 7787419; 9356045; 8706692; 16842753; 14702039; 16641997; 15489334; 10681503; 10851250; 12039952; 11971969; 15047147; 15687259; 16239304; 16150867; 17101779; 20829347; 21047783; 22351778; 23186163; 23525231; 25504154; 9813012; 9744270; 10882139; 11698662; 11587644; 12672231; 15258145; 15056000; 15974597; 15976031; 16919947; 16451087; 16640330; 9425261; 9753710; 9806549; …	SUBCELLULAR LOCATION: Nucleus. Cytoplasm. Note=Redistributed from the nucleus to the cytosol through a MAP2K1/MEK1-dependent manner. NOCT enhances its nuclear translocation.	Nuclear hormone receptor family, NR1 subfamily	3D-structure; Activator; Alternative splicing; Biological rhythms; Complete proteome; Cytoplasm; DNA-binding; Diabetes mellitus; Disease mutation; Glycoprotein; Metal-binding; Nucleus; Obesity; Phosphoprotein; Polymorphism; Receptor; Reference proteome; Transcription; Transcription regulation; Zinc; Zinc-finger	5468;	TISSUE SPECIFICITY: Highest expression in adipose tissue. Lower in skeletal muscle, spleen, heart and liver. Also detectable in placenta, lung and ovary. {ECO:0000269|PubMed:9065481}.	SUBCELLULAR LOCATION: Nucleus. Cytoplasm. Note=Redistributed from the nucleus to the cytosol through a MAP2K1/MEK1-dependent manner. NOCT enhances its nuclear translocation.
P06401	PRGR_HUMAN	reviewed	Progesterone receptor (PR) (Nuclear receptor subfamily 3 group C member 3)	PGR NR3C3	Homo sapiens (Human)	PGR	NR3C3	cell-cell signaling [GO:0007267]; epithelial cell maturation [GO:0002070]; lung alveolus development [GO:0048286]; negative regulation of gene expression [GO:0010629]; ovulation from ovarian follicle [GO:0001542]; paracrine signaling [GO:0038001]; positive regulation of transcription from RNA polymerase II promoter [GO:0045944]; progesterone receptor signaling pathway [GO:0050847]; regulation of …	cytosol [GO:0005829]; mitochondrial outer membrane [GO:0005741]; nucleoplasm [GO:0005654]	cytosol [GO:0005829]; mitochondrial outer membrane [GO:0005741]; nucleoplasm [GO:0005654]; ATPase binding [GO:0051117]; DNA binding [GO:0003677]; enzyme binding [GO:0019899]; receptor binding [GO:0005102]; RNA polymerase II core promoter proximal region sequence-specific DNA binding [GO:0000978]; RNA polymerase II transcription factor activity, ligand-activated sequence-specific DNA binding [GO:0…	ATPase binding [GO:0051117]; DNA binding [GO:0003677]; enzyme binding [GO:0019899]; receptor binding [GO:0005102]; RNA polymerase II core promoter proximal region sequence-specific DNA binding [GO:0000978]; RNA polymerase II transcription factor activity, ligand-activated sequence-specific DNA binding [GO:0004879]; steroid binding [GO:0005496]; steroid hormone receptor activity [GO:0003707]; tran…	GO:0000978; GO:0001077; GO:0001542; GO:0002070; GO:0003677; GO:0003707; GO:0004879; GO:0005102; GO:0005496; GO:0005654; GO:0005741; GO:0005829; GO:0006367; GO:0007165; GO:0007267; GO:0008270; GO:0010629; GO:0019899; GO:0038001; GO:0045944; GO:0048286; GO:0050678; GO:0050847; GO:0051117; GO:0060748	2328727; 3551956; 18375150; 12644308; 14702039; 16554811; 11110801; 23518922; 1587864; 8264658; 8180103; 7969170; 7476977; 8702648; 9407067; 9171245; 11041221; 10757795; 10628747; 10655479; 11546784; 12039952; 12917342; 15572662; 15798179; 16478993; 17020914; 17347654; 17717077; 17173941; 18202149; 22031296; 23186163; 9620806; 15937332	2328727; 3551956; 18375150; 12644308; 14702039; 16554811; 11110801; 23518922; 1587864; 8264658; 8180103; 7969170; 7476977; 8702648; 9407067; 9171245; 11041221; 10757795; 10628747; 10655479; 11546784; 12039952; 12917342; 15572662; 15798179; 16478993; 17020914; 17347654; 17717077; 17173941; 18202149; 22031296; 23186163; 9620806; 15937332; 10811106; 10840043; 11323389; 11326686; 11668223; 11668524; …	SUBCELLULAR LOCATION: Nucleus. Cytoplasm. Note=Nucleoplasmic shuttling is both homone- and cell cycle-dependent. On hormone stimulation, retained in the cytoplasm in the G(1) and G(2)/M phases.; SUBCELLULAR LOCATION: Isoform A: Nucleus. Cytoplasm. Note=Mainly nuclear.; SUBCELLULAR LOCATION: Isoform 4: Mitochondrion outer membrane {ECO:0000269|PubMed:23518922}.	Nuclear hormone receptor family, NR3 subfamily	3D-structure; Alternative promoter usage; Alternative splicing; Complete proteome; Cytoplasm; DNA-binding; Direct protein sequencing; Isopeptide bond; Lipid-binding; Lipoprotein; Membrane; Metal-binding; Mitochondrion; Mitochondrion outer membrane; Nucleus; Palmitate; Phosphoprotein; Polymorphism; Receptor; Reference proteome; Steroid-binding; Transcription; Transcription regulation; Ubl conjugat…	5241;	TISSUE SPECIFICITY: In reproductive tissues the expression of isoform A and isoform B varies as a consequence of developmental and hormonal status. Isoform A and isoform B are expressed in comparable levels in uterine glandular epithelium during the proliferative phase of the menstrual cycle. Expression of isoform B but not of isoform A persists in the glands during mid-secretory phase. In the st…	SUBCELLULAR LOCATION: Nucleus. Cytoplasm. Note=Nucleoplasmic shuttling is both homone- and cell cycle-dependent. On hormone stimulation, retained in the cytoplasm in the G(1) and G(2)/M phases.; SUBCELLULAR LOCATION: Isoform A: Nucleus. Cytoplasm. Note=Mainly nuclear.; SUBCELLULAR LOCATION: Isoform 4: Mitochondrion outer membrane {ECO:0000269|PubMed:23518922}.
P10276	RARA_HUMAN	reviewed	Retinoic acid receptor alpha (RAR-alpha) (Nuclear receptor subfamily 1 group B member 1)	RARA NR1B1	Homo sapiens (Human)	RARA	NR1B1	apoptotic cell clearance [GO:0043277]; cellular response to estrogen stimulus [GO:0071391]; cellular response to lipopolysaccharide [GO:0071222]; cellular response to retinoic acid [GO:0071300]; chondroblast differentiation [GO:0060591]; embryonic camera-type eye development [GO:0031076]; face development [GO:0060324]; female pregnancy [GO:0007565]; germ cell development [GO:0007281]; glandular e…	actin cytoskeleton [GO:0015629]; cell surface [GO:0009986]; cytoplasm [GO:0005737]; cytosol [GO:0005829]; dendrite [GO:0030425]; neuronal cell body [GO:0043025]; nuclear chromatin [GO:0000790]; nucleoplasm [GO:0005654]; nucleus [GO:0005634]; perinuclear region of cytoplasm [GO:0048471]	actin cytoskeleton [GO:0015629]; cell surface [GO:0009986]; cytoplasm [GO:0005737]; cytosol [GO:0005829]; dendrite [GO:0030425]; neuronal cell body [GO:0043025]; nuclear chromatin [GO:0000790]; nucleoplasm [GO:0005654]; nucleus [GO:0005634]; perinuclear region of cytoplasm [GO:0048471]; alpha-actinin binding [GO:0051393]; chromatin DNA binding [GO:0031490]; drug binding [GO:0008144]; enzyme bindi…	alpha-actinin binding [GO:0051393]; chromatin DNA binding [GO:0031490]; drug binding [GO:0008144]; enzyme binding [GO:0019899]; histone deacetylase binding [GO:0042826]; mRNA 5'-UTR binding [GO:0048027]; protein domain specific binding [GO:0019904]; protein heterodimerization activity [GO:0046982]; protein kinase A binding [GO:0051018]; protein kinase B binding [GO:0043422]; receptor binding [GO:…	GO:0000122; GO:0000790; GO:0000900; GO:0000977; GO:0001657; GO:0001843; GO:0001889; GO:0001972; GO:0002068; GO:0003148; GO:0003417; GO:0003700; GO:0003707; GO:0003708; GO:0003713; GO:0003714; GO:0005102; GO:0005634; GO:0005654; GO:0005737; GO:0005829; GO:0006367; GO:0006468; GO:0007165; GO:0007281; GO:0007283; GO:0007565; GO:0008134; GO:0008144; GO:0008270; GO:0008284; GO:0008285; GO:0009986; GO:…	2825036; 8302850; 10337631; 11812818; 16625196; 15489334; 2175878; 2825025; 8562957; 12691149; 9267036; 10567404; 12039952; 11971969; 15809060; 16179254; 16417524; 16606617; 17455211; 19850744; 19377461; 20215566; 22351778; 10698945; 10882070; 20543827	2825036; 8302850; 10337631; 11812818; 16625196; 15489334; 2175878; 2825025; 8562957; 12691149; 9267036; 10567404; 12039952; 11971969; 15809060; 16179254; 16417524; 16606617; 17455211; 19850744; 19377461; 20215566; 22351778; 10698945; 10882070; 20543827; 10608897; 10866662; 11574675; 11955452; 12054865; 15635645; 15657432; 15670742; 16189514; 16275922; 16432238; 16456540; 16713569; 16769902; 17272…	SUBCELLULAR LOCATION: Nucleus. Cytoplasm. Note=Nuclear localization depends on ligand binding, phosphorylation and sumoylation. Transloaction to the nucleus in the absence of ligand is dependent on activation of PKC and the downstream MAPK phosphorylation.	Nuclear hormone receptor family, NR1 subfamily	3D-structure; Alternative splicing; Chromosomal rearrangement; Complete proteome; Cytoplasm; DNA-binding; Isopeptide bond; Metal-binding; Nucleus; Phosphoprotein; Proto-oncogene; Receptor; Reference proteome; Transcription; Transcription regulation; Ubl conjugation; Zinc; Zinc-finger	5914;		SUBCELLULAR LOCATION: Nucleus. Cytoplasm. Note=Nuclear localization depends on ligand binding, phosphorylation and sumoylation. Transloaction to the nucleus in the absence of ligand is dependent on activation of PKC and the downstream MAPK phosphorylation.
Q14994	NR1I3_HUMAN	reviewed	Nuclear receptor subfamily 1 group I member 3 (Constitutive activator of retinoid response) (Constitutive active response) (Constitutive androstane receptor) (CAR) (Orphan nuclear receptor MB67)	NR1I3 CAR	Homo sapiens (Human)	NR1I3	CAR	negative regulation of transcription, DNA-templated [GO:0045892]; positive regulation of transcription from RNA polymerase II promoter [GO:0045944]; signal transduction [GO:0007165]; transcription initiation from RNA polymerase II promoter [GO:0006367]	cytoplasm [GO:0005737]; cytoskeleton [GO:0005856]; cytosol [GO:0005829]; nucleoplasm [GO:0005654]; nucleus [GO:0005634]	cytoplasm [GO:0005737]; cytoskeleton [GO:0005856]; cytosol [GO:0005829]; nucleoplasm [GO:0005654]; nucleus [GO:0005634]; androgen receptor activity [GO:0004882]; DNA binding [GO:0003677]; RNA polymerase II regulatory region sequence-specific DNA binding [GO:0000977]; RNA polymerase II transcription factor activity, ligand-activated sequence-specific DNA binding [GO:0004879]; thyroid hormone recep…	androgen receptor activity [GO:0004882]; DNA binding [GO:0003677]; RNA polymerase II regulatory region sequence-specific DNA binding [GO:0000977]; RNA polymerase II transcription factor activity, ligand-activated sequence-specific DNA binding [GO:0004879]; thyroid hormone receptor activity [GO:0004887]; transcriptional activator activity, RNA polymerase II transcription regulatory region sequence…	GO:0000977; GO:0001228; GO:0003677; GO:0003700; GO:0003713; GO:0004879; GO:0004882; GO:0004887; GO:0005634; GO:0005654; GO:0005737; GO:0005829; GO:0005856; GO:0006367; GO:0007165; GO:0008270; GO:0045892; GO:0045944	8114692; 15194709; 16710414; 15489334; 8603043; 14573755; 19858220; 15610735; 15618763	8114692; 15194709; 16710414; 15489334; 8603043; 14573755; 19858220; 15610735; 15618763; 12114525; 12130689; 12181452; 12376703; 12485946; 12511605; 12551939; 12644700; 12644704; 12799447; 12896978; 15151997; 15252010; 15272053; 15382119; 15563456; 15572376; 15831521; 15919766; 15933212; 16554032; 17276571; 17464991; 17576804; 17596880; 17876342; 17962186; 18056193; 18154449; 18202305; 18294295; 1…	SUBCELLULAR LOCATION: Nucleus. Cytoplasm. Cytoplasm, cytoskeleton. Note=Recruited to the cytoplasm by DNAJC7. {ECO:0000250}.	Nuclear hormone receptor family, NR1 subfamily	3D-structure; Activator; Alternative splicing; Complete proteome; Cytoplasm; Cytoskeleton; DNA-binding; Metal-binding; Nucleus; Phosphoprotein; Polymorphism; Receptor; Reference proteome; Transcription; Transcription regulation; Zinc; Zinc-finger	9970;	TISSUE SPECIFICITY: Predominantly expressed in liver.	SUBCELLULAR LOCATION: Nucleus. Cytoplasm. Cytoplasm, cytoskeleton. Note=Recruited to the cytoplasm by DNAJC7. {ECO:0000250}.
P20393	NR1D1_HUMAN	reviewed	Nuclear receptor subfamily 1 group D member 1 (Rev-erbA-alpha) (V-erbA-related protein 1) (EAR-1)	NR1D1 EAR1 HREV THRAL	Homo sapiens (Human)	NR1D1	EAR1 HREV THRAL	cell differentiation [GO:0030154]; cellular response to lipopolysaccharide [GO:0071222]; circadian regulation of gene expression [GO:0032922]; circadian rhythm [GO:0007623]; circadian temperature homeostasis [GO:0060086]; glycogen biosynthetic process [GO:0005978]; negative regulation of receptor biosynthetic process [GO:0010871]; negative regulation of toll-like receptor 4 signaling pathway [GO:…	cytoplasm [GO:0005737]; dendrite [GO:0030425]; dendritic spine [GO:0043197]; nuclear body [GO:0016604]; nuclear chromatin [GO:0000790]; nucleoplasm [GO:0005654]; nucleus [GO:0005634]	cytoplasm [GO:0005737]; dendrite [GO:0030425]; dendritic spine [GO:0043197]; nuclear body [GO:0016604]; nuclear chromatin [GO:0000790]; nucleoplasm [GO:0005654]; nucleus [GO:0005634]; core promoter sequence-specific DNA binding [GO:0001046]; heme binding [GO:0020037]; RNA polymerase II core promoter proximal region sequence-specific DNA binding [GO:0000978]; RNA polymerase II regulatory region se…	core promoter sequence-specific DNA binding [GO:0001046]; heme binding [GO:0020037]; RNA polymerase II core promoter proximal region sequence-specific DNA binding [GO:0000978]; RNA polymerase II regulatory region sequence-specific DNA binding [GO:0000977]; RNA polymerase II transcription factor activity, ligand-activated sequence-specific DNA binding [GO:0004879]; steroid hormone receptor activit…	GO:0000122; GO:0000790; GO:0000977; GO:0000978; GO:0001046; GO:0001078; GO:0001222; GO:0003707; GO:0003714; GO:0004879; GO:0005634; GO:0005654; GO:0005737; GO:0005978; GO:0006367; GO:0007623; GO:0008270; GO:0010498; GO:0010871; GO:0016604; GO:0019216; GO:0020037; GO:0030154; GO:0030425; GO:0032922; GO:0034144; GO:0035947; GO:0042752; GO:0043197; GO:0044212; GO:0044321; GO:0045598; GO:0045892; GO:…	2539258; 1971514; 15489334; 1850510; 12021280; 15761026; 16968709; 16484495; 17892483; 18006707; 19710360; 20414452; 21874017; 22170608; 21479263; 22682217; 22613952; 22184247; 23398316; 24415752; 24275569; 9660968	2539258; 1971514; 15489334; 1850510; 12021280; 15761026; 16968709; 16484495; 17892483; 18006707; 19710360; 20414452; 21874017; 22170608; 21479263; 22682217; 22613952; 22184247; 23398316; 24415752; 24275569; 9660968; 11669620; 12114512; 12377782; 12683943; 12821652; 15013753; 17075855; 18037887; 18227153; 18228528; 18511497; 18804497; 19267705; 19693801; 19696364; 19818381; 19839995; 19913121; 201…	SUBCELLULAR LOCATION: Nucleus. Cytoplasm {ECO:0000250}. Cell projection, dendrite {ECO:0000250}. Cell projection, dendritic spine {ECO:0000250}. Note=Localizes to the cytoplasm, dendrites and dendritic spine in the presence of OPHN1. {ECO:0000250}.	Nuclear hormone receptor family, NR1 subfamily	3D-structure; Acetylation; Activator; Biological rhythms; Cell projection; Complete proteome; Cytoplasm; DNA-binding; Differentiation; Heme; Iron; Metal-binding; Nucleus; Phosphoprotein; Receptor; Reference proteome; Repressor; Transcription; Transcription regulation; Ubl conjugation; Zinc; Zinc-finger	9572;	TISSUE SPECIFICITY: Widely expressed. Expressed at high levels in the liver, adipose tissue, skeletal muscle and brain. Also expressed in endothelial cells (ECs), vascular smooth muscle cells (VSMCs) and macrophages. Expression oscillates diurnally in the suprachiasmatic nucleus (SCN) of the hypothalamus as well as in peripheral tissues. Expression increases during the differentiation of pre-adip…	SUBCELLULAR LOCATION: Nucleus. Cytoplasm {ECO:0000250}. Cell projection, dendrite {ECO:0000250}. Cell projection, dendritic spine {ECO:0000250}. Note=Localizes to the cytoplasm, dendrites and dendritic spine in the presence of OPHN1. {ECO:0000250}.
Q9UHV7	MED13_HUMAN	reviewed	Mediator of RNA polymerase II transcription subunit 13 (Activator-recruited cofactor 250 kDa component) (ARC250) (Mediator complex subunit 13) (Thyroid hormone receptor-associated protein 1) (Thyroid hormone receptor-associated protein complex 240 kDa component) (Trap240) (Vitamin D3 receptor-interacting protein complex component DRIP250) (DRIP250)	MED13 ARC250 KIAA0593 THRAP1 TRAP240	Homo sapiens (Human)	MED13	ARC250 KIAA0593 THRAP1 TRAP240	androgen receptor signaling pathway [GO:0030521]; cholesterol homeostasis [GO:0042632]; intracellular steroid hormone receptor signaling pathway [GO:0030518]; negative regulation of thyroid hormone receptor activity [GO:1904168]; positive regulation of transcription, DNA-templated [GO:0045893]; positive regulation of transcription from RNA polymerase II promoter [GO:0045944]; transcription initia…	mediator complex [GO:0016592]; membrane [GO:0016020]; nucleoplasm [GO:0005654]; nucleus [GO:0005634]	mediator complex [GO:0016592]; membrane [GO:0016020]; nucleoplasm [GO:0005654]; nucleus [GO:0005634]; ligand-dependent nuclear receptor transcription coactivator activity [GO:0030374]; receptor activity [GO:0004872]; RNA polymerase II transcription cofactor activity [GO:0001104]; thyroid hormone receptor binding [GO:0046966]; transcription coactivator activity [GO:0003713]; transcription cofactor…	ligand-dependent nuclear receptor transcription coactivator activity [GO:0030374]; receptor activity [GO:0004872]; RNA polymerase II transcription cofactor activity [GO:0001104]; thyroid hormone receptor binding [GO:0046966]; transcription coactivator activity [GO:0003713]; transcription cofactor activity [GO:0003712]; vitamin D receptor binding [GO:0042809]	GO:0001104; GO:0003712; GO:0003713; GO:0004872; GO:0005634; GO:0005654; GO:0006367; GO:0016020; GO:0016592; GO:0030374; GO:0030518; GO:0030521; GO:0042632; GO:0042809; GO:0045893; GO:0045944; GO:0046966; GO:0070328; GO:1904168	10198638; 16625196; 15489334; 9628581; 10235266; 10235267; 15175163; 15989967; 16595664; 18691976; 18669648; 19369195; 19690332; 23186163; 24275569	10198638; 16625196; 15489334; 9628581; 10235266; 10235267; 15175163; 15989967; 16595664; 18691976; 18669648; 19369195; 19690332; 23186163; 24275569; 12421765; 14576168; 14638676; 18418385; 19047373; 19057509; 19240132; 19730683; 20379614; 21182203; 21729782; 22593156; 23414517; 23602568; 23746844; 25422356; 26182352; 26496610; 27129500	SUBCELLULAR LOCATION: Nucleus.	Mediator complex subunit 13 family	Activator; Complete proteome; Direct protein sequencing; Nucleus; Phosphoprotein; Polymorphism; Reference proteome; Repeat; Repressor; Transcription; Transcription regulation	9969;	TISSUE SPECIFICITY: Ubiquitous. {ECO:0000269|PubMed:10198638}.	SUBCELLULAR LOCATION: Nucleus.
P10828	THB_HUMAN	reviewed	Thyroid hormone receptor beta (Nuclear receptor subfamily 1 group A member 2) (c-erbA-2) (c-erbA-beta)	THRB ERBA2 NR1A2 THR1	Homo sapiens (Human)	THRB	ERBA2 NR1A2 THR1	animal organ morphogenesis [GO:0009887]; female courtship behavior [GO:0008050]; negative regulation of female receptivity [GO:0007621]; negative regulation of transcription from RNA polymerase II promoter [GO:0000122]; positive regulation of transcription from RNA polymerase II promoter [GO:0045944]; regulation of heart contraction [GO:0008016]; sensory perception of sound [GO:0007605]; transcri…	extracellular exosome [GO:0070062]; nuclear body [GO:0016604]; nuclear chromatin [GO:0000790]; nucleoplasm [GO:0005654]; nucleus [GO:0005634]	extracellular exosome [GO:0070062]; nuclear body [GO:0016604]; nuclear chromatin [GO:0000790]; nucleoplasm [GO:0005654]; nucleus [GO:0005634]; chromatin DNA binding [GO:0031490]; DNA binding [GO:0003677]; enzyme binding [GO:0019899]; sequence-specific DNA binding [GO:0043565]; steroid hormone receptor activity [GO:0003707]; thyroid hormone binding [GO:0070324]; thyroid hormone receptor activity […	chromatin DNA binding [GO:0031490]; DNA binding [GO:0003677]; enzyme binding [GO:0019899]; sequence-specific DNA binding [GO:0043565]; steroid hormone receptor activity [GO:0003707]; thyroid hormone binding [GO:0070324]; thyroid hormone receptor activity [GO:0004887]; transcription corepressor activity [GO:0003714]; transcription factor activity, sequence-specific DNA binding [GO:0003700]; zinc i…	GO:0000122; GO:0000790; GO:0003677; GO:0003700; GO:0003707; GO:0003714; GO:0004887; GO:0005634; GO:0005654; GO:0006351; GO:0006367; GO:0007605; GO:0007621; GO:0008016; GO:0008050; GO:0008270; GO:0009887; GO:0016604; GO:0019899; GO:0031490; GO:0043565; GO:0045944; GO:0060509; GO:0070062; GO:0070324	3034496; 2879243; 1973914; 14702039; 16641997; 15489334; 15105435; 7528740; 10713182; 12039952; 11971969; 17418816; 7746322; 12699376; 12511610; 12554782; 14673100; 15466465; 16781732; 18237438; 19926848; 18798561; 2510172; 2153155; 1846005; 1661299; 1653889; 1563081; 1314846; 1619012; 1587388; 1324420; 8381821; 8514853; 8175986; 7833659; 8664910; 8889584; 10660344; 16804041; 19268523	3034496; 2879243; 1973914; 14702039; 16641997; 15489334; 15105435; 7528740; 10713182; 12039952; 11971969; 17418816; 7746322; 12699376; 12511610; 12554782; 14673100; 15466465; 16781732; 18237438; 19926848; 18798561; 2510172; 2153155; 1846005; 1661299; 1653889; 1563081; 1314846; 1619012; 1587388; 1324420; 8381821; 8514853; 8175986; 7833659; 8664910; 8889584; 10660344; 16804041; 19268523; 10037068; …	SUBCELLULAR LOCATION: Nucleus.	Nuclear hormone receptor family, NR1 subfamily	3D-structure; Alternative splicing; Complete proteome; DNA-binding; Deafness; Disease mutation; Metal-binding; Nucleus; Polymorphism; Receptor; Reference proteome; Transcription; Transcription regulation; Zinc; Zinc-finger	7068;		SUBCELLULAR LOCATION: Nucleus.
P10827	THA_HUMAN	reviewed	Thyroid hormone receptor alpha (Nuclear receptor subfamily 1 group A member 1) (V-erbA-related protein 7) (EAR-7) (c-erbA-1) (c-erbA-alpha)	THRA EAR7 ERBA1 NR1A1 THRA1 THRA2	Homo sapiens (Human)	THRA	EAR7 ERBA1 NR1A1 THRA1 THRA2	cartilage condensation [GO:0001502]; cytoplasmic sequestering of transcription factor [GO:0042994]; erythrocyte differentiation [GO:0030218]; female courtship behavior [GO:0008050]; hormone-mediated signaling pathway [GO:0009755]; learning or memory [GO:0007611]; negative regulation of DNA-templated transcription, initiation [GO:2000143]; negative regulation of RNA polymerase II transcriptional p…	cytosol [GO:0005829]; nucleoplasm [GO:0005654]; nucleus [GO:0005634]	cytosol [GO:0005829]; nucleoplasm [GO:0005654]; nucleus [GO:0005634]; chromatin DNA binding [GO:0031490]; protein complex binding [GO:0032403]; protein domain specific binding [GO:0019904]; steroid hormone receptor activity [GO:0003707]; steroid receptor RNA activator RNA binding [GO:0002153]; TBP-class protein binding [GO:0017025]; thyroid hormone binding [GO:0070324]; thyroid hormone receptor a…	chromatin DNA binding [GO:0031490]; protein complex binding [GO:0032403]; protein domain specific binding [GO:0019904]; steroid hormone receptor activity [GO:0003707]; steroid receptor RNA activator RNA binding [GO:0002153]; TBP-class protein binding [GO:0017025]; thyroid hormone binding [GO:0070324]; thyroid hormone receptor activity [GO:0004887]; transcription factor activity, sequence-specific…	GO:0000976; GO:0001502; GO:0001503; GO:0002153; GO:0002155; GO:0003700; GO:0003707; GO:0004887; GO:0005634; GO:0005654; GO:0005829; GO:0006357; GO:0006366; GO:0006367; GO:0007611; GO:0008016; GO:0008050; GO:0008134; GO:0008270; GO:0009409; GO:0009755; GO:0010831; GO:0017025; GO:0017055; GO:0019904; GO:0030218; GO:0030878; GO:0031490; GO:0032403; GO:0033032; GO:0042994; GO:0044212; GO:0045892; GO:…	1850510; 2539258; 3357890; 3684612; 2464749; 14702039; 15489334; 3672126; 8910441; 9267036; 9627117; 10567404; 14673100; 18030323; 22168587; 12699376; 16781732; 18237438; 19926848; 24969835; 26037512; 25670821	1850510; 2539258; 3357890; 3684612; 2464749; 14702039; 15489334; 3672126; 8910441; 9267036; 9627117; 10567404; 14673100; 18030323; 22168587; 12699376; 16781732; 18237438; 19926848; 24969835; 26037512; 25670821; 10866662; 11861164; 11889175; 12082618; 12231529; 12388540; 12878587; 14576168; 14614212; 14729678; 15199063; 15388935; 15757863; 15767343; 15802373; 16799563; 17065567; 17220280; 17560756…	SUBCELLULAR LOCATION: Nucleus.	Nuclear hormone receptor family, NR1 subfamily	3D-structure; Alternative splicing; Complete proteome; Congenital hypothyroidism; DNA-binding; Disease mutation; Metal-binding; Nucleus; Polymorphism; Receptor; Reference proteome; Transcription; Transcription regulation; Zinc; Zinc-finger	7067;		SUBCELLULAR LOCATION: Nucleus.
P13631	RARG_HUMAN	reviewed	Retinoic acid receptor gamma (RAR-gamma) (Nuclear receptor subfamily 1 group B member 3)	RARG NR1B3	Homo sapiens (Human)	RARG	NR1B3	anterior/posterior pattern specification [GO:0009952]; canonical Wnt signaling pathway [GO:0060070]; cellular response to retinoic acid [GO:0071300]; embryonic camera-type eye development [GO:0031076]; embryonic eye morphogenesis [GO:0048048]; embryonic hindlimb morphogenesis [GO:0035116]; face development [GO:0060324]; glandular epithelial cell development [GO:0002068]; growth plate cartilage ch…	integral component of membrane [GO:0016021]; nuclear chromatin [GO:0000790]; nucleoplasm [GO:0005654]; nucleus [GO:0005634]; transcription factor complex [GO:0005667]	integral component of membrane [GO:0016021]; nuclear chromatin [GO:0000790]; nucleoplasm [GO:0005654]; nucleus [GO:0005634]; transcription factor complex [GO:0005667]; DNA binding [GO:0003677]; retinoic acid receptor activity [GO:0003708]; retinoid X receptor binding [GO:0046965]; RNA polymerase II regulatory region sequence-specific DNA binding [GO:0000977]; steroid hormone receptor activity [GO…	DNA binding [GO:0003677]; retinoic acid receptor activity [GO:0003708]; retinoid X receptor binding [GO:0046965]; RNA polymerase II regulatory region sequence-specific DNA binding [GO:0000977]; steroid hormone receptor activity [GO:0003707]; transcription factor activity, sequence-specific DNA binding [GO:0003700]; zinc ion binding [GO:0008270]	GO:0000122; GO:0000790; GO:0000977; GO:0001843; GO:0002068; GO:0003406; GO:0003430; GO:0003677; GO:0003700; GO:0003707; GO:0003708; GO:0005634; GO:0005654; GO:0005667; GO:0006367; GO:0008270; GO:0008284; GO:0008285; GO:0008361; GO:0009952; GO:0016021; GO:0031076; GO:0031641; GO:0032331; GO:0032526; GO:0035116; GO:0035264; GO:0043065; GO:0043066; GO:0043068; GO:0045637; GO:0045944; GO:0046965; GO:…	2546152; 2172793; 1849262; 14702039; 16541075; 15489334; 2157210; 1320193; 7501014; 9501913; 16959974	2546152; 2172793; 1849262; 14702039; 16541075; 15489334; 2157210; 1320193; 7501014; 9501913; 16959974; 10748061; 10841540; 10964567; 11855864; 12189556; 12220491; 12399530; 12554770; 12665583; 14691372; 14705796; 15383624; 15635645; 15734736; 17252005; 17325034; 18685608; 18996102; 19345331; 19416972; 19416983; 19563758; 19732752; 19902255; 19913121; 20346360; 20387030; 20420906; 20628086; 206348…	SUBCELLULAR LOCATION: Nucleus.	Nuclear hormone receptor family, NR1 subfamily	3D-structure; Alternative splicing; Complete proteome; DNA-binding; Metal-binding; Methylation; Nucleus; Polymorphism; Receptor; Reference proteome; Transcription; Transcription regulation; Zinc; Zinc-finger	5916;		SUBCELLULAR LOCATION: Nucleus.
Q03181	PPARD_HUMAN	reviewed	Peroxisome proliferator-activated receptor delta (PPAR-delta) (NUCI) (Nuclear hormone receptor 1) (NUC1) (Nuclear receptor subfamily 1 group C member 2) (Peroxisome proliferator-activated receptor beta) (PPAR-beta)	PPARD NR1C2 PPARB	Homo sapiens (Human)	PPARD	NR1C2 PPARB	adipose tissue development [GO:0060612]; apoptotic process [GO:0006915]; apoptotic signaling pathway [GO:0097190]; axon ensheathment [GO:0008366]; cell differentiation [GO:0030154]; cell proliferation [GO:0008283]; cell-substrate adhesion [GO:0031589]; cellular response to hypoxia [GO:0071456]; cellular response to lipopolysaccharide [GO:0071222]; cholesterol metabolic process [GO:0008203]; decid…	nuclear chromatin [GO:0000790]; nucleoplasm [GO:0005654]; nucleus [GO:0005634]	nuclear chromatin [GO:0000790]; nucleoplasm [GO:0005654]; nucleus [GO:0005634]; DNA binding [GO:0003677]; drug binding [GO:0008144]; linoleic acid binding [GO:0070539]; lipid binding [GO:0008289]; NF-kappaB binding [GO:0051059]; protein heterodimerization activity [GO:0046982]; RNA polymerase II transcription factor activity, ligand-activated sequence-specific DNA binding [GO:0004879]; sequence-s…	DNA binding [GO:0003677]; drug binding [GO:0008144]; linoleic acid binding [GO:0070539]; lipid binding [GO:0008289]; NF-kappaB binding [GO:0051059]; protein heterodimerization activity [GO:0046982]; RNA polymerase II transcription factor activity, ligand-activated sequence-specific DNA binding [GO:0004879]; sequence-specific DNA binding [GO:0043565]; steroid hormone receptor activity [GO:0003707]…	GO:0000122; GO:0000790; GO:0001227; GO:0003677; GO:0003700; GO:0003707; GO:0003713; GO:0004879; GO:0005634; GO:0005654; GO:0006006; GO:0006029; GO:0006091; GO:0006357; GO:0006367; GO:0006629; GO:0006635; GO:0006776; GO:0006915; GO:0007507; GO:0007566; GO:0008134; GO:0008144; GO:0008203; GO:0008270; GO:0008283; GO:0008289; GO:0008366; GO:0008654; GO:0009062; GO:0009299; GO:0009749; GO:0014068; GO:…	1333051; 10851270; 18619963; 14702039; 14574404; 15489334; 15604518; 10198642; 10809235; 16931011; 16405912; 16387648; 17560785; 18722772; 19622862; 19464171; 19116277;	1333051; 10851270; 18619963; 14702039; 14574404; 15489334; 15604518; 10198642; 10809235; 16931011; 16405912; 16387648; 17560785; 18722772; 19622862; 19464171; 19116277; 11980898; 12009300; 12594814; 12615676; 12909723; 14641801; 14758356; 14988273; 15001550; 15102088; 15128052; 15231748; 15591138; 15793256; 15811118; 15888456; 15890193; 15979543; 16053787; 16091736; 16141797; 16285997; 16306381; …	SUBCELLULAR LOCATION: Nucleus.	Nuclear hormone receptor family, NR1 subfamily	3D-structure; Activator; Alternative splicing; Complete proteome; DNA-binding; Metal-binding; Nucleus; Receptor; Reference proteome; Transcription; Transcription regulation; Zinc; Zinc-finger	5467;	TISSUE SPECIFICITY: Ubiquitous with maximal levels in placenta and skeletal muscle.	SUBCELLULAR LOCATION: Nucleus.
Q07869	PPARA_HUMAN	reviewed	Peroxisome proliferator-activated receptor alpha (PPAR-alpha) (Nuclear receptor subfamily 1 group C member 1)	PPARA NR1C1 PPAR	Homo sapiens (Human)	PPARA	NR1C1 PPAR	behavioral response to nicotine [GO:0035095]; circadian regulation of gene expression [GO:0032922]; enamel mineralization [GO:0070166]; epidermis development [GO:0008544]; fatty acid metabolic process [GO:0006631]; fatty acid transport [GO:0015908]; heart development [GO:0007507]; lipid metabolic process [GO:0006629]; lipoprotein metabolic process [GO:0042157]; negative regulation of appetite [GO…	nucleoplasm [GO:0005654]; nucleus [GO:0005634]	nucleoplasm [GO:0005654]; nucleus [GO:0005634]; DNA binding [GO:0003677]; drug binding [GO:0008144]; lipid binding [GO:0008289]; MDM2/MDM4 family protein binding [GO:0097371]; NFAT protein binding [GO:0051525]; phosphatase binding [GO:0019902]; protein complex binding [GO:0032403]; protein domain specific binding [GO:0019904]; RNA polymerase II core promoter proximal region sequence-specific DNA …	DNA binding [GO:0003677]; drug binding [GO:0008144]; lipid binding [GO:0008289]; MDM2/MDM4 family protein binding [GO:0097371]; NFAT protein binding [GO:0051525]; phosphatase binding [GO:0019902]; protein complex binding [GO:0032403]; protein domain specific binding [GO:0019904]; RNA polymerase II core promoter proximal region sequence-specific DNA binding [GO:0000978]; RNA polymerase II repressi…	GO:0000122; GO:0000978; GO:0001077; GO:0001078; GO:0001103; GO:0001190; GO:0001223; GO:0001666; GO:0003677; GO:0003700; GO:0003707; GO:0004879; GO:0005634; GO:0005654; GO:0006367; GO:0006629; GO:0006631; GO:0007507; GO:0008134; GO:0008144; GO:0008270; GO:0008289; GO:0008544; GO:0010745; GO:0010871; GO:0010887; GO:0010891; GO:0015908; GO:0019216; GO:0019902; GO:0019904; GO:0031624; GO:0032000; GO:…	7684926; 7981125; 8993548; 18619963; 19263263; 15461802; 14702039; 10591208; 7629123; 9238002; 9556573; 10195690; 10681503; 11915042; 12955147; 21047783; 24043310; 11698662; 11587644; 11845213; 17157019; 17243659; 19622862; 19349176; 19116277	7684926; 7981125; 8993548; 18619963; 19263263; 15461802; 14702039; 10591208; 7629123; 9238002; 9556573; 10195690; 10681503; 11915042; 12955147; 21047783; 24043310; 11698662; 11587644; 11845213; 17157019; 17243659; 19622862; 19349176; 19116277; 10828087; 10855543; 11119019; 11409711; 11668221; 11864924; 11897821; 11914252; 12006394; 12039952; 12468272; 12835617; 12855749; 12938026; 14671555; 15083…	SUBCELLULAR LOCATION: Nucleus.	Nuclear hormone receptor family, NR1 subfamily	3D-structure; Activator; Alternative splicing; Biological rhythms; Complete proteome; DNA-binding; Lipid-binding; Metal-binding; Nucleus; Polymorphism; Receptor; Reference proteome; Transcription; Transcription regulation; Zinc; Zinc-finger	5465;	TISSUE SPECIFICITY: Skeletal muscle, liver, heart and kidney. {ECO:0000269|PubMed:7981125, ECO:0000269|PubMed:8993548}.	SUBCELLULAR LOCATION: Nucleus.
P11473	VDR_HUMAN	reviewed	Vitamin D3 receptor (VDR) (1,25-dihydroxyvitamin D3 receptor) (Nuclear receptor subfamily 1 group I member 1)	VDR NR1I1	Homo sapiens (Human)	VDR	NR1I1	bile acid signaling pathway [GO:0038183]; calcium ion transport [GO:0006816]; cell morphogenesis [GO:0000902]; cellular calcium ion homeostasis [GO:0006874]; decidualization [GO:0046697]; intestinal absorption [GO:0050892]; lactation [GO:0007595]; mammary gland branching involved in pregnancy [GO:0060745]; negative regulation of cell proliferation [GO:0008285]; negative regulation of keratinocyte…	nucleoplasm [GO:0005654]; nucleus [GO:0005634]; receptor complex [GO:0043235]; RNA polymerase II transcription factor complex [GO:0090575]	nucleoplasm [GO:0005654]; nucleus [GO:0005634]; receptor complex [GO:0043235]; RNA polymerase II transcription factor complex [GO:0090575]; calcitriol binding [GO:1902098]; calcitriol receptor activity [GO:0008434]; DNA binding [GO:0003677]; lithocholic acid binding [GO:1902121]; lithocholic acid receptor activity [GO:0038186]; retinoid X receptor binding [GO:0046965]; sequence-specific DNA bindi…	calcitriol binding [GO:1902098]; calcitriol receptor activity [GO:0008434]; DNA binding [GO:0003677]; lithocholic acid binding [GO:1902121]; lithocholic acid receptor activity [GO:0038186]; retinoid X receptor binding [GO:0046965]; sequence-specific DNA binding [GO:0043565]; steroid hormone receptor activity [GO:0003707]; zinc ion binding [GO:0008270]	GO:0000122; GO:0000902; GO:0001501; GO:0003677; GO:0003707; GO:0005634; GO:0005654; GO:0006367; GO:0006816; GO:0006874; GO:0007165; GO:0007595; GO:0008270; GO:0008285; GO:0008434; GO:0010628; GO:0010839; GO:0010980; GO:0038183; GO:0038186; GO:0043235; GO:0043565; GO:0045618; GO:0045892; GO:0045944; GO:0046697; GO:0046965; GO:0050892; GO:0060058; GO:0060558; GO:0060745; GO:0070561; GO:0090575; GO:…	2835767; 1324736; 9212063; 14702039; 16541075; 15489334; 1850412; 16252240; 9267036; 9632709; 10866662; 16252006; 22323358; 10678179; 11344298; 11980721; 15055995; 15225774; 15728261; 16913708; 2849209; 8381803; 1652893; 2177843; 8106618; 8392085; 7828346; 8675579; 8961271; 9005998; 15032981	2835767; 1324736; 9212063; 14702039; 16541075; 15489334; 1850412; 16252240; 9267036; 9632709; 10866662; 16252006; 22323358; 10678179; 11344298; 11980721; 15055995; 15225774; 15728261; 16913708; 2849209; 8381803; 1652893; 2177843; 8106618; 8392085; 7828346; 8675579; 8961271; 9005998; 15032981; 10329864; 10344739; 10367030; 10436404; 10453562; 10465499; 10497626; 10505806; 10545416; 10597185; 10667…	SUBCELLULAR LOCATION: Nucleus.	Nuclear hormone receptor family, NR1 subfamily	3D-structure; Alternative splicing; Complete proteome; DNA-binding; Disease mutation; Metal-binding; Nucleus; Polymorphism; Receptor; Reference proteome; Transcription; Transcription regulation; Zinc; Zinc-finger	7421;		SUBCELLULAR LOCATION: Nucleus.
P24468	COT2_HUMAN	reviewed	COUP transcription factor 2 (COUP-TF2) (Apolipoprotein A-I regulatory protein 1) (ARP-1) (COUP transcription factor II) (COUP-TF II) (Nuclear receptor subfamily 2 group F member 2)	NR2F2 ARP1 TFCOUP2	Homo sapiens (Human)	NR2F2	ARP1 TFCOUP2	anterior/posterior pattern specification [GO:0009952]; blood vessel morphogenesis [GO:0048514]; fertilization [GO:0009566]; forebrain development [GO:0030900]; limb development [GO:0060173]; lipid metabolic process [GO:0006629]; maternal placenta development [GO:0001893]; negative regulation of cyclin-dependent protein serine/threonine kinase activity [GO:0045736]; negative regulation of endothel…	nucleus [GO:0005634]	nucleus [GO:0005634]; protein homodimerization activity [GO:0042803]; retinoic acid binding [GO:0001972]; RNA polymerase II transcription factor activity, ligand-activated sequence-specific DNA binding [GO:0004879]; sequence-specific DNA binding [GO:0043565]; steroid hormone receptor activity [GO:0003707]; transcription corepressor activity [GO:0003714]; transcription factor activity, sequence-sp…	protein homodimerization activity [GO:0042803]; retinoic acid binding [GO:0001972]; RNA polymerase II transcription factor activity, ligand-activated sequence-specific DNA binding [GO:0004879]; sequence-specific DNA binding [GO:0043565]; steroid hormone receptor activity [GO:0003707]; transcription corepressor activity [GO:0003714]; transcription factor activity, sequence-specific DNA binding [GO…	GO:0000122; GO:0001764; GO:0001893; GO:0001937; GO:0001972; GO:0003084; GO:0003700; GO:0003707; GO:0003714; GO:0004879; GO:0005634; GO:0006351; GO:0006357; GO:0006629; GO:0007165; GO:0007519; GO:0008270; GO:0009566; GO:0009952; GO:0009956; GO:0010596; GO:0030900; GO:0032355; GO:0042803; GO:0043565; GO:0045736; GO:0045892; GO:0045893; GO:0048514; GO:0060173; GO:0060674; GO:0060707; GO:0060849	1899293; 18619963; 14702039; 16572171; 15489334; 1820218; 9343308; 10318855; 21269460; 24275569; 18798693; 24702954	1899293; 18619963; 14702039; 16572171; 15489334; 1820218; 9343308; 10318855; 21269460; 24275569; 18798693; 24702954; 12614160; 12843196; 15231748; 15265774; 17455195; 18199540; 18765665; 18815287; 19082449; 19154418; 19210544; 19505873; 19913121; 20147377; 20195529; 20351309; 20386594; 20467437; 20549515; 20585627; 20628086; 20711500; 21151097; 21988832; 22178710; 22493443; 22606236; 22734039; 23…	SUBCELLULAR LOCATION: Nucleus.	Nuclear hormone receptor family, NR2 subfamily	3D-structure; Activator; Alternative splicing; Complete proteome; DNA-binding; Disease mutation; Metal-binding; Nucleus; Phosphoprotein; Receptor; Reference proteome; Transcription; Transcription regulation; Zinc; Zinc-finger	7026;	TISSUE SPECIFICITY: Ubiquitous.	SUBCELLULAR LOCATION: Nucleus.
P41235	HNF4A_HUMAN	reviewed	Hepatocyte nuclear factor 4-alpha (HNF-4-alpha) (Nuclear receptor subfamily 2 group A member 1) (Transcription factor 14) (TCF-14) (Transcription factor HNF-4)	HNF4A HNF4 NR2A1 TCF14	Homo sapiens (Human)	HNF4A	HNF4 NR2A1 TCF14	blood coagulation [GO:0007596]; glucose homeostasis [GO:0042593]; lipid homeostasis [GO:0055088]; lipid metabolic process [GO:0006629]; negative regulation of cell growth [GO:0030308]; negative regulation of cell proliferation [GO:0008285]; ornithine metabolic process [GO:0006591]; phospholipid homeostasis [GO:0055091]; positive regulation of cholesterol homeostasis [GO:2000189]; positive regulat…	cytoplasm [GO:0005737]; nucleoplasm [GO:0005654]; nucleus [GO:0005634]	cytoplasm [GO:0005737]; nucleoplasm [GO:0005654]; nucleus [GO:0005634]; DNA binding [GO:0003677]; fatty acid binding [GO:0005504]; protein homodimerization activity [GO:0042803]; receptor binding [GO:0005102]; RNA polymerase II activating transcription factor binding [GO:0001102]; RNA polymerase II core promoter sequence-specific DNA binding [GO:0000979]; RNA polymerase II transcription factor ac…	DNA binding [GO:0003677]; fatty acid binding [GO:0005504]; protein homodimerization activity [GO:0042803]; receptor binding [GO:0005102]; RNA polymerase II activating transcription factor binding [GO:0001102]; RNA polymerase II core promoter sequence-specific DNA binding [GO:0000979]; RNA polymerase II transcription factor activity, ligand-activated sequence-specific DNA binding [GO:0004879]; ste…	GO:0000979; GO:0001077; GO:0001102; GO:0003677; GO:0003700; GO:0003705; GO:0003707; GO:0004879; GO:0005102; GO:0005504; GO:0005634; GO:0005654; GO:0005737; GO:0006357; GO:0006367; GO:0006591; GO:0006629; GO:0006805; GO:0007548; GO:0007596; GO:0008270; GO:0008285; GO:0009749; GO:0010470; GO:0019216; GO:0023019; GO:0030308; GO:0042593; GO:0042803; GO:0044212; GO:0045893; GO:0045944; GO:0050796; GO:…	8964514; 8622695; 8945471; 11780052; 15489334; 7926813; 7568236; 12740371; 21708125; 24275569; 14982928; 9313765; 9243109; 9267996; 9449683; 10389854; 17407387; 22802087; 24285859	8964514; 8622695; 8945471; 11780052; 15489334; 7926813; 7568236; 12740371; 21708125; 24275569; 14982928; 9313765; 9243109; 9267996; 9449683; 10389854; 17407387; 22802087; 24285859; 11772903; 11811951; 11994285; 12036449; 12050210; 12083813; 12086970; 12089346; 12110948; 12133007; 12203996; 12220494; 12235114; 12413008; 12504020; 12551987; 12627330; 12631740; 12669197; 12697672; 12701690; 12829997…	SUBCELLULAR LOCATION: Nucleus.	Nuclear hormone receptor family, NR2 subfamily	3D-structure; Acetylation; Alternative promoter usage; Alternative splicing; Complete proteome; DNA-binding; Diabetes mellitus; Disease mutation; Isopeptide bond; Metal-binding; Nucleus; Phosphoprotein; Polymorphism; Receptor; Reference proteome; Transcription; Transcription regulation; Ubl conjugation; Zinc; Zinc-finger	3172;		SUBCELLULAR LOCATION: Nucleus.
Q9H0E9	BRD8_HUMAN	reviewed	Bromodomain-containing protein 8 (Skeletal muscle abundant protein) (Skeletal muscle abundant protein 2) (Thyroid hormone receptor coactivating protein of 120 kDa) (TrCP120) (p120)	BRD8 SMAP SMAP2	Homo sapiens (Human)	BRD8	SMAP SMAP2	cell surface receptor signaling pathway [GO:0007166]; histone H2A acetylation [GO:0043968]; histone H4 acetylation [GO:0043967]; positive regulation of transcription from RNA polymerase II promoter [GO:0045944]; regulation of growth [GO:0040008]; regulation of transcription, DNA-templated [GO:0006355]; regulation of transcription from RNA polymerase II promoter [GO:0006357]; signal transduction […	mitochondrion [GO:0005739]; NuA4 histone acetyltransferase complex [GO:0035267]; nucleoplasm [GO:0005654]; nucleus [GO:0005634]; Swr1 complex [GO:0000812]	mitochondrion [GO:0005739]; NuA4 histone acetyltransferase complex [GO:0035267]; nucleoplasm [GO:0005654]; nucleus [GO:0005634]; Swr1 complex [GO:0000812]; thyroid hormone receptor activity [GO:0004887]; transcription factor activity, sequence-specific DNA binding [GO:0003700]; cell surface receptor signaling pathway [GO:0007166]; histone H2A acetylation [GO:0043968]; histone H4 acetylation [GO:0…	thyroid hormone receptor activity [GO:0004887]; transcription factor activity, sequence-specific DNA binding [GO:0003700]	GO:0000812; GO:0003700; GO:0004887; GO:0005634; GO:0005654; GO:0005739; GO:0006351; GO:0006355; GO:0006357; GO:0007165; GO:0007166; GO:0035267; GO:0040008; GO:0043967; GO:0043968; GO:0045944	8611617; 11230166; 15372022; 15489334; 9368056; 12963728; 10517671; 15196461; 14966270; 17081983; 19367720; 18669648; 19413330; 19690332; 19608861; 20068231; 23186163; 24275569; 25218447; 24463511; 25114211; 25772364; 25755297	8611617; 11230166; 15372022; 15489334; 9368056; 12963728; 10517671; 15196461; 14966270; 17081983; 19367720; 18669648; 19413330; 19690332; 19608861; 20068231; 23186163; 24275569; 25218447; 24463511; 25114211; 25772364; 25755297; 15647280; 16230350; 20467437; 20711500; 21182203; 21994455; 25609649	SUBCELLULAR LOCATION: Nucleus.	Unknown	Acetylation; Alternative splicing; Bromodomain; Chromatin regulator; Coiled coil; Complete proteome; Direct protein sequencing; Growth regulation; Isopeptide bond; Nucleus; Phosphoprotein; Polymorphism; Reference proteome; Repeat; Transcription; Transcription regulation; Ubl conjugation	10902;	TISSUE SPECIFICITY: Expressed in adipose tissue, brain, heart, kidney, liver, lung, pancreas, placenta and skeletal muscle. {ECO:0000269|PubMed:8611617}.	SUBCELLULAR LOCATION: Nucleus.
Q06710	PAX8_HUMAN	reviewed	Paired box protein Pax-8	PAX8	Homo sapiens (Human)	PAX8		anatomical structure morphogenesis [GO:0009653]; branching involved in ureteric bud morphogenesis [GO:0001658]; cellular response to gonadotropin stimulus [GO:0071371]; central nervous system development [GO:0007417]; inner ear morphogenesis [GO:0042472]; kidney development [GO:0001822]; mesenchymal to epithelial transition involved in metanephros morphogenesis [GO:0003337]; mesonephros developme…	nucleoplasm [GO:0005654]; nucleus [GO:0005634]	nucleoplasm [GO:0005654]; nucleus [GO:0005634]; DNA binding [GO:0003677]; RNA polymerase II core promoter proximal region sequence-specific DNA binding [GO:0000978]; RNA polymerase II core promoter sequence-specific DNA binding [GO:0000979]; thyroid-stimulating hormone receptor activity [GO:0004996]; transcription factor activity, sequence-specific DNA binding [GO:0003700]; transcription regulato…	DNA binding [GO:0003677]; RNA polymerase II core promoter proximal region sequence-specific DNA binding [GO:0000978]; RNA polymerase II core promoter sequence-specific DNA binding [GO:0000979]; thyroid-stimulating hormone receptor activity [GO:0004996]; transcriptional activator activity, RNA polymerase II core promoter proximal region sequence-specific binding [GO:0001077]; transcription factor …	GO:0000978; GO:0000979; GO:0001077; GO:0001655; GO:0001658; GO:0001822; GO:0001823; GO:0003337; GO:0003677; GO:0003700; GO:0004996; GO:0005634; GO:0005654; GO:0006351; GO:0006790; GO:0007417; GO:0009653; GO:0030878; GO:0039003; GO:0042472; GO:0042981; GO:0044212; GO:0045893; GO:0045944; GO:0048793; GO:0071371; GO:0071599; GO:0072108; GO:0072207; GO:0072221; GO:0072278; GO:0072284; GO:0072289; GO:…	1337742; 8413205; 7737192; 14702039; 15815621; 15489334; 19010321; 9590296; 11232006; 11502839; 18829450	1337742; 8413205; 7737192; 14702039; 15815621; 15489334; 19010321; 9590296; 11232006; 11502839; 18829450; 16763387; 19730683; 20195357; 21602887; 21988832; 8861958	SUBCELLULAR LOCATION: Nucleus.	Unknown	3D-structure; Alternative splicing; Complete proteome; Congenital hypothyroidism; DNA-binding; Developmental protein; Differentiation; Disease mutation; Nucleus; Paired box; Phosphoprotein; Polymorphism; Reference proteome; Transcription; Transcription regulation	7849;	TISSUE SPECIFICITY: Expressed in the excretory system, thyroid gland and Wilms tumors.	SUBCELLULAR LOCATION: Nucleus.
P10589	COT1_HUMAN	reviewed	COUP transcription factor 1 (COUP-TF1) (COUP transcription factor I) (COUP-TF I) (Nuclear receptor subfamily 2 group F member 1) (V-erbA-related protein 3) (EAR-3)	NR2F1 EAR3 ERBAL3 TFCOUP1	Homo sapiens (Human)	NR2F1	EAR3 ERBAL3 TFCOUP1	negative regulation of neuron projection development [GO:0010977]; negative regulation of transcription from RNA polymerase II promoter [GO:0000122]; positive regulation of transcription from RNA polymerase II promoter [GO:0045944]; signal transduction [GO:0007165]; transcription initiation from RNA polymerase II promoter [GO:0006367]	nucleoplasm [GO:0005654]; nucleus [GO:0005634]	nucleoplasm [GO:0005654]; nucleus [GO:0005634]; retinoic acid-responsive element binding [GO:0044323]; RNA polymerase II core promoter proximal region sequence-specific DNA binding [GO:0000978]; RNA polymerase II transcription factor activity, ligand-activated sequence-specific DNA binding [GO:0004879]; sequence-specific DNA binding [GO:0043565]; steroid hormone receptor activity [GO:0003707]; tr…	retinoic acid-responsive element binding [GO:0044323]; RNA polymerase II core promoter proximal region sequence-specific DNA binding [GO:0000978]; RNA polymerase II transcription factor activity, ligand-activated sequence-specific DNA binding [GO:0004879]; sequence-specific DNA binding [GO:0043565]; steroid hormone receptor activity [GO:0003707]; transcriptional repressor activity, RNA polymerase…	GO:0000122; GO:0000978; GO:0001078; GO:0003700; GO:0003707; GO:0003713; GO:0004879; GO:0005634; GO:0005654; GO:0006367; GO:0007165; GO:0008270; GO:0010977; GO:0043565; GO:0044323; GO:0045944	2739739; 2905047; 15489334; 10207062; 10644740; 11682620; 24462372; 26138355	2739739; 2905047; 15489334; 10207062; 10644740; 11682620; 24462372; 26138355; 11811951; 11934895; 12093745; 12551987; 12972613; 15157742; 17009409; 17674191; 18199540; 19112178; 19505873; 19526345; 19578876; 20007910; 20111703; 20306291; 21900206; 22357705; 23975195; 24906407; 25609649; 25787832; 8551580	SUBCELLULAR LOCATION: Nucleus {ECO:0000305}.	Nuclear hormone receptor family, NR2 subfamily	3D-structure; Activator; Complete proteome; DNA-binding; Direct protein sequencing; Disease mutation; Metal-binding; Nucleus; Receptor; Reference proteome; Repressor; Transcription; Transcription regulation; Zinc; Zinc-finger	7025;		SUBCELLULAR LOCATION: Nucleus {ECO:0000305}.
P62508	ERR3_HUMAN	reviewed	Estrogen-related receptor gamma (ERR gamma-2) (Estrogen receptor-related protein 3) (Nuclear receptor subfamily 3 group B member 3)	ESRRG ERR3 ERRG2 KIAA0832 NR3B3	Homo sapiens (Human)	ESRRG	ERR3 ERRG2 KIAA0832 NR3B3	positive regulation of transcription, DNA-templated [GO:0045893]; regulation of transcription, DNA-templated [GO:0006355]; transcription initiation from RNA polymerase II promoter [GO:0006367]	nucleoplasm [GO:0005654]	nucleoplasm [GO:0005654]; AF-2 domain binding [GO:0050682]; retinoic acid receptor activity [GO:0003708]; RNA polymerase II regulatory region sequence-specific DNA binding [GO:0000977]; steroid binding [GO:0005496]; steroid hormone receptor activity [GO:0003707]; transcriptional activator activity, RNA polymerase II transcription regulatory region sequence-specific binding [GO:0001228]; zinc ion …	AF-2 domain binding [GO:0050682]; retinoic acid receptor activity [GO:0003708]; RNA polymerase II regulatory region sequence-specific DNA binding [GO:0000977]; steroid binding [GO:0005496]; steroid hormone receptor activity [GO:0003707]; transcriptional activator activity, RNA polymerase II transcription regulatory region sequence-specific binding [GO:0001228]; zinc ion binding [GO:0008270]	GO:0000977; GO:0001228; GO:0003707; GO:0003708; GO:0005496; GO:0005654; GO:0006355; GO:0006367; GO:0008270; GO:0045893; GO:0050682	10072763; 10048485; 9676434; 10707956; 14702039; 17974005; 16710414; 15489334; 10428842; 14651967; 16371476; 19067653; 18063693; 20484414; 23836911; 11864604; 16307879; 16990259	10072763; 10048485; 9676434; 10707956; 14702039; 17974005; 16710414; 15489334; 10428842; 14651967; 16371476; 19067653; 18063693; 20484414; 23836911; 11864604; 16307879; 16990259; 15161930; 15598686; 15821111; 16681769; 17706602; 17761695; 17846126; 17964775; 18005256; 18328649; 18509053; 18510611; 18582436; 19171140; 19304792; 19415745; 19690166; 19821770; 19822186; 19914244; 20379614; 20711500; …	SUBCELLULAR LOCATION: Nucleus {ECO:0000305}.	Nuclear hormone receptor family, NR3 subfamily	3D-structure; Acetylation; Activator; Alternative splicing; Complete proteome; DNA-binding; Isopeptide bond; Metal-binding; Nucleus; Phosphoprotein; Polymorphism; Receptor; Reference proteome; Transcription; Transcription regulation; Ubl conjugation; Zinc; Zinc-finger	2104;	TISSUE SPECIFICITY: Expressed in the heart, kidney, brain, lung, bone marrow, adrenal gland, trachea, spinal cord and thyroid gland. {ECO:0000269|PubMed:14651967, ECO:0000269|PubMed:9676434}.	SUBCELLULAR LOCATION: Nucleus {ECO:0000305}.
O00482	NR5A2_HUMAN	reviewed	Nuclear receptor subfamily 5 group A member 2 (Alpha-1-fetoprotein transcription factor) (B1-binding factor) (hB1F) (CYP7A promoter-binding factor) (Hepatocytic transcription factor) (Liver receptor homolog 1) (LRH-1)	NR5A2 B1F CPF FTF	Homo sapiens (Human)	NR5A2	B1F CPF FTF	bile acid metabolic process [GO:0008206]; cholesterol homeostasis [GO:0042632]; embryo development [GO:0009790]; epithelial cell differentiation [GO:0030855]; homeostatic process [GO:0042592]; hormone-mediated signaling pathway [GO:0009755]; pancreas morphogenesis [GO:0061113]; positive regulation of transcription, DNA-templated [GO:0045893]; positive regulation of transcription from RNA polymera…	cytoplasm [GO:0005737]; nucleoplasm [GO:0005654]; nucleus [GO:0005634]; RNA polymerase II transcription factor complex [GO:0090575]	cytoplasm [GO:0005737]; nucleoplasm [GO:0005654]; nucleus [GO:0005634]; RNA polymerase II transcription factor complex [GO:0090575]; chromatin binding [GO:0003682]; DNA binding [GO:0003677]; phospholipid binding [GO:0005543]; RNA polymerase II core promoter proximal region sequence-specific DNA binding [GO:0000978]; RNA polymerase II distal enhancer sequence-specific DNA binding [GO:0000980]; RNA…	chromatin binding [GO:0003682]; DNA binding [GO:0003677]; phospholipid binding [GO:0005543]; RNA polymerase II core promoter proximal region sequence-specific DNA binding [GO:0000978]; RNA polymerase II distal enhancer sequence-specific DNA binding [GO:0000980]; RNA polymerase II transcription factor activity, ligand-activated sequence-specific DNA binding [GO:0004879]; sequence-specific DNA bind…	GO:0000976; GO:0000978; GO:0000980; GO:0001077; GO:0003677; GO:0003682; GO:0003700; GO:0003705; GO:0003707; GO:0004879; GO:0005543; GO:0005634; GO:0005654; GO:0005737; GO:0006355; GO:0006367; GO:0008206; GO:0008270; GO:0009755; GO:0009790; GO:0009888; GO:0030855; GO:0042127; GO:0042592; GO:0042632; GO:0043565; GO:0044212; GO:0045070; GO:0045893; GO:0045944; GO:0061113; GO:0090575	9786908; 10359768; 11595170; 14702039; 16710414; 15489334; 9858833; 15707893; 16289203; 15723037; 15897460	9786908; 10359768; 11595170; 14702039; 16710414; 15489334; 9858833; 15707893; 16289203; 15723037; 15897460; 11927588; 12040021; 12820970; 12852843; 12853459; 12972592; 14671206; 14728801; 15117876; 15121760; 15143151; 15181096; 15205472; 15218078; 15613430; 15923626; 15963945; 16091743; 16109788; 16282330; 16439367; 16450584; 16469397; 16488887; 17036045; 17095585; 17522048; 17910058; 17952562; 1…	SUBCELLULAR LOCATION: Nucleus {ECO:0000305}.	Nuclear hormone receptor family, NR5 subfamily	3D-structure; Alternative splicing; Complete proteome; DNA-binding; Lipid-binding; Metal-binding; Nucleus; Receptor; Reference proteome; Transcription; Transcription regulation; Zinc; Zinc-finger	2494;	TISSUE SPECIFICITY: Abundantly expressed in pancreas, less in liver, very low levels in heart and lung. Expressed in the Hep-G2 cell line. Isoform 1 and isoform 2 seem to be present in fetal and adult liver and Hep-G2 cells.	SUBCELLULAR LOCATION: Nucleus {ECO:0000305}.
Q15406	NR6A1_HUMAN	reviewed	Nuclear receptor subfamily 6 group A member 1 (Germ cell nuclear factor) (GCNF) (hGCNF) (Retinoid receptor-related testis-specific receptor) (RTR) (hRTR)	NR6A1 GCNF	Homo sapiens (Human)	NR6A1	GCNF	cell proliferation [GO:0008283]; gamete generation [GO:0007276]; intracellular steroid hormone receptor signaling pathway [GO:0030518]; negative regulation of transcription from RNA polymerase II promoter [GO:0000122]; spermatogenesis [GO:0007283]; transcription initiation from RNA polymerase II promoter [GO:0006367]	nucleoplasm [GO:0005654]; nucleus [GO:0005634]; transcription factor complex [GO:0005667]	nucleoplasm [GO:0005654]; nucleus [GO:0005634]; transcription factor complex [GO:0005667]; DNA binding [GO:0003677]; protein homodimerization activity [GO:0042803]; RNA polymerase II core promoter proximal region sequence-specific DNA binding [GO:0000978]; RNA polymerase II transcription factor activity, ligand-activated sequence-specific DNA binding [GO:0004879]; sequence-specific DNA binding [G…	DNA binding [GO:0003677]; protein homodimerization activity [GO:0042803]; RNA polymerase II core promoter proximal region sequence-specific DNA binding [GO:0000978]; RNA polymerase II transcription factor activity, ligand-activated sequence-specific DNA binding [GO:0004879]; sequence-specific DNA binding [GO:0043565]; steroid hormone receptor activity [GO:0003707]; transcriptional activator activ…	GO:0000122; GO:0000978; GO:0001077; GO:0003677; GO:0003707; GO:0004879; GO:0005634; GO:0005654; GO:0005667; GO:0006367; GO:0007276; GO:0007283; GO:0008270; GO:0008283; GO:0030518; GO:0042803; GO:0043565	8982251; 9177477; 9134503; 9537518; 9493564; 15164053; 15489334; 12080054	8982251; 9177477; 9134503; 9537518; 9493564; 15164053; 15489334; 12080054; 16169070	SUBCELLULAR LOCATION: Nucleus {ECO:0000305}.	Nuclear hormone receptor family, NR6 subfamily	Alternative splicing; Complete proteome; DNA-binding; Metal-binding; Nucleus; Receptor; Reference proteome; Transcription; Transcription regulation; Zinc; Zinc-finger	2649;	TISSUE SPECIFICITY: Shows highest expression in the germ cells of the adult testis. {ECO:0000269|PubMed:8982251, ECO:0000269|PubMed:9134503, ECO:0000269|PubMed:9177477, ECO:0000269|PubMed:9493564, ECO:0000269|PubMed:9537518}.	SUBCELLULAR LOCATION: Nucleus {ECO:0000305}.
P51449	RORG_HUMAN	reviewed	Nuclear receptor ROR-gamma (Nuclear receptor RZR-gamma) (Nuclear receptor subfamily 1 group F member 3) (RAR-related orphan receptor C) (Retinoid-related orphan receptor-gamma)	RORC NR1F3 RORG RZRG	Homo sapiens (Human)	RORC	NR1F3 RORG RZRG	adipose tissue development [GO:0060612]; cellular response to sterol [GO:0036315]; circadian regulation of gene expression [GO:0032922]; lymph node development [GO:0048535]; negative regulation of thymocyte apoptotic process [GO:0070244]; Peyer's patch development [GO:0048541]; positive regulation of circadian rhythm [GO:0042753]; positive regulation of transcription, DNA-templated [GO:0045893]; …	nuclear body [GO:0016604]; nucleoplasm [GO:0005654]; nucleus [GO:0005634]	nuclear body [GO:0016604]; nucleoplasm [GO:0005654]; nucleus [GO:0005634]; DNA binding [GO:0003677]; oxysterol binding [GO:0008142]; RNA polymerase II transcription factor activity, ligand-activated sequence-specific DNA binding [GO:0004879]; sequence-specific DNA binding [GO:0043565]; steroid hormone receptor activity [GO:0003707]; transcription factor activity, direct ligand regulated sequence-…	DNA binding [GO:0003677]; oxysterol binding [GO:0008142]; RNA polymerase II transcription factor activity, ligand-activated sequence-specific DNA binding [GO:0004879]; sequence-specific DNA binding [GO:0043565]; steroid hormone receptor activity [GO:0003707]; transcription factor activity, direct ligand regulated sequence-specific DNA binding [GO:0098531]; transcription factor activity, sequence-…	GO:0003677; GO:0003700; GO:0003707; GO:0004879; GO:0005634; GO:0005654; GO:0006367; GO:0006805; GO:0008142; GO:0008270; GO:0010906; GO:0016604; GO:0019218; GO:0032922; GO:0036315; GO:0042093; GO:0042753; GO:0043565; GO:0045598; GO:0045893; GO:0048535; GO:0048541; GO:0060612; GO:0060850; GO:0070244; GO:0072539; GO:0098531	7811290; 17974005; 16710414; 15489334; 18368049; 19381306; 20211758; 19965867; 21853531; 21499262; 22170608; 22789990; 26160376; 20203100	7811290; 17974005; 16710414; 15489334; 18368049; 19381306; 20211758; 19965867; 21853531; 21499262; 22170608; 22789990; 26160376; 20203100; 11983153; 12855222; 17240331; 17504012; 18434325; 18564921; 19029904; 19112760; 19439651; 19449310; 19648312; 19692128; 20106535; 20379614; 20427770; 20450585; 21391996; 21426710; 21455110; 21566134; 21733845; 21791252; 21988832; 22058032; 22237416; 22326581; …	SUBCELLULAR LOCATION: Nucleus {ECO:0000269|PubMed:26160376}.	Nuclear hormone receptor family, NR1 subfamily	3D-structure; Activator; Alternative promoter usage; Biological rhythms; Complete proteome; DNA-binding; Developmental protein; Disease mutation; Metal-binding; Nucleus; Receptor; Reference proteome; Transcription; Transcription regulation; Zinc; Zinc-finger	6097;	TISSUE SPECIFICITY: Isoform 1 is widely expressed in many tissues, including liver and adipose, and highly expressed in skeletal muscle. Isoform 2 is primarily expressed in immature thymocytes.	SUBCELLULAR LOCATION: Nucleus {ECO:0000269|PubMed:26160376}.
Q96RI1	NR1H4_HUMAN	reviewed	Bile acid receptor (Farnesoid X-activated receptor) (Farnesol receptor HRR-1) (Nuclear receptor subfamily 1 group H member 4) (Retinoid X receptor-interacting protein 14) (RXR-interacting protein 14)	NR1H4 BAR FXR HRR1 RIP14	Homo sapiens (Human)	NR1H4	BAR FXR HRR1 RIP14	bile acid and bile salt transport [GO:0015721]; bile acid metabolic process [GO:0008206]; bile acid signaling pathway [GO:0038183]; cell-cell junction assembly [GO:0007043]; cellular response to fatty acid [GO:0071398]; cellular response to lipopolysaccharide [GO:0071222]; cellular response to organonitrogen compound [GO:0071417]; cellular triglyceride homeostasis [GO:0035356]; defense response t…	nuclear euchromatin [GO:0005719]; nucleoplasm [GO:0005654]	nuclear euchromatin [GO:0005719]; nucleoplasm [GO:0005654]; bile acid binding [GO:0032052]; bile acid receptor activity [GO:0038181]; chenodeoxycholic acid binding [GO:1902122]; ligand-dependent nuclear receptor binding [GO:0016922]; retinoid X receptor binding [GO:0046965]; RNA polymerase II distal enhancer sequence-specific DNA binding [GO:0000980]; RNA polymerase II regulatory region sequence-…	bile acid binding [GO:0032052]; bile acid receptor activity [GO:0038181]; chenodeoxycholic acid binding [GO:1902122]; ligand-dependent nuclear receptor binding [GO:0016922]; retinoid X receptor binding [GO:0046965]; RNA polymerase II distal enhancer sequence-specific DNA binding [GO:0000980]; RNA polymerase II regulatory region sequence-specific DNA binding [GO:0000977]; RNA polymerase II transcr…	GO:0000122; GO:0000976; GO:0000977; GO:0000980; GO:0001077; GO:0001080; GO:0001190; GO:0003700; GO:0003705; GO:0003707; GO:0003713; GO:0003714; GO:0004879; GO:0004887; GO:0005654; GO:0005719; GO:0006355; GO:0006367; GO:0006954; GO:0007043; GO:0007165; GO:0007219; GO:0008206; GO:0008270; GO:0010804; GO:0010988; GO:0015721; GO:0016922; GO:0030522; GO:0032052; GO:0032088; GO:0032692; GO:0032703; GO:…	12062799; 14702039; 16541075; 15489334; 10514450; 10334992; 10334993; 11579204; 11927623; 12815072; 12806625; 12891557; 12660231; 12754200; 12554753; 15202934; 14684751; 15239098; 15187081; 15337761; 15471871; 15911693; 16269519; 16946559; 17681172; 17895379; 18668687; 17931734; 18755856; 19833092; 19393742; 19883617; 19864602; 19085950; 19805516; 19556342; 20447400; 21383957; 21242261; 21804189;…	12062799; 14702039; 16541075; 15489334; 10514450; 10334992; 10334993; 11579204; 11927623; 12815072; 12806625; 12891557; 12660231; 12754200; 12554753; 15202934; 14684751; 15239098; 15187081; 15337761; 15471871; 15911693; 16269519; 16946559; 17681172; 17895379; 18668687; 17931734; 18755856; 19833092; 19393742; 19883617; 19864602; 19085950; 19805516; 19556342; 20447400; 21383957; 21242261; 21804189;…	SUBCELLULAR LOCATION: Nucleus {ECO:0000269|PubMed:19864602, ECO:0000305}.; SUBCELLULAR LOCATION: Isoform 1: Nucleus {ECO:0000269|PubMed:23928191}.; SUBCELLULAR LOCATION: Isoform 2: Nucleus {ECO:0000269|PubMed:23928191}.; SUBCELLULAR LOCATION: Isoform 3: Nucleus {ECO:0000269|PubMed:23928191}.; SUBCELLULAR LOCATION: Isoform 4: Nucleus {ECO:0000269|PubMed:23928191}.	Nuclear hormone receptor family, NR1 subfamily	3D-structure; Acetylation; Activator; Alternative promoter usage; Alternative splicing; Complete proteome; DNA-binding; Disease mutation; Immunity; Inflammatory response; Innate immunity; Intrahepatic cholestasis; Isopeptide bond; Metal-binding; Methylation; Nucleus; Phosphoprotein; Receptor; Reference proteome; Repressor; Transcription; Transcription regulation; Ubl conjugation; Zinc; Zinc-finger	9971;	TISSUE SPECIFICITY: Liver and hepatocyte-related cells express mainly FXRalpha1-type isoforms with isoform 3 and isoform 4 in approximately equal proportions. In intestine and kidney mainly FXRalpha2-type isoforms are expressed with isoform 1 and isoform 2 in approximately equal proportions. Expressed in pancreatic beta cells and macrophages. {ECO:0000269|PubMed:19393742, ECO:0000269|PubMed:19864…	SUBCELLULAR LOCATION: Nucleus {ECO:0000269|PubMed:19864602, ECO:0000305}.; SUBCELLULAR LOCATION: Isoform 1: Nucleus {ECO:0000269|PubMed:23928191}.; SUBCELLULAR LOCATION: Isoform 2: Nucleus {ECO:0000269|PubMed:23928191}.; SUBCELLULAR LOCATION: Isoform 3: Nucleus {ECO:0000269|PubMed:23928191}.; SUBCELLULAR LOCATION: Isoform 4: Nucleus {ECO:0000269|PubMed:23928191}.
O95718	ERR2_HUMAN	reviewed	Steroid hormone receptor ERR2 (ERR beta-2) (Estrogen receptor-like 2) (Estrogen-related receptor beta) (ERR-beta) (Nuclear receptor subfamily 3 group B member 2)	ESRRB ERRB2 ESRL2 NR3B2	Homo sapiens (Human)	ESRRB	ERRB2 ESRL2 NR3B2	cell dedifferentiation [GO:0043697]; cell proliferation [GO:0008283]; inner ear development [GO:0048839]; negative regulation of stem cell differentiation [GO:2000737]; photoreceptor cell maintenance [GO:0045494]; positive regulation of stem cell population maintenance [GO:1902459]; positive regulation of transcription, DNA-templated [GO:0045893]; positive regulation of transcription from RNA pol…	condensed chromosome [GO:0000793]; cytoplasm [GO:0005737]; nucleoplasm [GO:0005654]; nucleus [GO:0005634]	condensed chromosome [GO:0000793]; cytoplasm [GO:0005737]; nucleoplasm [GO:0005654]; nucleus [GO:0005634]; core promoter binding [GO:0001047]; enhancer binding [GO:0035326]; enhancer sequence-specific DNA binding [GO:0001158]; RNA polymerase II core binding [GO:0000993]; RNA polymerase II distal enhancer sequence-specific DNA binding [GO:0000980]; RNA polymerase II transcription factor activity, …	core promoter binding [GO:0001047]; enhancer binding [GO:0035326]; enhancer sequence-specific DNA binding [GO:0001158]; RNA polymerase II core binding [GO:0000993]; RNA polymerase II distal enhancer sequence-specific DNA binding [GO:0000980]; RNA polymerase II transcription factor activity, ligand-activated sequence-specific DNA binding [GO:0004879]; sequence-specific DNA binding [GO:0043565]; st…	GO:0000793; GO:0000980; GO:0000993; GO:0001047; GO:0001158; GO:0001191; GO:0001205; GO:0003700; GO:0003705; GO:0003707; GO:0003713; GO:0004879; GO:0005496; GO:0005634; GO:0005654; GO:0005737; GO:0006355; GO:0006367; GO:0008134; GO:0008270; GO:0008283; GO:0017145; GO:0019827; GO:0035326; GO:0043565; GO:0043697; GO:0045494; GO:0045893; GO:0045944; GO:0048839; GO:0071931; GO:0090282; GO:1902459; GO:…	10072763; 16332939; 12508121; 15489334; 17920186; 19755138; 23836911; 18775884; 20484414; 12654265; 18179891	10072763; 16332939; 12508121; 15489334; 17920186; 19755138; 23836911; 18775884; 20484414; 12654265; 18179891; 15598686; 18071305; 18509053; 18957414; 20080650; 20379614; 20634891; 21177257; 21561608; 21802533; 22951369; 24667650; 25023176; 25219474; 25805499; 26584852; 26627478	SUBCELLULAR LOCATION: Nucleus {ECO:0000269|PubMed:18775884}. Cytoplasm {ECO:0000250|UniProtKB:Q61539}. Chromosome {ECO:0000250|UniProtKB:Q61539}.	Nuclear hormone receptor family, NR3 subfamily	3D-structure; Acetylation; Alternative splicing; Chromosome; Complete proteome; Cytoplasm; DNA-binding; Deafness; Disease mutation; Metal-binding; Non-syndromic deafness; Nucleus; Receptor; Reference proteome; Transcription; Transcription regulation; Zinc; Zinc-finger	2103;		SUBCELLULAR LOCATION: Nucleus {ECO:0000269|PubMed:18775884}. Cytoplasm {ECO:0000250|UniProtKB:Q61539}. Chromosome {ECO:0000250|UniProtKB:Q61539}.
P51843	NR0B1_HUMAN	reviewed	Nuclear receptor subfamily 0 group B member 1 (DSS-AHC critical region on the X chromosome protein 1) (Nuclear receptor DAX-1)	NR0B1 AHC DAX1	Homo sapiens (Human)	NR0B1	AHC DAX1	adrenal gland development [GO:0030325]; gonad development [GO:0008406]; hypothalamus development [GO:0021854]; Leydig cell differentiation [GO:0033327]; male gonad development [GO:0008584]; male sex determination [GO:0030238]; negative regulation of cell differentiation [GO:0045596]; negative regulation of intracellular steroid hormone receptor signaling pathway [GO:0033144]; negative regulation …	cytoplasm [GO:0005737]; membrane [GO:0016020]; nucleoplasm [GO:0005654]; nucleus [GO:0005634]; polysomal ribosome [GO:0042788]	cytoplasm [GO:0005737]; membrane [GO:0016020]; nucleoplasm [GO:0005654]; nucleus [GO:0005634]; polysomal ribosome [GO:0042788]; AF-2 domain binding [GO:0050682]; DNA binding [GO:0003677]; DNA hairpin binding [GO:0032448]; protein domain specific binding [GO:0019904]; protein homodimerization activity [GO:0042803]; RNA binding [GO:0003723]; RNA polymerase II transcription factor activity, ligand-a…	AF-2 domain binding [GO:0050682]; DNA binding [GO:0003677]; DNA hairpin binding [GO:0032448]; protein domain specific binding [GO:0019904]; protein homodimerization activity [GO:0042803]; RNA binding [GO:0003723]; RNA polymerase II transcription factor activity, ligand-activated sequence-specific DNA binding [GO:0004879]; sequence-specific DNA binding [GO:0043565]; steroid hormone receptor activi…	GO:0000122; GO:0003677; GO:0003707; GO:0003714; GO:0003723; GO:0004879; GO:0005634; GO:0005654; GO:0005737; GO:0006367; GO:0006694; GO:0007283; GO:0008104; GO:0008134; GO:0008406; GO:0008584; GO:0016020; GO:0019904; GO:0021854; GO:0021983; GO:0030238; GO:0030325; GO:0032448; GO:0033144; GO:0033327; GO:0035258; GO:0035902; GO:0042788; GO:0042803; GO:0043433; GO:0043565; GO:0045596; GO:0045892; GO:…	7990953; 8675564; 15489334; 10713076; 12482977; 15589120; 16146703; 16709599; 7990958; 9003500; 9360549; 9063431; 9415399; 9529340; 9486644; 10323730; 10341858; 10675358; 11113848; 10848616; 11748852; 11443184; 11788621; 12629128; 15800903	7990953; 8675564; 15489334; 10713076; 12482977; 15589120; 16146703; 16709599; 7990958; 9003500; 9360549; 9063431; 9415399; 9529340; 9486644; 10323730; 10341858; 10675358; 11113848; 10848616; 11748852; 11443184; 11788621; 12629128; 15800903; 11738790; 11875111; 12034880; 12083815; 12213901; 12519885; 12636049; 12727988; 12771131; 12843196; 15044589; 15084237; 15379426; 15841486; 15879363; 15988384…	SUBCELLULAR LOCATION: Nucleus {ECO:0000269|PubMed:16709599}. Cytoplasm {ECO:0000269|PubMed:16709599}. Note=Shuttles between the cytoplasm and nucleus. Homodimers exits in the cytoplasm and in the nucleus.	Nuclear hormone receptor family, NR0 subfamily	3D-structure; Alternative splicing; Complete proteome; Cytoplasm; Disease mutation; Nucleus; Receptor; Reference proteome; Repeat; Repressor; Transcription; Transcription regulation	190;		SUBCELLULAR LOCATION: Nucleus {ECO:0000269|PubMed:16709599}. Cytoplasm {ECO:0000269|PubMed:16709599}. Note=Shuttles between the cytoplasm and nucleus. Homodimers exits in the cytoplasm and in the nucleus.
Q15466	NR0B2_HUMAN	reviewed	Nuclear receptor subfamily 0 group B member 2 (Orphan nuclear receptor SHP) (Small heterodimer partner)	NR0B2 SHP	Homo sapiens (Human)	NR0B2	SHP	animal organ regeneration [GO:0031100]; cholesterol metabolic process [GO:0008203]; negative regulation of gene expression [GO:0010629]; negative regulation of sequence-specific DNA binding transcription factor activity [GO:0043433]; negative regulation of transcription from RNA polymerase II promoter [GO:0000122]; Notch signaling pathway [GO:0007219]; positive regulation of gene expression [GO:0…	cytoplasm [GO:0005737]; nucleoplasm [GO:0005654]; nucleus [GO:0005634]; protein complex [GO:0043234]	cytoplasm [GO:0005737]; nucleoplasm [GO:0005654]; nucleus [GO:0005634]; protein complex [GO:0043234]; DNA binding [GO:0003677]; peroxisome proliferator activated receptor binding [GO:0042975]; protein complex binding [GO:0032403]; protein domain specific binding [GO:0019904]; protein homodimerization activity [GO:0042803]; retinoid X receptor binding [GO:0046965]; steroid hormone receptor activit…	DNA binding [GO:0003677]; peroxisome proliferator activated receptor binding [GO:0042975]; protein complex binding [GO:0032403]; protein domain specific binding [GO:0019904]; protein homodimerization activity [GO:0042803]; retinoid X receptor binding [GO:0046965]; steroid hormone receptor activity [GO:0003707]; thyroid hormone receptor binding [GO:0046966]; transcription corepressor activity [GO:…	GO:0000122; GO:0003677; GO:0003707; GO:0003714; GO:0005634; GO:0005654; GO:0005737; GO:0006367; GO:0007219; GO:0008203; GO:0009749; GO:0010628; GO:0010629; GO:0019904; GO:0031100; GO:0032024; GO:0032403; GO:0042803; GO:0042975; GO:0043234; GO:0043433; GO:0046965; GO:0046966	8650544; 9603951; 11136233; 16710414; 15489334; 14752053; 15723037; 21262773	8650544; 9603951; 11136233; 16710414; 15489334; 14752053; 15723037; 21262773; 12181644; 12198243; 12324453; 12716764; 12716767; 12842887; 14593077; 14627819; 14672953; 14762685; 15123650; 15202934; 15269224; 15292277; 15314177; 15358835; 15459958; 15973435; 16123152; 16282330; 16488887; 16709599; 16825495; 17074765; 17094771; 17145766; 17289919; 17522048; 17646707; 17702911; 17909097; 17910058; 1…	SUBCELLULAR LOCATION: Nucleus {ECO:0000269|PubMed:14752053}. Cytoplasm {ECO:0000269|PubMed:14752053}. Note=Colocalizes with NEUROD1 in the nucleus.	Nuclear hormone receptor family, NR0 subfamily	3D-structure; Complete proteome; Cytoplasm; Disease mutation; Methylation; Nucleus; Obesity; Polymorphism; Receptor; Reference proteome; Repressor; Transcription; Transcription regulation	8431;	TISSUE SPECIFICITY: Liver. Low levels of expression were detected in heart and pancreas. {ECO:0000269|PubMed:8650544}.	SUBCELLULAR LOCATION: Nucleus {ECO:0000269|PubMed:14752053}. Cytoplasm {ECO:0000269|PubMed:14752053}. Note=Colocalizes with NEUROD1 in the nucleus.
P28702	RXRB_HUMAN	reviewed	Retinoic acid receptor RXR-beta (Nuclear receptor subfamily 2 group B member 2) (Retinoid X receptor beta)	RXRB NR2B2	Homo sapiens (Human)	RXRB	NR2B2	positive regulation of transcription from RNA polymerase II promoter [GO:0045944]; transcription initiation from RNA polymerase II promoter [GO:0006367]	nucleoplasm [GO:0005654]; nucleus [GO:0005634]	nucleoplasm [GO:0005654]; nucleus [GO:0005634]; 9-cis retinoic acid receptor activity [GO:0004886]; RNA polymerase II regulatory region sequence-specific DNA binding [GO:0000977]; RNA polymerase II transcription factor activity, ligand-activated sequence-specific DNA binding [GO:0004879]; steroid hormone receptor activity [GO:0003707]; transcription coactivator activity [GO:0003713]; transcriptio…	9-cis retinoic acid receptor activity [GO:0004886]; RNA polymerase II regulatory region sequence-specific DNA binding [GO:0000977]; RNA polymerase II transcription factor activity, ligand-activated sequence-specific DNA binding [GO:0004879]; steroid hormone receptor activity [GO:0003707]; transcriptional activator activity, RNA polymerase II transcription regulatory region sequence-specific bindi…	GO:0000977; GO:0001228; GO:0003700; GO:0003707; GO:0003713; GO:0004879; GO:0004886; GO:0005634; GO:0005654; GO:0006367; GO:0008270; GO:0045944	1310259; 1330328; 1315958; 14574404; 15489334; 8381386; 24275569; 24129315; 11782480; 12970175	1310259; 1330328; 1315958; 14574404; 15489334; 8381386; 24275569; 24129315; 11782480; 12970175; 11839661; 11840500; 12175732; 12514092; 14985366; 15608692; 15635645; 16189514; 17341859; 17389020; 17916375; 18217139; 18375961; 18660489; 18676680; 19170196; 19223982; 19255064; 19453261; 19625176; 19692168; 19811264; 19851445; 19888660; 19913121; 20195357; 20467437; 20587610; 20628086; 21988832; 223…	SUBCELLULAR LOCATION: Nucleus {ECO:0000269|PubMed:1310259}.	Nuclear hormone receptor family, NR2 subfamily	3D-structure; Alternative splicing; Complete proteome; DNA-binding; Metal-binding; Methylation; Nucleus; Receptor; Reference proteome; Transcription; Transcription regulation; Zinc; Zinc-finger	6257;	TISSUE SPECIFICITY: Expressed in a variety of tumor cell lines. {ECO:0000269|PubMed:8381386}.	SUBCELLULAR LOCATION: Nucleus {ECO:0000269|PubMed:1310259}.
P13056	NR2C1_HUMAN	reviewed	Nuclear receptor subfamily 2 group C member 1 (Orphan nuclear receptor TR2) (Testicular receptor 2)	NR2C1 TR2	Homo sapiens (Human)	NR2C1	TR2	positive regulation of retinoic acid receptor signaling pathway [GO:0048386]; transcription initiation from RNA polymerase II promoter [GO:0006367]	nucleoplasm [GO:0005654]; PML body [GO:0016605]	nucleoplasm [GO:0005654]; PML body [GO:0016605]; DNA binding [GO:0003677]; histone deacetylase binding [GO:0042826]; protein homodimerization activity [GO:0042803]; receptor activity [GO:0004872]; RNA polymerase II core promoter proximal region sequence-specific DNA binding [GO:0000978]; steroid hormone receptor activity [GO:0003707]; transcriptional repressor activity, RNA polymerase II core pro…	DNA binding [GO:0003677]; histone deacetylase binding [GO:0042826]; protein homodimerization activity [GO:0042803]; receptor activity [GO:0004872]; RNA polymerase II core promoter proximal region sequence-specific DNA binding [GO:0000978]; steroid hormone receptor activity [GO:0003707]; transcriptional repressor activity, RNA polymerase II core promoter proximal region sequence-specific binding […	GO:0000978; GO:0001078; GO:0003677; GO:0003707; GO:0004872; GO:0005654; GO:0006367; GO:0008270; GO:0016605; GO:0042803; GO:0042826; GO:0048386	3421977; 2597158; 14702039; 16541075; 15489334; 12093804; 17010934; 18669648; 20068231; 23186163	3421977; 2597158; 14702039; 16541075; 15489334; 12093804; 17010934; 18669648; 20068231; 23186163; 11069563; 12093744; 12615366; 12949936; 20379614; 20711500; 21900206	SUBCELLULAR LOCATION: Nucleus {ECO:0000255|PROSITE-ProRule:PRU00407}. Nucleus, PML body {ECO:0000250}. Note=Recruited by HDAC3, after all-trans retinoic acid stimulated MAPK1-mediated Thr-223 phosphorylation, to PML bodies for subsequent sumoylation. {ECO:0000250}.	Nuclear hormone receptor family, NR2 subfamily	Activator; Alternative splicing; Complete proteome; DNA-binding; Isopeptide bond; Metal-binding; Nucleus; Phosphoprotein; Receptor; Reference proteome; Repressor; Transcription; Transcription regulation; Ubl conjugation; Zinc; Zinc-finger	7181;		SUBCELLULAR LOCATION: Nucleus {ECO:0000255|PROSITE-ProRule:PRU00407}. Nucleus, PML body {ECO:0000250}. Note=Recruited by HDAC3, after all-trans retinoic acid stimulated MAPK1-mediated Thr-223 phosphorylation, to PML bodies for subsequent sumoylation. {ECO:0000250}.
P55055	NR1H2_HUMAN	reviewed	Oxysterols receptor LXR-beta (Liver X receptor beta) (Nuclear receptor NER) (Nuclear receptor subfamily 1 group H member 2) (Ubiquitously-expressed nuclear receptor)	NR1H2 LXRB NER UNR	Homo sapiens (Human)	NR1H2	LXRB NER UNR	cellular lipid metabolic process [GO:0044255]; cholesterol homeostasis [GO:0042632]; negative regulation of cholesterol storage [GO:0010887]; negative regulation of interferon-gamma-mediated signaling pathway [GO:0060336]; negative regulation of lipid transport [GO:0032369]; negative regulation of macrophage derived foam cell differentiation [GO:0010745]; negative regulation of pinocytosis [GO:00…	cytoplasm [GO:0005737]; nucleoplasm [GO:0005654]; nucleus [GO:0005634]	cytoplasm [GO:0005737]; nucleoplasm [GO:0005654]; nucleus [GO:0005634]; apolipoprotein A-I receptor binding [GO:0034191]; ATPase binding [GO:0051117]; DNA binding [GO:0003677]; retinoid X receptor binding [GO:0046965]; RNA polymerase II core promoter proximal region sequence-specific DNA binding [GO:0000978]; RNA polymerase II transcription factor activity, ligand-activated sequence-specific DNA …	apolipoprotein A-I receptor binding [GO:0034191]; ATPase binding [GO:0051117]; DNA binding [GO:0003677]; retinoid X receptor binding [GO:0046965]; RNA polymerase II core promoter proximal region sequence-specific DNA binding [GO:0000978]; RNA polymerase II transcription factor activity, ligand-activated sequence-specific DNA binding [GO:0004879]; RNA polymerase II transcription factor activity, s…	GO:0000122; GO:0000978; GO:0001077; GO:0001133; GO:0003677; GO:0003707; GO:0004879; GO:0005634; GO:0005654; GO:0005737; GO:0006367; GO:0008270; GO:0010745; GO:0010867; GO:0010875; GO:0010884; GO:0010887; GO:0032270; GO:0032369; GO:0032376; GO:0034191; GO:0042632; GO:0044255; GO:0045723; GO:0045861; GO:0045892; GO:0045893; GO:0045944; GO:0046965; GO:0048384; GO:0048550; GO:0051006; GO:0051117; GO:…	7926814; 14702039; 15057824; 15489334; 25661920; 12819202	7926814; 14702039; 15057824; 15489334; 25661920; 12819202; 12393874; 12736258; 12957674; 14643652; 14699103; 15539633; 15548517; 16189514; 16298468; 16354658; 16482468; 16524875; 16567856; 16904112; 16973760; 17045963; 17108812; 17110595; 17135302; 17218271; 17391100; 17396233; 17405904; 17626048; 17724434; 17845217; 17900622; 18026184; 18081155; 18182682; 18221307; 18597895; 18636124; 18660489; …	SUBCELLULAR LOCATION: Nucleus {ECO:0000255|PROSITE-ProRule:PRU00407}.	Nuclear hormone receptor family, NR1 subfamily	3D-structure; Activator; Alternative splicing; Complete proteome; DNA-binding; Metal-binding; Nucleus; Polymorphism; Receptor; Reference proteome; Transcription; Transcription regulation; Zinc; Zinc-finger	7376;	TISSUE SPECIFICITY: Ubiquitous.	SUBCELLULAR LOCATION: Nucleus {ECO:0000255|PROSITE-ProRule:PRU00407}.
Q92753	RORB_HUMAN	reviewed	Nuclear receptor ROR-beta (Nuclear receptor RZR-beta) (Nuclear receptor subfamily 1 group F member 2) (Retinoid-related orphan receptor-beta)	RORB NR1F2 RZRB	Homo sapiens (Human)	RORB	NR1F2 RZRB	amacrine cell differentiation [GO:0035881]; cellular response to retinoic acid [GO:0071300]; eye photoreceptor cell development [GO:0042462]; negative regulation of osteoblast differentiation [GO:0045668]; negative regulation of transcription, DNA-templated [GO:0045892]; positive regulation of transcription, DNA-templated [GO:0045893]; regulation of circadian rhythm [GO:0042752]; regulation of tr…	nucleoplasm [GO:0005654]; nucleus [GO:0005634]	nucleoplasm [GO:0005654]; nucleus [GO:0005634]; RNA polymerase II transcription factor activity, ligand-activated sequence-specific DNA binding [GO:0004879]; sequence-specific DNA binding [GO:0043565]; steroid hormone receptor activity [GO:0003707]; transcription factor activity, sequence-specific DNA binding [GO:0003700]; transcription factor binding [GO:0008134]; zinc ion binding [GO:0008270]; …	RNA polymerase II transcription factor activity, ligand-activated sequence-specific DNA binding [GO:0004879]; sequence-specific DNA binding [GO:0043565]; steroid hormone receptor activity [GO:0003707]; transcription factor activity, sequence-specific DNA binding [GO:0003700]; transcription factor binding [GO:0008134]; zinc ion binding [GO:0008270]	GO:0003700; GO:0003707; GO:0004879; GO:0005634; GO:0005654; GO:0006355; GO:0006367; GO:0007601; GO:0008134; GO:0008270; GO:0035881; GO:0042462; GO:0042752; GO:0043565; GO:0045668; GO:0045892; GO:0045893; GO:0046548; GO:0046549; GO:0048511; GO:0060041; GO:0071300	17974005; 15164053	17974005; 15164053; 11849752; 19839995; 19909500; 20201926; 20379614; 23555304; 24125721; 25789810; 25816151	SUBCELLULAR LOCATION: Nucleus {ECO:0000255|PROSITE-ProRule:PRU00407}.	Nuclear hormone receptor family, NR1 subfamily	Activator; Alternative promoter usage; Biological rhythms; Complete proteome; DNA-binding; Developmental protein; Metal-binding; Nucleus; Receptor; Reference proteome; Sensory transduction; Transcription; Transcription regulation; Vision; Zinc; Zinc-finger			SUBCELLULAR LOCATION: Nucleus {ECO:0000255|PROSITE-ProRule:PRU00407}.
Q14541	HNF4G_HUMAN	reviewed	Hepatocyte nuclear factor 4-gamma (HNF-4-gamma) (Nuclear receptor subfamily 2 group A member 2)	HNF4G NR2A2	Homo sapiens (Human)	HNF4G	NR2A2	positive regulation of transcription from RNA polymerase II promoter [GO:0045944]; regulation of transcription from RNA polymerase II promoter [GO:0006357]; transcription initiation from RNA polymerase II promoter [GO:0006367]	nucleoplasm [GO:0005654]	nucleoplasm [GO:0005654]; RNA polymerase II core promoter proximal region sequence-specific DNA binding [GO:0000978]; RNA polymerase II transcription factor activity, ligand-activated sequence-specific DNA binding [GO:0004879]; steroid hormone receptor activity [GO:0003707]; transcription factor activity, sequence-specific DNA binding [GO:0003700]; transcriptional activator activity, RNA polymera…	RNA polymerase II core promoter proximal region sequence-specific DNA binding [GO:0000978]; RNA polymerase II transcription factor activity, ligand-activated sequence-specific DNA binding [GO:0004879]; steroid hormone receptor activity [GO:0003707]; transcriptional activator activity, RNA polymerase II core promoter proximal region sequence-specific binding [GO:0001077]; transcription factor acti…	GO:0000978; GO:0001077; GO:0003700; GO:0003707; GO:0004879; GO:0005654; GO:0006357; GO:0006367; GO:0008270; GO:0045944	8622695; 17974005; 10512380; 16421571; 15489334; 24275569; 12220494	8622695; 17974005; 10512380; 16421571; 15489334; 24275569; 12220494; 12544512; 17684544; 21047794; 23563607	SUBCELLULAR LOCATION: Nucleus {ECO:0000255|PROSITE-ProRule:PRU00407}.	Nuclear hormone receptor family, NR2 subfamily	3D-structure; Alternative splicing; Complete proteome; DNA-binding; Metal-binding; Nucleus; Polymorphism; Receptor; Reference proteome; Transcription; Transcription regulation; Zinc; Zinc-finger	3174;	TISSUE SPECIFICITY: Expressed in pancreas, kidney, small intestine and testis. Weakly expressed in colon. Not expressed in liver, skeletal muscle, lung, placenta, brain, heart, peripheral blood, ovary, prostate, thymus and spleen.	SUBCELLULAR LOCATION: Nucleus {ECO:0000255|PROSITE-ProRule:PRU00407}.
Q9Y466	NR2E1_HUMAN	reviewed	Nuclear receptor subfamily 2 group E member 1 (Nuclear receptor TLX) (Protein tailless homolog) (Tll) (hTll)	NR2E1 TLX	Homo sapiens (Human)	NR2E1	TLX	aggressive behavior [GO:0002118]; amygdala development [GO:0021764]; anterior commissure morphogenesis [GO:0021960]; behavioral fear response [GO:0001662]; cell fate commitment [GO:0045165]; cerebral cortex neuron differentiation [GO:0021895]; dentate gyrus development [GO:0021542]; extracellular matrix organization [GO:0030198]; forebrain generation of neurons [GO:0021872]; layer formation in ce…	nucleoplasm [GO:0005654]	nucleoplasm [GO:0005654]; histone deacetylase binding [GO:0042826]; sequence-specific DNA binding [GO:0043565]; steroid hormone receptor activity [GO:0003707]; transcriptional activator activity, RNA polymerase II core promoter proximal region sequence-specific binding [GO:0001077]; transcriptional repressor activity, RNA polymerase II core promoter proximal region sequence-specific binding [GO:0…	histone deacetylase binding [GO:0042826]; sequence-specific DNA binding [GO:0043565]; steroid hormone receptor activity [GO:0003707]; transcriptional activator activity, RNA polymerase II core promoter proximal region sequence-specific binding [GO:0001077]; transcriptional repressor activity, RNA polymerase II core promoter proximal region sequence-specific binding [GO:0001078]; zinc ion binding …	GO:0001077; GO:0001078; GO:0001662; GO:0002118; GO:0003707; GO:0005654; GO:0006367; GO:0007399; GO:0007601; GO:0008270; GO:0021542; GO:0021764; GO:0021772; GO:0021819; GO:0021872; GO:0021895; GO:0021960; GO:0030198; GO:0035019; GO:0035176; GO:0042826; GO:0043066; GO:0043565; GO:0045165; GO:0045665; GO:0045766; GO:0045787; GO:0048712; GO:0048814; GO:0060041; GO:0060164; GO:0060291; GO:0090049; GO:…	9628820; 11073974; 14702039; 14574404; 15489334	9628820; 11073974; 14702039; 14574404; 15489334; 12079282; 16000615; 17054721; 17655765; 17873065; 18205168; 18391013; 19058789; 19555662; 20360385; 20814749; 21135096; 21368052; 21957244; 22290436; 22675500; 23028043; 23213277; 23510989; 23975195; 25327364; 25328137; 25356871; 25691470; 25813674; 26280373; 26554934; 26838672; 26965827; 27048878	SUBCELLULAR LOCATION: Nucleus {ECO:0000255|PROSITE-ProRule:PRU00407}.	Nuclear hormone receptor family, NR2 subfamily	3D-structure; Activator; Alternative splicing; Complete proteome; DNA-binding; Developmental protein; Metal-binding; Nucleus; Receptor; Reference proteome; Repressor; Transcription; Transcription regulation; Zinc; Zinc-finger	7101;	TISSUE SPECIFICITY: Brain specific. Present in all brain sections tested, highest levels in the caudate nucleus and hippocampus, weakest levels in the thalamus. {ECO:0000269|PubMed:9628820}.	SUBCELLULAR LOCATION: Nucleus {ECO:0000255|PROSITE-ProRule:PRU00407}.
P48443	RXRG_HUMAN	reviewed	Retinoic acid receptor RXR-gamma (Nuclear receptor subfamily 2 group B member 3) (Retinoid X receptor gamma)	RXRG NR2B3	Homo sapiens (Human)	RXRG	NR2B3	positive regulation of transcription from RNA polymerase II promoter involved in cellular response to chemical stimulus [GO:1901522]; protein homotetramerization [GO:0051289]; transcription initiation from RNA polymerase II promoter [GO:0006367]	nucleoplasm [GO:0005654]	nucleoplasm [GO:0005654]; 9-cis retinoic acid receptor activity [GO:0004886]; RNA polymerase II regulatory region sequence-specific DNA binding [GO:0000977]; steroid hormone receptor activity [GO:0003707]; zinc ion binding [GO:0008270]; positive regulation of transcription from RNA polymerase II promoter involved in cellular response to chemical stimulus [GO:1901522]; protein homotetramerization …	9-cis retinoic acid receptor activity [GO:0004886]; RNA polymerase II regulatory region sequence-specific DNA binding [GO:0000977]; steroid hormone receptor activity [GO:0003707]; zinc ion binding [GO:0008270]	GO:0000977; GO:0003707; GO:0004886; GO:0005654; GO:0006367; GO:0008270; GO:0051289; GO:1901522	16710414; 15489334;	16710414; 15489334; 12175776; 12514092; 15186611; 15299084; 15608692; 15635645; 16169070; 16189514; 16197915; 17272748; 18269685; 18398047; 18660489; 19064610; 19106195; 19453261; 19536175; 19754311; 20113835; 20195357; 20379614; 20510503; 20602615; 20634891; 20855565; 21131950; 21516116; 21900206; 21988832; 22180072; 23759678; 23936423; 23969901; 25303530; 25416956; 26148973; 26355550	SUBCELLULAR LOCATION: Nucleus {ECO:0000255|PROSITE-ProRule:PRU00407}.	Nuclear hormone receptor family, NR2 subfamily	3D-structure; Complete proteome; DNA-binding; Metal-binding; Nucleus; Receptor; Reference proteome; Transcription; Transcription regulation; Zinc; Zinc-finger	6258;		SUBCELLULAR LOCATION: Nucleus {ECO:0000255|PROSITE-ProRule:PRU00407}.
Q92570	NR4A3_HUMAN	reviewed	Nuclear receptor subfamily 4 group A member 3 (Mitogen-induced nuclear orphan receptor) (Neuron-derived orphan receptor 1) (Nuclear hormone receptor NOR-1)	NR4A3 CHN CSMF MINOR NOR1 TEC	Homo sapiens (Human)	NR4A3	CHN CSMF MINOR NOR1 TEC	adult behavior [GO:0030534]; animal organ regeneration [GO:0031100]; axon guidance [GO:0007411]; cellular respiration [GO:0045333]; cellular response to catecholamine stimulus [GO:0071870]; cellular response to corticotropin-releasing hormone stimulus [GO:0071376]; cellular response to leptin stimulus [GO:0044320]; common myeloid progenitor cell proliferation [GO:0035726]; energy homeostasis [GO:…	mast cell granule [GO:0042629]; nucleoplasm [GO:0005654]; nucleus [GO:0005634]; transcription factor complex [GO:0005667]	mast cell granule [GO:0042629]; nucleoplasm [GO:0005654]; nucleus [GO:0005634]; transcription factor complex [GO:0005667]; core promoter sequence-specific DNA binding [GO:0001046]; DNA binding [GO:0003677]; glucocorticoid receptor binding [GO:0035259]; histone acetyltransferase binding [GO:0035035]; protein homodimerization activity [GO:0042803]; protein kinase binding [GO:0019901]; RNA polymeras…	core promoter sequence-specific DNA binding [GO:0001046]; DNA binding [GO:0003677]; glucocorticoid receptor binding [GO:0035259]; histone acetyltransferase binding [GO:0035035]; protein homodimerization activity [GO:0042803]; protein kinase binding [GO:0019901]; RNA polymerase II core promoter proximal region sequence-specific DNA binding [GO:0000978]; steroid hormone receptor activity [GO:000370…	GO:0000122; GO:0000978; GO:0001046; GO:0001077; GO:0001223; GO:0001707; GO:0003677; GO:0003707; GO:0004887; GO:0005634; GO:0005654; GO:0005667; GO:0006367; GO:0007369; GO:0007411; GO:0008270; GO:0009444; GO:0010613; GO:0010828; GO:0019901; GO:0021766; GO:0030534; GO:0031100; GO:0032765; GO:0035035; GO:0035259; GO:0035726; GO:0038097; GO:0042542; GO:0042629; GO:0042803; GO:0043303; GO:0043524; GO:…	8809112; 8614405; 8570200; 8634690; 15164053; 9573341; 12543801; 20558821; 24022864; 25852083		SUBCELLULAR LOCATION: Nucleus {ECO:0000255|PROSITE-ProRule:PRU00407}.	Nuclear hormone receptor family, NR4 subfamily	Alternative splicing; Chromosomal rearrangement; Complete proteome; DNA-binding; Metal-binding; Nucleus; Proto-oncogene; Receptor; Reference proteome; Transcription; Transcription regulation; Zinc; Zinc-finger	8013;	TISSUE SPECIFICITY: Isoform alpha is highly expressed in skeletal muscle. Isoform beta is highly expressed in skeletal muscle and low expressed in fetal brain and placenta.	SUBCELLULAR LOCATION: Nucleus {ECO:0000255|PROSITE-ProRule:PRU00407}.
Q13133	NR1H3_HUMAN	reviewed	Oxysterols receptor LXR-alpha (Liver X receptor alpha) (Nuclear receptor subfamily 1 group H member 3)	NR1H3 LXRA	Homo sapiens (Human)	NR1H3	LXRA	apoptotic cell clearance [GO:0043277]; cellular response to lipopolysaccharide [GO:0071222]; cholesterol homeostasis [GO:0042632]; lipid homeostasis [GO:0055088]; negative regulation of cholesterol storage [GO:0010887]; negative regulation of inflammatory response [GO:0050728]; negative regulation of interferon-gamma-mediated signaling pathway [GO:0060336]; negative regulation of lipid transport …	nuclear chromatin [GO:0000790]; nucleoplasm [GO:0005654]; nucleus [GO:0005634]; receptor complex [GO:0043235]; RNA polymerase II transcription factor complex [GO:0090575]	nuclear chromatin [GO:0000790]; nucleoplasm [GO:0005654]; nucleus [GO:0005634]; receptor complex [GO:0043235]; RNA polymerase II transcription factor complex [GO:0090575]; cholesterol binding [GO:0015485]; DNA binding [GO:0003677]; RNA polymerase II transcription factor activity, ligand-activated sequence-specific DNA binding [GO:0004879]; sequence-specific DNA binding [GO:0043565]; steroid hormo…	cholesterol binding [GO:0015485]; DNA binding [GO:0003677]; RNA polymerase II transcription factor activity, ligand-activated sequence-specific DNA binding [GO:0004879]; sequence-specific DNA binding [GO:0043565]; steroid hormone receptor activity [GO:0003707]; sterol response element binding [GO:0032810]; transcription coactivator activity [GO:0003713]; transcription regulatory region DNA bindin…	GO:0000122; GO:0000790; GO:0003677; GO:0003707; GO:0003713; GO:0004879; GO:0005634; GO:0005654; GO:0006367; GO:0008270; GO:0010745; GO:0010867; GO:0010870; GO:0010875; GO:0010887; GO:0015485; GO:0032270; GO:0032369; GO:0032376; GO:0032570; GO:0032810; GO:0034145; GO:0042632; GO:0042752; GO:0043031; GO:0043235; GO:0043277; GO:0043565; GO:0044212; GO:0045723; GO:0045893; GO:0045944; GO:0048550; GO:…	7744246; 14702039; 16554811; 15489334; 25661920	7744246; 14702039; 16554811; 15489334; 25661920; 11875109; 12032151; 12040021; 12054659; 12117567; 12161442; 12198243; 12470296; 12932788; 12957674; 12970175; 14699103; 15319359; 15353176; 15539633; 15548517; 15625283; 16054077; 16106051; 16170053; 16249184; 16354658; 16482468; 16567856; 16758300; 16904112; 16920108; 16941683; 16973760; 17108812; 17110595; 17135302; 17217555; 17218271; 17255360; …	SUBCELLULAR LOCATION: Nucleus {ECO:0000255|PROSITE-ProRule:PRU00407, ECO:0000269|PubMed:25661920}.	Nuclear hormone receptor family, NR1 subfamily	3D-structure; Activator; Alternative splicing; Complete proteome; DNA-binding; Metal-binding; Nucleus; Polymorphism; Receptor; Reference proteome; Transcription; Transcription regulation; Zinc; Zinc-finger	10062;	TISSUE SPECIFICITY: Visceral organs specific expression. Strong expression was found in liver, kidney and intestine followed by spleen and to a lesser extent the adrenals.	SUBCELLULAR LOCATION: Nucleus {ECO:0000255|PROSITE-ProRule:PRU00407, ECO:0000269|PubMed:25661920}.
Q92731	ESR2_HUMAN	reviewed	Estrogen receptor beta (ER-beta) (Nuclear receptor subfamily 3 group A member 2)	ESR2 ESTRB NR3A2	Homo sapiens (Human)	ESR2	ESTRB NR3A2	cell-cell signaling [GO:0007267]; cellular response to estradiol stimulus [GO:0071392]; intracellular estrogen receptor signaling pathway [GO:0030520]; negative regulation of cell growth [GO:0030308]; negative regulation of transcription from RNA polymerase II promoter [GO:0000122]; positive regulation of sequence-specific DNA binding transcription factor activity [GO:0051091]; positive regulatio…	extracellular region [GO:0005576]; mitochondrion [GO:0005739]; nucleoplasm [GO:0005654]; nucleus [GO:0005634]	extracellular region [GO:0005576]; mitochondrion [GO:0005739]; nucleoplasm [GO:0005654]; nucleus [GO:0005634]; core promoter sequence-specific DNA binding [GO:0001046]; DNA binding [GO:0003677]; enzyme binding [GO:0019899]; estrogen receptor activity [GO:0030284]; estrogen response element binding [GO:0034056]; receptor antagonist activity [GO:0048019]; RNA polymerase II transcription factor acti…	core promoter sequence-specific DNA binding [GO:0001046]; DNA binding [GO:0003677]; enzyme binding [GO:0019899]; estrogen receptor activity [GO:0030284]; estrogen response element binding [GO:0034056]; receptor antagonist activity [GO:0048019]; RNA polymerase II transcription factor activity, estrogen-activated sequence-specific DNA binding [GO:0038052]; RNA polymerase II transcription factor act…	GO:0000122; GO:0001046; GO:0003677; GO:0003700; GO:0003707; GO:0003713; GO:0004879; GO:0005496; GO:0005576; GO:0005634; GO:0005654; GO:0005739; GO:0006355; GO:0006367; GO:0007165; GO:0007267; GO:0008270; GO:0019899; GO:0030284; GO:0030308; GO:0030520; GO:0034056; GO:0038052; GO:0045893; GO:0045944; GO:0048019; GO:0051091; GO:0071392	9473491; 9636657; 9685228; 9671811; 16938840; 14702039; 12508121; 15489334; 10964723; 8769313; 9267036; 9325313; 10681503; 11113208; 11579095; 12039952; 12415108; 15047147; 14759258; 15199063; 15862947; 19126643; 20074560	9473491; 9636657; 9685228; 9671811; 16938840; 14702039; 12508121; 15489334; 10964723; 8769313; 9267036; 9325313; 10681503; 11113208; 11579095; 12039952; 12415108; 15047147; 14759258; 15199063; 15862947; 19126643; 20074560; 10469641; 10708589; 11180758; 11185739; 11231990; 11807414; 11875103; 11887032; 11953755; 12151079; 12459017; 12552233; 14633679; 14699439; 14764652; 15068501; 15167447; 151934…	SUBCELLULAR LOCATION: Nucleus {ECO:0000255|PROSITE-ProRule:PRU00407, ECO:0000269|PubMed:19126643, ECO:0000269|PubMed:20074560}.	Nuclear hormone receptor family, NR3 subfamily	3D-structure; Activator; Alternative splicing; Complete proteome; DNA-binding; Lipid-binding; Metal-binding; Nucleus; Phosphoprotein; Receptor; Reference proteome; Steroid-binding; Transcription; Transcription regulation; Zinc; Zinc-finger	2100;	TISSUE SPECIFICITY: Isoform 1 is expressed in testis and ovary, and at a lower level in heart, brain, placenta, liver, skeletal muscle, spleen, thymus, prostate, colon, bone marrow, mammary gland and uterus. Also found in uterine bone, breast, and ovarian tumor cell lines, but not in colon and liver tumors. Isoform 2 is expressed in spleen, thymus, testis and ovary and at a lower level in skeleta…	SUBCELLULAR LOCATION: Nucleus {ECO:0000255|PROSITE-ProRule:PRU00407, ECO:0000269|PubMed:19126643, ECO:0000269|PubMed:20074560}.
P11474	ERR1_HUMAN	reviewed	Steroid hormone receptor ERR1 (Estrogen receptor-like 1) (Estrogen-related receptor alpha) (ERR-alpha) (Nuclear receptor subfamily 3 group B member 1)	ESRRA ERR1 ESRL1 NR3B1	Homo sapiens (Human)	ESRRA	ERR1 ESRL1 NR3B1	cartilage development [GO:0051216]; mitochondrion organization [GO:0007005]; positive regulation of cellular response to insulin stimulus [GO:1900078]; positive regulation of transcription from RNA polymerase II promoter [GO:0045944]; regulation of cell proliferation [GO:0042127]; regulation of osteoblast differentiation [GO:0045667]; regulation of osteoclast differentiation [GO:0045670]; regulat…	fibrillar center [GO:0001650]; intercellular bridge [GO:0045171]; microtubule cytoskeleton [GO:0015630]; nucleoplasm [GO:0005654]; nucleus [GO:0005634]	fibrillar center [GO:0001650]; intercellular bridge [GO:0045171]; microtubule cytoskeleton [GO:0015630]; nucleoplasm [GO:0005654]; nucleus [GO:0005634]; DNA binding [GO:0003677]; protein domain specific binding [GO:0019904]; RNA polymerase II core promoter proximal region sequence-specific DNA binding [GO:0000978]; RNA polymerase II transcription factor activity, ligand-activated sequence-specifi…	DNA binding [GO:0003677]; protein domain specific binding [GO:0019904]; RNA polymerase II core promoter proximal region sequence-specific DNA binding [GO:0000978]; RNA polymerase II transcription factor activity, ligand-activated sequence-specific DNA binding [GO:0004879]; sequence-specific DNA binding [GO:0043565]; steroid binding [GO:0005496]; steroid hormone receptor activity [GO:0003707]; tra…	GO:0000978; GO:0001077; GO:0001078; GO:0001650; GO:0003677; GO:0003707; GO:0004879; GO:0005496; GO:0005634; GO:0005654; GO:0006355; GO:0006367; GO:0007005; GO:0008270; GO:0015630; GO:0019904; GO:0032355; GO:0042127; GO:0043565; GO:0045171; GO:0045667; GO:0045670; GO:0045944; GO:0051216; GO:1900078	3267207; 8621448; 16554811; 8224847; 9271417; 12522104; 16150865; 17676930; 18063693; 18669648; 20484414; 23836911; 25772364; 25755297; 15337744; 18441008	3267207; 8621448; 16554811; 8224847; 9271417; 12522104; 16150865; 17676930; 18063693; 18669648; 20484414; 23836911; 25772364; 25755297; 15337744; 18441008; 11574675; 11986328; 12397057; 12560563; 12579315; 14610283; 14978033; 15231680; 15598686; 15821111; 15883633; 16260778; 16681769; 16755280; 17053040; 17294452; 17418098; 17418099; 17509876; 17556356; 17631492; 18174157; 18328649; 18418639; 185…	SUBCELLULAR LOCATION: Nucleus {ECO:0000255|PROSITE-ProRule:PRU00407, ECO:0000269|PubMed:18063693}.	Nuclear hormone receptor family, NR3 subfamily	3D-structure; Acetylation; Alternative splicing; Complete proteome; DNA-binding; Direct protein sequencing; Isopeptide bond; Metal-binding; Nucleus; Phosphoprotein; Receptor; Reference proteome; Transcription; Transcription regulation; Ubl conjugation; Zinc; Zinc-finger	2101;		SUBCELLULAR LOCATION: Nucleus {ECO:0000255|PROSITE-ProRule:PRU00407, ECO:0000269|PubMed:18063693}.
P35398	RORA_HUMAN	reviewed	Nuclear receptor ROR-alpha (Nuclear receptor RZR-alpha) (Nuclear receptor subfamily 1 group F member 1) (RAR-related orphan receptor A) (Retinoid-related orphan receptor-alpha)	RORA NR1F1 RZRA	Homo sapiens (Human)	RORA	NR1F1 RZRA	angiogenesis [GO:0001525]; cellular response to hypoxia [GO:0071456]; cellular response to interleukin-1 [GO:0071347]; cellular response to sterol [GO:0036315]; cellular response to tumor necrosis factor [GO:0071356]; cerebellar granule cell precursor proliferation [GO:0021930]; cerebellar Purkinje cell differentiation [GO:0021702]; cGMP metabolic process [GO:0046068]; circadian regulation of gen…	nucleoplasm [GO:0005654]; nucleus [GO:0005634]	nucleoplasm [GO:0005654]; nucleus [GO:0005634]; beta-catenin binding [GO:0008013]; core promoter sequence-specific DNA binding [GO:0001046]; DNA binding [GO:0003677]; oxysterol binding [GO:0008142]; RNA polymerase II regulatory region sequence-specific DNA binding [GO:0000977]; RNA polymerase II transcription factor activity, ligand-activated sequence-specific DNA binding [GO:0004879]; sequence-s…	beta-catenin binding [GO:0008013]; core promoter sequence-specific DNA binding [GO:0001046]; DNA binding [GO:0003677]; oxysterol binding [GO:0008142]; RNA polymerase II regulatory region sequence-specific DNA binding [GO:0000977]; RNA polymerase II transcription factor activity, ligand-activated sequence-specific DNA binding [GO:0004879]; sequence-specific DNA binding [GO:0043565]; steroid hormon…	GO:0000977; GO:0001046; GO:0001222; GO:0001223; GO:0001525; GO:0003677; GO:0003700; GO:0003707; GO:0004879; GO:0005634; GO:0005654; GO:0006355; GO:0006367; GO:0006805; GO:0006809; GO:0008013; GO:0008134; GO:0008142; GO:0008270; GO:0008589; GO:0010575; GO:0010906; GO:0019218; GO:0021702; GO:0021930; GO:0030522; GO:0032922; GO:0036315; GO:0042692; GO:0042753; GO:0043030; GO:0043124; GO:0043565; GO:…	7926749; 7916608; 16572171; 15489334; 9328355; 10478845; 9862959; 11554739; 11252722; 11053433; 14570920; 14742449; 15790933; 15781255; 16462772; 17512500; 18658046; 18354202; 18005000; 19041634; 19381306; 19965867; 21628546; 21499262; 22170608; 23063525; 22789990; 16959974; 12467577; 14722075	7926749; 7916608; 16572171; 15489334; 9328355; 10478845; 9862959; 11554739; 11252722; 11053433; 14570920; 14742449; 15790933; 15781255; 16462772; 17512500; 18658046; 18354202; 18005000; 19041634; 19381306; 19965867; 21628546; 21499262; 22170608; 23063525; 22789990; 16959974; 12467577; 14722075; 12114512; 12168086; 12377782; 14741380; 15013753; 15662020; 15886715; 16189514; 16539693; 16632463; 167…	SUBCELLULAR LOCATION: Nucleus {ECO:0000255|PROSITE-ProRule:PRU00407, ECO:0000269|PubMed:18005000, ECO:0000269|PubMed:18354202, ECO:0000269|PubMed:18658046}.	Nuclear hormone receptor family, NR1 subfamily	3D-structure; Activator; Alternative promoter usage; Alternative splicing; Biological rhythms; Complete proteome; DNA-binding; Isopeptide bond; Metal-binding; Methylation; Nucleus; Phosphoprotein; Polymorphism; Receptor; Reference proteome; Transcription; Transcription regulation; Ubl conjugation; Zinc; Zinc-finger	6095;	TISSUE SPECIFICITY: Widely expressed in a number of tissues. Expressed in both regulatory T-cells (Treg) and effector T-cells (Teff). {ECO:0000269|PubMed:18354202, ECO:0000269|PubMed:7916608}.	SUBCELLULAR LOCATION: Nucleus {ECO:0000255|PROSITE-ProRule:PRU00407, ECO:0000269|PubMed:18005000, ECO:0000269|PubMed:18354202, ECO:0000269|PubMed:18658046}.
Q14995	NR1D2_HUMAN	reviewed	Nuclear receptor subfamily 1 group D member 2 (Orphan nuclear hormone receptor BD73) (Rev-erb alpha-related receptor) (RVR) (Rev-erb-beta) (V-erbA-related protein 1-related) (EAR-1R)	NR1D2	Homo sapiens (Human)	NR1D2		lipid homeostasis [GO:0055088]; negative regulation of transcription, DNA-templated [GO:0045892]; positive regulation of transcription, DNA-templated [GO:0045893]; regulation of circadian rhythm [GO:0042752]; regulation of energy homeostasis [GO:2000505]; regulation of inflammatory response [GO:0050727]; regulation of lipid metabolic process [GO:0019216]; regulation of skeletal muscle cell differ…	nucleoplasm [GO:0005654]; nucleus [GO:0005634]	nucleoplasm [GO:0005654]; nucleus [GO:0005634]; core promoter sequence-specific DNA binding [GO:0001046]; RNA polymerase II transcription factor activity, ligand-activated sequence-specific DNA binding [GO:0004879]; steroid hormone receptor activity [GO:0003707]; zinc ion binding [GO:0008270]; lipid homeostasis [GO:0055088]; negative regulation of transcription, DNA-templated [GO:0045892]; positi…	core promoter sequence-specific DNA binding [GO:0001046]; RNA polymerase II transcription factor activity, ligand-activated sequence-specific DNA binding [GO:0004879]; steroid hormone receptor activity [GO:0003707]; zinc ion binding [GO:0008270]	GO:0001046; GO:0003707; GO:0004879; GO:0005634; GO:0005654; GO:0006355; GO:0006367; GO:0008270; GO:0019216; GO:0042752; GO:0045892; GO:0045893; GO:0048511; GO:0050727; GO:0055088; GO:2000505; GO:2001014	14702039; 16641997; 15489334; 7997240; 11113208; 17892483; 17996965; 21123168; 22682217; 22613952; 17870090; 19243223	14702039; 16641997; 15489334; 7997240; 11113208; 17892483; 17996965; 21123168; 22682217; 22613952; 17870090; 19243223; 18037887; 20348464; 22828941; 23455924; 23555304; 24173768; 24872411; 25023698; 26616049; 26670607	SUBCELLULAR LOCATION: Nucleus {ECO:0000255|PROSITE-ProRule:PRU00407, ECO:0000269|PubMed:17892483, ECO:0000269|PubMed:17996965}.	Nuclear hormone receptor family, NR1 subfamily	3D-structure; Acetylation; Activator; Biological rhythms; Complete proteome; DNA-binding; Disulfide bond; Heme; Iron; Metal-binding; Nucleus; Phosphoprotein; Polymorphism; Receptor; Reference proteome; Repressor; Transcription; Transcription regulation; Zinc; Zinc-finger	9975;	TISSUE SPECIFICITY: Widely expressed. Expressed at high levels in the liver, adipose tissue, skeletal muscle and brain. Expression oscillates diurnally in the suprachiasmatic nucleus (SCN) of the hypothalamus as well as in peripheral tissues.	SUBCELLULAR LOCATION: Nucleus {ECO:0000255|PROSITE-ProRule:PRU00407, ECO:0000269|PubMed:17892483, ECO:0000269|PubMed:17996965}.
Q9Y5X4	NR2E3_HUMAN	reviewed	Photoreceptor-specific nuclear receptor (Nuclear receptor subfamily 2 group E member 3) (Retina-specific nuclear receptor)	NR2E3 PNR RNR	Homo sapiens (Human)	NR2E3	PNR RNR	eye photoreceptor cell development [GO:0042462]; negative regulation of cell proliferation [GO:0008285]; negative regulation of transcription from RNA polymerase II promoter [GO:0000122]; phototransduction [GO:0007602]; positive regulation of rhodopsin gene expression [GO:0045872]; positive regulation of transcription from RNA polymerase II promoter [GO:0045944]; retina development in camera-type…	nucleoplasm [GO:0005654]; nucleus [GO:0005634]; transcription factor complex [GO:0005667]	nucleoplasm [GO:0005654]; nucleus [GO:0005634]; transcription factor complex [GO:0005667]; RNA polymerase II core promoter proximal region sequence-specific DNA binding [GO:0000978]; RNA polymerase II transcription factor activity, ligand-activated sequence-specific DNA binding [GO:0004879]; sequence-specific DNA binding [GO:0043565]; steroid hormone receptor activity [GO:0003707]; transcriptiona…	RNA polymerase II core promoter proximal region sequence-specific DNA binding [GO:0000978]; RNA polymerase II transcription factor activity, ligand-activated sequence-specific DNA binding [GO:0004879]; sequence-specific DNA binding [GO:0043565]; steroid hormone receptor activity [GO:0003707]; transcriptional activator activity, RNA polymerase II core promoter proximal region sequence-specific bin…	GO:0000122; GO:0000978; GO:0001077; GO:0001228; GO:0003707; GO:0004879; GO:0005634; GO:0005654; GO:0005667; GO:0006366; GO:0006367; GO:0007165; GO:0007601; GO:0007602; GO:0008270; GO:0008285; GO:0042462; GO:0043565; GO:0045872; GO:0045944; GO:0060041	10220376; 10611353; 15689355; 24069298; 11071390; 10655056; 12963616; 15459973; 16225923; 17564971; 18294254; 19006237	10220376; 10611353; 15689355; 24069298; 11071390; 10655056; 12963616; 15459973; 16225923; 17564971; 18294254; 19006237; 17255935	SUBCELLULAR LOCATION: Nucleus {ECO:0000255|PROSITE-ProRule:PRU00407, ECO:0000269|PubMed:15689355}.	Nuclear hormone receptor family, NR2 subfamily	3D-structure; Alternative splicing; Complete proteome; DNA-binding; Disease mutation; Isopeptide bond; Metal-binding; Nucleus; Polymorphism; Receptor; Reference proteome; Repressor; Retinitis pigmentosa; Sensory transduction; Transcription; Transcription regulation; Ubl conjugation; Vision; Zinc; Zinc-finger	10002;	TISSUE SPECIFICITY: Eye specific; found solely in the outer nuclear layer of the adult neurosensory retina, where the nuclei of cone and rod photoreceptors reside. {ECO:0000269|PubMed:15689355}.	SUBCELLULAR LOCATION: Nucleus {ECO:0000255|PROSITE-ProRule:PRU00407, ECO:0000269|PubMed:15689355}.
O75469	NR1I2_HUMAN	reviewed	Nuclear receptor subfamily 1 group I member 2 (Orphan nuclear receptor PAR1) (Orphan nuclear receptor PXR) (Pregnane X receptor) (Steroid and xenobiotic receptor) (SXR)	NR1I2 PXR	Homo sapiens (Human)	NR1I2	PXR	drug export [GO:0046618]; exogenous drug catabolic process [GO:0042738]; negative regulation of transcription, DNA-templated [GO:0045892]; positive regulation of transcription, DNA-templated [GO:0045893]; positive regulation of transcription from RNA polymerase II promoter [GO:0045944]; signal transduction [GO:0007165]; steroid metabolic process [GO:0008202]; transcription initiation from RNA pol…	intermediate filament cytoskeleton [GO:0045111]; nuclear body [GO:0016604]; nucleoplasm [GO:0005654]	intermediate filament cytoskeleton [GO:0045111]; nuclear body [GO:0016604]; nucleoplasm [GO:0005654]; drug binding [GO:0008144]; RNA polymerase II regulatory region sequence-specific DNA binding [GO:0000977]; RNA polymerase II transcription factor activity, ligand-activated sequence-specific DNA binding [GO:0004879]; steroid hormone receptor activity [GO:0003707]; transcription coactivator activi…	drug binding [GO:0008144]; RNA polymerase II regulatory region sequence-specific DNA binding [GO:0000977]; RNA polymerase II transcription factor activity, ligand-activated sequence-specific DNA binding [GO:0004879]; steroid hormone receptor activity [GO:0003707]; transcriptional activator activity, RNA polymerase II transcription regulatory region sequence-specific binding [GO:0001228]; transcri…	GO:0000977; GO:0001228; GO:0003707; GO:0003713; GO:0004879; GO:0005654; GO:0006367; GO:0006805; GO:0007165; GO:0008144; GO:0008202; GO:0008270; GO:0016604; GO:0042738; GO:0042908; GO:0045111; GO:0045892; GO:0045893; GO:0045944; GO:0046618	9784494; 9727070; 9770465; 11668216; 15489334; 11297522; 12606758; 19297428; 11408620; 12578355; 12909012; 15705662; 17215127; 18768384; 15618712	9784494; 9727070; 9770465; 11668216; 15489334; 11297522; 12606758; 19297428; 11408620; 12578355; 12909012; 15705662; 17215127; 18768384; 15618712; 11865669; 12072427; 12397176; 12413960; 12485946; 12569201; 12644700; 12760308; 12920130; 14977869; 14977870; 15252010; 15316010; 15322103; 15535420; 15630458; 15690482; 15713537; 15772695; 15919766; 15933212; 15985196; 16085054; 16328955; 16452398; 16…	SUBCELLULAR LOCATION: Nucleus {ECO:0000255|PROSITE-ProRule:PRU00407, ECO:0000269|PubMed:12606758}.	Nuclear hormone receptor family, NR1 subfamily	3D-structure; Activator; Alternative splicing; Complete proteome; DNA-binding; Metal-binding; Nucleus; Polymorphism; Receptor; Reference proteome; Transcription; Transcription regulation; Zinc; Zinc-finger	8856;	TISSUE SPECIFICITY: Expressed in liver, colon and small intestine.	SUBCELLULAR LOCATION: Nucleus {ECO:0000255|PROSITE-ProRule:PRU00407, ECO:0000269|PubMed:12606758}.
P19793	RXRA_HUMAN	reviewed	Retinoic acid receptor RXR-alpha (Nuclear receptor subfamily 2 group B member 1) (Retinoid X receptor alpha)	RXRA NR2B1	Homo sapiens (Human)	RXRA	NR2B1	bile acid and bile salt transport [GO:0015721]; camera-type eye development [GO:0043010]; cardiac muscle cell proliferation [GO:0060038]; cholesterol metabolic process [GO:0008203]; embryo implantation [GO:0007566]; in utero embryonic development [GO:0001701]; maternal placenta development [GO:0001893]; modulation by virus of host morphology or physiology [GO:0019048]; negative regulation of tran…	nuclear chromatin [GO:0000790]; nucleoplasm [GO:0005654]; nucleus [GO:0005634]; protein complex [GO:0043234]; receptor complex [GO:0043235]; RNA polymerase II transcription factor complex [GO:0090575]	nuclear chromatin [GO:0000790]; nucleoplasm [GO:0005654]; nucleus [GO:0005634]; protein complex [GO:0043234]; receptor complex [GO:0043235]; RNA polymerase II transcription factor complex [GO:0090575]; 9-cis retinoic acid receptor activity [GO:0004886]; chromatin DNA binding [GO:0031490]; DBD domain binding [GO:0050692]; DNA binding [GO:0003677]; double-stranded DNA binding [GO:0003690]; enzyme b…	9-cis retinoic acid receptor activity [GO:0004886]; chromatin DNA binding [GO:0031490]; DBD domain binding [GO:0050692]; DNA binding [GO:0003677]; double-stranded DNA binding [GO:0003690]; enzyme binding [GO:0019899]; LBD domain binding [GO:0050693]; ligand-dependent nuclear receptor binding [GO:0016922]; peptide binding [GO:0042277]; protein heterodimerization activity [GO:0046982]; retinoic aci…	GO:0000122; GO:0000790; GO:0000977; GO:0001701; GO:0001893; GO:0001972; GO:0003677; GO:0003690; GO:0003700; GO:0003707; GO:0003708; GO:0003713; GO:0004879; GO:0004886; GO:0005634; GO:0005654; GO:0006367; GO:0006766; GO:0007566; GO:0008203; GO:0008270; GO:0015721; GO:0016922; GO:0019048; GO:0019216; GO:0019899; GO:0031490; GO:0032526; GO:0035357; GO:0042277; GO:0042809; GO:0043010; GO:0043234; GO:…	2159111; 18619963; 14702039; 15164053; 15489334; 1310260; 9267036; 10567404; 10195690; 11162439; 11259580; 11915042; 12039952; 15047147; 14981089; 16574651; 16912044; 17205979; 18669648; 19786558; 20215566; 20068231; 23186163; 24275569; 7925381; 7746322; 7760929; 9698548; 10698945; 10835357; 10970886; 10669605; 10882139; 11698662; 15610733	2159111; 18619963; 14702039; 15164053; 15489334; 1310260; 9267036; 10567404; 10195690; 11162439; 11259580; 11915042; 12039952; 15047147; 14981089; 16574651; 16912044; 17205979; 18669648; 19786558; 20215566; 20068231; 23186163; 24275569; 7925381; 7746322; 7760929; 9698548; 10698945; 10835357; 10970886; 10669605; 10882139; 11698662; 15610733; 10377179; 10866662; 10938283; 11042264; 11121228; 115746…	SUBCELLULAR LOCATION: Nucleus {ECO:0000255|PROSITE-ProRule:PRU00407, ECO:0000269|PubMed:11915042}.	Nuclear hormone receptor family, NR2 subfamily	3D-structure; Alternative splicing; Complete proteome; DNA-binding; Host-virus interaction; Isopeptide bond; Metal-binding; Nucleus; Phosphoprotein; Polymorphism; Receptor; Reference proteome; Transcription; Transcription regulation; Ubl conjugation; Zinc; Zinc-finger	6256;	TISSUE SPECIFICITY: Highly expressed in liver, also found in lung, kidney and heart.	SUBCELLULAR LOCATION: Nucleus {ECO:0000255|PROSITE-ProRule:PRU00407, ECO:0000269|PubMed:11915042}.
Q13285	STF1_HUMAN	reviewed	Steroidogenic factor 1 (SF-1) (STF-1) (hSF-1) (Adrenal 4-binding protein) (Fushi tarazu factor homolog 1) (Nuclear receptor subfamily 5 group A member 1) (Steroid hormone receptor Ad4BP)	NR5A1 AD4BP FTZF1 SF1	Homo sapiens (Human)	NR5A1	AD4BP FTZF1 SF1	adrenal gland development [GO:0030325]; cell-cell signaling [GO:0007267]; cell differentiation [GO:0030154]; female gonad development [GO:0008585]; hormone-mediated signaling pathway [GO:0009755]; hormone metabolic process [GO:0042445]; luteinization [GO:0001553]; maintenance of protein location in nucleus [GO:0051457]; male gonad development [GO:0008584]; multicellular organism aging [GO:0010259…	nucleoplasm [GO:0005654]; nucleus [GO:0005634]; RNA polymerase II transcription factor complex [GO:0090575]	nucleoplasm [GO:0005654]; nucleus [GO:0005634]; RNA polymerase II transcription factor complex [GO:0090575]; chromatin binding [GO:0003682]; DNA binding [GO:0003677]; enzyme binding [GO:0019899]; phospholipid binding [GO:0005543]; RNA polymerase II distal enhancer sequence-specific DNA binding [GO:0000980]; RNA polymerase II regulatory region sequence-specific DNA binding [GO:0000977]; RNA polyme…	chromatin binding [GO:0003682]; DNA binding [GO:0003677]; enzyme binding [GO:0019899]; phospholipid binding [GO:0005543]; RNA polymerase II distal enhancer sequence-specific DNA binding [GO:0000980]; RNA polymerase II regulatory region sequence-specific DNA binding [GO:0000977]; RNA polymerase II transcription factor activity, ligand-activated sequence-specific DNA binding [GO:0004879]; sequence-…	GO:0000977; GO:0000980; GO:0001553; GO:0003677; GO:0003682; GO:0003705; GO:0003707; GO:0003713; GO:0004879; GO:0005543; GO:0005634; GO:0005654; GO:0006367; GO:0007267; GO:0007530; GO:0007538; GO:0008270; GO:0008584; GO:0008585; GO:0009755; GO:0009888; GO:0010259; GO:0010628; GO:0019899; GO:0030154; GO:0030325; GO:0042445; GO:0043565; GO:0045944; GO:0050810; GO:0051457; GO:0090575; GO:2000020; GO:…	8806624; 8938589; 15164053; 15489334; 9177385; 10230405; 11479297; 11897684; 15192080; 17210646; 17664281; 17901130; 19015234; 15707893; 15897460; 10369247; 11038323; 11932325; 17200175; 17694559; 19246354; 20887963; 24405868; 27490115; 27855412; 27378692; 27610946	8806624; 8938589; 15164053; 15489334; 9177385; 10230405; 11479297; 11897684; 15192080; 17210646; 17664281; 17901130; 19015234; 15707893; 15897460; 10369247; 11038323; 11932325; 17200175; 17694559; 19246354; 20887963; 24405868; 27490115; 27855412; 27378692; 27610946; 10567391; 11574675; 11738790; 11886523; 11932209; 12083805; 12083815; 12101186; 12161505; 12727988; 12907682; 14555713; 14623279; 15…	SUBCELLULAR LOCATION: Nucleus {ECO:0000255|PROSITE-ProRule:PRU00407, ECO:0000269|PubMed:11479297, ECO:0000269|PubMed:27490115}.	Nuclear hormone receptor family, NR5 subfamily	3D-structure; Acetylation; Activator; Complete proteome; DNA-binding; Disease mutation; Isopeptide bond; Lipid-binding; Metal-binding; Nucleus; Phosphoprotein; Polymorphism; Premature ovarian failure; Receptor; Reference proteome; Transcription; Transcription regulation; Ubl conjugation; Zinc; Zinc-finger	2516;	TISSUE SPECIFICITY: High expressed in the adrenal cortex, the ovary, the testis, and the spleen (PubMed:9177385). {ECO:0000269|PubMed:9177385}.	SUBCELLULAR LOCATION: Nucleus {ECO:0000255|PROSITE-ProRule:PRU00407, ECO:0000269|PubMed:11479297, ECO:0000269|PubMed:27490115}.
P10588	NR2F6_HUMAN	reviewed	Nuclear receptor subfamily 2 group F member 6 (V-erbA-related protein 2) (EAR-2)	NR2F6 EAR2 ERBAL2	Homo sapiens (Human)	NR2F6	EAR2 ERBAL2	detection of temperature stimulus involved in sensory perception of pain [GO:0050965]; entrainment of circadian clock by photoperiod [GO:0043153]; negative regulation of transcription from RNA polymerase II promoter [GO:0000122]; neuron development [GO:0048666]; signal transduction [GO:0007165]; transcription initiation from RNA polymerase II promoter [GO:0006367]	nucleoplasm [GO:0005654]; nucleus [GO:0005634]	nucleoplasm [GO:0005654]; nucleus [GO:0005634]; DNA binding [GO:0003677]; RNA polymerase II distal enhancer sequence-specific DNA binding [GO:0000980]; RNA polymerase II transcription factor activity, ligand-activated sequence-specific DNA binding [GO:0004879]; sequence-specific DNA binding [GO:0043565]; steroid hormone receptor activity [GO:0003707]; thyroid hormone receptor activity [GO:0004887…	DNA binding [GO:0003677]; RNA polymerase II distal enhancer sequence-specific DNA binding [GO:0000980]; RNA polymerase II transcription factor activity, ligand-activated sequence-specific DNA binding [GO:0004879]; sequence-specific DNA binding [GO:0043565]; steroid hormone receptor activity [GO:0003707]; thyroid hormone receptor activity [GO:0004887]; transcriptional repressor activity, RNA polym…	GO:0000122; GO:0000980; GO:0001227; GO:0003677; GO:0003700; GO:0003707; GO:0004879; GO:0004887; GO:0005634; GO:0005654; GO:0006367; GO:0007165; GO:0008270; GO:0043153; GO:0043565; GO:0048666; GO:0050965	2905047; 14702039; 15489334; 10644740; 10713182; 11682620; 18701084; 18669648; 19413330; 20068231; 24275569	2905047; 14702039; 15489334; 10644740; 10713182; 11682620; 18701084; 18669648; 19413330; 20068231; 24275569; 19505873; 20195357; 20467437; 21247419; 21696885; 23975195; 25609649; 27775588	SUBCELLULAR LOCATION: Nucleus {ECO:0000255|PROSITE-ProRule:PRU00407, ECO:0000269|PubMed:10644740, ECO:0000269|PubMed:18701084}.	Nuclear hormone receptor family, NR2 subfamily	Complete proteome; DNA-binding; Metal-binding; Nucleus; Phosphoprotein; Receptor; Reference proteome; Repressor; Transcription; Transcription regulation; Zinc; Zinc-finger	2063;	TISSUE SPECIFICITY: Expressed in heart, placenta, liver, skeletal muscle, kidney and pancreas. {ECO:0000269|PubMed:10713182}.	SUBCELLULAR LOCATION: Nucleus {ECO:0000255|PROSITE-ProRule:PRU00407, ECO:0000269|PubMed:10644740, ECO:0000269|PubMed:18701084}.
P49116	NR2C2_HUMAN	reviewed	Nuclear receptor subfamily 2 group C member 2 (Orphan nuclear receptor TAK1) (Orphan nuclear receptor TR4) (Testicular receptor 4)	NR2C2 TAK1 TR4	Homo sapiens (Human)	NR2C2	TAK1 TR4	cell differentiation [GO:0030154]; nervous system development [GO:0007399]; positive regulation of transcription from RNA polymerase II promoter [GO:0045944]; regulation of transcription, DNA-templated [GO:0006355]; spermatogenesis [GO:0007283]; transcription initiation from RNA polymerase II promoter [GO:0006367]	nucleoplasm [GO:0005654]	nucleoplasm [GO:0005654]; protein heterodimerization activity [GO:0046982]; receptor activity [GO:0004872]; RNA polymerase II core promoter proximal region sequence-specific DNA binding [GO:0000978]; RNA polymerase II regulatory region sequence-specific DNA binding [GO:0000977]; sequence-specific DNA binding [GO:0043565]; steroid hormone receptor activity [GO:0003707]; transcription coactivator a…	protein heterodimerization activity [GO:0046982]; receptor activity [GO:0004872]; RNA polymerase II core promoter proximal region sequence-specific DNA binding [GO:0000978]; RNA polymerase II regulatory region sequence-specific DNA binding [GO:0000977]; sequence-specific DNA binding [GO:0043565]; steroid hormone receptor activity [GO:0003707]; transcriptional activator activity, RNA polymerase II…	GO:0000977; GO:0000978; GO:0001077; GO:0001228; GO:0003700; GO:0003707; GO:0003713; GO:0004872; GO:0005654; GO:0006355; GO:0006367; GO:0007283; GO:0007399; GO:0008270; GO:0030154; GO:0043565; GO:0045944; GO:0046982	7708055; 8016112; 18619963; 14702039; 16641997; 7779113; 9556573; 10347174; 10644740; 12486131; 15302918; 17974920; 18388194; 18669648; 19690332; 20068231; 22672233; 23186163	7708055; 8016112; 18619963; 14702039; 16641997; 7779113; 9556573; 10347174; 10644740; 12486131; 15302918; 17974920; 18388194; 18669648; 19690332; 20068231; 22672233; 23186163; 11844790; 12093744; 12522137; 12615366; 16887930; 17601350; 18654987; 18977241; 19618297; 19859911; 19955181; 20164171; 20200282; 20379614; 20393820; 20467437; 20604713; 21068381; 21126370; 21331078; 21835421; 21915030; 219…	SUBCELLULAR LOCATION: Nucleus {ECO:0000255|PROSITE-ProRule:PRU00407, ECO:0000269|PubMed:10644740, ECO:0000269|PubMed:15302918}.	Nuclear hormone receptor family, NR2 subfamily	3D-structure; Acetylation; Activator; Alternative splicing; Complete proteome; DNA-binding; Differentiation; Metal-binding; Nucleus; Phosphoprotein; Receptor; Reference proteome; Repressor; Spermatogenesis; Transcription; Transcription regulation; Zinc; Zinc-finger	7182;		SUBCELLULAR LOCATION: Nucleus {ECO:0000255|PROSITE-ProRule:PRU00407, ECO:0000269|PubMed:10644740, ECO:0000269|PubMed:15302918}.
Q16671	AMHR2_HUMAN	reviewed	Anti-Muellerian hormone type-2 receptor (EC 2.7.11.30) (Anti-Muellerian hormone type II receptor) (AMH type II receptor) (MIS type II receptor) (MISRII) (MRII)	AMHR2 AMHR MISR2	Homo sapiens (Human)	AMHR2	AMHR MISR2	BMP signaling pathway [GO:0030509]; female gonad development [GO:0008585]; male gonad development [GO:0008584]; Mullerian duct regression [GO:0001880]; negative regulation of anti-Mullerian hormone signaling pathway [GO:1902613]; sex differentiation [GO:0007548]; signal transduction [GO:0007165]; transforming growth factor beta receptor signaling pathway [GO:0007179]	integral component of plasma membrane [GO:0005887]; plasma membrane [GO:0005886]	integral component of plasma membrane [GO:0005887]; plasma membrane [GO:0005886]; anti-Mullerian hormone receptor activity [GO:1990272]; ATP binding [GO:0005524]; hormone binding [GO:0042562]; metal ion binding [GO:0046872]; receptor activity [GO:0004872]; signal transducer, downstream of receptor, with serine/threonine kinase activity [GO:0004702]; transforming growth factor beta receptor activi…	anti-Mullerian hormone receptor activity [GO:1990272]; ATP binding [GO:0005524]; hormone binding [GO:0042562]; metal ion binding [GO:0046872]; receptor activity [GO:0004872]; signal transducer, downstream of receptor, with serine/threonine kinase activity [GO:0004702]; transforming growth factor beta receptor activity, type II [GO:0005026]	GO:0001880; GO:0004702; GO:0004872; GO:0005026; GO:0005524; GO:0005886; GO:0005887; GO:0007165; GO:0007179; GO:0007548; GO:0008584; GO:0008585; GO:0030509; GO:0042562; GO:0046872; GO:1902613; GO:1990272	7493017; 7488027; 10589763; 14702039; 16541075; 15489334; 8872466; 11549681	7493017; 7488027; 10589763; 14702039; 16541075; 15489334; 8872466; 11549681; 11588147; 12462075; 12477536; 14750901; 17337470; 17636279; 17988723; 18230658; 18310289; 18697861; 19064572; 19424576; 19457927; 19539910; 20236105; 20362961; 20734064; 20861221; 20864412; 22584735; 22939624; 22962306; 23295284; 23321213; 23544102; 24146295; 24271023; 24613539; 24912417; 25036637; 25517316; 25542251; 25…	SUBCELLULAR LOCATION: Membrane; Single-pass type I membrane protein.	Protein kinase superfamily, TKL Ser/Thr protein kinase family, TGFB receptor subfamily	ATP-binding; Alternative splicing; Complete proteome; Disease mutation; Disulfide bond; Glycoprotein; Kinase; Magnesium; Manganese; Membrane; Metal-binding; Nucleotide-binding; Polymorphism; Pseudohermaphroditism; Receptor; Reference proteome; Serine/threonine-protein kinase; Signal; Transferase; Transmembrane; Transmembrane helix	269;		SUBCELLULAR LOCATION: Membrane; Single-pass type I membrane protein.
O15173	PGRC2_HUMAN	reviewed	Membrane-associated progesterone receptor component 2 (Progesterone membrane-binding protein) (Steroid receptor protein DG6)	PGRMC2 DG6 PMBP	Homo sapiens (Human)	PGRMC2	DG6 PMBP		integral component of membrane [GO:0016021]; membrane [GO:0016020]; nuclear envelope [GO:0005635]	integral component of membrane [GO:0016021]; membrane [GO:0016020]; nuclear envelope [GO:0005635]; heme binding [GO:0020037]; steroid binding [GO:0005496]; steroid hormone receptor activity [GO:0003707]	heme binding [GO:0020037]; steroid binding [GO:0005496]; steroid hormone receptor activity [GO:0003707]	GO:0003707; GO:0005496; GO:0005635; GO:0016020; GO:0016021; GO:0020037	9705155; 14702039; 15489334; 17081983; 18691976; 18669648; 18318008; 19413330; 19369195; 19690332; 20068231; 21269460; 21406692; 23186163; 24275569; 25944712	9705155; 14702039; 15489334; 17081983; 18691976; 18669648; 18318008; 19413330; 19369195; 19690332; 20068231; 21269460; 21406692; 23186163; 24275569; 25944712; 15702432; 17353931; 18818748; 19019335; 19527514; 20140262; 20819778; 21911578; 22593156; 23064006; 23276631; 23793472; 23970345; 25266650; 26638075	SUBCELLULAR LOCATION: Membrane {ECO:0000305}; Single-pass membrane protein {ECO:0000305}.	Cytochrome b5 family, MAPR subfamily	Alternative splicing; Complete proteome; Lipid-binding; Membrane; Phosphoprotein; Receptor; Reference proteome; Steroid-binding; Transmembrane; Transmembrane helix	10424;		SUBCELLULAR LOCATION: Membrane {ECO:0000305}; Single-pass membrane protein {ECO:0000305}.
Q6TCH4	PAQR6_HUMAN	reviewed	Progestin and adipoQ receptor family member 6 (Progestin and adipoQ receptor family member VI)	PAQR6	Homo sapiens (Human)	PAQR6		response to steroid hormone [GO:0048545]	integral component of membrane [GO:0016021]; plasma membrane [GO:0005886]	integral component of membrane [GO:0016021]; plasma membrane [GO:0005886]; steroid binding [GO:0005496]; steroid hormone receptor activity [GO:0003707]; response to steroid hormone [GO:0048545]	steroid binding [GO:0005496]; steroid hormone receptor activity [GO:0003707]	GO:0003707; GO:0005496; GO:0005886; GO:0016021; GO:0048545	16044242; 14702039; 17974005; 16710414; 15489334	16044242; 14702039; 17974005; 16710414; 15489334; 18603275; 23161870	SUBCELLULAR LOCATION: Membrane {ECO:0000305}; Multi-pass membrane protein {ECO:0000305}.	ADIPOR family	Alternative splicing; Complete proteome; Membrane; Polymorphism; Receptor; Reference proteome; Transmembrane; Transmembrane helix	79957;	TISSUE SPECIFICITY: Expressed at a low level in brain. {ECO:0000269|PubMed:16044242}.	SUBCELLULAR LOCATION: Membrane {ECO:0000305}; Multi-pass membrane protein {ECO:0000305}.
Q6ZVX9	PAQR9_HUMAN	reviewed	Progestin and adipoQ receptor family member 9 (Progestin and adipoQ receptor family member IX)	PAQR9	Homo sapiens (Human)	PAQR9		response to steroid hormone [GO:0048545]	integral component of membrane [GO:0016021]; plasma membrane [GO:0005886]	integral component of membrane [GO:0016021]; plasma membrane [GO:0005886]; steroid binding [GO:0005496]; steroid hormone receptor activity [GO:0003707]; response to steroid hormone [GO:0048545]	steroid binding [GO:0005496]; steroid hormone receptor activity [GO:0003707]	GO:0003707; GO:0005496; GO:0005886; GO:0016021; GO:0048545	16044242; 14702039; 15489334	16044242; 14702039; 15489334; 18603275; 23161870	SUBCELLULAR LOCATION: Membrane {ECO:0000305}; Multi-pass membrane protein {ECO:0000305}.	ADIPOR family	Complete proteome; Membrane; Receptor; Reference proteome; Transmembrane; Transmembrane helix	344838;	TISSUE SPECIFICITY: Expression levels vary widely in a range of tissues. {ECO:0000269|PubMed:16044242}.	SUBCELLULAR LOCATION: Membrane {ECO:0000305}; Multi-pass membrane protein {ECO:0000305}.
Q9NXK6	MPRG_HUMAN	reviewed	Membrane progestin receptor gamma (mPR gamma) (Progestin and adipoQ receptor family member 5) (Progestin and adipoQ receptor family member V)	PAQR5 MPRG	Homo sapiens (Human)	PAQR5	MPRG	multicellular organism development [GO:0007275]; oogenesis [GO:0048477]; response to steroid hormone [GO:0048545]	integral component of membrane [GO:0016021]; plasma membrane [GO:0005886]	integral component of membrane [GO:0016021]; plasma membrane [GO:0005886]; steroid binding [GO:0005496]; steroid hormone receptor activity [GO:0003707]; multicellular organism development [GO:0007275]; oogenesis [GO:0048477]; response to steroid hormone [GO:0048545]	steroid binding [GO:0005496]; steroid hormone receptor activity [GO:0003707]	GO:0003707; GO:0005496; GO:0005886; GO:0007275; GO:0016021; GO:0048477; GO:0048545	16044242; 14702039; 15489334; 12601167; 12606724	16044242; 14702039; 15489334; 12601167; 12606724; 18603275; 21761364; 25416956	SUBCELLULAR LOCATION: Membrane {ECO:0000250}; Multi-pass membrane protein {ECO:0000250}.	ADIPOR family	Complete proteome; Developmental protein; Differentiation; Lipid-binding; Membrane; Oogenesis; Polymorphism; Receptor; Reference proteome; Steroid-binding; Transmembrane; Transmembrane helix	54852;	TISSUE SPECIFICITY: Expressed in the brain, lung, kidney, colon, adrenal and lung. {ECO:0000269|PubMed:12601167, ECO:0000269|PubMed:16044242}.	SUBCELLULAR LOCATION: Membrane {ECO:0000250}; Multi-pass membrane protein {ECO:0000250}.
P10826	RARB_HUMAN	reviewed	Retinoic acid receptor beta (RAR-beta) (HBV-activated protein) (Nuclear receptor subfamily 1 group B member 2) (RAR-epsilon)	RARB HAP NR1B2	Homo sapiens (Human)	RARB	HAP NR1B2	embryonic digestive tract development [GO:0048566]; embryonic eye morphogenesis [GO:0048048]; embryonic hindlimb morphogenesis [GO:0035116]; glandular epithelial cell development [GO:0002068]; growth plate cartilage development [GO:0003417]; multicellular organism growth [GO:0035264]; negative regulation of apoptotic process [GO:0043066]; negative regulation of cell proliferation [GO:0008285]; ne…	cytoplasm [GO:0005737]; nucleoplasm [GO:0005654]; nucleus [GO:0005634]	cytoplasm [GO:0005737]; nucleoplasm [GO:0005654]; nucleus [GO:0005634]; DNA binding [GO:0003677]; drug binding [GO:0008144]; protein complex binding [GO:0032403]; retinoic acid receptor activity [GO:0003708]; retinoid X receptor binding [GO:0046965]; RNA polymerase II regulatory region sequence-specific DNA binding [GO:0000977]; steroid hormone receptor activity [GO:0003707]; zinc ion binding [GO…	DNA binding [GO:0003677]; drug binding [GO:0008144]; protein complex binding [GO:0032403]; retinoic acid receptor activity [GO:0003708]; retinoid X receptor binding [GO:0046965]; RNA polymerase II regulatory region sequence-specific DNA binding [GO:0000977]; steroid hormone receptor activity [GO:0003707]; zinc ion binding [GO:0008270]	GO:0000122; GO:0000977; GO:0001657; GO:0002068; GO:0003148; GO:0003406; GO:0003417; GO:0003677; GO:0003707; GO:0003708; GO:0005634; GO:0005654; GO:0005737; GO:0006367; GO:0007165; GO:0008144; GO:0008270; GO:0008284; GO:0008285; GO:0021756; GO:0031641; GO:0032331; GO:0032403; GO:0035116; GO:0035264; GO:0043065; GO:0043066; GO:0045666; GO:0045944; GO:0046965; GO:0048048; GO:0048566; GO:0055012	2836738; 2825037; 10411930; 15489334; 1663808; 8275470; 3014347; 2170809; 2833708; 12554770; 24275569; 1321662; 8383553; 16959974; 24075189; 27120018	2836738; 2825037; 10411930; 15489334; 1663808; 8275470; 3014347; 2170809; 2833708; 12554770; 24275569; 1321662; 8383553; 16959974; 24075189; 27120018; 11769677; 11834837; 11839665; 11925591; 11945179; 11980632; 12009305; 12118004; 12124324; 12191570; 12399530; 12529350; 12576329; 12579317; 12665583; 12789467; 12805409; 12839938; 12839965; 14601057; 14614007; 14691372; 14726690; 15014026; 15217922…	SUBCELLULAR LOCATION: Isoform Beta-1: Nucleus.; SUBCELLULAR LOCATION: Isoform Beta-2: Nucleus.; SUBCELLULAR LOCATION: Isoform Beta-4: Cytoplasm.	Nuclear hormone receptor family, NR1 subfamily	3D-structure; Alternative splicing; Complete proteome; Cytoplasm; DNA-binding; Disease mutation; Metal-binding; Microphthalmia; Nucleus; Phosphoprotein; Polymorphism; Proto-oncogene; Receptor; Reference proteome; Transcription; Transcription regulation; Zinc; Zinc-finger	5915;		SUBCELLULAR LOCATION: Isoform Beta-1: Nucleus.; SUBCELLULAR LOCATION: Isoform Beta-2: Nucleus.; SUBCELLULAR LOCATION: Isoform Beta-4: Cytoplasm.
P03372	ESR1_HUMAN	reviewed	Estrogen receptor (ER) (ER-alpha) (Estradiol receptor) (Nuclear receptor subfamily 3 group A member 1)	ESR1 ESR NR3A1	Homo sapiens (Human)	ESR1	ESR NR3A1	androgen metabolic process [GO:0008209]; antral ovarian follicle growth [GO:0001547]; cellular response to estradiol stimulus [GO:0071392]; cellular response to estrogen stimulus [GO:0071391]; chromatin remodeling [GO:0006338]; epithelial cell development [GO:0002064]; epithelial cell proliferation involved in mammary gland duct elongation [GO:0060750]; intracellular estrogen receptor signaling p…	cytoplasm [GO:0005737]; Golgi apparatus [GO:0005794]; integral component of membrane [GO:0016021]; membrane [GO:0016020]; nuclear chromatin [GO:0000790]; nucleoplasm [GO:0005654]; nucleus [GO:0005634]; plasma membrane [GO:0005886]; protein complex [GO:0043234]; transcriptionally active chromatin [GO:0035327]; transcriptional preinitiation complex [GO:0097550]	cytoplasm [GO:0005737]; Golgi apparatus [GO:0005794]; integral component of membrane [GO:0016021]; membrane [GO:0016020]; nuclear chromatin [GO:0000790]; nucleoplasm [GO:0005654]; nucleus [GO:0005634]; plasma membrane [GO:0005886]; protein complex [GO:0043234]; transcriptional preinitiation complex [GO:0097550]; transcriptionally active chromatin [GO:0035327]; ATPase binding [GO:0051117]; beta-ca…	ATPase binding [GO:0051117]; beta-catenin binding [GO:0008013]; chromatin binding [GO:0003682]; core promoter sequence-specific DNA binding [GO:0001046]; enzyme binding [GO:0019899]; estrogen receptor activity [GO:0030284]; estrogen receptor binding [GO:0030331]; estrogen response element binding [GO:0034056]; identical protein binding [GO:0042802]; nitric-oxide synthase regulator activity [GO:00…	GO:0000122; GO:0000790; GO:0000978; GO:0001046; GO:0001077; GO:0001093; GO:0001547; GO:0002064; GO:0003682; GO:0003700; GO:0003707; GO:0005496; GO:0005634; GO:0005654; GO:0005737; GO:0005794; GO:0005886; GO:0006338; GO:0006351; GO:0006355; GO:0006357; GO:0006366; GO:0006367; GO:0007165; GO:0007200; GO:0007204; GO:0008013; GO:0008134; GO:0008209; GO:0008270; GO:0008584; GO:0010629; GO:0010863; GO:…	3754034; 3753802; 8600466; 17974005; 16165085; 14574404; 15489334; 7476978; 10619354; 7916651; 7539106; 1577818; 7838153; 7651415; 8961262; 10409727; 10970861; 11075817; 12554772; 12682286; 8999954; 9328340; 9627117; 10428798; 10567404; 10359819; 11265755; 10681512; 10816575; 11581164; 11477071; 11358960; 11113208; 11682626; 12039952; 12093804; 11971969; 11875103; 12415108; 12917342; 15047147; 15…	3754034; 3753802; 8600466; 17974005; 16165085; 14574404; 15489334; 7476978; 10619354; 7916651; 7539106; 1577818; 7838153; 7651415; 8961262; 10409727; 10970861; 11075817; 12554772; 12682286; 8999954; 9328340; 9627117; 10428798; 10567404; 10359819; 11265755; 10681512; 10816575; 11581164; 11477071; 11358960; 11113208; 11682626; 12039952; 12093804; 11971969; 11875103; 12415108; 12917342; 15047147; 15…	SUBCELLULAR LOCATION: Isoform 1: Nucleus {ECO:0000255|PROSITE-ProRule:PRU00407, ECO:0000269|PubMed:12682286, ECO:0000269|PubMed:20074560}. Cytoplasm {ECO:0000269|PubMed:12682286}. Cell membrane {ECO:0000269|PubMed:12682286}; Peripheral membrane protein {ECO:0000269|PubMed:12682286}; Cytoplasmic side {ECO:0000269|PubMed:12682286}. Note=A minor fraction is associated with the inner membrane.; SUBCE…	Nuclear hormone receptor family, NR3 subfamily	3D-structure; Activator; Alternative promoter usage; Alternative splicing; Cell membrane; Complete proteome; Cytoplasm; DNA-binding; Direct protein sequencing; Disease mutation; Glycoprotein; Golgi apparatus; Lipid-binding; Lipoprotein; Membrane; Metal-binding; Methylation; Nucleus; Palmitate; Phosphoprotein; Polymorphism; Receptor; Reference proteome; Steroid-binding; Transcription; Transcriptio…	2099;	TISSUE SPECIFICITY: Widely expressed. Isoform 3 is not expressed in the pituitary gland. {ECO:0000269|PubMed:10970861}.	SUBCELLULAR LOCATION: Isoform 1: Nucleus {ECO:0000255|PROSITE-ProRule:PRU00407, ECO:0000269|PubMed:12682286, ECO:0000269|PubMed:20074560}. Cytoplasm {ECO:0000269|PubMed:12682286}. Cell membrane {ECO:0000269|PubMed:12682286}; Peripheral membrane protein {ECO:0000269|PubMed:12682286}; Cytoplasmic side {ECO:0000269|PubMed:12682286}. Note=A minor fraction is associated with the inner membrane.; SUBCE…
Q9UEF7	KLOT_HUMAN	reviewed	Klotho (EC 3.2.1.31) [Cleaved into: Klotho peptide]	KL	Homo sapiens (Human)	KL		aging [GO:0007568]; calcium ion homeostasis [GO:0055074]; carbohydrate metabolic process [GO:0005975]; energy reserve metabolic process [GO:0006112]; fibroblast growth factor receptor signaling pathway [GO:0008543]; glycosyl compound metabolic process [GO:1901657]; insulin receptor signaling pathway [GO:0008286]; MAPK cascade [GO:0000165]; phosphatidylinositol-mediated signaling [GO:0048015]; pos…	apical plasma membrane [GO:0016324]; extracellular exosome [GO:0070062]; extracellular region [GO:0005576]; extracellular space [GO:0005615]; integral component of membrane [GO:0016021]; integral component of plasma membrane [GO:0005887]; intracellular [GO:0005622]; plasma membrane [GO:0005886]	apical plasma membrane [GO:0016324]; extracellular exosome [GO:0070062]; extracellular region [GO:0005576]; extracellular space [GO:0005615]; integral component of membrane [GO:0016021]; integral component of plasma membrane [GO:0005887]; intracellular [GO:0005622]; plasma membrane [GO:0005886]; 1-phosphatidylinositol-3-kinase activity [GO:0016303]; beta-glucosidase activity [GO:0008422]; beta-gl…	1-phosphatidylinositol-3-kinase activity [GO:0016303]; beta-glucosidase activity [GO:0008422]; beta-glucuronidase activity [GO:0004566]; fibroblast growth factor binding [GO:0017134]; fibroblast growth factor receptor binding [GO:0005104]; hormone activity [GO:0005179]; phosphatidylinositol-4,5-bisphosphate 3-kinase activity [GO:0046934]; Ras guanyl-nucleotide exchange factor activity [GO:0005088…	GO:0000165; GO:0004566; GO:0004871; GO:0005088; GO:0005104; GO:0005179; GO:0005499; GO:0005576; GO:0005615; GO:0005622; GO:0005886; GO:0005887; GO:0005975; GO:0006112; GO:0007568; GO:0008286; GO:0008422; GO:0008543; GO:0014066; GO:0016021; GO:0016303; GO:0016324; GO:0017134; GO:0030501; GO:0046934; GO:0048015; GO:0055074; GO:0070062; GO:0090080; GO:1901657	9363890; 9464267; 15057823; 10631108; 11043382; 11162628; 15135068; 11792841; 15677572; 16959974; 17710231	9363890; 9464267; 15057823; 10631108; 11043382; 11162628; 15135068; 11792841; 15677572; 16959974; 17710231; 12110410; 12369777; 15763166; 16579981; 16753056; 16955217; 16957409; 16973281; 16979405; 17205327; 17270470; 19878569; 20235792; 20711500	SUBCELLULAR LOCATION: Isoform 1: Cell membrane {ECO:0000269|PubMed:10631108, ECO:0000269|PubMed:15135068}; Single-pass type I membrane protein {ECO:0000305}. Apical cell membrane {ECO:0000250|UniProtKB:O35082}; Single-pass type I membrane protein {ECO:0000250|UniProtKB:O35082}. Note=Isoform 1 shedding leads to a soluble peptide. {ECO:0000250|UniProtKB:O35082}.; SUBCELLULAR LOCATION: Isoform 2: Se…	Glycosyl hydrolase 1 family, Klotho subfamily	Alternative splicing; Cell membrane; Complete proteome; Disease mutation; Glycoprotein; Glycosidase; Hormone; Hydrolase; Membrane; Polymorphism; Reference proteome; Repeat; Secreted; Signal; Transmembrane; Transmembrane helix; Vitamin D	9365;	TISSUE SPECIFICITY: Present in cortical renal tubules (at protein level). Soluble peptide is present in serum and cerebrospinal fluid. Expressed in kidney, placenta, small intestine and prostate. Down-regulated in renal cell carcinomas, hepatocellular carcinomas, and in chronic renal failure kidney. {ECO:0000269|PubMed:10631108, ECO:0000269|PubMed:11043382, ECO:0000269|PubMed:11162628, ECO:000026…	SUBCELLULAR LOCATION: Isoform 1: Cell membrane {ECO:0000269|PubMed:10631108, ECO:0000269|PubMed:15135068}; Single-pass type I membrane protein {ECO:0000305}. Apical cell membrane {ECO:0000250|UniProtKB:O35082}; Single-pass type I membrane protein {ECO:0000250|UniProtKB:O35082}. Note=Isoform 1 shedding leads to a soluble peptide. {ECO:0000250|UniProtKB:O35082}.; SUBCELLULAR LOCATION: Isoform 2: Se…
P12272	PTHR_HUMAN	reviewed	Parathyroid hormone-related protein (PTH-rP) (PTHrP) (Parathyroid hormone-like protein) (PLP) [Cleaved into: PTHrP[1-36]; PTHrP[38-94]; Osteostatin (PTHrP[107-139])]	PTHLH PTHRP	Homo sapiens (Human)	PTHLH	PTHRP	adenylate cyclase-activating G-protein coupled receptor signaling pathway [GO:0007189]; cAMP metabolic process [GO:0046058]; cell-cell signaling [GO:0007267]; epidermis development [GO:0008544]; female pregnancy [GO:0007565]; negative regulation of cell proliferation [GO:0008285]; negative regulation of chondrocyte differentiation [GO:0032331]; osteoblast development [GO:0002076]; positive regula…	cytoplasm [GO:0005737]; cytosol [GO:0005829]; extracellular region [GO:0005576]; extracellular space [GO:0005615]; Golgi apparatus [GO:0005794]; nucleoplasm [GO:0005654]	cytoplasm [GO:0005737]; cytosol [GO:0005829]; extracellular region [GO:0005576]; extracellular space [GO:0005615]; Golgi apparatus [GO:0005794]; nucleoplasm [GO:0005654]; hormone activity [GO:0005179]; peptide hormone receptor binding [GO:0051428]; adenylate cyclase-activating G-protein coupled receptor signaling pathway [GO:0007189]; cAMP metabolic process [GO:0046058]; cell-cell signaling [GO:0…	hormone activity [GO:0005179]; peptide hormone receptor binding [GO:0051428]	GO:0001501; GO:0002076; GO:0005179; GO:0005576; GO:0005615; GO:0005654; GO:0005737; GO:0005794; GO:0005829; GO:0007189; GO:0007267; GO:0007565; GO:0008284; GO:0008285; GO:0008544; GO:0010468; GO:0030819; GO:0032331; GO:0046058; GO:0051428	3616618; 2829195; 2708388; 3290897; 15489334; 2744490; 2885845; 2928340; 1915066; 1954916; 9144344; 9048639; 12852260; 11401507; 12538599; 20637541; 10050767; 12504010; 19674967; 16959974; 20170896	3616618; 2829195; 2708388; 3290897; 15489334; 2744490; 2885845; 2928340; 1915066; 1954916; 9144344; 9048639; 12852260; 11401507; 12538599; 20637541; 10050767; 12504010; 19674967; 16959974; 20170896; 10373465; 10873655; 11159841; 11356832; 11397646; 11997185; 12201218; 12210735; 12220636; 12359237; 12364464; 12374685; 12391194; 12549623; 12576923; 12581888; 12586762; 12647214; 12727200; 12850281; …	SUBCELLULAR LOCATION: Cytoplasm. Nucleus. Secreted.	Parathyroid hormone family	3D-structure; Alternative splicing; Calcium; Cleavage on pair of basic residues; Complete proteome; Cytoplasm; Direct protein sequencing; Disease mutation; Hormone; Nucleus; Polymorphism; Reference proteome; Secreted; Signal	5744;	TISSUE SPECIFICITY: Ubiquitous. Also expressed in the mammary gland.	SUBCELLULAR LOCATION: Cytoplasm. Nucleus. Secreted.
P43354	NR4A2_HUMAN	reviewed	Nuclear receptor subfamily 4 group A member 2 (Immediate-early response protein NOT) (Orphan nuclear receptor NURR1) (Transcriptionally-inducible nuclear receptor)	NR4A2 NOT NURR1 TINUR	Homo sapiens (Human)	NR4A2	NOT NURR1 TINUR	adult locomotory behavior [GO:0008344]; canonical Wnt signaling pathway [GO:0060070]; cellular response to corticotropin-releasing hormone stimulus [GO:0071376]; cellular response to extracellular stimulus [GO:0031668]; cellular response to oxidative stress [GO:0034599]; central nervous system projection neuron axonogenesis [GO:0021952]; dopamine biosynthetic process [GO:0042416]; dopaminergic ne…	cytoplasm [GO:0005737]; nuclear speck [GO:0016607]; nucleoplasm [GO:0005654]; nucleus [GO:0005634]	cytoplasm [GO:0005737]; nuclear speck [GO:0016607]; nucleoplasm [GO:0005654]; nucleus [GO:0005634]; beta-catenin binding [GO:0008013]; DNA binding [GO:0003677]; glucocorticoid receptor binding [GO:0035259]; protein heterodimerization activity [GO:0046982]; protein homodimerization activity [GO:0042803]; retinoid X receptor binding [GO:0046965]; RNA polymerase II core promoter sequence-specific DN…	beta-catenin binding [GO:0008013]; DNA binding [GO:0003677]; glucocorticoid receptor binding [GO:0035259]; protein heterodimerization activity [GO:0046982]; protein homodimerization activity [GO:0042803]; retinoid X receptor binding [GO:0046965]; RNA polymerase II core promoter sequence-specific DNA binding [GO:0000979]; RNA polymerase II transcription factor activity, ligand-activated sequence-s…	GO:0000122; GO:0000979; GO:0001077; GO:0001666; GO:0001764; GO:0001975; GO:0003677; GO:0003707; GO:0004879; GO:0005634; GO:0005654; GO:0005737; GO:0006351; GO:0006367; GO:0007165; GO:0008013; GO:0008270; GO:0008344; GO:0009791; GO:0016607; GO:0021952; GO:0021986; GO:0031668; GO:0034599; GO:0035259; GO:0042053; GO:0042416; GO:0042551; GO:0042803; GO:0043085; GO:0043524; GO:0043576; GO:0045444; GO:…	7877627; 10216262; 10216261; 14702039; 15815621; 15489334; 7706727; 17184956; 18669648; 23283970; 12774125	7877627; 10216262; 10216261; 14702039; 15815621; 15489334; 7706727; 17184956; 18669648; 23283970; 12774125; 11803525; 11914402; 12496759; 12627459; 12756136; 12815740; 12827450; 15635645; 17681692; 20195357	SUBCELLULAR LOCATION: Cytoplasm. Nucleus. Note=Mostly nuclear; oxidative stress promotes cytoplasmic localization.	Nuclear hormone receptor family, NR4 subfamily	3D-structure; Alternative splicing; Complete proteome; Cytoplasm; DNA-binding; Metal-binding; Nucleus; Receptor; Reference proteome; Transcription; Transcription regulation; Zinc; Zinc-finger	4929;	TISSUE SPECIFICITY: Expressed in a number of cell lines of T-cell, B-cell and fibroblast origin. Strong expression in brain tissue.	SUBCELLULAR LOCATION: Cytoplasm. Nucleus. Note=Mostly nuclear; oxidative stress promotes cytoplasmic localization.
P08235	MCR_HUMAN	reviewed	Mineralocorticoid receptor (MR) (Nuclear receptor subfamily 3 group C member 2)	NR3C2 MCR MLR	Homo sapiens (Human)	NR3C2	MCR MLR	signal transduction [GO:0007165]; transcription initiation from RNA polymerase II promoter [GO:0006367]	cytosol [GO:0005829]; endoplasmic reticulum membrane [GO:0005789]; nucleoplasm [GO:0005654]; receptor complex [GO:0043235]	cytosol [GO:0005829]; endoplasmic reticulum membrane [GO:0005789]; nucleoplasm [GO:0005654]; receptor complex [GO:0043235]; sequence-specific DNA binding [GO:0043565]; steroid binding [GO:0005496]; steroid hormone receptor activity [GO:0003707]; transcription factor activity, sequence-specific DNA binding [GO:0003700]; zinc ion binding [GO:0008270]; signal transduction [GO:0007165]; transcription…	sequence-specific DNA binding [GO:0043565]; steroid binding [GO:0005496]; steroid hormone receptor activity [GO:0003707]; transcription factor activity, sequence-specific DNA binding [GO:0003700]; zinc ion binding [GO:0008270]	GO:0003700; GO:0003707; GO:0005496; GO:0005654; GO:0005789; GO:0005829; GO:0006367; GO:0007165; GO:0008270; GO:0043235; GO:0043565	3037703; 11518808; 15815621; 15489334; 9662404; 1655735; 1939532; 7495694; 9141514; 9392437; 9724527; 10760050; 10935545; 11350956; 19029984; 15967794; 16061183; 15908963; 10391210; 11134129; 10884226; 12483305; 12788847; 16954160; 16959974; 16972228	3037703; 11518808; 15815621; 15489334; 9662404; 1655735; 1939532; 7495694; 9141514; 9392437; 9724527; 10760050; 10935545; 11350956; 19029984; 15967794; 16061183; 15908963; 10391210; 11134129; 10884226; 12483305; 12788847; 16954160; 16959974; 16972228; 11675945; 11711524; 12015312; 12125101; 12538613; 12544508; 14500761; 14617569; 15080790; 15117605; 15120696; 15171715; 15192075; 15666800; 1571353…	SUBCELLULAR LOCATION: Cytoplasm. Nucleus. Endoplasmic reticulum membrane; Peripheral membrane protein. Note=Cytoplasmic and nuclear in the absence of ligand; nuclear after ligand-binding. When bound to HSD11B2, it is found associated with the endoplasmic reticulum membrane.	Nuclear hormone receptor family, NR3 subfamily	3D-structure; Alternative splicing; Complete proteome; Cytoplasm; DNA-binding; Disease mutation; Endoplasmic reticulum; Lipid-binding; Membrane; Metal-binding; Nucleus; Phosphoprotein; Polymorphism; Receptor; Reference proteome; Steroid-binding; Transcription; Transcription regulation; Zinc; Zinc-finger	4306;	TISSUE SPECIFICITY: Ubiquitous. Highly expressed in distal tubules, convoluted tubules and cortical collecting duct in kidney, and in sweat glands. Detected at lower levels in cardiomyocytes, in epidermis and in colon enterocytes. {ECO:0000269|PubMed:11518808, ECO:0000269|PubMed:9141514}.	SUBCELLULAR LOCATION: Cytoplasm. Nucleus. Endoplasmic reticulum membrane; Peripheral membrane protein. Note=Cytoplasmic and nuclear in the absence of ligand; nuclear after ligand-binding. When bound to HSD11B2, it is found associated with the endoplasmic reticulum membrane.
P22736	NR4A1_HUMAN	reviewed	Nuclear receptor subfamily 4 group A member 1 (Early response protein NAK1) (Nuclear hormone receptor NUR/77) (Nur77) (Orphan nuclear receptor HMR) (Orphan nuclear receptor TR3) (ST-59) (Testicular receptor 3)	NR4A1 GFRP1 HMR NAK1	Homo sapiens (Human)	NR4A1	GFRP1 HMR NAK1	cell migration involved in sprouting angiogenesis [GO:0002042]; cellular response to corticotropin-releasing hormone stimulus [GO:0071376]; cellular response to fibroblast growth factor stimulus [GO:0044344]; cellular response to vascular endothelial growth factor stimulus [GO:0035924]; endothelial cell chemotaxis [GO:0035767]; fat cell differentiation [GO:0045444]; negative regulation of cell cy…	cytosol [GO:0005829]; nuclear membrane [GO:0031965]; nucleoplasm [GO:0005654]; nucleus [GO:0005634]	cytosol [GO:0005829]; nuclear membrane [GO:0031965]; nucleoplasm [GO:0005654]; nucleus [GO:0005634]; DNA binding [GO:0003677]; protein heterodimerization activity [GO:0046982]; RNA polymerase II transcription factor activity, ligand-activated sequence-specific DNA binding [GO:0004879]; sequence-specific DNA binding [GO:0043565]; steroid hormone receptor activity [GO:0003707]; transcriptional acti…	DNA binding [GO:0003677]; protein heterodimerization activity [GO:0046982]; RNA polymerase II transcription factor activity, ligand-activated sequence-specific DNA binding [GO:0004879]; sequence-specific DNA binding [GO:0043565]; steroid hormone receptor activity [GO:0003707]; transcriptional activator activity, RNA polymerase II core promoter proximal region sequence-specific binding [GO:0001077…	GO:0001077; GO:0001938; GO:0002042; GO:0003677; GO:0003707; GO:0004879; GO:0005634; GO:0005654; GO:0005829; GO:0006367; GO:0007165; GO:0008270; GO:0031965; GO:0035767; GO:0035924; GO:0043565; GO:0044344; GO:0045444; GO:0045786; GO:0045944; GO:0046982; GO:0061469; GO:0071376	2283997; 2626032; 14702039; 16541075; 15489334; 1651101; 15466594; 15459248; 17360704; 18691976; 18669648; 20438716; 22983157	2283997; 2626032; 14702039; 16541075; 15489334; 1651101; 15466594; 15459248; 17360704; 18691976; 18669648; 20438716; 22983157; 11274386; 14525795; 16169070; 16434970; 16713569; 17023523; 17139261; 17446270; 18305892; 18654987; 18835031; 18985028; 20195357; 21900206; 21988832; 22002310; 22789442; 23088713; 23487458; 24139859; 24316735; 25241761; 25416956; 25640309; 25822914; 26235054	SUBCELLULAR LOCATION: Cytoplasm. Nucleus.	Nuclear hormone receptor family, NR4 subfamily	3D-structure; Acetylation; Alternative splicing; Complete proteome; Cytoplasm; DNA-binding; Metal-binding; Nucleus; Phosphoprotein; Polymorphism; Receptor; Reference proteome; Transcription; Transcription regulation; Zinc; Zinc-finger	3164;	TISSUE SPECIFICITY: Fetal muscle and adult liver, brain and thyroid.	SUBCELLULAR LOCATION: Cytoplasm. Nucleus.
Q6NXT6	TAPT1_HUMAN	reviewed	Transmembrane anterior posterior transformation protein 1 homolog (Cytomegalovirus partial fusion receptor)	TAPT1 CMVFR	Homo sapiens (Human)	TAPT1	CMVFR	cartilage development [GO:0051216]; cell projection organization [GO:0030030]; embryonic skeletal system development [GO:0048706]; in utero embryonic development [GO:0001701]; neural crest cell development [GO:0014032]; ossification [GO:0001503]; positive regulation of bone development [GO:1903012]; positive regulation of cartilage development [GO:0061036]; positive regulation of cilium assembly …	centrosome [GO:0005813]; ciliary basal body [GO:0036064]; cytoplasm [GO:0005737]; integral component of membrane [GO:0016021]	centrosome [GO:0005813]; ciliary basal body [GO:0036064]; cytoplasm [GO:0005737]; integral component of membrane [GO:0016021]; growth hormone-releasing hormone receptor activity [GO:0016520]; cartilage development [GO:0051216]; cell projection organization [GO:0030030]; embryonic skeletal system development [GO:0048706]; in utero embryonic development [GO:0001701]; neural crest cell development […	growth hormone-releasing hormone receptor activity [GO:0016520]	GO:0001503; GO:0001701; GO:0005737; GO:0005813; GO:0009791; GO:0014032; GO:0016021; GO:0016520; GO:0030030; GO:0036064; GO:0045724; GO:0048706; GO:0051216; GO:0061036; GO:1903012	16303743; 15489334; 10640539; 18669648; 19690332; 22814378; 24275569; 26365339	16303743; 15489334; 10640539; 18669648; 19690332; 22814378; 24275569; 26365339; 17151244; 26496610; 26638075	SUBCELLULAR LOCATION: Cytoplasm, cytoskeleton, microtubule organizing center, centrosome {ECO:0000269|PubMed:26365339}. Cytoplasm, cytoskeleton, cilium basal body {ECO:0000269|PubMed:26365339}. Membrane {ECO:0000305}; Multi-pass membrane protein {ECO:0000305}.	TAPT1 family	Acetylation; Alternative splicing; Cell projection; Chondrogenesis; Ciliopathy; Cilium; Cilium biogenesis/degradation; Complete proteome; Cytoplasm; Cytoskeleton; Developmental protein; Differentiation; Disease mutation; Membrane; Osteogenesis; Phosphoprotein; Polymorphism; Receptor; Reference proteome; Transmembrane; Transmembrane helix	202018;		SUBCELLULAR LOCATION: Cytoplasm, cytoskeleton, microtubule organizing center, centrosome {ECO:0000269|PubMed:26365339}. Cytoplasm, cytoskeleton, cilium basal body {ECO:0000269|PubMed:26365339}. Membrane {ECO:0000305}; Multi-pass membrane protein {ECO:0000305}.
P53621	COPA_HUMAN	reviewed	Coatomer subunit alpha (Alpha-coat protein) (Alpha-COP) (HEP-COP) (HEPCOP) [Cleaved into: Xenin (Xenopsin-related peptide); Proxenin]	COPA	Homo sapiens (Human)	COPA		ER to Golgi vesicle-mediated transport [GO:0006888]; intracellular protein transport [GO:0006886]; intra-Golgi vesicle-mediated transport [GO:0006891]; pancreatic juice secretion [GO:0030157]; retrograde vesicle-mediated transport, Golgi to ER [GO:0006890]	COPI vesicle coat [GO:0030126]; cytoplasm [GO:0005737]; cytosol [GO:0005829]; endoplasmic reticulum membrane [GO:0005789]; extracellular exosome [GO:0070062]; extracellular space [GO:0005615]; Golgi membrane [GO:0000139]; membrane [GO:0016020]; transport vesicle [GO:0030133]	COPI vesicle coat [GO:0030126]; cytoplasm [GO:0005737]; cytosol [GO:0005829]; endoplasmic reticulum membrane [GO:0005789]; extracellular exosome [GO:0070062]; extracellular space [GO:0005615]; Golgi membrane [GO:0000139]; membrane [GO:0016020]; transport vesicle [GO:0030133]; hormone activity [GO:0005179]; structural molecule activity [GO:0005198]; ER to Golgi vesicle-mediated transport [GO:00068…	hormone activity [GO:0005179]; structural molecule activity [GO:0005198]	GO:0000139; GO:0005179; GO:0005198; GO:0005615; GO:0005737; GO:0005789; GO:0005829; GO:0006886; GO:0006888; GO:0006890; GO:0006891; GO:0016020; GO:0030126; GO:0030133; GO:0030157; GO:0070062	8647451; 16710414; 15489334; 1429581; 9365789; 9533652; 17081983; 16964243; 18691976; 18669648; 19413330; 19690332; 20068231; 21269460; 21835166; 21406692; 22814378; 23186163; 24275569; 24129315; 25129144; 25894502; 25944712	8647451; 16710414; 15489334; 1429581; 9365789; 9533652; 17081983; 16964243; 18691976; 18669648; 19413330; 19690332; 20068231; 21269460; 21835166; 21406692; 22814378; 23186163; 24275569; 24129315; 25129144; 25894502; 25944712; 12586295; 14527956; 14743216; 16169070; 17215244; 17932509; 19367725; 19463016; 19509059; 19615732; 19765186; 19805454; 20360068; 20467437; 20562859; 20706999; 20711500; 213…	SUBCELLULAR LOCATION: Cytoplasm {ECO:0000250}. Golgi apparatus membrane {ECO:0000250}; Peripheral membrane protein {ECO:0000250}; Cytoplasmic side {ECO:0000250}. Cytoplasmic vesicle, COPI-coated vesicle membrane {ECO:0000250}; Peripheral membrane protein {ECO:0000250}; Cytoplasmic side {ECO:0000250}. Note=The coatomer is cytoplasmic or polymerized on the cytoplasmic side of the Golgi, as well as …	Unknown	Alternative splicing; Complete proteome; Cytoplasm; Cytoplasmic vesicle; Direct protein sequencing; Disease mutation; ER-Golgi transport; Golgi apparatus; Hormone; Membrane; Methylation; Phosphoprotein; Polymorphism; Protein transport; RNA editing; Reference proteome; Repeat; Secreted; Transport; WD repeat	1314;	TISSUE SPECIFICITY: Uniformly expressed in a wide range of adult and fetal tissues. Xenin is found in gastric, duodenal and jejunal mucosa. Circulates in the blood. Seems to be confined to specific endocrine cells.	SUBCELLULAR LOCATION: Cytoplasm {ECO:0000250}. Golgi apparatus membrane {ECO:0000250}; Peripheral membrane protein {ECO:0000250}; Cytoplasmic side {ECO:0000250}. Cytoplasmic vesicle, COPI-coated vesicle membrane {ECO:0000250}; Peripheral membrane protein {ECO:0000250}; Cytoplasmic side {ECO:0000250}. Note=The coatomer is cytoplasmic or polymerized on the cytoplasmic side of the Golgi, as well as …
P08910	ABHD2_HUMAN	reviewed	Monoacylglycerol lipase ABHD2 (EC 3.1.1.23) (2-arachidonoylglycerol hydrolase) (Abhydrolase domain-containing protein 2) (Lung alpha/beta hydrolase 2) (Protein PHPS1-2)	ABHD2 LABH2	Homo sapiens (Human)	ABHD2	LABH2	acrosome reaction [GO:0007340]; acylglycerol catabolic process [GO:0046464]; negative regulation of cell migration [GO:0030336]; response to progesterone [GO:0032570]; response to wounding [GO:0009611]; sperm capacitation [GO:0048240]; steroid hormone mediated signaling pathway [GO:0043401]	acrosomal vesicle [GO:0001669]; integral component of membrane [GO:0016021]; sperm flagellum [GO:0036126]; sperm plasma membrane [GO:0097524]	acrosomal vesicle [GO:0001669]; integral component of membrane [GO:0016021]; sperm flagellum [GO:0036126]; sperm plasma membrane [GO:0097524]; acylglycerol lipase activity [GO:0047372]; hormone binding [GO:0042562]; steroid hormone receptor activity [GO:0003707]; acrosome reaction [GO:0007340]; acylglycerol catabolic process [GO:0046464]; negative regulation of cell migration [GO:0030336]; respon…	acylglycerol lipase activity [GO:0047372]; hormone binding [GO:0042562]; steroid hormone receptor activity [GO:0003707]	GO:0001669; GO:0003707; GO:0007340; GO:0009611; GO:0016021; GO:0030336; GO:0032570; GO:0036126; GO:0042562; GO:0043401; GO:0046464; GO:0047372; GO:0048240; GO:0097524	2843827; 15489334; 26989199	2843827; 15489334; 26989199; 17980156; 20007591; 25880496	SUBCELLULAR LOCATION: Cell projection, cilium, flagellum membrane {ECO:0000305|PubMed:26989199}; Single-pass type II membrane protein {ECO:0000305}. Cell membrane {ECO:0000305}; Single-pass type II membrane protein {ECO:0000305}.	AB hydrolase superfamily, AB hydrolase 4 family	Cell membrane; Cell projection; Complete proteome; Glycoprotein; Hydrolase; Lipid degradation; Lipid metabolism; Membrane; Polymorphism; Reference proteome; Serine esterase; Signal-anchor; Transmembrane; Transmembrane helix	11057;	TISSUE SPECIFICITY: Present in sperm (at protein level). {ECO:0000269|PubMed:26989199}.	SUBCELLULAR LOCATION: Cell projection, cilium, flagellum membrane {ECO:0000305|PubMed:26989199}; Single-pass type II membrane protein {ECO:0000305}. Cell membrane {ECO:0000305}; Single-pass type II membrane protein {ECO:0000305}.
Q92847	GHSR_HUMAN	reviewed	Growth hormone secretagogue receptor type 1 (GHS-R) (GH-releasing peptide receptor) (GHRP) (Ghrelin receptor)	GHSR	Homo sapiens (Human)	GHSR		actin polymerization or depolymerization [GO:0008154]; adult feeding behavior [GO:0008343]; cellular response to insulin stimulus [GO:0032869]; decidualization [GO:0046697]; G-protein coupled receptor signaling pathway [GO:0007186]; growth hormone secretion [GO:0030252]; hormone-mediated signaling pathway [GO:0009755]; negative regulation of inflammatory response [GO:0050728]; negative regulation…	cell surface [GO:0009986]; integral component of membrane [GO:0016021]; membrane raft [GO:0045121]; neuron projection [GO:0043005]; plasma membrane [GO:0005886]	cell surface [GO:0009986]; integral component of membrane [GO:0016021]; membrane raft [GO:0045121]; neuron projection [GO:0043005]; plasma membrane [GO:0005886]; G-protein coupled receptor activity [GO:0004930]; growth hormone secretagogue receptor activity [GO:0001616]; growth hormone-releasing hormone receptor activity [GO:0016520]; peptide hormone binding [GO:0017046]; actin polymerization or …	G-protein coupled receptor activity [GO:0004930]; growth hormone-releasing hormone receptor activity [GO:0016520]; growth hormone secretagogue receptor activity [GO:0001616]; peptide hormone binding [GO:0017046]	GO:0001616; GO:0004930; GO:0005886; GO:0007186; GO:0008154; GO:0008343; GO:0009725; GO:0009755; GO:0009986; GO:0016021; GO:0016520; GO:0017046; GO:0030252; GO:0032094; GO:0032100; GO:0032691; GO:0032869; GO:0040018; GO:0042536; GO:0043005; GO:0043134; GO:0043568; GO:0045121; GO:0045409; GO:0045923; GO:0046676; GO:0046697; GO:0050728; GO:0051963	8688086; 11356716; 15489334; 11322507; 10604470; 16511605; 19789204	8688086; 11356716; 15489334; 11322507; 10604470; 16511605; 19789204; 12045256; 12511847; 12574228; 14701677; 14715843; 14715878; 14763915; 15080774; 15232612; 15383539; 15585554; 15616037; 16020971; 16362631; 16511600; 16527811; 16567594; 16582936; 16606630; 17018595; 17229547; 17324965; 17428235; 17494105; 17601657; 17885924; 18064392; 18375957; 18425803; 18426818; 18573679; 18647811; 18698404; …	SUBCELLULAR LOCATION: Cell membrane; Multi-pass membrane protein.	G-protein coupled receptor 1 family	Alternative splicing; Cell membrane; Complete proteome; Disease mutation; Disulfide bond; Dwarfism; G-protein coupled receptor; Glycoprotein; Membrane; Polymorphism; Receptor; Reference proteome; Transducer; Transmembrane; Transmembrane helix	2693;	TISSUE SPECIFICITY: Pituitary and hypothalamus.	SUBCELLULAR LOCATION: Cell membrane; Multi-pass membrane protein.
P30968	GNRHR_HUMAN	reviewed	Gonadotropin-releasing hormone receptor (GnRH receptor) (GnRH-R)	GNRHR GRHR	Homo sapiens (Human)	GNRHR	GRHR	cellular response to gonadotropin-releasing hormone [GO:0097211]; G-protein coupled receptor signaling pathway [GO:0007186]; multicellular organism development [GO:0007275]	integral component of plasma membrane [GO:0005887]; membrane [GO:0016020]; plasma membrane [GO:0005886]	integral component of plasma membrane [GO:0005887]; membrane [GO:0016020]; plasma membrane [GO:0005886]; gonadotropin-releasing hormone receptor activity [GO:0004968]; peptide binding [GO:0042277]; cellular response to gonadotropin-releasing hormone [GO:0097211]; G-protein coupled receptor signaling pathway [GO:0007186]; multicellular organism development [GO:0007275]	gonadotropin-releasing hormone receptor activity [GO:0004968]; peptide binding [GO:0042277]	GO:0004968; GO:0005886; GO:0005887; GO:0007186; GO:0007275; GO:0016020; GO:0042277; GO:0097211	1333190; 8386108; 7534732; 9272108; 9259321; 15489334; 10366411; 9371856; 9425890; 10022417; 10084584; 10523035; 11397842; 11318785; 11397871; 11994356; 12679486; 23643382; 25077900	1333190; 8386108; 7534732; 9272108; 9259321; 15489334; 10366411; 9371856; 9425890; 10022417; 10084584; 10523035; 11397842; 11318785; 11397871; 11994356; 12679486; 23643382; 25077900; 11981042; 12040003; 12050282; 12054603; 12089350; 12161512; 12446597; 12568864; 12788881; 12843188; 12947046; 14551223; 14565958; 14726258; 15105440; 15149726; 15529183; 15546906; 15563546; 15886197; 16213849; 163011…	SUBCELLULAR LOCATION: Cell membrane; Multi-pass membrane protein.	G-protein coupled receptor 1 family	Alternative splicing; Cell membrane; Complete proteome; Disease mutation; Disulfide bond; G-protein coupled receptor; Glycoprotein; Hypogonadotropic hypogonadism; Membrane; Receptor; Reference proteome; Transducer; Transmembrane; Transmembrane helix	2798;	TISSUE SPECIFICITY: Pituitary, ovary, testis, breast and prostate but not in liver and spleen.	SUBCELLULAR LOCATION: Cell membrane; Multi-pass membrane protein.
Q96P88	GNRR2_HUMAN	reviewed	Putative gonadotropin-releasing hormone II receptor (GnRH II receptor) (GnRH-II-R) (Type II GnRH receptor)	GNRHR2	Homo sapiens (Human)	GNRHR2		cellular response to gonadotropin-releasing hormone [GO:0097211]	integral component of plasma membrane [GO:0005887]; plasma membrane [GO:0005886]	integral component of plasma membrane [GO:0005887]; plasma membrane [GO:0005886]; gonadotropin-releasing hormone receptor activity [GO:0004968]; peptide binding [GO:0042277]; cellular response to gonadotropin-releasing hormone [GO:0097211]	gonadotropin-releasing hormone receptor activity [GO:0004968]; peptide binding [GO:0042277]	GO:0004968; GO:0005886; GO:0005887; GO:0042277; GO:0097211	11707068; 11861490; 16710414; 12538601; 19657181	11707068; 11861490; 16710414; 12538601; 19657181; 15761034; 16189182; 17296196; 19086053; 19453261; 20398908; 20630060	SUBCELLULAR LOCATION: Cell membrane; Multi-pass membrane protein.	G-protein coupled receptor 1 family	Cell membrane; Complete proteome; Disulfide bond; G-protein coupled receptor; Membrane; Phosphoprotein; Receptor; Reference proteome; Transducer; Transmembrane; Transmembrane helix		TISSUE SPECIFICITY: Expressed in many tissues. {ECO:0000269|PubMed:11861490}.	SUBCELLULAR LOCATION: Cell membrane; Multi-pass membrane protein.
Q99705	MCHR1_HUMAN	reviewed	Melanin-concentrating hormone receptor 1 (MCH receptor 1) (MCH-R1) (MCHR-1) (G-protein coupled receptor 24) (MCH-1R) (MCH1R) (MCHR) (SLC-1) (Somatostatin receptor-like protein)	MCHR1 GPR24 SLC1	Homo sapiens (Human)	MCHR1	GPR24 SLC1	adenylate cyclase-inhibiting G-protein coupled receptor signaling pathway [GO:0007193]; chemical synaptic transmission [GO:0007268]; feeding behavior [GO:0007631]; generation of precursor metabolites and energy [GO:0006091]; G-protein coupled receptor signaling pathway [GO:0007186]; positive regulation of cytosolic calcium ion concentration [GO:0007204]	integral component of plasma membrane [GO:0005887]; non-motile cilium [GO:0097730]; plasma membrane [GO:0005886]	integral component of plasma membrane [GO:0005887]; non-motile cilium [GO:0097730]; plasma membrane [GO:0005886]; G-protein coupled receptor activity [GO:0004930]; melanin-concentrating hormone receptor activity [GO:0030273]; neuropeptide receptor activity [GO:0008188]; adenylate cyclase-inhibiting G-protein coupled receptor signaling pathway [GO:0007193]; chemical synaptic transmission [GO:00072…	G-protein coupled receptor activity [GO:0004930]; melanin-concentrating hormone receptor activity [GO:0030273]; neuropeptide receptor activity [GO:0008188]	GO:0004930; GO:0005886; GO:0005887; GO:0006091; GO:0007186; GO:0007193; GO:0007204; GO:0007268; GO:0007631; GO:0008188; GO:0030273; GO:0097730	10441476; 15941924; 15461802; 14702039; 10591208; 15489334; 8977118; 10421367; 16945926; 15166293; 15340116	10441476; 15941924; 15461802; 14702039; 10591208; 15489334; 8977118; 10421367; 16945926; 15166293; 15340116; 11478907; 11839762; 12127971; 12176038; 12220661; 12865333; 14632194; 15590649; 15928315; 16039987; 16186414; 16741940; 18198296; 18722347; 19058789; 19320743; 19453261; 19502010; 20633139; 20734064; 20833795; 20888736; 22081064; 22154049; 24305679	SUBCELLULAR LOCATION: Cell membrane; Multi-pass membrane protein.	G-protein coupled receptor 1 family	Cell membrane; Complete proteome; G-protein coupled receptor; Glycoprotein; Membrane; Polymorphism; Receptor; Reference proteome; Transducer; Transmembrane; Transmembrane helix	2847;	TISSUE SPECIFICITY: Highest level in brain, particularly in the frontal cortex and hypothalamus, lower levels in the liver and heart.	SUBCELLULAR LOCATION: Cell membrane; Multi-pass membrane protein.
P41968	MC3R_HUMAN	reviewed	Melanocortin receptor 3 (MC3-R)	MC3R	Homo sapiens (Human)	MC3R		adenylate cyclase-modulating G-protein coupled receptor signaling pathway [GO:0007188]; circadian regulation of gene expression [GO:0032922]; G-protein coupled receptor signaling pathway, coupled to cyclic nucleotide second messenger [GO:0007187]; homoiothermy [GO:0042309]; locomotor rhythm [GO:0045475]; phospholipase C-activating G-protein coupled receptor signaling pathway [GO:0007200]; positiv…	integral component of plasma membrane [GO:0005887]; plasma membrane [GO:0005886]	integral component of plasma membrane [GO:0005887]; plasma membrane [GO:0005886]; melanocortin receptor activity [GO:0004977]; melanocyte-stimulating hormone receptor activity [GO:0004980]; neuropeptide binding [GO:0042923]; peptide hormone binding [GO:0017046]; adenylate cyclase-modulating G-protein coupled receptor signaling pathway [GO:0007188]; circadian regulation of gene expression [GO:0032…	melanocortin receptor activity [GO:0004977]; melanocyte-stimulating hormone receptor activity [GO:0004980]; neuropeptide binding [GO:0042923]; peptide hormone binding [GO:0017046]	GO:0002027; GO:0004977; GO:0004980; GO:0005886; GO:0005887; GO:0007187; GO:0007188; GO:0007200; GO:0008217; GO:0017046; GO:0030819; GO:0032922; GO:0042309; GO:0042923; GO:0045475; GO:0055078; GO:0060259	8463333; 11780052; 15489334; 22433616; 11889220; 15292330; 18231126	8463333; 11780052; 15489334; 22433616; 11889220; 15292330; 18231126; 11140838; 11397906; 12142547; 12161058; 12532156; 15276649; 15470082; 15582585; 15597110; 15636422; 16123355; 16314751; 16430209; 17041250; 17192297; 17413091; 17482720; 17639020; 17964765; 18180070; 18291523; 18420963; 18551113; 18996102; 19058789; 19091795; 19329486; 19367093; 19656839; 20144537; 20468064; 20538960; 20539302; …	SUBCELLULAR LOCATION: Cell membrane; Multi-pass membrane protein.	G-protein coupled receptor 1 family	Biological rhythms; Cell membrane; Complete proteome; G-protein coupled receptor; Glycoprotein; Lipoprotein; Membrane; Palmitate; Polymorphism; Receptor; Reference proteome; Transducer; Transmembrane; Transmembrane helix	4159;	TISSUE SPECIFICITY: Brain, placental, and gut tissues.	SUBCELLULAR LOCATION: Cell membrane; Multi-pass membrane protein.
[truncated: 20 more rows]
