# Supplementary material for: Knowledge-Based Neuroendocrine Immunomodulation (NIM) Molecular Network Construction and Its Application
Source: Molecules. 2018 May 30;23(6):1312. doi: 10.3390/molecules23061312 (PMC6099962; doi:10.3390/molecules23061312)
Supplement: Supplementary file 1 [file molecules-23-01312-s001.zip › Table S5 Signaling molecules belonging to endocrine system (compounds).xlsx]

## Sheet: Sheet1
ID	NAME	STAR	SECONDARY ID	IUPAC NAME	INN	BRAND NAME	FORMULA	MASS	MONOISOTOPIC MASS	CHARGE	SMILES	INCHI	INCHIKEY	BEILSTEIN REGISTRY NUMBER	CAS REGISTRY NUMBER
CHEBI:2150	5beta-dihydrotestosterone	3		17beta-hydroxy-5betaandrostan-3-one			C19H30O2	290.441	290.225	0	[C@@]12([C@@]([C@@]3([C@@](CC(=O)CC3)(CC1)[H])C)(CC[C@]4(C)[C@H](CC[C@@]24[H])O)[H])[H]	InChI=1S/C19H30O2/c1-18-9-7-13(20)11-12(18)3-4-14-15-5-6-17(21)19(15,2)10-8-16(14)18/h12,14-17,21H,3-11H2,1-2H3/t12-,14+,15+,16+,17+,18+,19+/m1/s1	NVKAWKQGWWIWPM-MISPCMORSA-N		571-22-2
CHEBI:2495	adrenosterone	3		androst-4-ene-3,11,17-trione			C19H24O3	300.393	300.173	0	C1[C@@]2([C@@]([C@@]3(C(C1)=CC(CC3)=O)C)(C(C[C@@]4(C)[C@@]2([H])CCC4=O)=O)[H])[H]	InChI=1S/C19H24O3/c1-18-8-7-12(20)9-11(18)3-4-13-14-5-6-16(22)19(14,2)10-15(21)17(13)18/h9,13-14,17H,3-8,10H2,1-2H3/t13-,14-,17+,18-,19-/m0/s1	RZRPTBIGEANTGU-IRIMSJTPSA-N		382-45-6
CHEBI:2710	androst-5-ene-3beta,17beta-diol	3		androst-5-ene-3beta,17beta-diol			C19H30O2	290.44	290.225	0	[H][C@@]12CC=C3C[C@@H](O)CC[C@]3(C)[C@@]1([H])CC[C@]1(C)[C@@H](O)CC[C@@]21[H]	InChI=1S/C19H30O2/c1-18-9-7-13(20)11-12(18)3-4-14-15-5-6-17(21)19(15,2)10-8-16(14)18/h3,13-17,20-21H,4-11H2,1-2H3/t13-,14-,15-,16-,17-,18-,19-/m0/s1	QADHLRWLCPCEKT-LOVVWNRFSA-N		521-17-5
CHEBI:2719	Ile(5)-angiotensin II	3		L-alpha-aspartyl-L-arginyl-L-valyl-L-tyrosyl-L-isoleucyl-L-histidyl-L-prolyl-L-phenylalanine	angiotensin II		C50H71N13O12	1046.18	1045.54	0	CC[C@H](C)[C@H](NC(=O)[C@H](Cc1ccc(O)cc1)NC(=O)[C@@H](NC(=O)[C@H](CCCNC(N)=N)NC(=O)[C@@H](N)CC(O)=O)C(C)C)C(=O)N[C@@H](Cc1cnc[nH]1)C(=O)N1CCC[C@H]1C(=O)N[C@@H](Cc1ccccc1)C(O)=O	InChI=1S/C50H71N13O12/c1-5-28(4)41(47(72)59-36(23-31-25-54-26-56-31)48(73)63-20-10-14-38(63)45(70)60-37(49(74)75)22-29-11-7-6-8-12-29)62-44(69)35(21-30-15-17-32(64)18-16-30)58-46(71)40(27(2)3)61-43(68)34(13-9-19-55-50(52)53)57-42(67)33(51)24-39(65)66/h6-8,11-12,15-18,25-28,33-38,40-41,64H,5,9-10,13-14,19-24,51H2,1-4H3,(H,54,56)(H,57,67)(H,58,71)(H,59,72)(H,60,70)(H,61,68)(H,62,69)(H,65,66)(H,74,7…	CZGUSIXMZVURDU-JZXHSEFVSA-N	4289487	11128-99-7
CHEBI:7466	nandrolone	3		17beta-hydroxyestr-4-en-3-one			C18H26O2	274.398	274.193	0	[H][C@]12CCC(=O)C=C1CC[C@]1([H])[C@]2([H])CC[C@]2(C)[C@@H](O)CC[C@@]12[H]	InChI=1S/C18H26O2/c1-18-9-8-14-13-5-3-12(19)10-11(13)2-4-15(14)16(18)6-7-17(18)20/h10,13-17,20H,2-9H2,1H3/t13-,14+,15+,16-,17-,18-/m0/s1	NPAGDVCDWIYMMC-IZPLOLCNSA-N	4690380	434-22-0
CHEBI:34133	11-oxotestosterone	3		17beta-hydroxyandrost-4-ene-3,11-dione			C19H26O3	302.409	302.188	0	C1[C@@]2([C@@]([C@@]3(C(C1)=CC(CC3)=O)C)(C(C[C@@]4(C)[C@@]2([H])CC[C@@H]4O)=O)[H])[H]	InChI=1S/C19H26O3/c1-18-8-7-12(20)9-11(18)3-4-13-14-5-6-16(22)19(14,2)10-15(21)17(13)18/h9,13-14,16-17,22H,3-8,10H2,1-2H3/t13-,14-,16-,17+,18-,19-/m0/s1	WTPMRQZHJLJSBO-XQALERBDSA-N		564-35-2
CHEBI:42156	17-epiestriol	3		estra-1(10),2,4-triene-3,16alpha,17alpha-triol			C18H24O3	288.382	288.173	0	C12=CC=C(C=C1CC[C@@]3([C@@]2(CC[C@]4([C@]3(C[C@H]([C@H]4O)O)[H])C)[H])[H])O	InChI=1S/C18H24O3/c1-18-7-6-13-12-5-3-11(19)8-10(12)2-4-14(13)15(18)9-16(20)17(18)21/h3,5,8,13-17,19-21H,2,4,6-7,9H2,1H3/t13-,14-,15+,16-,17-,18+/m1/s1	PROQIPRRNZUXQM-PNVOZDDCSA-N		1228-72-4
CHEBI:75431	ghrelin	3		glycyl-L-seryl-O-octanoyl-L-seryl-L-phenylalanyl-L-leucyl-L-seryl-L-prolyl-L-alpha-glutamyl-L-histidyl-L-glutaminyl-L-arginyl-L-valyl-L-glutaminyl-L-glutaminyl-L-arginyl-L-lysyl-L-alpha-glutamyl-L-seryl-L-lysyl-L-lysyl-L-prolyl-L-prolyl-L-alanyl-L-lysyl-L-leucyl-L-glutaminyl-L-prolyl-L-arginine	lenomorelinum; lenomoreline; lenomorelina; lenomorelin		C149H249N47O42	3370.87	3368.88	0	C(C(=O)N[C@H](C(=O)N[C@H](C(=O)N[C@H](C(=O)N[C@H](C(=O)N[C@H](C(N1[C@@H](CCC1)C(=O)N[C@H](C(=O)N[C@H](C(=O)N[C@H](C(=O)N[C@H](C(=O)N[C@H](C(=O)N[C@H](C(=O)N[C@H](C(=O)N[C@H](C(=O)N[C@H](C(=O)N[C@H](C(=O)N[C@H](C(=O)N[C@H](C(=O)N[C@H](C(N2[C@@H](CCC2)C(N3[C@@H](CCC3)C(=O)N[C@H](C(=O)N[C@H](C(=O)N[C@H](C(=O)N[C@H](C(N4[C@@H](CCC4)C(=O)N[C@H](C(=O)O)CCCNC(=N)N)=O)CCC(=O)N)CC(C)C)CCCCN)C)=O)=O)CCCCN)…	InChI=1S/C149H249N47O42/c1-9-10-11-12-16-45-118(209)238-78-106(191-135(225)103(75-197)171-115(204)73-154)137(227)187-101(71-84-32-14-13-15-33-84)133(223)186-100(70-81(4)5)132(222)190-105(77-199)144(234)194-66-29-42-108(194)139(229)180-95(51-57-117(207)208)128(218)188-102(72-85-74-165-79-169-85)134(224)179-92(47-53-112(156)201)126(216)175-90(39-26-63-167-148(161)162)130(220)192-119(82(6)7)141(231)…	GNKDKYIHGQKHHM-RJKLHVOGSA-N		258279-04-8
CHEBI:80304	kisspeptin-54	3
CHEBI:80330	peptide YY	3													1366182-03-7
CHEBI:87395	1alpha,2beta,25-trihydroxy vitamin D3	3		(1R,2R,3R,5Z,7E)-9,10-secocholesta-5,7,10-triene-1,2,3,25-tetrol			C27H44O4	432.636	432.324	0	C[C@H](CCCC(C)(C)O)[C@H]1CC[C@H]2\C(CCC[C@]12C)=C\C=C1\C[C@@H](O)[C@@H](O)[C@H](O)C1=C	InChI=1S/C27H44O4/c1-17(8-6-14-26(3,4)31)21-12-13-22-19(9-7-15-27(21,22)5)10-11-20-16-23(28)25(30)24(29)18(20)2/h10-11,17,21-25,28-31H,2,6-9,12-16H2,1,3-5H3/b19-10+,20-11-/t17-,21-,22+,23-,24-,25-,27-/m1/s1	JGIYYEHLYUOKSD-FQKVRLMOSA-N
CHEBI:87602	4-hydroxyestrone	3		3,4-dihydroxyestra-1,3,5(10)-trien-17-one			C18H22O3	286.365	286.157	0	C[C@]12CC[C@H]3[C@@H](CCc4c(O)c(O)ccc34)[C@@H]1CCC2=O	InChI=1S/C18H22O3/c1-18-9-8-11-10-4-6-15(19)17(21)13(10)3-2-12(11)14(18)5-7-16(18)20/h4,6,11-12,14,19,21H,2-3,5,7-9H2,1H3/t11-,12-,14+,18+/m1/s1	XQZVQQZZOVBNLU-QDTBLXIISA-N		3131-23-5
CHEBI:87628	16beta-hydroxyestrone	3		3,16beta-dihydroxyestra-1,3,5(10)-trien-17-one			C18H22O3	286.366	286.157	0	C1[C@]2([C@]3([C@@](C4=C(C=C(O)C=C4)CC3)(CC[C@@]2(C(=O)[C@H]1O)C)[H])[H])[H]	InChI=1S/C18H22O3/c1-18-7-6-13-12-5-3-11(19)8-10(12)2-4-14(13)15(18)9-16(20)17(18)21/h3,5,8,13-16,19-20H,2,4,6-7,9H2,1H3/t13-,14-,15+,16+,18+/m1/s1	WPOCIZJTELRQMF-LFRCEIEQSA-N		966-06-3
CHEBI:133051	[Hyp(3)]-bradykinin	3		L-arginyl-L-prolyl-(4R)-4-hydroxy-L-prolylglycyl-L-phenylalanyl-L-seryl-L-prolyl-L-phenylalanyl-L-arginine			C50H73N15O12	1076.21	1075.56	0	C(=N)(NCCC[C@@H](C(=O)N1[C@H](C(N2[C@H](C(=O)NCC(N[C@H](C(N[C@H](C(=O)N3[C@H](C(=O)N[C@H](C(N[C@H](C(O)=O)CCCNC(=N)N)=O)CC=4C=CC=CC4)CCC3)CO)=O)CC=5C=CC=CC5)=O)C[C@H](C2)O)=O)CCC1)N)N	InChI=1S/C50H73N15O12/c51-32(15-7-19-56-49(52)53)45(73)64-22-10-18-38(64)47(75)65-27-31(67)25-39(65)43(71)58-26-40(68)59-34(23-29-11-3-1-4-12-29)41(69)62-36(28-66)46(74)63-21-9-17-37(63)44(72)61-35(24-30-13-5-2-6-14-30)42(70)60-33(48(76)77)16-8-20-57-50(54)55/h1-6,11-14,31-39,66-67H,7-10,15-28,51H2,(H,58,71)(H,59,68)(H,60,70)(H,61,72)(H,62,69)(H,76,77)(H4,52,53,56)(H4,54,55,57)/t31-,32+,33+,34+,3…	JXRLHZCEMXTCBN-DIBGMJQNSA-N		37642-65-2
CHEBI:136972	4-methoxyestrone	3		3-hydroxy-4-methoxyestra-1,3,5(10)-trien-17-one			C19H24O3	300.393	300.173	0	C1[C@]2([C@]3([C@@](C4=C(C(=C(O)C=C4)OC)CC3)(CC[C@@]2(C(=O)C1)C)[H])[H])[H]	InChI=1S/C19H24O3/c1-19-10-9-12-11-5-7-16(20)18(22-2)14(11)4-3-13(12)15(19)6-8-17(19)21/h5,7,12-13,15,20H,3-4,6,8-10H2,1-2H3/t12-,13-,15+,19+/m1/s1	PUEXVLNGOBYUEW-BFDPJXHCSA-N		58562-33-7
CHEBI:136975	4-methoxy-17beta-estradiol	3		4-methoxyestra-1,3,5(10)-triene-3,17beta-diol			C19H26O3	302.409	302.188	0	C=1C=2[C@]3(CC[C@]4([C@]([C@@]3(CCC2C(=C(C1)O)OC)[H])(CC[C@@H]4O)[H])C)[H]	InChI=1S/C19H26O3/c1-19-10-9-12-11-5-7-16(20)18(22-2)14(11)4-3-13(12)15(19)6-8-17(19)21/h5,7,12-13,15,17,20-21H,3-4,6,8-10H2,1-2H3/t12-,13-,15+,17+,19+/m1/s1	BCWZIZLVBYHFES-PYEWSWHRSA-N		26788-23-8
CHEBI:23965	estradiol	3	CHEBI:42364	estra-1,3,5(10)-triene-3,17-diol			C18H24O2	272.382	272.178	0	[H][C@]12CC[C@]3(C)C(O)CC[C@@]3([H])[C@]1([H])CCc1cc(O)ccc21	InChI=1S/C18H24O2/c1-18-9-8-14-13-5-3-12(19)10-11(13)2-4-15(14)16(18)6-7-17(18)20/h3,5,10,14-17,19-20H,2,4,6-9H2,1H3/t14-,15-,16+,17?,18+/m1/s1	VOXZDWNPVJITMN-WKUFJEKOSA-N
CHEBI:34477	6beta-hydroxytestosterone	3	CHEBI:63819	6beta,17beta-dihydroxyandrost-4-en-3-one			C19H28O3	304.424	304.204	0	[H][C@@]12C[C@@H](O)C3=CC(=O)CC[C@]3(C)[C@@]1([H])CC[C@]1(C)[C@@H](O)CC[C@@]21[H]	InChI=1S/C19H28O3/c1-18-7-5-11(20)9-15(18)16(21)10-12-13-3-4-17(22)19(13,2)8-6-14(12)18/h9,12-14,16-17,21-22H,3-8,10H2,1-2H3/t12-,13-,14-,16+,17-,18+,19-/m0/s1	XSEGWEUVSZRCBC-ZVBLRVHNSA-N		62-99-7
CHEBI:131194	3,3',5,5'-tetraiodothyroacetic acid	3	CHEBI:45954				C14H8I4O4	747.829	747.66	0	O(C1=CC(=C(C(=C1)I)O)I)C=2C(=CC(=CC2I)CC(O)=O)I	InChI=1S/C14H8I4O4/c15-8-4-7(5-9(16)13(8)21)22-14-10(17)1-6(2-11(14)18)3-12(19)20/h1-2,4-5,21H,3H2,(H,19,20)	PPJYSSNKSXAVDB-UHFFFAOYSA-N		67-30-1
CHEBI:541975	epiandrosterone	3	CHEBI:4802	3beta-hydroxy-5alpha-androstan-17-one			C19H30O2	290.44	290.225	0	[H][C@@]12CC[C@@]3([H])[C@]4([H])CCC(=O)[C@@]4(C)CC[C@]3([H])[C@@]1(C)CC[C@H](O)C2	InChI=1S/C19H30O2/c1-18-9-7-13(20)11-12(18)3-4-14-15-5-6-17(21)19(15,2)10-8-16(14)18/h12-16,20H,3-11H2,1-2H3/t12-,13-,14-,15-,16-,18-,19-/m0/s1	QGXBDMJGAMFCBF-LUJOEAJASA-N		481-29-8
CHEBI:50781	EC 1.3.1.22 [3-oxo-5alpha-steroid 4-dehydrogenase (NADP(+))] inhibitor	3
CHEBI:28324	11-deoxycortisol	3	CHEBI:19124; CHEBI:714	17,21-dihydroxypregn-4-ene-3,20-dione			C21H30O4	346.461	346.214	0	[H][C@@]12CCC3=CC(=O)CC[C@]3(C)[C@@]1([H])CC[C@@]1(C)[C@@]2([H])CC[C@]1(O)C(=O)CO	InChI=1S/C21H30O4/c1-19-8-5-14(23)11-13(19)3-4-15-16(19)6-9-20(2)17(15)7-10-21(20,25)18(24)12-22/h11,15-17,22,25H,3-10,12H2,1-2H3/t15-,16+,17+,19+,20+,21+/m1/s1	WHBHBVVOGNECLV-OBQKJFGGSA-N	2511358	152-58-9
CHEBI:28918	(R)-adrenaline	3	CHEBI:1942; CHEBI:23928	4-[(1R)-1-hydroxy-2-(methylamino)ethyl]benzene-1,2-diol	epinephrinum; epinephrine; epinephrine; epinefrina	Primatene; Epipen JR; Epipen; Epipen; Adrenalin	C9H13NO3	183.204	183.09	0	CNC[C@H](O)c1ccc(O)c(O)c1	InChI=1S/C9H13NO3/c1-10-5-9(13)6-2-3-7(11)8(12)4-6/h2-4,9-13H,5H2,1H3/t9-/m0/s1	UCTWMZQNUQWSLP-VIFPVBQESA-N	2368277	51-43-4
CHEBI:35940	protirelin	3	CHEBI:8584; CHEBI:9585	5-oxo-L-prolyl-L-histidyl-L-prolinamide			C16H22N6O4	362.384	362.17	0	NC(=O)[C@@H]1CCCN1C(=O)[C@H](Cc1cnc[nH]1)NC(=O)[C@@H]1CCC(=O)N1	InChI=1S/C16H22N6O4/c17-14(24)12-2-1-5-22(12)16(26)11(6-9-7-18-8-19-9)21-15(25)10-3-4-13(23)20-10/h7-8,10-12H,1-6H2,(H2,17,24)(H,18,19)(H,20,23)(H,21,25)/t10-,11-,12-/m0/s1	XNSAINXGIQZQOO-SRVKXCTJSA-N	903432	24305-27-9
CHEBI:16032	androsterone	3	CHEBI:2714; CHEBI:13832; CHEBI:20235	3alpha-hydroxy-5alpha-androstan-17-one			C19H30O2	290.44	290.225	0	[H][C@@]12CC[C@@]3([H])[C@]4([H])CCC(=O)[C@@]4(C)CC[C@]3([H])[C@@]1(C)CC[C@@H](O)C2	InChI=1S/C19H30O2/c1-18-9-7-13(20)11-12(18)3-4-14-15-5-6-17(21)19(15,2)10-8-16(14)18/h12-16,20H,3-11H2,1-2H3/t12-,13+,14-,15-,16-,18-,19-/m0/s1	QGXBDMJGAMFCBF-HLUDHZFRSA-N	2217626	53-41-8
CHEBI:16469	17beta-estradiol	3	CHEBI:23963; CHEBI:42475; CHEBI:4864; CHEBI:14219	estra-1,3,5(10)-triene-3,17beta-diol			C18H24O2	272.382	272.178	0	[H][C@]12CC[C@]3(C)[C@@H](O)CC[C@@]3([H])[C@]1([H])CCc1cc(O)ccc21	InChI=1S/C18H24O2/c1-18-9-8-14-13-5-3-12(19)10-11(13)2-4-15(14)16(18)6-7-17(18)20/h3,5,10,14-17,19-20H,2,4,6-9H2,1H3/t14-,15-,16+,17+,18+/m1/s1	VOXZDWNPVJITMN-ZBRFXRBCSA-N	1914275	50-28-2
CHEBI:16796	melatonin	3	CHEBI:6730; CHEBI:25180; CHEBI:14577	N-[2-(5-methoxy-1H-indol-3-yl)ethyl]acetamide			C13H16N2O2	232.278	232.121	0	COc1ccc2[nH]cc(CCNC(C)=O)c2c1	InChI=1S/C13H16N2O2/c1-9(16)14-6-5-10-8-15-13-4-3-11(17-2)7-12(10)13/h3-4,7-8,15H,5-6H2,1-2H3,(H,14,16)	DRLFMBDRBRZALE-UHFFFAOYSA-N	205542	73-31-4
CHEBI:16962	cortisone	3	CHEBI:3896; CHEBI:23397; CHEBI:14026	17,21-dihydroxypregn-4-ene-3,11,20-trione			C21H28O5	360.444	360.194	0	[H][C@@]12CCC3=CC(=O)CC[C@]3(C)[C@@]1([H])C(=O)C[C@@]1(C)[C@@]2([H])CC[C@]1(O)C(=O)CO	InChI=1S/C21H28O5/c1-19-7-5-13(23)9-12(19)3-4-14-15-6-8-21(26,17(25)11-22)20(15,2)10-16(24)18(14)19/h9,14-15,18,22,26H,3-8,10-11H2,1-2H3/t14-,15-,18+,19-,20-,21-/m0/s1	MFYSYFVPBJMHGN-ZPOLXVRWSA-N	1356062	53-06-5
CHEBI:17160	17alpha-estradiol	3	CHEBI:4862; CHEBI:23961; CHEBI:14217	estra-1,3,5(10)-triene-3,17alpha-diol	alfatradiol		C18H24O2	272.382	272.178	0	[H][C@]12CC[C@]3(C)[C@H](O)CC[C@@]3([H])[C@]1([H])CCc1cc(O)ccc21	InChI=1S/C18H24O2/c1-18-9-8-14-13-5-3-12(19)10-11(13)2-4-15(14)16(18)6-7-17(18)20/h3,5,10,14-17,19-20H,2,4,6-9H2,1H3/t14-,15-,16+,17-,18+/m1/s1	VOXZDWNPVJITMN-SFFUCWETSA-N	2698044	57-91-0
CHEBI:17252	17alpha-hydroxyprogesterone	3	CHEBI:11340; CHEBI:790; CHEBI:11339; CHEBI:19173	17-hydroxypregn-4-ene-3,20-dione	hydroxyprogesteronum; hydroxyprogesterone; hidroxiprogesterona		C21H30O3	330.461	330.219	0	[H][C@@]12CCC3=CC(=O)CC[C@]3(C)[C@@]1([H])CC[C@@]1(C)[C@@]2([H])CC[C@]1(O)C(C)=O	InChI=1S/C21H30O3/c1-13(22)21(24)11-8-18-16-5-4-14-12-15(23)6-9-19(14,2)17(16)7-10-20(18,21)3/h12,16-18,24H,4-11H2,1-3H3/t16-,17+,18+,19+,20+,21+/m1/s1	DBPWSSGDRRHUNT-CEGNMAFCSA-N	2062088	68-96-2
CHEBI:17263	estrone	3	CHEBI:14220; CHEBI:23971; CHEBI:4870	3-hydroxyestra-1,3,5(10)-trien-17-one	estrone		C18H22O2	270.366	270.162	0	[H][C@]12CC[C@]3(C)C(=O)CC[C@@]3([H])[C@]1([H])CCc1cc(O)ccc21	InChI=1S/C18H22O2/c1-18-9-8-14-13-5-3-12(19)10-11(13)2-4-15(14)16(18)6-7-17(18)20/h3,5,10,14-16,19H,2,4,6-9H2,1H3/t14-,15-,16+,18+/m1/s1	DNXHEGUUPJUMQT-CBZIJGRNSA-N	1915077	53-16-7
CHEBI:17347	testosterone	3	CHEBI:45798; CHEBI:9461; CHEBI:15214; CHEBI:26883	17beta-hydroxyandrost-4-en-3-one	testosteronum; testosterone; testosterona		C19H28O2	288.424	288.209	0	[H][C@@]12CCC3=CC(=O)CC[C@]3(C)[C@@]1([H])CC[C@]1(C)[C@@H](O)CC[C@@]21[H]	InChI=1S/C19H28O2/c1-18-9-7-13(20)11-12(18)3-4-14-15-5-6-17(21)19(15,2)10-8-16(14)18/h11,14-17,21H,3-10H2,1-2H3/t14-,15-,16-,17-,18-,19-/m0/s1	MUMGGOZAMZWBJJ-DYKIIFRCSA-N	3653705	58-22-0
CHEBI:17650	cortisol	3	CHEBI:3893; CHEBI:14023; CHEBI:24633; CHEBI:58221	11beta,17,21-trihydroxypregn-4-ene-3,20-dione	hydrocortisonum; hydrocortisone; hidrocortisona		C21H30O5	362.46	362.209	0	[H][C@@]12CCC3=CC(=O)CC[C@]3(C)[C@@]1([H])[C@@H](O)C[C@@]1(C)[C@@]2([H])CC[C@]1(O)C(=O)CO	InChI=1S/C21H30O5/c1-19-7-5-13(23)9-12(19)3-4-14-15-6-8-21(26,17(25)11-22)20(15,2)10-16(24)18(14)19/h9,14-16,18,22,24,26H,3-8,10-11H2,1-2H3/t14-,15-,16-,18+,19-,20-,21-/m0/s1	JYGXADMDTFJGBT-VWUMJDOOSA-N	1354819	50-23-7
CHEBI:17823	calcitriol	3	CHEBI:19209; CHEBI:46435; CHEBI:3307; CHEBI:13932	(1S,3R,5Z,7E)-9,10-secocholesta-5,7,10(19)-triene-1,3,25-triol	calcitriolum; calcitriol; calcitriol; calcitriol	Rocaltrol; Decostriol; Calcijex	C27H44O3	416.636	416.329	0	[H][C@@]1(CC[C@@]2([H])\C(CCC[C@]12C)=C\C=C1\C[C@@H](O)C[C@H](O)C1=C)[C@H](C)CCCC(C)(C)O	InChI=1S/C27H44O3/c1-18(8-6-14-26(3,4)30)23-12-13-24-20(9-7-15-27(23,24)5)10-11-21-16-22(28)17-25(29)19(21)2/h10-11,18,22-25,28-30H,2,6-9,12-17H2,1,3-5H3/b20-10+,21-11-/t18-,22-,23-,24+,25+,27-/m1/s1	GMRQFYUYWCNGIN-NKMMMXOESA-N	2227647	32222-06-3
CHEBI:18332	L-thyroxine	3	CHEBI:7663; CHEBI:45848; CHEBI:13177; CHEBI:21406	L-thyroxine			C15H11I4NO4	776.87	776.687	0	N[C@@H](Cc1cc(I)c(Oc2cc(I)c(O)c(I)c2)c(I)c1)C(O)=O	InChI=1S/C15H11I4NO4/c16-8-4-7(5-9(17)13(8)21)24-14-10(18)1-6(2-11(14)19)3-12(20)15(22)23/h1-2,4-5,12,21H,3,20H2,(H,22,23)/t12-/m0/s1	XUIIKFGFIJCVMT-LBPRGKRZSA-N	7002831	51-48-9
CHEBI:27584	aldosterone	3	CHEBI:40919; CHEBI:2563; CHEBI:22306	11beta,21-dihydroxy-3,20-dioxopregn-4-en-18-al			C21H28O5	360.444	360.194	0	[H][C@@]1(CC[C@@]2([H])[C@]3([H])CCC4=CC(=O)CC[C@]4(C)[C@@]3([H])[C@@H](O)C[C@]12C=O)C(=O)CO	InChI=1S/C21H28O5/c1-20-7-6-13(24)8-12(20)2-3-14-15-4-5-16(18(26)10-22)21(15,11-23)9-17(25)19(14)20/h8,11,14-17,19,22,25H,2-7,9-10H2,1H3/t14-,15-,16+,17-,19+,20-,21+/m0/s1	PQSUYGKTWSAVDQ-ZVIOFETBSA-N	3224996	52-39-1
CHEBI:27974	estriol	3	CHEBI:42467; CHEBI:4869; CHEBI:23969	estra-1,3,5(10)-triene-3,16alpha,17beta-triol		Estriel; Deuslon-A	C18H24O3	288.381	288.173	0	[H][C@]12CC[C@]3(C)[C@@H](O)[C@H](O)C[C@@]3([H])[C@]1([H])CCc1cc(O)ccc21	InChI=1S/C18H24O3/c1-18-7-6-13-12-5-3-11(19)8-10(12)2-4-14(13)15(18)9-16(20)17(18)21/h3,5,8,13-17,19-21H,2,4,6-7,9H2,1H3/t13-,14-,15+,16-,17+,18+/m1/s1	PROQIPRRNZUXQM-ZXXIGWHRSA-N	2508172	50-27-1
CHEBI:28940	calciol	3	CHEBI:46283; CHEBI:10008; CHEBI:23170	(3S,5Z,7E)-9,10-secocholesta-5,7,10(19)-trien-3-ol		Delta-D	C27H44O	384.638	384.339	0	[H][C@@]1(CC[C@]2([H])[C@]1(C)CCC\C2=C/C=C1/C[C@@H](O)CCC1=C)[C@H](C)CCCC(C)C	InChI=1S/C27H44O/c1-19(2)8-6-9-21(4)25-15-16-26-22(10-7-17-27(25,26)5)12-13-23-18-24(28)14-11-20(23)3/h12-13,19,21,24-26,28H,3,6-11,14-18H2,1-2,4-5H3/b22-12+,23-13-/t21-,24+,25-,26+,27-/m1/s1	QYSXJUFSXHHAJI-YRZJJWOYSA-N	2339331	67-97-0
CHEBI:28952	5alpha-pregnane-3,20-dione	3	CHEBI:12175; CHEBI:2144; CHEBI:20657	5alpha-pregnane-3,20-dione			C21H32O2	316.478	316.24	0	[H][C@@]12CC[C@@]3([H])[C@]4([H])CC[C@H](C(C)=O)[C@@]4(C)CC[C@]3([H])[C@@]1(C)CCC(=O)C2	InChI=1S/C21H32O2/c1-13(22)17-6-7-18-16-5-4-14-12-15(23)8-10-20(14,2)19(16)9-11-21(17,18)3/h14,16-19H,4-12H2,1-3H3/t14-,16-,17+,18-,19-,20-,21+/m0/s1	XMRPGKVKISIQBV-BJMCWZGWSA-N		566-65-4
CHEBI:15355	acetylcholine	3	CHEBI:40559; CHEBI:2416; CHEBI:12686; CHEBI:13715; CHEBI:22197	2-acetyloxy-N,N,N-trimethylethanaminium			C7H16NO2	146.207	146.118	1	CC(=O)OCC[N+](C)(C)C	InChI=1S/C7H16NO2/c1-7(9)10-6-5-8(2,3)4/h5-6H2,1-4H3/q+1	OIPILFWXSMYKGL-UHFFFAOYSA-N	1764436	51-84-3
CHEBI:16330	17beta-hydroxy-5alpha-androstan-3-one	3	CHEBI:793; CHEBI:11342; CHEBI:41876; CHEBI:11341; CHEBI:19175	17beta-hydroxy-5alpha-androstan-3-one	androstanolonum; androstanolone; androstanolone; androstanolona		C19H30O2	290.44	290.225	0	[H][C@@]12CC[C@@]3([H])[C@]4([H])CC[C@H](O)[C@@]4(C)CC[C@]3([H])[C@@]1(C)CCC(=O)C2	InChI=1S/C19H30O2/c1-18-9-7-13(20)11-12(18)3-4-14-15-5-6-17(21)19(15,2)10-8-16(14)18/h12,14-17,21H,3-11H2,1-2H3/t12-,14-,15-,16-,17-,18-,19-/m0/s1	NVKAWKQGWWIWPM-ABEVXSGRSA-N		521-18-6
CHEBI:16422	androst-4-ene-3,17-dione	3	CHEBI:2709; CHEBI:40930; CHEBI:11964; CHEBI:20322; CHEBI:13830	androst-4-ene-3,17-dione			C19H26O2	286.409	286.193	0	[H][C@@]12CCC3=CC(=O)CC[C@]3(C)[C@@]1([H])CC[C@]1(C)C(=O)CC[C@@]21[H]	InChI=1S/C19H26O2/c1-18-9-7-13(20)11-12(18)3-4-14-15-5-6-17(21)19(15,2)10-8-16(14)18/h11,14-16H,3-10H2,1-2H3/t14-,15-,16-,18-,19-/m0/s1	AEMFNILZOJDQLW-QAGGRKNESA-N	2059239	63-05-8
CHEBI:16827	corticosterone	3	CHEBI:41361; CHEBI:3891; CHEBI:14022; CHEBI:19131; CHEBI:57911	11beta,21-dihydroxypregn-4-ene-3,20-dione			C21H30O4	346.461	346.214	0	[H][C@@]1(CC[C@@]2([H])[C@]3([H])CCC4=CC(=O)CC[C@]4(C)[C@@]3([H])[C@@H](O)C[C@]12C)C(=O)CO	InChI=1S/C21H30O4/c1-20-8-7-13(23)9-12(20)3-4-14-15-5-6-16(18(25)11-22)21(15,2)10-17(24)19(14)20/h9,14-17,19,22,24H,3-8,10-11H2,1-2H3/t14-,15-,16+,17-,19+,20-,21-/m0/s1	OMFXVFTZEKFJBZ-HJTSIMOOSA-N	2339601	50-22-6
CHEBI:16973	11-deoxycorticosterone	3	CHEBI:713; CHEBI:39642; CHEBI:11314; CHEBI:19123; CHEBI:86536	21-hydroxypregn-4-ene-3,20-dione			C21H30O3	330.461	330.219	0	[H][C@@]1(CC[C@@]2([H])[C@]3([H])CCC4=CC(=O)CC[C@]4(C)[C@@]3([H])CC[C@]12C)C(=O)CO	InChI=1S/C21H30O3/c1-20-9-7-14(23)11-13(20)3-4-15-16-5-6-18(19(24)12-22)21(16,2)10-8-17(15)20/h11,15-18,22H,3-10,12H2,1-2H3/t15-,16-,17-,18+,20-,21-/m0/s1	ZESRJSPZRDMNHY-YFWFAHHUSA-N	2062123	64-85-7
CHEBI:17026	progesterone	3	CHEBI:18798; CHEBI:45786; CHEBI:14896; CHEBI:26269; CHEBI:439; CHEBI:8453; CHEBI:28589	pregn-4-ene-3,20-dione			C21H30O2	314.462	314.225	0	[H][C@@]12CCC3=CC(=O)CC[C@]3(C)[C@@]1([H])CC[C@]1(C)[C@H](CC[C@@]21[H])C(C)=O	InChI=1S/C21H30O2/c1-13(22)17-6-7-18-16-5-4-14-12-15(23)8-10-20(14,2)19(16)9-11-21(17,18)3/h12,16-19H,4-11H2,1-3H3/t16-,17+,18-,19-,20-,21+/m0/s1	RJKFOVLPORLFTN-LEKSSAKUSA-N	1915950	57-83-0
CHEBI:18258	3,3',5-triiodo-L-thyronine	3	CHEBI:11701; CHEBI:45840; CHEBI:11702; CHEBI:9722; CHEBI:13059; CHEBI:19894	3,3',5-triiodo-L-thyronine	liotironina; liothyroninum; liothyronine; liothyronine	Tresitope; Tertroxin	C15H12I3NO4	650.973	650.79	0	N[C@@H](Cc1cc(I)c(Oc2ccc(O)c(I)c2)c(I)c1)C(O)=O	InChI=1S/C15H12I3NO4/c16-9-6-8(1-2-13(9)20)23-14-10(17)3-7(4-11(14)18)5-12(19)15(21)22/h1-4,6,12,20H,5,19H2,(H,21,22)/t12-/m0/s1	AUYYCJSJGJYCDS-LBPRGKRZSA-N	2710227	6893-02-3
CHEBI:28689	dehydroepiandrosterone	3	CHEBI:40738; CHEBI:1723; CHEBI:20246; CHEBI:11911; CHEBI:86953	3beta-hydroxyandrost-5-en-17-one		Intrarosa	C19H28O2	288.424	288.209	0	[H][C@@]12CC=C3C[C@@H](O)CC[C@]3(C)[C@@]1([H])CC[C@]1(C)C(=O)CC[C@@]21[H]	InChI=1S/C19H28O2/c1-18-9-7-13(20)11-12(18)3-4-14-15-5-6-17(21)19(15,2)10-8-16(14)18/h3,13-16,20H,4-11H2,1-2H3/t13-,14-,15-,16-,18-,19-/m0/s1	FMGSKLZLMKYGDP-USOAJAOKSA-N		53-43-0
