# Supplementary material for: Knowledge-Based Neuroendocrine Immunomodulation (NIM) Molecular Network Construction and Its Application
Source: Molecules. 2018 May 30;23(6):1312. doi: 10.3390/molecules23061312 (PMC6099962; doi:10.3390/molecules23061312)
Supplement: Supplementary file 1 [file molecules-23-01312-s001.zip › Table S6 Signaling molecules belonging to immune system (genes).xlsx]

## Sheet: Sheet1
Entry	Entry name	Status	Protein names	Gene names	Organism	Gene names (primary )	Gene ontology (biological process)	Gene ontology (cellular component)	Gene ontology (GO)	Gene ontology (molecular function)	Gene ontology IDs	PubMed ID	Mapped PubMed ID	Subcellular location [CC]	Protein families	Keywords	Cross-reference (GeneID)	Tissue specificity	Subcellular location [CC]
O43557	TNF14_HUMAN	reviewed	Tumor necrosis factor ligand superfamily member 14 (Herpes virus entry mediator ligand) (HVEM-L) (Herpesvirus entry mediator ligand) (CD antigen CD258) [Cleaved into: Tumor necrosis factor ligand superfamily member 14, membrane form; Tumor necrosis factor ligand superfamily member 14, soluble form]	TNFSF14 HVEML LIGHT UNQ391/PRO726	Homo sapiens (Human)	TNFSF14	apoptotic process [GO:0006915]; cellular response to mechanical stimulus [GO:0071260]; immune response [GO:0006955]; positive regulation of myoblast differentiation [GO:0045663]; positive regulation of myoblast fusion [GO:1901741]; positive regulation of T cell chemotaxis [GO:0010820]; release of cytoplasmic sequestered NF-kappaB [GO:0008588]; signal transduction [GO:0007165]; T cell activation […	cytoplasm [GO:0005737]; extracellular space [GO:0005615]; integral component of membrane [GO:0016021]; plasma membrane [GO:0005886]	cytoplasm [GO:0005737]; extracellular space [GO:0005615]; integral component of membrane [GO:0016021]; plasma membrane [GO:0005886]; cysteine-type endopeptidase inhibitor activity involved in apoptotic process [GO:0043027]; cytokine activity [GO:0005125]; receptor binding [GO:0005102]; tumor necrosis factor receptor binding [GO:0005164]; apoptotic process [GO:0006915]; cellular response to mechan…	cysteine-type endopeptidase inhibitor activity involved in apoptotic process [GO:0043027]; cytokine activity [GO:0005125]; receptor binding [GO:0005102]; tumor necrosis factor receptor binding [GO:0005164]	GO:0005102; GO:0005125; GO:0005164; GO:0005615; GO:0005737; GO:0005886; GO:0006915; GO:0006955; GO:0007165; GO:0008588; GO:0010820; GO:0016021; GO:0031295; GO:0033209; GO:0042098; GO:0042110; GO:0043027; GO:0043029; GO:0045663; GO:0071260; GO:1901741	9462508; 9765287; 11673523; 12975309; 14702039; 15057824;	9462508; 9765287; 11673523; 12975309; 14702039; 15057824; 10318773; 11714797; 11742858; 12215452; 12393901; 12456019; 12466117; 12471113; 12767529; 12768436; 15115612; 15210782; 15215185; 15634882; 15833878; 15895390; 15917993; 15944326; 16186421; 16861346; 16934497; 17010447; 17543278; 17652173; 17938804; 18292573; 18320356; 18384455; 18412315; 19019090; 19023130; 19380287; 19573080; 19701890; 1…	SUBCELLULAR LOCATION: Tumor necrosis factor ligand superfamily member 14, membrane form: Cell membrane; Single-pass type II membrane protein.; SUBCELLULAR LOCATION: Tumor necrosis factor ligand superfamily member 14, soluble form: Secreted.; SUBCELLULAR LOCATION: Isoform 2: Cytoplasm.	Tumor necrosis factor family	3D-structure; Alternative splicing; Cell membrane; Complete proteome; Cytokine; Cytoplasm; Disulfide bond; Glycoprotein; Membrane; Polymorphism; Reference proteome; Secreted; Signal-anchor; Transmembrane; Transmembrane helix	8740;	TISSUE SPECIFICITY: Predominantly expressed in the spleen but also found in the brain. Weakly expressed in peripheral lymphoid tissues and in heart, placenta, liver, lung, appendix, and kidney, and no expression seen in fetal tissues, endocrine glands, or nonhematopoietic tumor lines.	SUBCELLULAR LOCATION: Tumor necrosis factor ligand superfamily member 14, membrane form: Cell membrane; Single-pass type II membrane protein.; SUBCELLULAR LOCATION: Tumor necrosis factor ligand superfamily member 14, soluble form: Secreted.; SUBCELLULAR LOCATION: Isoform 2: Cytoplasm.
P09038	FGF2_HUMAN	reviewed	Fibroblast growth factor 2 (FGF-2) (Basic fibroblast growth factor) (bFGF) (Heparin-binding growth factor 2) (HBGF-2)	FGF2 FGFB	Homo sapiens (Human)	FGF2	activation of MAPK activity [GO:0000187]; animal organ morphogenesis [GO:0009887]; branching involved in ureteric bud morphogenesis [GO:0001658]; cell migration involved in sprouting angiogenesis [GO:0002042]; chemotaxis [GO:0006935]; chondroblast differentiation [GO:0060591]; embryonic morphogenesis [GO:0048598]; extracellular matrix organization [GO:0030198]; fibroblast growth factor receptor s…	extracellular region [GO:0005576]; extracellular space [GO:0005615]; nucleus [GO:0005634]	extracellular region [GO:0005576]; extracellular space [GO:0005615]; nucleus [GO:0005634]; 1-phosphatidylinositol-3-kinase activity [GO:0016303]; chemoattractant activity [GO:0042056]; cytokine activity [GO:0005125]; fibroblast growth factor receptor binding [GO:0005104]; growth factor activity [GO:0008083]; heparin binding [GO:0008201]; ligand-dependent nuclear receptor transcription coactivator…	1-phosphatidylinositol-3-kinase activity [GO:0016303]; chemoattractant activity [GO:0042056]; cytokine activity [GO:0005125]; fibroblast growth factor receptor binding [GO:0005104]; growth factor activity [GO:0008083]; heparin binding [GO:0008201]; ligand-dependent nuclear receptor transcription coactivator activity [GO:0030374]; phosphatidylinositol-4,5-bisphosphate 3-kinase activity [GO:0046934…	GO:0000165; GO:0000187; GO:0001658; GO:0001938; GO:0002042; GO:0004713; GO:0005088; GO:0005104; GO:0005125; GO:0005576; GO:0005615; GO:0005634; GO:0006661; GO:0006935; GO:0007165; GO:0007265; GO:0007399; GO:0008083; GO:0008201; GO:0008284; GO:0008543; GO:0009887; GO:0010764; GO:0010863; GO:0014066; GO:0014843; GO:0016303; GO:0030198; GO:0030214; GO:0030374; GO:0032958; GO:0035019; GO:0042056; GO:…	3472745; 3780670; 2538817; 19054851; 15815621; 1785797; 2435575; 1721615; 8564983; 3579930; 2435284; 3964259; 3732516; 1417798; 1885605; 8663044; 10358027; 11509569; 11964394; 16257968; 18669637; 20230531; 15863030; 20094046; 22321063; 23469107; 25114211; 1769963; 1707542; 1849658; 1702556; 7691311; 11390973; 8885834	3472745; 3780670; 2538817; 19054851; 15815621; 1785797; 2435575; 1721615; 8564983; 3579930; 2435284; 3964259; 3732516; 1417798; 1885605; 8663044; 10358027; 11509569; 11964394; 16257968; 18669637; 20230531; 15863030; 20094046; 22321063; 23469107; 25114211; 1769963; 1707542; 1849658; 1702556; 7691311; 11390973; 8885834; 10490103; 10830168; 11030354; 11716516; 11742492; 11864711; 11891198; 11891801;…	SUBCELLULAR LOCATION: Secreted. Nucleus. Note=Exported from cells by an endoplasmic reticulum (ER)/Golgi-independent mechanism. Unconventional secretion of FGF2 occurs by direct translocation across the plasma membrane. Binding of exogenous FGF2 to FGFR facilitates endocytosis followed by translocation of FGF2 across endosomal membrane into the cytosol. Nuclear import from the cytosol requires th…	Heparin-binding growth factors family	3D-structure; Alternative initiation; Angiogenesis; Complete proteome; Developmental protein; Differentiation; Direct protein sequencing; Growth factor; Heparin-binding; Isopeptide bond; Methylation; Mitogen; Nucleus; Phosphoprotein; Reference proteome; Secreted; Ubl conjugation	2247;	TISSUE SPECIFICITY: Expressed in granulosa and cumulus cells. Expressed in hepatocellular carcinoma cells, but not in non-cancerous liver tissue. {ECO:0000269|PubMed:1417798, ECO:0000269|PubMed:1721615}.	SUBCELLULAR LOCATION: Secreted. Nucleus. Note=Exported from cells by an endoplasmic reticulum (ER)/Golgi-independent mechanism. Unconventional secretion of FGF2 occurs by direct translocation across the plasma membrane. Binding of exogenous FGF2 to FGFR facilitates endocytosis followed by translocation of FGF2 across endosomal membrane into the cytosol. Nuclear import from the cytosol requires th…
P01583	IL1A_HUMAN	reviewed	Interleukin-1 alpha (IL-1 alpha) (Hematopoietin-1)	IL1A IL1F1	Homo sapiens (Human)	IL1A	apoptotic process [GO:0006915]; cell proliferation [GO:0008283]; cellular response to heat [GO:0034605]; connective tissue replacement involved in inflammatory response wound healing [GO:0002248]; cytokine-mediated signaling pathway [GO:0019221]; ectopic germ cell programmed cell death [GO:0035234]; extrinsic apoptotic signaling pathway in absence of ligand [GO:0097192]; fever generation [GO:0001…	cytosol [GO:0005829]; extracellular region [GO:0005576]; extracellular space [GO:0005615]	cytosol [GO:0005829]; extracellular region [GO:0005576]; extracellular space [GO:0005615]; copper ion binding [GO:0005507]; cytokine activity [GO:0005125]; interleukin-1 receptor binding [GO:0005149]; apoptotic process [GO:0006915]; cell proliferation [GO:0008283]; cellular response to heat [GO:0034605]; connective tissue replacement involved in inflammatory response wound healing [GO:0002248]; c…	copper ion binding [GO:0005507]; cytokine activity [GO:0005125]; interleukin-1 receptor binding [GO:0005149]	GO:0001660; GO:0002248; GO:0005125; GO:0005149; GO:0005507; GO:0005576; GO:0005615; GO:0005829; GO:0006915; GO:0006954; GO:0006955; GO:0008283; GO:0008285; GO:0010575; GO:0010628; GO:0019221; GO:0032755; GO:0034605; GO:0035234; GO:0045086; GO:0045766; GO:0045840; GO:0045944; GO:0046688; GO:0050714; GO:0050715; GO:0051781; GO:0070498; GO:0071639; GO:0097192; GO:2000391; GO:2001240	2989698; 3486405; 2994016; 2635664; 3485152; 3493774; 11991722; 14702039; 15815621; 15489334; 3281727; 8346241; 2346741	2989698; 3486405; 2994016; 2635664; 3485152; 3493774; 11991722; 14702039; 15815621; 15489334; 3281727; 8346241; 2346741; 10716256; 10716257; 10903804; 10953177; 10983602; 11023482; 11027520; 11065142; 11073323; 11079552; 11138328; 11145356; 11233912; 11241561; 11264025; 11350500; 11350506; 11409441; 11423389; 11427627; 11436125; 11448121; 11453239; 11640949; 11669478; 11703512; 11737511; 11774556…	SUBCELLULAR LOCATION: Secreted. Note=The lack of a specific hydrophobic segment in the precursor sequence suggests that IL-1 is released by damaged cells or is secreted by a mechanism differing from that used for other secretory proteins.	IL-1 family	3D-structure; Complete proteome; Cytokine; Direct protein sequencing; Glycoprotein; Inflammatory response; Lipoprotein; Mitogen; Myristate; Phosphoprotein; Polymorphism; Pyrogen; Reference proteome; Secreted	3552;		SUBCELLULAR LOCATION: Secreted. Note=The lack of a specific hydrophobic segment in the precursor sequence suggests that IL-1 is released by damaged cells or is secreted by a mechanism differing from that used for other secretory proteins.
P58499	FAM3B_HUMAN	reviewed	Protein FAM3B (Cytokine-like protein 2-21) (Pancreatic-derived factor) (PANDER)	FAM3B C21orf11 C21orf76 PRED44 UNQ320/PRO365	Homo sapiens (Human)	FAM3B	apoptotic process [GO:0006915]; insulin secretion [GO:0030073]	extracellular exosome [GO:0070062]; extracellular region [GO:0005576]; extracellular space [GO:0005615]	extracellular exosome [GO:0070062]; extracellular region [GO:0005576]; extracellular space [GO:0005615]; cytokine activity [GO:0005125]; apoptotic process [GO:0006915]; insulin secretion [GO:0030073]	cytokine activity [GO:0005125]	GO:0005125; GO:0005576; GO:0005615; GO:0006915; GO:0030073; GO:0070062	11707072; 12160727; 12975309; 15489334; 16114871	11707072; 12160727; 12975309; 15489334; 16114871; 16249448; 20237496; 20379614; 23059759; 23246487; 23855304; 24468680; 26123584; 27181109	SUBCELLULAR LOCATION: Secreted. Note=Present in insulin secretory granules and likely cosecreted with insulin. Localized in discrete vesicular and perinuclear structure.	FAM3 family	Alternative splicing; Apoptosis; Complete proteome; Cytokine; Direct protein sequencing; Disulfide bond; Glycoprotein; Polymorphism; Reference proteome; Secreted; Signal	54097;	TISSUE SPECIFICITY: Highly expressed in the pancreas. Also found in the colon, kidney, prostate, small intestine and testis. {ECO:0000269|PubMed:16114871}.	SUBCELLULAR LOCATION: Secreted. Note=Present in insulin secretory granules and likely cosecreted with insulin. Localized in discrete vesicular and perinuclear structure.
P13521	SCG2_HUMAN	reviewed	Secretogranin-2 (Chromogranin-C) (Secretogranin II) (SgII) [Cleaved into: Secretoneurin (SN); Manserin]	SCG2 CHGC	Homo sapiens (Human)	SCG2	angiogenesis [GO:0001525]; cellular protein metabolic process [GO:0044267]; endothelial cell migration [GO:0043542]; eosinophil chemotaxis [GO:0048245]; induction of positive chemotaxis [GO:0050930]; inflammatory response [GO:0006954]; intracellular signal transduction [GO:0035556]; MAPK cascade [GO:0000165]; negative regulation of endothelial cell apoptotic process [GO:2000352]; negative regulat…	endoplasmic reticulum lumen [GO:0005788]; extracellular space [GO:0005615]; neuronal dense core vesicle [GO:0098992]	endoplasmic reticulum lumen [GO:0005788]; extracellular space [GO:0005615]; neuronal dense core vesicle [GO:0098992]; chemoattractant activity [GO:0042056]; cytokine activity [GO:0005125]; angiogenesis [GO:0001525]; cellular protein metabolic process [GO:0044267]; endothelial cell migration [GO:0043542]; eosinophil chemotaxis [GO:0048245]; induction of positive chemotaxis [GO:0050930]; inflammato…	chemoattractant activity [GO:0042056]; cytokine activity [GO:0005125]	GO:0000165; GO:0001525; GO:0001937; GO:0001938; GO:0005125; GO:0005615; GO:0005788; GO:0006954; GO:0009306; GO:0035556; GO:0042056; GO:0043542; GO:0043687; GO:0044267; GO:0048245; GO:0050918; GO:0050930; GO:0098992; GO:2000352; GO:2001237	2745426; 14702039; 15815621; 15489334; 9654353; 16807684; 23234360	2745426; 14702039; 15815621; 15489334; 9654353; 16807684; 23234360; 11853870; 12788858; 15572199; 16713569; 17474147; 17584765; 18239671; 18448176; 18549351; 18721831; 20195357; 20200953; 20550951; 21046454; 21516116; 21803620; 21988832; 22217803; 22655045; 23081990; 23423580; 23918206; 24556756; 25307750; 25416956; 26378181	SUBCELLULAR LOCATION: Secreted. Note=Neuroendocrine and endocrine secretory granules.	Chromogranin/secretogranin protein family	Calcium; Cleavage on pair of basic residues; Complete proteome; Glycoprotein; Phosphoprotein; Polymorphism; Reference proteome; Secreted; Signal; Sulfation	7857;		SUBCELLULAR LOCATION: Secreted. Note=Neuroendocrine and endocrine secretory granules.
P01374	TNFB_HUMAN	reviewed	Lymphotoxin-alpha (LT-alpha) (TNF-beta) (Tumor necrosis factor ligand superfamily member 1)	LTA TNFB TNFSF1	Homo sapiens (Human)	LTA	apoptotic process [GO:0006915]; cell-cell signaling [GO:0007267]; defense response to Gram-positive bacterium [GO:0050830]; humoral immune response [GO:0006959]; lymph node development [GO:0048535]; negative regulation of fibroblast proliferation [GO:0048147]; negative regulation of growth of symbiont in host [GO:0044130]; positive regulation of apoptotic process [GO:0043065]; positive regulation…	extracellular space [GO:0005615]; plasma membrane [GO:0005886]	extracellular space [GO:0005615]; plasma membrane [GO:0005886]; cytokine activity [GO:0005125]; receptor binding [GO:0005102]; tumor necrosis factor receptor binding [GO:0005164]; apoptotic process [GO:0006915]; cell-cell signaling [GO:0007267]; defense response to Gram-positive bacterium [GO:0050830]; humoral immune response [GO:0006959]; lymph node development [GO:0048535]; negative regulation …	cytokine activity [GO:0005125]; receptor binding [GO:0005102]; tumor necrosis factor receptor binding [GO:0005164]	GO:0001666; GO:0002876; GO:0002925; GO:0005102; GO:0005125; GO:0005164; GO:0005615; GO:0005886; GO:0006915; GO:0006959; GO:0007165; GO:0007267; GO:0007584; GO:0032496; GO:0032729; GO:0033209; GO:0042493; GO:0043065; GO:0044130; GO:0048147; GO:0048535; GO:0050830; GO:0060252	3555974; 3001109; 3536896; 6334807; 1353024; 8499947; 10202016; 14656967; 15489334; 1451807; 1733919; 8387891; 1670638; 1671667; 12746914; 17353895	3555974; 3001109; 3536896; 6334807; 1353024; 8499947; 10202016; 14656967; 15489334; 1451807; 1733919; 8387891; 1670638; 1671667; 12746914; 17353895; 10227402; 10519368; 10807822; 11037831; 11092520; 11113269; 11120931; 11163081; 11167813; 11194890; 11196686; 11210078; 11233912; 11243953; 11250044; 11257271; 11258696; 11319038; 11334675; 11349201; 11371414; 11399938; 11401880; 11410733; 11544434; …	SUBCELLULAR LOCATION: Secreted. Membrane. Note=The homotrimer is secreted. The heterotrimer is membrane-associated.	Tumor necrosis factor family	3D-structure; Complete proteome; Cytokine; Direct protein sequencing; Glycoprotein; Membrane; Polymorphism; Reference proteome; Secreted; Signal	4049;		SUBCELLULAR LOCATION: Secreted. Membrane. Note=The homotrimer is secreted. The heterotrimer is membrane-associated.
P01579	IFNG_HUMAN	reviewed	Interferon gamma (IFN-gamma) (Immune interferon)	IFNG	Homo sapiens (Human)	IFNG	adaptive immune response [GO:0002250]; antigen processing and presentation [GO:0019882]; apoptotic process [GO:0006915]; CD8-positive, alpha-beta T cell differentiation involved in immune response [GO:0002302]; cell cycle arrest [GO:0007050]; cell surface receptor signaling pathway [GO:0007166]; cellular response to interleukin-18 [GO:0071351]; cellular response to lipopolysaccharide [GO:0071222]…	cytoplasm [GO:0005737]; external side of plasma membrane [GO:0009897]; extracellular region [GO:0005576]; extracellular space [GO:0005615]; neuron projection [GO:0043005]; perikaryon [GO:0043204]	cytoplasm [GO:0005737]; external side of plasma membrane [GO:0009897]; extracellular region [GO:0005576]; extracellular space [GO:0005615]; neuron projection [GO:0043005]; perikaryon [GO:0043204]; cytokine activity [GO:0005125]; interferon-gamma receptor binding [GO:0005133]; adaptive immune response [GO:0002250]; antigen processing and presentation [GO:0019882]; apoptotic process [GO:0006915]; C…	cytokine activity [GO:0005125]; interferon-gamma receptor binding [GO:0005133]	GO:0000060; GO:0000122; GO:0001781; GO:0001934; GO:0002026; GO:0002250; GO:0002302; GO:0005125; GO:0005133; GO:0005576; GO:0005615; GO:0005737; GO:0006915; GO:0006928; GO:0006959; GO:0007050; GO:0007166; GO:0008284; GO:0009615; GO:0009897; GO:0010508; GO:0010628; GO:0010629; GO:0010634; GO:0010835; GO:0019882; GO:0030593; GO:0030857; GO:0030968; GO:0031334; GO:0031642; GO:0032224; GO:0032700; GO:…	6180322; 6173769; 2860101; 6329718; 6176945; 19054851; 15489334; 6427223; 3109913; 2504704; 1902591; 7617032; 10860730; 10986460; 1525157; 15327519	6180322; 6173769; 2860101; 6329718; 6176945; 19054851; 15489334; 6427223; 3109913; 2504704; 1902591; 7617032; 10860730; 10986460; 1525157; 15327519; 10363726; 10714554; 11022011; 11022930; 11240951; 11250200; 11266927; 11266928; 11292301; 11298547; 11315919; 11316066; 11354638; 11391238; 11404167; 11528517; 11544427; 11544434; 11700035; 11755617; 11772518; 11774563; 11781187; 11781192; 11786536; …	SUBCELLULAR LOCATION: Secreted.	Type II (or gamma) interferon family	3D-structure; Antiviral defense; Cleavage on pair of basic residues; Complete proteome; Cytokine; Direct protein sequencing; Glycoprotein; Growth regulation; Pharmaceutical; Polymorphism; Pyrrolidone carboxylic acid; Reference proteome; Secreted; Signal	3458;	TISSUE SPECIFICITY: Released primarily from activated T lymphocytes.	SUBCELLULAR LOCATION: Secreted.
P29460	IL12B_HUMAN	reviewed	Interleukin-12 subunit beta (IL-12B) (Cytotoxic lymphocyte maturation factor 40 kDa subunit) (CLMF p40) (IL-12 subunit p40) (NK cell stimulatory factor chain 2) (NKSF2)	IL12B NKSF2	Homo sapiens (Human)	IL12B	cell cycle arrest [GO:0007050]; cell migration [GO:0016477]; cellular response to interferon-gamma [GO:0071346]; cellular response to lipopolysaccharide [GO:0071222]; defense response to Gram-negative bacterium [GO:0050829]; defense response to protozoan [GO:0042832]; defense response to virus [GO:0051607]; interferon-gamma biosynthetic process [GO:0042095]; natural killer cell activation [GO:003…	cytoplasm [GO:0005737]; extracellular region [GO:0005576]; extracellular space [GO:0005615]; interleukin-12 complex [GO:0043514]; interleukin-23 complex [GO:0070743]; membrane [GO:0016020]	cytoplasm [GO:0005737]; extracellular region [GO:0005576]; extracellular space [GO:0005615]; interleukin-12 complex [GO:0043514]; interleukin-23 complex [GO:0070743]; membrane [GO:0016020]; cytokine activity [GO:0005125]; cytokine receptor activity [GO:0004896]; identical protein binding [GO:0042802]; interleukin-12 alpha subunit binding [GO:0042164]; interleukin-12 receptor binding [GO:0005143];…	cytokine activity [GO:0005125]; cytokine receptor activity [GO:0004896]; identical protein binding [GO:0042802]; interleukin-12 alpha subunit binding [GO:0042164]; interleukin-12 receptor binding [GO:0005143]; protein heterodimerization activity [GO:0046982]; protein homodimerization activity [GO:0042803]	GO:0001916; GO:0002230; GO:0002323; GO:0002827; GO:0002860; GO:0002862; GO:0004896; GO:0005125; GO:0005143; GO:0005576; GO:0005615; GO:0005737; GO:0007050; GO:0010224; GO:0010536; GO:0016020; GO:0016477; GO:0019233; GO:0019953; GO:0030101; GO:0032693; GO:0032700; GO:0032725; GO:0032729; GO:0032733; GO:0032735; GO:0032740; GO:0032760; GO:0032816; GO:0032819; GO:0032946; GO:0034105; GO:0034393; GO:…	1674604; 1673147; 11197695; 15489334; 2204066; 2070420; 7836910; 10207176; 9854038; 11114383; 11753820; 17587057; 18800148; 10899108; 18708069; 18680750	1674604; 1673147; 11197695; 15489334; 2204066; 2070420; 7836910; 10207176; 9854038; 11114383; 11753820; 17587057; 18800148; 10899108; 18708069; 18680750; 11196715; 11704807; 11813133; 11820460; 11940489; 11972887; 11978670; 12023369; 12065887; 12086971; 12100467; 12117904; 12117918; 12202149; 12207325; 12241719; 12270766; 12297341; 12413772; 12424624; 12424627; 12472178; 12596048; 12672403; 12857…	SUBCELLULAR LOCATION: Secreted.	Type I cytokine receptor family, Type 3 subfamily	3D-structure; Complete proteome; Cytokine; Direct protein sequencing; Disulfide bond; Glycoprotein; Immunoglobulin domain; Polymorphism; Reference proteome; Secreted; Signal	3593;		SUBCELLULAR LOCATION: Secreted.
Q14213	IL27B_HUMAN	reviewed	Interleukin-27 subunit beta (IL-27 subunit beta) (IL-27B) (Epstein-Barr virus-induced gene 3 protein) (EBV-induced gene 3 protein)	EBI3 IL27B	Homo sapiens (Human)	EBI3	humoral immune response [GO:0006959]; positive regulation of alpha-beta T cell proliferation [GO:0046641]; positive regulation of interferon-gamma biosynthetic process [GO:0045078]; T cell proliferation [GO:0042098]; T-helper 1 type immune response [GO:0042088]	endoplasmic reticulum lumen [GO:0005788]; extracellular region [GO:0005576]; extracellular space [GO:0005615]; plasma membrane [GO:0005886]	endoplasmic reticulum lumen [GO:0005788]; extracellular region [GO:0005576]; extracellular space [GO:0005615]; plasma membrane [GO:0005886]; cytokine activity [GO:0005125]; cytokine receptor activity [GO:0004896]; interleukin-27 receptor binding [GO:0045523]; humoral immune response [GO:0006959]; positive regulation of alpha-beta T cell proliferation [GO:0046641]; positive regulation of interfero…	cytokine activity [GO:0005125]; cytokine receptor activity [GO:0004896]; interleukin-27 receptor binding [GO:0045523]	GO:0004896; GO:0005125; GO:0005576; GO:0005615; GO:0005788; GO:0005886; GO:0006959; GO:0042088; GO:0042098; GO:0045078; GO:0045523; GO:0046641	8551575; 15057824; 15489334; 9342359; 12121660; 17294231	8551575; 15057824; 15489334; 9342359; 12121660; 17294231; 15170639; 15231748; 16189514; 18167155; 18336908; 19556516; 21285006; 21931777; 22343630; 22438968; 22836044; 23154182; 23562195; 23619469; 23845089; 23904441; 24121041; 24376289; 24743305; 24782489; 24970690; 24994465; 25323532; 25575066; 25869609; 25935866; 25937126; 26044961; 26204444; 26303210; 26355156; 26431888; 26472010; 26844658; 2…	SUBCELLULAR LOCATION: Secreted.	Type I cytokine receptor family, Type 3 subfamily	Complete proteome; Cytokine; Glycoprotein; Polymorphism; Reference proteome; Repeat; Secreted; Signal	10148;		SUBCELLULAR LOCATION: Secreted.
P12643	BMP2_HUMAN	reviewed	Bone morphogenetic protein 2 (BMP-2) (Bone morphogenetic protein 2A) (BMP-2A)	BMP2 BMP2A	Homo sapiens (Human)	BMP2	activation of MAPK activity [GO:0000187]; animal organ morphogenesis [GO:0009887]; atrioventricular valve morphogenesis [GO:0003181]; BMP signaling pathway [GO:0030509]; BMP signaling pathway involved in heart induction [GO:0003130]; bone mineralization [GO:0030282]; bone mineralization involved in bone maturation [GO:0035630]; branching involved in ureteric bud morphogenesis [GO:0001658]; cardia…	BMP receptor complex [GO:0070724]; cell surface [GO:0009986]; extracellular region [GO:0005576]; extracellular space [GO:0005615]; intracellular membrane-bounded organelle [GO:0043231]	BMP receptor complex [GO:0070724]; cell surface [GO:0009986]; extracellular region [GO:0005576]; extracellular space [GO:0005615]; intracellular membrane-bounded organelle [GO:0043231]; BMP receptor binding [GO:0070700]; co-receptor binding [GO:0039706]; cytokine activity [GO:0005125]; growth factor activity [GO:0008083]; phosphatase activator activity [GO:0019211]; protein heterodimerization act…	BMP receptor binding [GO:0070700]; co-receptor binding [GO:0039706]; cytokine activity [GO:0005125]; growth factor activity [GO:0008083]; phosphatase activator activity [GO:0019211]; protein heterodimerization activity [GO:0046982]; receptor binding [GO:0005102]; retinol dehydrogenase activity [GO:0004745]; SMAD binding [GO:0046332]; transforming growth factor beta receptor binding [GO:0005160]	GO:0000122; GO:0000187; GO:0001501; GO:0001649; GO:0001658; GO:0001666; GO:0001701; GO:0001837; GO:0001934; GO:0001938; GO:0002062; GO:0003130; GO:0003181; GO:0003203; GO:0003308; GO:0004745; GO:0005102; GO:0005125; GO:0005160; GO:0005576; GO:0005615; GO:0006029; GO:0006355; GO:0006468; GO:0006954; GO:0007219; GO:0007267; GO:0007507; GO:0008083; GO:0008285; GO:0009790; GO:0009887; GO:0009986; GO:…	3201241; 11780052; 9265423; 15020244; 18339631; 20555025; 24362451; 10074410	3201241; 11780052; 9265423; 15020244; 18339631; 20555025; 24362451; 10074410; 10881198; 11642720; 11718007; 11748585; 11792561; 11854297; 11968014; 12002771; 12052447; 12082094; 12126644; 12168799; 12210753; 12489168; 12527559; 12531697; 12535648; 12620973; 12740218; 12819188; 12854828; 12856332; 12872164; 12919699; 12925611; 13678785; 14499589; 14558086; 14587031; 14691541; 14699493; 15037653; 1…	SUBCELLULAR LOCATION: Secreted.	TGF-beta family	3D-structure; Chondrogenesis; Cleavage on pair of basic residues; Complete proteome; Cytokine; Developmental protein; Differentiation; Disulfide bond; Glycoprotein; Growth factor; Osteogenesis; Pharmaceutical; Phosphoprotein; Polymorphism; Reference proteome; Secreted; Signal	650;	TISSUE SPECIFICITY: Particularly abundant in lung, spleen and colon and in low but significant levels in heart, brain, placenta, liver, skeletal muscle, kidney, pancreas, prostate, ovary and small intestine.	SUBCELLULAR LOCATION: Secreted.
P18075	BMP7_HUMAN	reviewed	Bone morphogenetic protein 7 (BMP-7) (Osteogenic protein 1) (OP-1) (Eptotermin alfa)	BMP7 OP1	Homo sapiens (Human)	BMP7	allantois development [GO:1905069]; axon guidance [GO:0007411]; BMP signaling pathway [GO:0030509]; branching involved in salivary gland morphogenesis [GO:0060445]; branching morphogenesis of an epithelial tube [GO:0048754]; cardiac muscle tissue development [GO:0048738]; cardiac septum morphogenesis [GO:0060411]; cartilage development [GO:0051216]; cellular response to BMP stimulus [GO:0071773];…	extracellular matrix [GO:0031012]; extracellular region [GO:0005576]; extracellular space [GO:0005615]; vesicle [GO:0031982]	extracellular matrix [GO:0031012]; extracellular region [GO:0005576]; extracellular space [GO:0005615]; vesicle [GO:0031982]; BMP receptor binding [GO:0070700]; cytokine activity [GO:0005125]; growth factor activity [GO:0008083]; heparin binding [GO:0008201]; transforming growth factor beta receptor binding [GO:0005160]; allantois development [GO:1905069]; axon guidance [GO:0007411]; BMP signalin…	BMP receptor binding [GO:0070700]; cytokine activity [GO:0005125]; growth factor activity [GO:0008083]; heparin binding [GO:0008201]; transforming growth factor beta receptor binding [GO:0005160]	GO:0001501; GO:0001503; GO:0001656; GO:0001657; GO:0001707; GO:0001823; GO:0001837; GO:0003272; GO:0003344; GO:0005125; GO:0005160; GO:0005576; GO:0005615; GO:0007411; GO:0008083; GO:0008201; GO:0009880; GO:0010664; GO:0010800; GO:0010862; GO:0016358; GO:0021502; GO:0030326; GO:0030501; GO:0030509; GO:0030855; GO:0030902; GO:0031012; GO:0031982; GO:0032088; GO:0032355; GO:0033280; GO:0034116; GO:…	2357959; 2263636; 11780052; 15489334; 17977014; 15020244; 18339631; 20506283; 8570652	2357959; 2263636; 11780052; 15489334; 17977014; 15020244; 18339631; 20506283; 8570652; 11769973; 12385776; 12478285; 12478660; 12594282; 12667445; 12734180; 12740218; 12792780; 12811818; 12919879; 12925612; 14587033; 14751565; 14981086; 15047707; 15100360; 15574511; 15861517; 15929982; 15994952; 16126463; 16419056; 16646979; 16686760; 16719933; 16831023; 16846353; 16899516; 17003840; 17018615; 17…	SUBCELLULAR LOCATION: Secreted.	TGF-beta family	3D-structure; Chondrogenesis; Complete proteome; Cytokine; Developmental protein; Differentiation; Direct protein sequencing; Disulfide bond; Glycoprotein; Growth factor; Osteogenesis; Pharmaceutical; Polymorphism; Reference proteome; Secreted; Signal	655;	TISSUE SPECIFICITY: Expressed in the kidney and bladder. Lower levels seen in the brain.	SUBCELLULAR LOCATION: Secreted.
P12645	BMP3_HUMAN	reviewed	Bone morphogenetic protein 3 (BMP-3) (Bone morphogenetic protein 3A) (BMP-3A) (Osteogenin)	BMP3 BMP3A	Homo sapiens (Human)	BMP3	BMP signaling pathway [GO:0030509]; cartilage development [GO:0051216]; cell-cell signaling [GO:0007267]; cell development [GO:0048468]; osteoblast differentiation [GO:0001649]; positive regulation of pathway-restricted SMAD protein phosphorylation [GO:0010862]; regulation of apoptotic process [GO:0042981]; regulation of MAPK cascade [GO:0043408]; skeletal system development [GO:0001501]; SMAD pr…	extracellular exosome [GO:0070062]; extracellular space [GO:0005615]	extracellular exosome [GO:0070062]; extracellular space [GO:0005615]; BMP receptor binding [GO:0070700]; cytokine activity [GO:0005125]; growth factor activity [GO:0008083]; receptor binding [GO:0005102]; transforming growth factor beta receptor binding [GO:0005160]; BMP signaling pathway [GO:0030509]; cartilage development [GO:0051216]; cell development [GO:0048468]; cell-cell signaling [GO:0007…	BMP receptor binding [GO:0070700]; cytokine activity [GO:0005125]; growth factor activity [GO:0008083]; receptor binding [GO:0005102]; transforming growth factor beta receptor binding [GO:0005160]	GO:0001501; GO:0001649; GO:0005102; GO:0005125; GO:0005160; GO:0005615; GO:0007267; GO:0008083; GO:0010862; GO:0030509; GO:0042981; GO:0043408; GO:0048468; GO:0051216; GO:0060395; GO:0070062; GO:0070700	3201241; 15815621; 15489334; 11138004; 13678778; 15269709; 15475196; 24275569; 17924656	3201241; 15815621; 15489334; 11138004; 13678778; 15269709; 15475196; 24275569; 17924656; 11642720; 18311777; 18391951; 19453261; 20143330; 20238409; 20532035; 20734064; 21054789; 21415150; 21628466; 22303795; 23127436; 23455924; 24993691	SUBCELLULAR LOCATION: Secreted.	TGF-beta family	3D-structure; Chondrogenesis; Cleavage on pair of basic residues; Complete proteome; Cytokine; Developmental protein; Differentiation; Disulfide bond; Glycoprotein; Growth factor; Osteogenesis; Polymorphism; Reference proteome; Secreted; Signal	651;	TISSUE SPECIFICITY: Expressed in adult and fetal cartilage. {ECO:0000269|PubMed:15475196}.	SUBCELLULAR LOCATION: Secreted.
O95972	BMP15_HUMAN	reviewed	Bone morphogenetic protein 15 (BMP-15) (Growth/differentiation factor 9B) (GDF-9B)	BMP15 GDF9B	Homo sapiens (Human)	BMP15	BMP signaling pathway [GO:0030509]; cell development [GO:0048468]; cellular protein metabolic process [GO:0044267]; female gamete generation [GO:0007292]; granulosa cell development [GO:0060016]; ovarian follicle development [GO:0001541]; positive regulation of pathway-restricted SMAD protein phosphorylation [GO:0010862]; positive regulation of transcription, DNA-templated [GO:0045893]; post-tran…	endoplasmic reticulum lumen [GO:0005788]; extracellular space [GO:0005615]	endoplasmic reticulum lumen [GO:0005788]; extracellular space [GO:0005615]; cytokine activity [GO:0005125]; growth factor activity [GO:0008083]; transforming growth factor beta receptor binding [GO:0005160]; BMP signaling pathway [GO:0030509]; cell development [GO:0048468]; cellular protein metabolic process [GO:0044267]; female gamete generation [GO:0007292]; granulosa cell development [GO:00600…	cytokine activity [GO:0005125]; growth factor activity [GO:0008083]; transforming growth factor beta receptor binding [GO:0005160]	GO:0001541; GO:0005125; GO:0005160; GO:0005615; GO:0005788; GO:0007292; GO:0008083; GO:0010862; GO:0030509; GO:0042981; GO:0043408; GO:0043687; GO:0044267; GO:0045893; GO:0048468; GO:0060016; GO:0060395	9849956; 10443672; 15772651; 15489334; 18227435; 21970812; 15136966; 16645022; 16508750; 16464940; 19263482; 19438907	9849956; 10443672; 15772651; 15489334; 18227435; 21970812; 15136966; 16645022; 16508750; 16464940; 19263482; 19438907; 12419820; 12446716; 14970198; 15809424; 16788381; 17027369; 17464588; 17826728; 17905236; 18006624; 18308851; 18614612; 18980767; 19346101; 19376510; 19553676; 19635612; 19651638; 20067794; 20236105; 20364024; 20547206; 20734064; 20937357; 21226076; 21496799; 21565556; 21632818; …	SUBCELLULAR LOCATION: Secreted.	TGF-beta family	Complete proteome; Cytokine; Disease mutation; Disulfide bond; Glycoprotein; Growth factor; Phosphoprotein; Premature ovarian failure; Pyrrolidone carboxylic acid; Reference proteome; Secreted; Signal	9210;		SUBCELLULAR LOCATION: Secreted.
P22003	BMP5_HUMAN	reviewed	Bone morphogenetic protein 5 (BMP-5)	BMP5	Homo sapiens (Human)	BMP5	allantois development [GO:1905069]; BMP signaling pathway [GO:0030509]; cardiac muscle tissue development [GO:0048738]; cardiac septum morphogenesis [GO:0060411]; cartilage development [GO:0051216]; chorio-allantoic fusion [GO:0060710]; endocardial cushion formation [GO:0003272]; heart trabecula morphogenesis [GO:0061384]; hindbrain development [GO:0030902]; male genitalia development [GO:0030539…	extracellular space [GO:0005615]; vesicle [GO:0031982]	extracellular space [GO:0005615]; vesicle [GO:0031982]; BMP receptor binding [GO:0070700]; cytokine activity [GO:0005125]; growth factor activity [GO:0008083]; transforming growth factor beta receptor binding [GO:0005160]; allantois development [GO:1905069]; BMP signaling pathway [GO:0030509]; cardiac muscle tissue development [GO:0048738]; cardiac septum morphogenesis [GO:0060411]; cartilage dev…	BMP receptor binding [GO:0070700]; cytokine activity [GO:0005125]; growth factor activity [GO:0008083]; transforming growth factor beta receptor binding [GO:0005160]	GO:0001501; GO:0001503; GO:0003272; GO:0003323; GO:0003344; GO:0005125; GO:0005160; GO:0005615; GO:0007389; GO:0008083; GO:0008285; GO:0010719; GO:0010862; GO:0010894; GO:0021502; GO:0030509; GO:0030539; GO:0030902; GO:0031982; GO:0032348; GO:0042981; GO:0043408; GO:0043569; GO:0045944; GO:0048738; GO:0050679; GO:0051216; GO:0060037; GO:0060395; GO:0060411; GO:0060710; GO:0061384; GO:0070700; GO:…	2263636; 14702039; 14574404; 15489334	2263636; 14702039; 14574404; 15489334; 11642720; 15516325; 15861517; 16542506; 17220169; 17656261; 19584291; 19935299; 20021689; 20379614; 20734064; 21319131; 21704030; 22844442; 23186552; 24384427; 24551273; 25030405; 25994008	SUBCELLULAR LOCATION: Secreted.	TGF-beta family	Alternative splicing; Chondrogenesis; Cleavage on pair of basic residues; Complete proteome; Cytokine; Developmental protein; Differentiation; Disulfide bond; Glycoprotein; Growth factor; Osteogenesis; Polymorphism; Reference proteome; Secreted; Signal	653;	TISSUE SPECIFICITY: Expressed in the lung and liver.	SUBCELLULAR LOCATION: Secreted.
O14793	GDF8_HUMAN	reviewed	Growth/differentiation factor 8 (GDF-8) (Myostatin)	MSTN GDF8	Homo sapiens (Human)	MSTN	cell development [GO:0048468]; cellular response to dexamethasone stimulus [GO:0071549]; muscle cell cellular homeostasis [GO:0046716]; muscle organ development [GO:0007517]; negative regulation of insulin receptor signaling pathway [GO:0046627]; negative regulation of kinase activity [GO:0033673]; negative regulation of muscle hypertrophy [GO:0014741]; negative regulation of myoblast differentia…	cytoplasm [GO:0005737]; extracellular space [GO:0005615]	cytoplasm [GO:0005737]; extracellular space [GO:0005615]; cytokine activity [GO:0005125]; growth factor activity [GO:0008083]; heparin binding [GO:0008201]; identical protein binding [GO:0042802]; protein homodimerization activity [GO:0042803]; receptor binding [GO:0005102]; transforming growth factor beta receptor binding [GO:0005160]; cell development [GO:0048468]; cellular response to dexameth…	cytokine activity [GO:0005125]; growth factor activity [GO:0008083]; heparin binding [GO:0008201]; identical protein binding [GO:0042802]; protein homodimerization activity [GO:0042803]; receptor binding [GO:0005102]; transforming growth factor beta receptor binding [GO:0005160]	GO:0005102; GO:0005125; GO:0005160; GO:0005615; GO:0005737; GO:0007179; GO:0007517; GO:0008083; GO:0008201; GO:0009408; GO:0009629; GO:0010862; GO:0014732; GO:0014741; GO:0014850; GO:0022602; GO:0033574; GO:0033673; GO:0042802; GO:0042803; GO:0042981; GO:0043403; GO:0043408; GO:0043627; GO:0045471; GO:0045662; GO:0045893; GO:0046627; GO:0046716; GO:0048468; GO:0048632; GO:0051602; GO:0051898; GO:…	9356471; 9843994; 17186467; 15489334; 12595574; 15215484; 17878677	9356471; 9843994; 17186467; 15489334; 12595574; 15215484; 17878677; 11555072; 12060865; 12165013; 12175483; 12194980; 15083369; 15181048; 15567067; 16437538; 16464946; 16849634; 17609255; 17673556; 17703271; 17711997; 17823296; 18175804; 18203713; 18240972; 18284920; 18335407; 18535106; 18563849; 18567511; 18596030; 18801770; 18835929; 19147968; 19232494; 19237423; 19277943; 19299575; 19346981; 1…	SUBCELLULAR LOCATION: Secreted.	TGF-beta family	3D-structure; Cleavage on pair of basic residues; Complete proteome; Cytokine; Disulfide bond; Glycoprotein; Growth factor; Heparin-binding; Polymorphism; Reference proteome; Secreted; Signal	2660;		SUBCELLULAR LOCATION: Secreted.
P27539	GDF1_HUMAN	reviewed	Embryonic growth/differentiation factor 1 (GDF-1)	GDF1	Homo sapiens (Human)	GDF1	BMP signaling pathway [GO:0030509]; cell development [GO:0048468]; positive regulation of pathway-restricted SMAD protein phosphorylation [GO:0010862]; regulation of apoptotic process [GO:0042981]; regulation of MAPK cascade [GO:0043408]; SMAD protein signal transduction [GO:0060395]	extracellular space [GO:0005615]	extracellular space [GO:0005615]; cytokine activity [GO:0005125]; growth factor activity [GO:0008083]; transforming growth factor beta receptor binding [GO:0005160]; BMP signaling pathway [GO:0030509]; cell development [GO:0048468]; positive regulation of pathway-restricted SMAD protein phosphorylation [GO:0010862]; regulation of apoptotic process [GO:0042981]; regulation of MAPK cascade [GO:0043…	cytokine activity [GO:0005125]; growth factor activity [GO:0008083]; transforming growth factor beta receptor binding [GO:0005160]	GO:0005125; GO:0005160; GO:0005615; GO:0008083; GO:0010862; GO:0030509; GO:0042981; GO:0043408; GO:0048468; GO:0060395	2034669; 15057824; 20413652; 17924340	2034669; 15057824; 20413652; 17924340; 19359031; 20634891; 20734064; 20807224; 23076529; 24275554; 24798330; 26656983	SUBCELLULAR LOCATION: Secreted.	TGF-beta family	Cleavage on pair of basic residues; Complete proteome; Cytokine; Disease mutation; Disulfide bond; Glycoprotein; Growth factor; Polymorphism; Reference proteome; Secreted; Signal	2657;	TISSUE SPECIFICITY: Expressed in the brain.	SUBCELLULAR LOCATION: Secreted.
O75610	LFTY1_HUMAN	reviewed	Left-right determination factor 1 (Left-right determination factor B) (Protein lefty-1) (Protein lefty-B)	LEFTY1 LEFTB LEFTYB UNQ278/PRO317	Homo sapiens (Human)	LEFTY1	BMP signaling pathway [GO:0030509]; cell development [GO:0048468]; cell growth [GO:0016049]; determination of left/right symmetry [GO:0007368]; heart morphogenesis [GO:0003007]; negative regulation of transcription from RNA polymerase II promoter [GO:0000122]; positive regulation of pathway-restricted SMAD protein phosphorylation [GO:0010862]; regulation of apoptotic process [GO:0042981]; regulat…	extracellular space [GO:0005615]	extracellular space [GO:0005615]; cytokine activity [GO:0005125]; growth factor activity [GO:0008083]; transforming growth factor beta receptor binding [GO:0005160]; BMP signaling pathway [GO:0030509]; cell development [GO:0048468]; cell growth [GO:0016049]; determination of left/right symmetry [GO:0007368]; heart morphogenesis [GO:0003007]; negative regulation of transcription from RNA polymeras…	cytokine activity [GO:0005125]; growth factor activity [GO:0008083]; transforming growth factor beta receptor binding [GO:0005160]	GO:0000122; GO:0003007; GO:0005125; GO:0005160; GO:0005615; GO:0007179; GO:0007368; GO:0008083; GO:0010862; GO:0016049; GO:0030509; GO:0042981; GO:0043408; GO:0048468; GO:0060395	10053005; 12975309; 14702039; 16710414; 15489334	10053005; 12975309; 14702039; 16710414; 15489334; 15308665; 17038673; 19874624; 19913121; 20628086; 20734064; 21266536; 21401636; 22441145; 23407711; 23592333; 25339094	SUBCELLULAR LOCATION: Secreted.	TGF-beta family	Complete proteome; Cytokine; Developmental protein; Disulfide bond; Glycoprotein; Growth factor; Polymorphism; Reference proteome; Secreted; Signal	10637;		SUBCELLULAR LOCATION: Secreted.
O00292	LFTY2_HUMAN	reviewed	Left-right determination factor 2 (Endometrial bleeding-associated factor) (Left-right determination factor A) (Protein lefty-2) (Protein lefty-A) (Transforming growth factor beta-4) (TGF-beta-4)	LEFTY2 EBAF LEFTA LEFTYA TGFB4 PSEC0024	Homo sapiens (Human)	LEFTY2	BMP signaling pathway [GO:0030509]; cell development [GO:0048468]; cell growth [GO:0016049]; multicellular organism development [GO:0007275]; platelet degranulation [GO:0002576]; positive regulation of pathway-restricted SMAD protein phosphorylation [GO:0010862]; regulation of apoptotic process [GO:0042981]; regulation of MAPK cascade [GO:0043408]; SMAD protein signal transduction [GO:0060395]; t…	extracellular matrix [GO:0031012]; extracellular region [GO:0005576]; extracellular space [GO:0005615]; platelet alpha granule lumen [GO:0031093]	extracellular matrix [GO:0031012]; extracellular region [GO:0005576]; extracellular space [GO:0005615]; platelet alpha granule lumen [GO:0031093]; cytokine activity [GO:0005125]; growth factor activity [GO:0008083]; transforming growth factor beta receptor binding [GO:0005160]; BMP signaling pathway [GO:0030509]; cell development [GO:0048468]; cell growth [GO:0016049]; multicellular organism deve…	cytokine activity [GO:0005125]; growth factor activity [GO:0008083]; transforming growth factor beta receptor binding [GO:0005160]	GO:0002576; GO:0005125; GO:0005160; GO:0005576; GO:0005615; GO:0007179; GO:0007275; GO:0008083; GO:0010862; GO:0016049; GO:0030509; GO:0031012; GO:0031093; GO:0042981; GO:0043408; GO:0048468; GO:0060395	9153275; 10053005; 14702039; 16303743; 16710414; 15489334	9153275; 10053005; 14702039; 16303743; 16710414; 15489334; 12215426; 15308665; 15536155; 17038673; 20634891; 20734064; 21266536; 21401636; 21988832; 22469982; 25814554; 27497669; 27606670; 9230066	SUBCELLULAR LOCATION: Secreted.	TGF-beta family	Alternative splicing; Complete proteome; Cytokine; Developmental protein; Disease mutation; Disulfide bond; Glycoprotein; Growth factor; Heterotaxy; Polymorphism; Reference proteome; Secreted; Signal	7044;	TISSUE SPECIFICITY: Mesenchymal cells of the endometrial stroma.	SUBCELLULAR LOCATION: Secreted.
P61812	TGFB2_HUMAN	reviewed	Transforming growth factor beta-2 (TGF-beta-2) (BSC-1 cell growth inhibitor) (Cetermin) (Glioblastoma-derived T-cell suppressor factor) (G-TSF) (Polyergin) [Cleaved into: Latency-associated peptide (LAP)]	TGFB2	Homo sapiens (Human)	TGFB2	activation of protein kinase activity [GO:0032147]; angiogenesis [GO:0001525]; ascending aorta morphogenesis [GO:0035910]; atrial septum morphogenesis [GO:0060413]; atrial septum primum morphogenesis [GO:0003289]; atrioventricular valve morphogenesis [GO:0003181]; BMP signaling pathway [GO:0030509]; cardiac epithelial to mesenchymal transition [GO:0060317]; cardiac muscle cell proliferation [GO:0…	axon [GO:0030424]; extracellular matrix [GO:0031012]; extracellular region [GO:0005576]; extracellular space [GO:0005615]; neuronal cell body [GO:0043025]; platelet alpha granule lumen [GO:0031093]	axon [GO:0030424]; extracellular matrix [GO:0031012]; extracellular region [GO:0005576]; extracellular space [GO:0005615]; neuronal cell body [GO:0043025]; platelet alpha granule lumen [GO:0031093]; beta-amyloid binding [GO:0001540]; cytokine activity [GO:0005125]; growth factor activity [GO:0008083]; protein heterodimerization activity [GO:0046982]; protein homodimerization activity [GO:0042803]…	beta-amyloid binding [GO:0001540]; cytokine activity [GO:0005125]; growth factor activity [GO:0008083]; protein heterodimerization activity [GO:0046982]; protein homodimerization activity [GO:0042803]; receptor binding [GO:0005102]; signal transducer, downstream of receptor, with serine/threonine kinase activity [GO:0004702]; transforming growth factor beta receptor binding [GO:0005160]; type III…	GO:0000902; GO:0001501; GO:0001525; GO:0001540; GO:0001654; GO:0001666; GO:0001822; GO:0001837; GO:0001843; GO:0001942; GO:0002576; GO:0003007; GO:0003148; GO:0003149; GO:0003179; GO:0003181; GO:0003184; GO:0003203; GO:0003215; GO:0003222; GO:0003274; GO:0003289; GO:0003407; GO:0004702; GO:0005102; GO:0005114; GO:0005125; GO:0005160; GO:0005576; GO:0005615; GO:0006468; GO:0007050; GO:0007179; GO:…	3322813; 3162414; 2850146; 14702039; 15489334; 1764261; 3476488; 12706107; 17827158; 1631557; 1641027; 11528528; 22772368; 25046559	3322813; 3162414; 2850146; 14702039; 15489334; 1764261; 3476488; 12706107; 17827158; 1631557; 1641027; 11528528; 22772368; 25046559; 11716069; 11795478; 11895345; 11991670; 12011061; 12021923; 12060054; 12060393; 12064833; 12420205; 12489185; 12545247; 12607775; 12772773; 12802400; 12911534; 14507446; 14510802; 15009106; 15113633; 15290353; 15389580; 15695166; 15816823; 15896309; 16260601; 164636…	SUBCELLULAR LOCATION: Secreted.	TGF-beta family	3D-structure; Alternative splicing; Aortic aneurysm; Chromosomal rearrangement; Cleavage on pair of basic residues; Complete proteome; Direct protein sequencing; Disease mutation; Disulfide bond; Glycoprotein; Growth factor; Mitogen; Polymorphism; Reference proteome; Secreted; Signal	7042;		SUBCELLULAR LOCATION: Secreted.
P08476	INHBA_HUMAN	reviewed	Inhibin beta A chain (Activin beta-A chain) (Erythroid differentiation protein) (EDF)	INHBA	Homo sapiens (Human)	INHBA	activin receptor signaling pathway [GO:0032924]; cell-cell signaling [GO:0007267]; cell cycle arrest [GO:0007050]; cell development [GO:0048468]; cell differentiation [GO:0030154]; cell surface receptor signaling pathway [GO:0007166]; cellular response to cholesterol [GO:0071397]; cellular response to follicle-stimulating hormone stimulus [GO:0071372]; defense response [GO:0006952]; endodermal ce…	activin A complex [GO:0043509]; extracellular region [GO:0005576]; inhibin A complex [GO:0043512]; perinuclear region of cytoplasm [GO:0048471]	activin A complex [GO:0043509]; extracellular region [GO:0005576]; inhibin A complex [GO:0043512]; perinuclear region of cytoplasm [GO:0048471]; cytokine activity [GO:0005125]; growth factor activity [GO:0008083]; hormone activity [GO:0005179]; identical protein binding [GO:0042802]; inhibin binding [GO:0034711]; peptide hormone binding [GO:0017046]; protein heterodimerization activity [GO:004698…	cytokine activity [GO:0005125]; growth factor activity [GO:0008083]; hormone activity [GO:0005179]; identical protein binding [GO:0042802]; inhibin binding [GO:0034711]; peptide hormone binding [GO:0017046]; protein heterodimerization activity [GO:0046982]; transforming growth factor beta receptor binding [GO:0005160]; type II activin receptor binding [GO:0070699]	GO:0000082; GO:0001541; GO:0001942; GO:0002244; GO:0005125; GO:0005160; GO:0005179; GO:0005576; GO:0006357; GO:0006952; GO:0007050; GO:0007166; GO:0007267; GO:0007399; GO:0008083; GO:0008285; GO:0008584; GO:0010628; GO:0010862; GO:0017046; GO:0021773; GO:0030154; GO:0030218; GO:0030308; GO:0032270; GO:0032924; GO:0034711; GO:0035987; GO:0042326; GO:0042476; GO:0042493; GO:0042541; GO:0042701; GO:…	3754442; 3267209; 1777673; 12853948; 15489334; 3758355; 12697670; 12660162; 18768470; 24302632	3754442; 3267209; 1777673; 12853948; 15489334; 3758355; 12697670; 12660162; 18768470; 24302632; 11969340; 12088879; 12149426; 12161551; 12399529; 12414903; 12524226; 12587530; 12651901; 12665510; 12702211; 12721183; 12877256; 14613548; 14671202; 14671321; 14738881; 14993131; 15031321; 15070957; 15123352; 15123686; 15188178; 15205401; 15292256; 15304227; 15451571; 15580313; 15737465; 15950648; 160…	SUBCELLULAR LOCATION: Secreted.	TGF-beta family	3D-structure; Cleavage on pair of basic residues; Complete proteome; Disulfide bond; Glycoprotein; Growth factor; Hormone; Polymorphism; Reference proteome; Secreted; Signal	3624;		SUBCELLULAR LOCATION: Secreted.
P10600	TGFB3_HUMAN	reviewed	Transforming growth factor beta-3 (TGF-beta-3) [Cleaved into: Latency-associated peptide (LAP)]	TGFB3	Homo sapiens (Human)	TGFB3	activation of MAPK activity [GO:0000187]; aging [GO:0007568]; BMP signaling pathway [GO:0030509]; cell-cell junction organization [GO:0045216]; cell development [GO:0048468]; cell growth [GO:0016049]; detection of hypoxia [GO:0070483]; digestive tract development [GO:0048565]; embryonic neurocranium morphogenesis [GO:0048702]; face morphogenesis [GO:0060325]; female pregnancy [GO:0007565]; fronta…	cell surface [GO:0009986]; extracellular matrix [GO:0031012]; extracellular region [GO:0005576]; extracellular space [GO:0005615]; intracellular membrane-bounded organelle [GO:0043231]; neuronal cell body [GO:0043025]; nucleus [GO:0005634]; plasma membrane [GO:0005886]; platelet alpha granule lumen [GO:0031093]; T-tubule [GO:0030315]	cell surface [GO:0009986]; extracellular matrix [GO:0031012]; extracellular region [GO:0005576]; extracellular space [GO:0005615]; intracellular membrane-bounded organelle [GO:0043231]; neuronal cell body [GO:0043025]; nucleus [GO:0005634]; plasma membrane [GO:0005886]; platelet alpha granule lumen [GO:0031093]; T-tubule [GO:0030315]; cytokine activity [GO:0005125]; growth factor activity [GO:000…	cytokine activity [GO:0005125]; growth factor activity [GO:0008083]; identical protein binding [GO:0042802]; protein heterodimerization activity [GO:0046982]; transforming growth factor beta binding [GO:0050431]; type III transforming growth factor beta receptor binding [GO:0034714]; type II transforming growth factor beta receptor binding [GO:0005114]; type I transforming growth factor beta rece…	GO:0000187; GO:0001666; GO:0001701; GO:0002576; GO:0005114; GO:0005125; GO:0005576; GO:0005615; GO:0005634; GO:0005886; GO:0007179; GO:0007184; GO:0007435; GO:0007565; GO:0007568; GO:0008083; GO:0008156; GO:0008285; GO:0009986; GO:0010718; GO:0010862; GO:0010936; GO:0016049; GO:0030315; GO:0030501; GO:0030509; GO:0030512; GO:0030879; GO:0031012; GO:0031093; GO:0032570; GO:0032967; GO:0034616; GO:…	3164476; 3208746; 12508121; 15489334; 1875922; 17827158; 8819159; 15639475; 23824657	3164476; 3208746; 12508121; 15489334; 1875922; 17827158; 8819159; 15639475; 23824657; 11384957; 11754469; 11776328; 11850637; 11969342; 12021923; 12060054; 12168782; 12171249; 12221089; 12410804; 12432546; 12489185; 12607775; 12651933; 12652527; 12733956; 12772773; 12911534; 14659070; 15017149; 15155569; 15896309; 15924806; 16043141; 16210002; 16549496; 16778279; 16781676; 16930538; 17225872; 172…	SUBCELLULAR LOCATION: Secreted.	TGF-beta family	3D-structure; Alternative splicing; Cardiomyopathy; Cleavage on pair of basic residues; Complete proteome; Disease mutation; Disulfide bond; Glycoprotein; Growth factor; Mitogen; Polymorphism; Reference proteome; Secreted; Signal	7043;		SUBCELLULAR LOCATION: Secreted.
P05111	INHA_HUMAN	reviewed	Inhibin alpha chain	INHA	Homo sapiens (Human)	INHA	BMP signaling pathway [GO:0030509]; cell-cell signaling [GO:0007267]; cell cycle arrest [GO:0007050]; cell development [GO:0048468]; cell differentiation [GO:0030154]; cell surface receptor signaling pathway [GO:0007166]; erythrocyte differentiation [GO:0030218]; hemoglobin biosynthetic process [GO:0042541]; male gonad development [GO:0008584]; negative regulation of B cell differentiation [GO:00…	cytoplasm [GO:0005737]; extracellular region [GO:0005576]; inhibin A complex [GO:0043512]; inhibin B complex [GO:0043513]; inhibin-betaglycan-ActRII complex [GO:0034673]; neuronal cell body [GO:0043025]; photoreceptor inner segment [GO:0001917]; photoreceptor outer segment [GO:0001750]	cytoplasm [GO:0005737]; extracellular region [GO:0005576]; inhibin A complex [GO:0043512]; inhibin B complex [GO:0043513]; inhibin-betaglycan-ActRII complex [GO:0034673]; neuronal cell body [GO:0043025]; photoreceptor inner segment [GO:0001917]; photoreceptor outer segment [GO:0001750]; cytokine activity [GO:0005125]; growth factor activity [GO:0008083]; hormone activity [GO:0005179]; inhibin bin…	cytokine activity [GO:0005125]; growth factor activity [GO:0008083]; hormone activity [GO:0005179]; inhibin binding [GO:0034711]; protein heterodimerization activity [GO:0046982]; receptor binding [GO:0005102]; transforming growth factor beta receptor binding [GO:0005160]	GO:0001501; GO:0001541; GO:0001750; GO:0001917; GO:0005102; GO:0005125; GO:0005160; GO:0005179; GO:0005576; GO:0005737; GO:0007050; GO:0007165; GO:0007166; GO:0007267; GO:0007399; GO:0008083; GO:0008584; GO:0009605; GO:0010862; GO:0030154; GO:0030218; GO:0030509; GO:0034673; GO:0034711; GO:0042127; GO:0042326; GO:0042541; GO:0042981; GO:0043025; GO:0043408; GO:0043512; GO:0043513; GO:0045077; GO:…	3016724; 3758355; 14702039; 15489334; 3754442; 8885240; 9506758; 11098038; 24302632	3016724; 3758355; 14702039; 15489334; 3754442; 8885240; 9506758; 11098038; 24302632; 11818495; 12093833; 12456605; 12493718; 12576745; 12587530; 12651901; 12660265; 12679471; 12682233; 12721183; 12857425; 14596968; 14667886; 14967395; 15205401; 15214825; 15227735; 15236099; 15374731; 15451570; 15551748; 15562017; 15745937; 15816368; 15950648; 16048795; 16161415; 16195413; 16390856; 16396934; 1642…	SUBCELLULAR LOCATION: Secreted.	TGF-beta family	Cleavage on pair of basic residues; Complete proteome; Direct protein sequencing; Disulfide bond; Glycoprotein; Growth factor; Hormone; Polymorphism; Reference proteome; Secreted; Signal	3623;	TISSUE SPECIFICITY: Originally found in ovary (granulosa cells) and testis (Sertoli cells), but widely distributed in many tissues including brain and placenta. In adrenal cortex expression is limited to the zona reticularis and the innermost zona fasciculata in the normal gland, extending centripetally into the zona fasciculata in hyperplasia. Also found in adrenocortical tumors. Also expressed …	SUBCELLULAR LOCATION: Secreted.
P09529	INHBB_HUMAN	reviewed	Inhibin beta B chain (Activin beta-B chain)	INHBB	Homo sapiens (Human)	INHBB	activin receptor signaling pathway [GO:0032924]; cell development [GO:0048468]; cell differentiation [GO:0030154]; cellular response to insulin stimulus [GO:0032869]; cellular response to leptin stimulus [GO:0044320]; cellular response to starvation [GO:0009267]; defense response [GO:0006952]; fat cell differentiation [GO:0045444]; negative regulation of follicle-stimulating hormone secretion [GO…	cell periphery [GO:0071944]; extracellular region [GO:0005576]; extracellular space [GO:0005615]; perinuclear region of cytoplasm [GO:0048471]	cell periphery [GO:0071944]; extracellular region [GO:0005576]; extracellular space [GO:0005615]; perinuclear region of cytoplasm [GO:0048471]; cytokine activity [GO:0005125]; growth factor activity [GO:0008083]; hormone activity [GO:0005179]; host cell surface receptor binding [GO:0046789]; protein homodimerization activity [GO:0042803]; transforming growth factor beta receptor binding [GO:00051…	cytokine activity [GO:0005125]; growth factor activity [GO:0008083]; hormone activity [GO:0005179]; host cell surface receptor binding [GO:0046789]; protein homodimerization activity [GO:0042803]; transforming growth factor beta receptor binding [GO:0005160]	GO:0001541; GO:0005125; GO:0005160; GO:0005179; GO:0005576; GO:0005615; GO:0006952; GO:0008083; GO:0009267; GO:0009612; GO:0010862; GO:0030154; GO:0032869; GO:0032924; GO:0042803; GO:0042981; GO:0043408; GO:0044320; GO:0045444; GO:0046676; GO:0046789; GO:0046881; GO:0046882; GO:0048178; GO:0048468; GO:0048471; GO:0048599; GO:0060279; GO:0060395; GO:0071944; GO:2001235	2575216; 15815621; 15489334; 2739657; 3754442; 2364091; 12697670	2575216; 15815621; 15489334; 2739657; 3754442; 2364091; 12697670; 12414903; 12493718; 12651901; 12857425; 15070953; 15205401; 15319819; 15374731; 15551748; 15562017; 15757857; 15910540; 16024538; 16048795; 16195413; 16423381; 16650414; 16650820; 16670820; 16728349; 16758344; 16935389; 16989826; 17376219; 17525068; 17628551; 17666595; 17681301; 17761145; 17914098; 17991484; 18381568; 18413775; 184…	SUBCELLULAR LOCATION: Secreted.	TGF-beta family	Cleavage on pair of basic residues; Complete proteome; Direct protein sequencing; Disulfide bond; Glycoprotein; Growth factor; Hormone; Reference proteome; Secreted; Signal	3625;		SUBCELLULAR LOCATION: Secreted.
Q96QR1	SG3A1_HUMAN	reviewed	Secretoglobin family 3A member 1 (Cytokine HIN-1) (High in normal 1) (Pneumo secretory protein 2) (PnSP-2) (Uteroglobin-related protein 2)	SCGB3A1 HIN1 PNSP2 UGRP2 UNQ629/PRO1245	Homo sapiens (Human)	SCGB3A1	negative regulation of cell growth [GO:0030308]; positive regulation of myoblast fusion [GO:1901741]; regulation of cell proliferation [GO:0042127]	extracellular exosome [GO:0070062]; extracellular space [GO:0005615]	extracellular exosome [GO:0070062]; extracellular space [GO:0005615]; cytokine activity [GO:0005125]; negative regulation of cell growth [GO:0030308]; positive regulation of myoblast fusion [GO:1901741]; regulation of cell proliferation [GO:0042127]	cytokine activity [GO:0005125]	GO:0005125; GO:0005615; GO:0030308; GO:0042127; GO:0070062; GO:1901741	11481438; 11682631; 12975309; 15489334; 15340161	11481438; 11682631; 12975309; 15489334; 15340161; 12727813; 14601057; 14614327; 14977834; 15383627; 15472908; 16266985; 17545522; 17623056; 18483325; 18950845; 19098448; 19258476; 19470737; 19509163; 20496080; 20505321; 20642860; 21274384; 21812955; 22048254; 22095135; 22695491; 22871047; 24850174; 25640309; 25752997; 26370119	SUBCELLULAR LOCATION: Secreted.	Secretoglobin family, UGRP subfamily	Complete proteome; Cytokine; Direct protein sequencing; Reference proteome; Secreted; Signal	92304;	TISSUE SPECIFICITY: Highly expressed in breast tissues. Absent in breast cancer cell lines.	SUBCELLULAR LOCATION: Secreted.
P10451	OSTP_HUMAN	reviewed	Osteopontin (Bone sialoprotein 1) (Nephropontin) (Secreted phosphoprotein 1) (SPP-1) (Urinary stone protein) (Uropontin)	SPP1 BNSP OPN PSEC0156	Homo sapiens (Human)	SPP1	androgen catabolic process [GO:0006710]; biomineral tissue development [GO:0031214]; cell adhesion [GO:0007155]; cellular protein metabolic process [GO:0044267]; cellular response to testosterone stimulus [GO:0071394]; decidualization [GO:0046697]; embryo implantation [GO:0007566]; extracellular matrix disassembly [GO:0022617]; extracellular matrix organization [GO:0030198]; inflammatory response…	cell projection [GO:0042995]; endoplasmic reticulum lumen [GO:0005788]; extracellular exosome [GO:0070062]; extracellular region [GO:0005576]; extracellular space [GO:0005615]; Golgi apparatus [GO:0005794]; perinuclear region of cytoplasm [GO:0048471]	cell projection [GO:0042995]; endoplasmic reticulum lumen [GO:0005788]; extracellular exosome [GO:0070062]; extracellular region [GO:0005576]; extracellular space [GO:0005615]; Golgi apparatus [GO:0005794]; perinuclear region of cytoplasm [GO:0048471]; cytokine activity [GO:0005125]; extracellular matrix binding [GO:0050840]; androgen catabolic process [GO:0006710]; biomineral tissue development …	cytokine activity [GO:0005125]; extracellular matrix binding [GO:0050840]	GO:0001649; GO:0005125; GO:0005576; GO:0005615; GO:0005788; GO:0005794; GO:0006710; GO:0006954; GO:0007155; GO:0007566; GO:0022617; GO:0030198; GO:0031214; GO:0033280; GO:0042995; GO:0043687; GO:0044267; GO:0045780; GO:0045893; GO:0046697; GO:0048471; GO:0048545; GO:0048685; GO:0050840; GO:0070062; GO:0071394; GO:2000866	2726470; 1974876; 1729712; 7665163; 7945249; 7837791; 14702039; 16303743; 15815621; 15489334; 1575754; 2736258; 15869464; 16807684; 21406692; 22582013; 23234360; 24275569; 26091039	2726470; 1974876; 1729712; 7665163; 7945249; 7837791; 14702039; 16303743; 15815621; 15489334; 1575754; 2736258; 15869464; 16807684; 21406692; 22582013; 23234360; 24275569; 26091039; 11721059; 11787071; 11801541; 11807984; 11825898; 11854181; 11861425; 11926891; 11928818; 11933203; 11940202; 11968014; 11979972; 12142743; 12456016; 12506143; 12606946; 12620651; 12640447; 12650610; 12650611; 1276156…	SUBCELLULAR LOCATION: Secreted.	Osteopontin family	3D-structure; Alternative splicing; Biomineralization; Cell adhesion; Complete proteome; Cytokine; Direct protein sequencing; Glycoprotein; Phosphoprotein; Polymorphism; Reference proteome; Secreted; Sialic acid; Signal	6696;	TISSUE SPECIFICITY: Bone. Found in plasma.	SUBCELLULAR LOCATION: Secreted.
P15018	LIF_HUMAN	reviewed	Leukemia inhibitory factor (LIF) (Differentiation-stimulating factor) (D factor) (Melanoma-derived LPL inhibitor) (MLPLI) (Emfilermin)	LIF HILDA	Homo sapiens (Human)	LIF	blood vessel remodeling [GO:0001974]; decidualization [GO:0046697]; embryo implantation [GO:0007566]; immune response [GO:0006955]; leukemia inhibitory factor signaling pathway [GO:0048861]; lung alveolus development [GO:0048286]; lung lobe morphogenesis [GO:0060463]; lung vasculature development [GO:0060426]; multicellular organism development [GO:0007275]; muscle organ morphogenesis [GO:0048644…	cytosol [GO:0005829]; extracellular region [GO:0005576]; extracellular space [GO:0005615]	cytosol [GO:0005829]; extracellular region [GO:0005576]; extracellular space [GO:0005615]; cytokine activity [GO:0005125]; growth factor activity [GO:0008083]; leukemia inhibitory factor receptor binding [GO:0005146]; receptor binding [GO:0005102]; transcription factor activity, RNA polymerase II transcription factor recruiting [GO:0001135]; blood vessel remodeling [GO:0001974]; decidualization […	cytokine activity [GO:0005125]; growth factor activity [GO:0008083]; leukemia inhibitory factor receptor binding [GO:0005146]; receptor binding [GO:0005102]; transcription factor activity, RNA polymerase II transcription factor recruiting [GO:0001135]	GO:0001135; GO:0001974; GO:0005102; GO:0005125; GO:0005146; GO:0005576; GO:0005615; GO:0005829; GO:0006955; GO:0007260; GO:0007275; GO:0007566; GO:0008083; GO:0008284; GO:0008285; GO:0019827; GO:0033138; GO:0033141; GO:0042531; GO:0043410; GO:0045651; GO:0045835; GO:0045944; GO:0046697; GO:0046888; GO:0048286; GO:0048644; GO:0048666; GO:0048711; GO:0048861; GO:0048863; GO:0050731; GO:0060426; GO:…	3143918; 2475312; 15146197; 1692837; 14702039; 10591208; 15489334; 3128791; 2730639; 8489250; 14527405; 17652170	3143918; 2475312; 15146197; 1692837; 14702039; 10591208; 15489334; 3128791; 2730639; 8489250; 14527405; 17652170; 11448119; 11587067; 11811789; 11855863; 12153570; 12218157; 12574225; 12579339; 12707269; 12764151; 12807438; 14557674; 14647442; 14687743; 14715713; 15044601; 15180980; 15341921; 15342941; 15543003; 15670782; 15731310; 15905624; 16051226; 16263181; 16295654; 16341766; 16489116; 16545…	SUBCELLULAR LOCATION: Secreted.	LIF/OSM family	3D-structure; Alternative splicing; Complete proteome; Cytokine; Direct protein sequencing; Disulfide bond; Glycoprotein; Growth factor; Pharmaceutical; Reference proteome; Secreted; Signal	3976;		SUBCELLULAR LOCATION: Secreted.
P13725	ONCM_HUMAN	reviewed	Oncostatin-M (OSM)	OSM	Homo sapiens (Human)	OSM	behavioral response to pain [GO:0048266]; cell proliferation [GO:0008283]; immune response [GO:0006955]; multicellular organism development [GO:0007275]; negative regulation of cell proliferation [GO:0008285]; negative regulation of hormone secretion [GO:0046888]; negative regulation of meiotic nuclear division [GO:0045835]; oncostatin-M-mediated signaling pathway [GO:0038165]; peripheral nervous…	extracellular region [GO:0005576]; extracellular space [GO:0005615]; intracellular [GO:0005622]	extracellular region [GO:0005576]; extracellular space [GO:0005615]; intracellular [GO:0005622]; cytokine activity [GO:0005125]; growth factor activity [GO:0008083]; oncostatin-M receptor binding [GO:0005147]; behavioral response to pain [GO:0048266]; cell proliferation [GO:0008283]; immune response [GO:0006955]; multicellular organism development [GO:0007275]; negative regulation of cell prolife…	cytokine activity [GO:0005125]; growth factor activity [GO:0008083]; oncostatin-M receptor binding [GO:0005147]	GO:0002675; GO:0005125; GO:0005147; GO:0005576; GO:0005615; GO:0005622; GO:0006955; GO:0007260; GO:0007275; GO:0007422; GO:0008083; GO:0008283; GO:0008284; GO:0008285; GO:0009408; GO:0033138; GO:0038165; GO:0040008; GO:0042531; GO:0043410; GO:0045835; GO:0045944; GO:0046888; GO:0048266; GO:0050731; GO:0051781; GO:2001235	2779549; 15461802; 10591208; 15489334; 3540948; 1542792; 2325640; 2026606; 1717982; 1542793; 8999038; 10997905	2779549; 15461802; 10591208; 15489334; 3540948; 1542792; 2325640; 2026606; 1717982; 1542793; 8999038; 10997905; 11777927; 11811789; 11818668; 11839742; 11936950; 12061840; 12061841; 12090757; 12138373; 12218157; 12391243; 12531804; 12640208; 12692260; 12707269; 15146412; 15712220; 15809742; 15831292; 15837947; 15863389; 16051226; 16369169; 16713283; 16802343; 17009243; 17081797; 17372020; 1747123…	SUBCELLULAR LOCATION: Secreted.	LIF/OSM family	3D-structure; Cleavage on pair of basic residues; Complete proteome; Cytokine; Direct protein sequencing; Disulfide bond; Glycoprotein; Growth regulation; Mitogen; Polymorphism; Reference proteome; Secreted; Signal	5008;		SUBCELLULAR LOCATION: Secreted.
Q8IU54	IFNL1_HUMAN	reviewed	Interferon lambda-1 (IFN-lambda-1) (Cytokine Zcyto21) (Interleukin-29) (IL-29)	IFNL1 IL29 ZCYTO21	Homo sapiens (Human)	IFNL1	defense response to virus [GO:0051607]; innate immune response [GO:0045087]; JAK-STAT cascade [GO:0007259]; negative regulation of cell proliferation [GO:0008285]; negative regulation of interleukin-13 production [GO:0032696]; negative regulation of interleukin-5 production [GO:0032714]; negative regulation of memory T cell differentiation [GO:0043381]; negative regulation of T cell differentiati…	extracellular region [GO:0005576]; extracellular space [GO:0005615]; interleukin-28 receptor complex [GO:0032002]; intracellular [GO:0005622]	extracellular region [GO:0005576]; extracellular space [GO:0005615]; interleukin-28 receptor complex [GO:0032002]; intracellular [GO:0005622]; cytokine activity [GO:0005125]; interleukin-28 receptor binding [GO:0032003]; receptor binding [GO:0005102]; defense response to virus [GO:0051607]; innate immune response [GO:0045087]; JAK-STAT cascade [GO:0007259]; negative regulation of cell proliferati…	cytokine activity [GO:0005125]; interleukin-28 receptor binding [GO:0032003]; receptor binding [GO:0005102]	GO:0002829; GO:0005102; GO:0005125; GO:0005576; GO:0005615; GO:0005622; GO:0007259; GO:0008285; GO:0032002; GO:0032003; GO:0032696; GO:0032714; GO:0032729; GO:0042531; GO:0043381; GO:0045087; GO:0045345; GO:0045581; GO:0045892; GO:0045893; GO:0046427; GO:0050778; GO:0051607	12469119; 12483210; 15057824; 15489334; 20712453; 24751921; 20934432	12469119; 12483210; 15057824; 15489334; 20712453; 24751921; 20934432; 15166220; 15850793; 15899585; 16051921; 16478884; 17082759; 17252004; 17367910; 18281438; 18698163; 18757365; 18830264; 19155475; 19193806; 19304895; 19759281; 19798076; 20057073; 20060832; 20103601; 20309637; 20592090; 20726961; 21040977; 21075852; 21145813; 21170333; 21190998; 21398614; 21499846; 21679442; 21800339; 21816185;…	SUBCELLULAR LOCATION: Secreted.	Lambda interferon family	3D-structure; Antiviral defense; Complete proteome; Cytokine; Disulfide bond; Glycoprotein; Polymorphism; Reference proteome; Secreted; Signal	282618;		SUBCELLULAR LOCATION: Secreted.
Q9UBD3	XCL2_HUMAN	reviewed	Cytokine SCM-1 beta (C motif chemokine 2) (XC chemokine ligand 2)	XCL2 SCYC2	Homo sapiens (Human)	XCL2	blood circulation [GO:0008015]; cellular response to interferon-gamma [GO:0071346]; cellular response to interleukin-1 [GO:0071347]; cellular response to tumor necrosis factor [GO:0071356]; chemokine-mediated signaling pathway [GO:0070098]; G-protein coupled receptor signaling pathway [GO:0007186]; inflammatory response [GO:0006954]; lymphocyte chemotaxis [GO:0048247]; monocyte chemotaxis [GO:000…	extracellular region [GO:0005576]; extracellular space [GO:0005615]	extracellular region [GO:0005576]; extracellular space [GO:0005615]; CCR chemokine receptor binding [GO:0048020]; chemokine activity [GO:0008009]; blood circulation [GO:0008015]; cellular response to interferon-gamma [GO:0071346]; cellular response to interleukin-1 [GO:0071347]; cellular response to tumor necrosis factor [GO:0071356]; chemokine-mediated signaling pathway [GO:0070098]; G-protein c…	CCR chemokine receptor binding [GO:0048020]; chemokine activity [GO:0008009]	GO:0002548; GO:0005576; GO:0005615; GO:0006954; GO:0007165; GO:0007186; GO:0008009; GO:0008015; GO:0030593; GO:0043547; GO:0048020; GO:0048247; GO:0070098; GO:0070374; GO:0071346; GO:0071347; GO:0071356	8849694; 16710414; 15489334; 15340161	8849694; 16710414; 15489334; 15340161; 17763208; 18618175; 25092091; 25416956; 25449536; 25497737; 27156946	SUBCELLULAR LOCATION: Secreted.	Intercrine gamma family	Chemotaxis; Complete proteome; Cytokine; Direct protein sequencing; Disulfide bond; Polymorphism; Reference proteome; Secreted; Signal	6846;		SUBCELLULAR LOCATION: Secreted.
P47992	XCL1_HUMAN	reviewed	Lymphotactin (ATAC) (C motif chemokine 1) (Cytokine SCM-1) (Lymphotaxin) (SCM-1-alpha) (Small-inducible cytokine C1) (XC chemokine ligand 1)	XCL1 LTN SCYC1	Homo sapiens (Human)	XCL1	antimicrobial humoral immune response mediated by antimicrobial peptide [GO:0061844]; cell-cell signaling [GO:0007267]; cellular response to interferon-gamma [GO:0071346]; cellular response to interleukin-1 [GO:0071347]; cellular response to interleukin-4 [GO:0071353]; cellular response to transforming growth factor beta stimulus [GO:0071560]; cellular response to tumor necrosis factor [GO:007135…	cell [GO:0005623]; extracellular region [GO:0005576]; extracellular space [GO:0005615]	cell [GO:0005623]; extracellular region [GO:0005576]; extracellular space [GO:0005615]; CCR chemokine receptor binding [GO:0048020]; chemokine activity [GO:0008009]; chemokine receptor binding [GO:0042379]; protein homodimerization activity [GO:0042803]; antimicrobial humoral immune response mediated by antimicrobial peptide [GO:0061844]; cell-cell signaling [GO:0007267]; cellular response to int…	CCR chemokine receptor binding [GO:0048020]; chemokine activity [GO:0008009]; chemokine receptor binding [GO:0042379]; protein homodimerization activity [GO:0042803]	GO:0001916; GO:0002548; GO:0002690; GO:0002725; GO:0002726; GO:0002826; GO:0005576; GO:0005615; GO:0005623; GO:0007165; GO:0007186; GO:0007267; GO:0008009; GO:0009615; GO:0010820; GO:0030593; GO:0031640; GO:0032689; GO:0032703; GO:0032733; GO:0035782; GO:0042379; GO:0042803; GO:0043433; GO:0043547; GO:0045892; GO:0048020; GO:0050727; GO:0051209; GO:0051281; GO:0061844; GO:0070098; GO:0070374; GO:…	7602097; 7875320; 7615002; 8849694; 16710414; 15489334; 11601972	7602097; 7875320; 7615002; 8849694; 16710414; 15489334; 11601972; 11889129; 12053063; 12393716; 12847680; 12949249; 14568926; 14707146; 14734774; 16923584; 17077010; 17302442; 18070938; 18322986; 18364395; 18832695; 18838386; 19064610; 19074885; 19536175; 19797511; 20237496; 20541533; 21270681; 24385911; 25092091; 25449536; 25497737; 26085164; 26134347; 26302421; 26836755; 27156946	SUBCELLULAR LOCATION: Secreted.	Intercrine gamma family	3D-structure; Chemotaxis; Complete proteome; Cytokine; Disulfide bond; Reference proteome; Secreted; Signal	6375;	TISSUE SPECIFICITY: Highest level in spleen, lower in peripheral leukocytes and very low levels in lung, colon and small intestine.	SUBCELLULAR LOCATION: Secreted.
P13501	CCL5_HUMAN	reviewed	C-C motif chemokine 5 (EoCP) (Eosinophil chemotactic cytokine) (SIS-delta) (Small-inducible cytokine A5) (T cell-specific protein P228) (TCP228) (T-cell-specific protein RANTES) [Cleaved into: RANTES(3-68); RANTES(4-68)]	CCL5 D17S136E SCYA5	Homo sapiens (Human)	CCL5	activation of phospholipase D activity [GO:0031584]; calcium ion transport [GO:0006816]; cell-cell signaling [GO:0007267]; cellular calcium ion homeostasis [GO:0006874]; cellular protein complex assembly [GO:0043623]; cellular response to fibroblast growth factor stimulus [GO:0044344]; cellular response to interferon-gamma [GO:0071346]; cellular response to interleukin-1 [GO:0071347]; cellular re…	cytoplasm [GO:0005737]; extracellular region [GO:0005576]; extracellular space [GO:0005615]	cytoplasm [GO:0005737]; extracellular region [GO:0005576]; extracellular space [GO:0005615]; CCR1 chemokine receptor binding [GO:0031726]; CCR4 chemokine receptor binding [GO:0031729]; CCR5 chemokine receptor binding [GO:0031730]; chemoattractant activity [GO:0042056]; chemokine activity [GO:0008009]; chemokine receptor antagonist activity [GO:0046817]; chemokine receptor binding [GO:0042379]; ph…	CCR1 chemokine receptor binding [GO:0031726]; CCR4 chemokine receptor binding [GO:0031729]; CCR5 chemokine receptor binding [GO:0031730]; chemoattractant activity [GO:0042056]; chemokine activity [GO:0008009]; chemokine receptor antagonist activity [GO:0046817]; chemokine receptor binding [GO:0042379]; phosphatidylinositol phospholipase C activity [GO:0004435]; phospholipase activator activity [G…	GO:0000165; GO:0002407; GO:0002548; GO:0002676; GO:0004435; GO:0004672; GO:0005576; GO:0005615; GO:0005737; GO:0006816; GO:0006874; GO:0006887; GO:0006935; GO:0006954; GO:0007159; GO:0007186; GO:0007267; GO:0008009; GO:0009615; GO:0009636; GO:0010536; GO:0010759; GO:0010820; GO:0014068; GO:0014911; GO:0016004; GO:0030298; GO:0030335; GO:0030593; GO:0031328; GO:0031584; GO:0031663; GO:0031726; GO:…	2456327; 10213461; 16791620; 15489334; 1380064; 7524281; 8525373; 9516414; 15923218; 17001303; 23979485; 23765988; 7537088; 7542919; 9889151;	2456327; 10213461; 16791620; 15489334; 1380064; 7524281; 8525373; 9516414; 15923218; 17001303; 23979485; 23765988; 7537088; 7542919; 9889151; 10640782; 10942140; 11125885; 11197694; 11500196; 11544456; 11750041; 11816717; 11844139; 11897701; 11907119; 11920567; 11929421; 12093895; 12114533; 12139952; 12154092; 12165487; 12200463; 12204866; 12218153; 12270118; 12359436; 12377943; 12462338; 1247522…	SUBCELLULAR LOCATION: Secreted.	Intercrine beta (chemokine CC) family	3D-structure; Chemotaxis; Complete proteome; Cytokine; Direct protein sequencing; Disulfide bond; Glycoprotein; Inflammatory response; Oxidation; Polymorphism; Reference proteome; Secreted; Signal	6352;	TISSUE SPECIFICITY: Expressed in the follicular fluid (at protein level). T-cell and macrophage specific. {ECO:0000269|PubMed:23765988, ECO:0000269|PubMed:2456327}.	SUBCELLULAR LOCATION: Secreted.
P10147	CCL3_HUMAN	reviewed	C-C motif chemokine 3 (G0/G1 switch regulatory protein 19-1) (Macrophage inflammatory protein 1-alpha) (MIP-1-alpha) (PAT 464.1) (SIS-beta) (Small-inducible cytokine A3) (Tonsillar lymphocyte LD78 alpha protein) [Cleaved into: MIP-1-alpha(4-69) (LD78-alpha(4-69))]	CCL3 G0S19-1 MIP1A SCYA3	Homo sapiens (Human)	CCL3	astrocyte cell migration [GO:0043615]; behavior [GO:0007610]; calcium ion transport [GO:0006816]; calcium-mediated signaling [GO:0019722]; cell activation [GO:0001775]; cell-cell signaling [GO:0007267]; cellular calcium ion homeostasis [GO:0006874]; cellular response to interferon-gamma [GO:0071346]; cellular response to interleukin-1 [GO:0071347]; cellular response to organic cyclic compound [GO…	cytoplasm [GO:0005737]; cytosol [GO:0005829]; extracellular region [GO:0005576]; extracellular space [GO:0005615]; intracellular [GO:0005622]	cytoplasm [GO:0005737]; cytosol [GO:0005829]; extracellular region [GO:0005576]; extracellular space [GO:0005615]; intracellular [GO:0005622]; calcium-dependent protein kinase C activity [GO:0004698]; CCR1 chemokine receptor binding [GO:0031726]; CCR5 chemokine receptor binding [GO:0031730]; chemoattractant activity [GO:0042056]; chemokine activity [GO:0008009]; identical protein binding [GO:0042…	calcium-dependent protein kinase C activity [GO:0004698]; CCR1 chemokine receptor binding [GO:0031726]; CCR5 chemokine receptor binding [GO:0031730]; chemoattractant activity [GO:0042056]; chemokine activity [GO:0008009]; identical protein binding [GO:0042802]; kinase activity [GO:0016301]; phospholipase activator activity [GO:0016004]; protein kinase activity [GO:0004672]	GO:0000165; GO:0001649; GO:0001775; GO:0002548; GO:0004672; GO:0004698; GO:0005576; GO:0005615; GO:0005622; GO:0005737; GO:0005829; GO:0006816; GO:0006874; GO:0006887; GO:0006935; GO:0006954; GO:0007010; GO:0007186; GO:0007267; GO:0007610; GO:0008009; GO:0008360; GO:0009636; GO:0010628; GO:0010629; GO:0010818; GO:0014808; GO:0016004; GO:0016301; GO:0019722; GO:0023052; GO:0030335; GO:0030502; GO:…	3086300; 2521882; 2271120; 1694014; 15489334; 8541527; 8525373; 7537510; 9092555; 12070155; 12401480; 10347159	3086300; 2521882; 2271120; 1694014; 15489334; 8541527; 8525373; 7537510; 9092555; 12070155; 12401480; 10347159; 11861262; 12186702; 12200385; 12218153; 12370381; 12377943; 12393595; 12393716; 12408680; 12413001; 12447751; 12506012; 12560229; 12603824; 12651610; 12651617; 12771199; 14680814; 14733721; 15077296; 15585099; 15588341; 15602730; 15728180; 16379602; 16427155; 16439481; 16507178; 1671295…	SUBCELLULAR LOCATION: Secreted.	Intercrine beta (chemokine CC) family	3D-structure; Chemotaxis; Complete proteome; Cytokine; Direct protein sequencing; Disulfide bond; Inflammatory response; Polymorphism; Reference proteome; Secreted; Signal	6348;		SUBCELLULAR LOCATION: Secreted.
P13500	CCL2_HUMAN	reviewed	C-C motif chemokine 2 (HC11) (Monocyte chemoattractant protein 1) (Monocyte chemotactic and activating factor) (MCAF) (Monocyte chemotactic protein 1) (MCP-1) (Monocyte secretory protein JE) (Small-inducible cytokine A2)	CCL2 MCP1 SCYA2	Homo sapiens (Human)	CCL2	angiogenesis [GO:0001525]; animal organ morphogenesis [GO:0009887]; astrocyte cell migration [GO:0043615]; cell adhesion [GO:0007155]; cell surface receptor signaling pathway [GO:0007166]; cellular homeostasis [GO:0019725]; cellular response to fibroblast growth factor stimulus [GO:0044344]; cellular response to interferon-gamma [GO:0071346]; cellular response to interleukin-1 [GO:0071347]; cellu…	extracellular region [GO:0005576]; extracellular space [GO:0005615]; intracellular [GO:0005622]	extracellular region [GO:0005576]; extracellular space [GO:0005615]; intracellular [GO:0005622]; CCR2 chemokine receptor binding [GO:0031727]; chemokine activity [GO:0008009]; protein kinase activity [GO:0004672]; receptor binding [GO:0005102]; angiogenesis [GO:0001525]; animal organ morphogenesis [GO:0009887]; astrocyte cell migration [GO:0043615]; cell adhesion [GO:0007155]; cell surface recept…	CCR2 chemokine receptor binding [GO:0031727]; chemokine activity [GO:0008009]; protein kinase activity [GO:0004672]; receptor binding [GO:0005102]	GO:0000165; GO:0001525; GO:0002548; GO:0004672; GO:0005102; GO:0005576; GO:0005615; GO:0005622; GO:0006468; GO:0006935; GO:0006954; GO:0006959; GO:0007010; GO:0007155; GO:0007165; GO:0007166; GO:0007186; GO:0007187; GO:0007259; GO:0008009; GO:0008360; GO:0009617; GO:0009887; GO:0019079; GO:0019221; GO:0019725; GO:0030593; GO:0031663; GO:0031727; GO:0034351; GO:0035684; GO:0036499; GO:0043491; GO:…	2923622; 2513477; 2465924; 2518726; 2357211; 1661560; 8107690; 10918580; 14702039; 15489334; 2648385; 2322286; 2071154; 8195247; 8627182; 8898111; 9792674; 9837883; 10587439; 10529171; 15033992; 23233732; 23765988; 1857712; 8639605; 8989326; 16352737	2923622; 2513477; 2465924; 2518726; 2357211; 1661560; 8107690; 10918580; 14702039; 15489334; 2648385; 2322286; 2071154; 8195247; 8627182; 8898111; 9792674; 9837883; 10587439; 10529171; 15033992; 23233732; 23765988; 1857712; 8639605; 8989326; 16352737; 11500196; 11544456; 11739132; 11750041; 11751881; 11776402; 11844145; 11912219; 11929421; 11989790; 11999660; 12009356; 12022754; 12067898; 1207885…	SUBCELLULAR LOCATION: Secreted.	Intercrine beta (chemokine CC) family	3D-structure; Chemotaxis; Complete proteome; Cytokine; Direct protein sequencing; Disulfide bond; Glycoprotein; Inflammatory response; Pyrrolidone carboxylic acid; Reference proteome; Secreted; Signal	6347;	TISSUE SPECIFICITY: Expressed in the seminal plasma, endometrial fluid and follicular fluid (at protein level). {ECO:0000269|PubMed:23765988}.	SUBCELLULAR LOCATION: Secreted.
Q99616	CCL13_HUMAN	reviewed	C-C motif chemokine 13 (CK-beta-10) (Monocyte chemoattractant protein 4) (Monocyte chemotactic protein 4) (MCP-4) (NCC-1) (Small-inducible cytokine A13) [Cleaved into: C-C motif chemokine 13, long chain; C-C motif chemokine 13, medium chain; C-C motif chemokine 13, short chain]	CCL13 MCP4 NCC1 SCYA13	Homo sapiens (Human)	CCL13	aging [GO:0007568]; animal organ regeneration [GO:0031100]; antimicrobial humoral immune response mediated by antimicrobial peptide [GO:0061844]; cell-cell signaling [GO:0007267]; cellular calcium ion homeostasis [GO:0006874]; cellular response to ATP [GO:0071318]; cellular response to dexamethasone stimulus [GO:0071549]; cellular response to drug [GO:0035690]; cellular response to estradiol stim…	axon terminus [GO:0043679]; C-fiber [GO:0044299]; dendrite [GO:0030425]; endocytic vesicle [GO:0030139]; extracellular region [GO:0005576]; extracellular space [GO:0005615]; perikaryon [GO:0043204]; perinuclear region of cytoplasm [GO:0048471]; rough endoplasmic reticulum [GO:0005791]	axon terminus [GO:0043679]; C-fiber [GO:0044299]; dendrite [GO:0030425]; endocytic vesicle [GO:0030139]; extracellular region [GO:0005576]; extracellular space [GO:0005615]; perikaryon [GO:0043204]; perinuclear region of cytoplasm [GO:0048471]; rough endoplasmic reticulum [GO:0005791]; CCR chemokine receptor binding [GO:0048020]; CCR2 chemokine receptor binding [GO:0031727]; chemokine activity [G…	CCR2 chemokine receptor binding [GO:0031727]; CCR chemokine receptor binding [GO:0048020]; chemokine activity [GO:0008009]; heparin binding [GO:0008201]; receptor binding [GO:0005102]	GO:0001666; GO:0001912; GO:0001938; GO:0002523; GO:0002544; GO:0002548; GO:0002693; GO:0005102; GO:0005576; GO:0005615; GO:0005791; GO:0006874; GO:0006935; GO:0006954; GO:0007010; GO:0007165; GO:0007179; GO:0007186; GO:0007267; GO:0007568; GO:0008009; GO:0008201; GO:0008347; GO:0008360; GO:0009408; GO:0009611; GO:0009612; GO:0010332; GO:0010574; GO:0010759; GO:0014823; GO:0016525; GO:0030139; GO:…	8955214; 8642349; 9195948; 9060459; 10049733; 16625196; 15489334; 18323622	8955214; 8642349; 9195948; 9060459; 10049733; 16625196; 15489334; 18323622; 12805085; 12949249; 14560935; 16169070; 16855189; 17181634; 17541284; 17703412; 17824960; 17851891; 18219197; 18660381; 19258923; 19423540; 19565514; 19865101; 20056178; 20139115; 20237496; 20406964; 20438785; 20503287; 20628624; 21327296; 22393877; 23375121; 23846739; 25449536; 27300476; 28005267	SUBCELLULAR LOCATION: Secreted.	Intercrine beta (chemokine CC) family	3D-structure; Chemotaxis; Complete proteome; Cytokine; Direct protein sequencing; Disulfide bond; Inflammatory response; Polymorphism; Pyrrolidone carboxylic acid; Reference proteome; Secreted; Signal	6357;	TISSUE SPECIFICITY: Widely expressed. Found in small intestine, thymus, colon, lung, trachea, stomach and lymph node. Low levels seen in the pulmonary artery smooth muscle cells.	SUBCELLULAR LOCATION: Secreted.
O00585	CCL21_HUMAN	reviewed	C-C motif chemokine 21 (6Ckine) (Beta-chemokine exodus-2) (Secondary lymphoid-tissue chemokine) (SLC) (Small-inducible cytokine A21)	CCL21 SCYA21 UNQ784/PRO1600	Homo sapiens (Human)	CCL21	activation of GTPase activity [GO:0090630]; antimicrobial humoral immune response mediated by antimicrobial peptide [GO:0061844]; cell-cell signaling [GO:0007267]; cell chemotaxis [GO:0060326]; cell maturation [GO:0048469]; cellular response to interferon-gamma [GO:0071346]; cellular response to interleukin-1 [GO:0071347]; cellular response to tumor necrosis factor [GO:0071356]; chemokine-mediate…	cell [GO:0005623]; extracellular region [GO:0005576]; extracellular space [GO:0005615]	cell [GO:0005623]; extracellular region [GO:0005576]; extracellular space [GO:0005615]; CCR chemokine receptor binding [GO:0048020]; CCR7 chemokine receptor binding [GO:0031732]; chemokine activity [GO:0008009]; chemokine receptor binding [GO:0042379]; activation of GTPase activity [GO:0090630]; antimicrobial humoral immune response mediated by antimicrobial peptide [GO:0061844]; cell chemotaxis …	CCR7 chemokine receptor binding [GO:0031732]; CCR chemokine receptor binding [GO:0048020]; chemokine activity [GO:0008009]; chemokine receptor binding [GO:0042379]	GO:0001768; GO:0001771; GO:0001954; GO:0002407; GO:0002548; GO:0002606; GO:0005576; GO:0005615; GO:0005623; GO:0006954; GO:0006955; GO:0007186; GO:0007267; GO:0008009; GO:0010560; GO:0030838; GO:0031274; GO:0031295; GO:0031529; GO:0031640; GO:0031732; GO:0033630; GO:0034695; GO:0035759; GO:0042379; GO:0043123; GO:0043552; GO:0045860; GO:0046330; GO:0048020; GO:0048247; GO:0048260; GO:0048469; GO:…	9235955; 9257816; 9300671; 9419363; 12975309; 15489334; 9507024; 23341447; 22221265	9235955; 9257816; 9300671; 9419363; 12975309; 15489334; 9507024; 23341447; 22221265; 11929789; 12393410; 12393730; 12651610; 12707342; 12949249; 14517790; 14592837; 14667884; 14709406; 14726633; 14978072; 15073111; 15569314; 15674360; 15863780; 15934082; 16713569; 16887149; 16904643; 17331965; 17460916; 17469160; 17474076; 17495955; 17890452; 17949547; 17982129; 18208323; 18354239; 18757429; 1879…	SUBCELLULAR LOCATION: Secreted.	Intercrine beta (chemokine CC) family	3D-structure; Chemotaxis; Complete proteome; Cytokine; Direct protein sequencing; Disulfide bond; Inflammatory response; Reference proteome; Secreted; Signal	6366;	TISSUE SPECIFICITY: Highly expressed in high endothelial venules of lymph nodes, spleen and appendix. Intermediate levels found in small intestine, thyroid gland and trachea. Low level expression in thymus, bone marrow, liver, and pancreas. Also found in tonsil, fetal heart and fetal spleen.	SUBCELLULAR LOCATION: Secreted.
Q99731	CCL19_HUMAN	reviewed	C-C motif chemokine 19 (Beta-chemokine exodus-3) (CK beta-11) (Epstein-Barr virus-induced molecule 1 ligand chemokine) (EBI1 ligand chemokine) (ELC) (Macrophage inflammatory protein 3 beta) (MIP-3-beta) (Small-inducible cytokine A19)	CCL19 ELC MIP3B SCYA19	Homo sapiens (Human)	CCL19	activation of JUN kinase activity [GO:0007257]; antimicrobial humoral immune response mediated by antimicrobial peptide [GO:0061844]; cell communication [GO:0007154]; cell maturation [GO:0048469]; cellular calcium ion homeostasis [GO:0006874]; cellular response to interferon-gamma [GO:0071346]; cellular response to interleukin-1 [GO:0071347]; cellular response to tumor necrosis factor [GO:0071356…	extracellular region [GO:0005576]; extracellular space [GO:0005615]; intracellular [GO:0005622]	extracellular region [GO:0005576]; extracellular space [GO:0005615]; intracellular [GO:0005622]; CCR chemokine receptor binding [GO:0048020]; CCR10 chemokine receptor binding [GO:0031735]; CCR7 chemokine receptor binding [GO:0031732]; chemokine activity [GO:0008009]; chemokine receptor binding [GO:0042379]; activation of JUN kinase activity [GO:0007257]; antimicrobial humoral immune response medi…	CCR10 chemokine receptor binding [GO:0031735]; CCR7 chemokine receptor binding [GO:0031732]; CCR chemokine receptor binding [GO:0048020]; chemokine activity [GO:0008009]; chemokine receptor binding [GO:0042379]	GO:0001768; GO:0001771; GO:0002407; GO:0002408; GO:0002548; GO:0002606; GO:0005576; GO:0005615; GO:0005622; GO:0006874; GO:0006954; GO:0006955; GO:0007154; GO:0007186; GO:0007257; GO:0008009; GO:0009615; GO:0010560; GO:0031295; GO:0031640; GO:0031732; GO:0031735; GO:0032735; GO:0032760; GO:0034695; GO:0042102; GO:0042346; GO:0042379; GO:0043123; GO:0043547; GO:0043552; GO:0045627; GO:0045807; GO:…	9013939; 9153236; 15489334; 9498785; 23341447	9013939; 9153236; 15489334; 9498785; 23341447; 11869682; 11870628; 11929789; 11981810; 12949249; 14592837; 14871974; 15019823; 15674360; 16081805; 16249377; 16500130; 16887149; 16904643; 17082584; 17182562; 17469160; 17597826; 17703412; 17709502; 17825430; 17881634; 18047937; 18838169; 19258923; 19540558; 19655301; 20002784; 20237496; 20503287; 20592280; 20865789; 20969772; 21464944; 22288592; 22…	SUBCELLULAR LOCATION: Secreted.	Intercrine beta (chemokine CC) family	3D-structure; Chemotaxis; Complete proteome; Cytokine; Direct protein sequencing; Disulfide bond; Inflammatory response; Reference proteome; Secreted; Signal	6363;	TISSUE SPECIFICITY: Expressed at high levels in the lymph nodes, thymus and appendix. Intermediate levels seen in colon and trachea, while low levels found in spleen, small intestine, lung, kidney and stomach.	SUBCELLULAR LOCATION: Secreted.
Q92583	CCL17_HUMAN	reviewed	C-C motif chemokine 17 (CC chemokine TARC) (Small-inducible cytokine A17) (Thymus and activation-regulated chemokine)	CCL17 SCYA17 TARC	Homo sapiens (Human)	CCL17	antimicrobial humoral immune response mediated by antimicrobial peptide [GO:0061844]; cell-cell signaling [GO:0007267]; cellular response to interferon-gamma [GO:0071346]; cellular response to interleukin-1 [GO:0071347]; cellular response to tumor necrosis factor [GO:0071356]; chemokine-mediated signaling pathway [GO:0070098]; chemotaxis [GO:0006935]; G-protein coupled receptor signaling pathway …	extracellular space [GO:0005615]	extracellular space [GO:0005615]; CCR chemokine receptor binding [GO:0048020]; CCR4 chemokine receptor binding [GO:0031729]; chemokine activity [GO:0008009]; receptor binding [GO:0005102]; antimicrobial humoral immune response mediated by antimicrobial peptide [GO:0061844]; cell-cell signaling [GO:0007267]; cellular response to interferon-gamma [GO:0071346]; cellular response to interleukin-1 [GO…	CCR4 chemokine receptor binding [GO:0031729]; CCR chemokine receptor binding [GO:0048020]; chemokine activity [GO:0008009]; receptor binding [GO:0005102]	GO:0002548; GO:0005102; GO:0005615; GO:0006935; GO:0006954; GO:0007186; GO:0007267; GO:0007275; GO:0008009; GO:0030593; GO:0031640; GO:0031729; GO:0043547; GO:0045662; GO:0048020; GO:0048247; GO:0061844; GO:0070098; GO:0070374; GO:0071346; GO:0071347; GO:0071356	8702936; 10493829; 15489334; 9521068; 10540332; 12832759	8702936; 10493829; 15489334; 9521068; 10540332; 12832759; 12104083; 12390321; 12413771; 12441140; 12456591; 12615362; 12615364; 12642832; 12715916; 12871855; 12949249; 14677179; 14734737; 14747532; 14767451; 14962085; 15047814; 15113590; 15335355; 15474066; 15500644; 15813816; 15944327; 16583210; 16859899; 17023689; 17517104; 17546636; 17548604; 17565019; 17641031; 17703412; 17898016; 17967467; 1…	SUBCELLULAR LOCATION: Secreted.	Intercrine beta (chemokine CC) family	3D-structure; Chemotaxis; Complete proteome; Cytokine; Direct protein sequencing; Disulfide bond; Inflammatory response; Polymorphism; Reference proteome; Secreted; Signal	6361;	TISSUE SPECIFICITY: Expressed at high levels in thymus and at low levels in the lung, colon and small intestine.	SUBCELLULAR LOCATION: Secreted.
P55773	CCL23_HUMAN	reviewed	C-C motif chemokine 23 (CK-beta-8) (CKB-8) (Macrophage inflammatory protein 3) (MIP-3) (Myeloid progenitor inhibitory factor 1) (MPIF-1) (Small-inducible cytokine A23) [Cleaved into: CCL23(19-99); CCL23(22-99); CCL23(27-99); CCL23(30-99)]	CCL23 MIP3 MPIF1 SCYA23	Homo sapiens (Human)	CCL23	cell-cell signaling [GO:0007267]; cellular calcium ion homeostasis [GO:0006874]; cellular response to interferon-gamma [GO:0071346]; cellular response to interleukin-1 [GO:0071347]; cellular response to tumor necrosis factor [GO:0071356]; chemokine-mediated signaling pathway [GO:0070098]; chemotaxis [GO:0006935]; G-protein coupled receptor signaling pathway [GO:0007186]; immune response [GO:00069…	cell [GO:0005623]; extracellular region [GO:0005576]; extracellular space [GO:0005615]	cell [GO:0005623]; extracellular region [GO:0005576]; extracellular space [GO:0005615]; CCR1 chemokine receptor binding [GO:0031726]; chemokine activity [GO:0008009]; heparin binding [GO:0008201]; cell-cell signaling [GO:0007267]; cellular calcium ion homeostasis [GO:0006874]; cellular response to interferon-gamma [GO:0071346]; cellular response to interleukin-1 [GO:0071347]; cellular response to…	CCR1 chemokine receptor binding [GO:0031726]; chemokine activity [GO:0008009]; heparin binding [GO:0008201]	GO:0002548; GO:0005576; GO:0005615; GO:0005623; GO:0006874; GO:0006935; GO:0006954; GO:0006955; GO:0007165; GO:0007186; GO:0007267; GO:0008009; GO:0008201; GO:0008285; GO:0030593; GO:0031726; GO:0043547; GO:0048247; GO:0070098; GO:0070374; GO:0071346; GO:0071347; GO:0071356; GO:2001264	9104803; 9558365; 10213461; 16625196; 15489334; 9129202; 15905581; 11060285	9104803; 9558365; 10213461; 16625196; 15489334; 9129202; 15905581; 11060285; 15927850; 16378600; 17371990; 17513790; 17703412; 18258606; 18668547; 19258923; 19265684; 19951712; 20056178; 20097574; 20187767; 20237496; 20503287; 20824279; 21109018; 21497884; 21646793; 21656154; 24384427; 24995525; 26560043	SUBCELLULAR LOCATION: Secreted.	Intercrine beta (chemokine CC) family	3D-structure; Alternative splicing; Chemotaxis; Complete proteome; Cytokine; Direct protein sequencing; Disulfide bond; Heparin-binding; Inflammatory response; Polymorphism; Reference proteome; Secreted; Signal	6368;	TISSUE SPECIFICITY: High levels in adult lung, liver, skeletal muscle and pancreas. Moderate levels in fetal liver, adult bone marrow and placenta. The short form is the major species and the longer form was detected only in very low abundance. CCL23(19-99), CCL23(22-99), CCL23(27-99), CCL23(30-99) are found in high levels in synovial fluids from rheumatoid patients. {ECO:0000269|PubMed:15905581}.	SUBCELLULAR LOCATION: Secreted.
O00626	CCL22_HUMAN	reviewed	C-C motif chemokine 22 (CC chemokine STCP-1) (MDC(1-69)) (Macrophage-derived chemokine) (Small-inducible cytokine A22) (Stimulated T-cell chemotactic protein 1) [Cleaved into: MDC(3-69); MDC(5-69); MDC(7-69)]	CCL22 MDC SCYA22 A-152E5.1	Homo sapiens (Human)	CCL22	antimicrobial humoral immune response mediated by antimicrobial peptide [GO:0061844]; cell-cell signaling [GO:0007267]; cellular response to interferon-gamma [GO:0071346]; cellular response to interleukin-1 [GO:0071347]; cellular response to tumor necrosis factor [GO:0071356]; chemokine-mediated signaling pathway [GO:0070098]; chemotaxis [GO:0006935]; G-protein coupled receptor signaling pathway …	extracellular region [GO:0005576]; extracellular space [GO:0005615]	extracellular region [GO:0005576]; extracellular space [GO:0005615]; CCR chemokine receptor binding [GO:0048020]; chemokine activity [GO:0008009]; antimicrobial humoral immune response mediated by antimicrobial peptide [GO:0061844]; cell-cell signaling [GO:0007267]; cellular response to interferon-gamma [GO:0071346]; cellular response to interleukin-1 [GO:0071347]; cellular response to tumor necr…	CCR chemokine receptor binding [GO:0048020]; chemokine activity [GO:0008009]	GO:0002548; GO:0005576; GO:0005615; GO:0006935; GO:0006954; GO:0006955; GO:0007165; GO:0007186; GO:0007267; GO:0008009; GO:0009615; GO:0030593; GO:0031640; GO:0043547; GO:0048020; GO:0048247; GO:0061844; GO:0070098; GO:0070374; GO:0071346; GO:0071347; GO:0071356	9312138; 9151897; 14702039; 10493829; 15616553; 15489334; 9430724; 11241286	9312138; 9151897; 14702039; 10493829; 15616553; 15489334; 9430724; 11241286; 11981828; 12642832; 12715916; 12949249; 14747532; 14962085; 15113590; 15187160; 15210758; 15813816; 15944327; 16453150; 16583210; 16614259; 17008059; 17517104; 17703412; 17967467; 17979978; 18047937; 18178833; 18208895; 18266834; 18271928; 18287226; 18435706; 18515987; 18547160; 19175890; 19244125; 19258923; 19298002; 19…	SUBCELLULAR LOCATION: Secreted.	Intercrine beta (chemokine CC) family	Chemotaxis; Complete proteome; Cytokine; Direct protein sequencing; Disulfide bond; Polymorphism; Reference proteome; Secreted; Signal	6367;	TISSUE SPECIFICITY: Highly expressed in macrophage and in monocyte-derived dendritic cells, and thymus. Also found in lymph node, appendix, activated monocytes, resting and activated macrophages. Lower expression in lung and spleen. Very weak expression in small intestine. In lymph node expressed in a mature subset of Langerhans' cells (CD1a+ and CD83+). Expressed in Langerhans' cell histiocytosi…	SUBCELLULAR LOCATION: Secreted.
P22362	CCL1_HUMAN	reviewed	C-C motif chemokine 1 (Small-inducible cytokine A1) (T lymphocyte-secreted protein I-309)	CCL1 SCYA1	Homo sapiens (Human)	CCL1	antimicrobial humoral immune response mediated by antimicrobial peptide [GO:0061844]; cellular calcium ion homeostasis [GO:0006874]; cellular response to interferon-gamma [GO:0071346]; cellular response to interleukin-1 [GO:0071347]; cellular response to tumor necrosis factor [GO:0071356]; chemokine-mediated signaling pathway [GO:0070098]; chemotaxis [GO:0006935]; G-protein coupled receptor signa…	cell [GO:0005623]; extracellular region [GO:0005576]; extracellular space [GO:0005615]	cell [GO:0005623]; extracellular region [GO:0005576]; extracellular space [GO:0005615]; CCR chemokine receptor binding [GO:0048020]; chemokine activity [GO:0008009]; antimicrobial humoral immune response mediated by antimicrobial peptide [GO:0061844]; cellular calcium ion homeostasis [GO:0006874]; cellular response to interferon-gamma [GO:0071346]; cellular response to interleukin-1 [GO:0071347];…	CCR chemokine receptor binding [GO:0048020]; chemokine activity [GO:0008009]	GO:0005576; GO:0005615; GO:0005623; GO:0006874; GO:0006935; GO:0006954; GO:0007165; GO:0007186; GO:0007204; GO:0008009; GO:0016032; GO:0030593; GO:0031640; GO:0043547; GO:0048020; GO:0048247; GO:0051384; GO:0061844; GO:0070098; GO:0070374; GO:0071346; GO:0071347; GO:0071356; GO:0090026	2809212; 2212659; 14702039; 15489334; 15340161; 1557400; 10821677	2809212; 2212659; 14702039; 15489334; 15340161; 1557400; 10821677; 12393595; 12645948; 12949249; 15814739; 16540498; 16679317; 16735693; 16864713; 17122780; 17641040; 17672898; 17693327; 17703412; 17845580; 19057661; 19117730; 19258923; 19372141; 19423540; 19776237; 19865101; 20056178; 20237496; 20406964; 20438785; 20503287; 21849907; 22147355; 22948508; 23811304; 23878309; 24692304; 26548923; 26…	SUBCELLULAR LOCATION: Secreted.	Intercrine beta (chemokine CC) family	3D-structure; Chemotaxis; Complete proteome; Cytokine; Direct protein sequencing; Disulfide bond; Glycoprotein; Reference proteome; Secreted; Signal	6346;		SUBCELLULAR LOCATION: Secreted.
O00175	CCL24_HUMAN	reviewed	C-C motif chemokine 24 (CK-beta-6) (Eosinophil chemotactic protein 2) (Eotaxin-2) (Myeloid progenitor inhibitory factor 2) (MPIF-2) (Small-inducible cytokine A24)	CCL24 MPIF2 SCYA24	Homo sapiens (Human)	CCL24	cell-cell signaling [GO:0007267]; cellular response to interferon-gamma [GO:0071346]; cellular response to interleukin-1 [GO:0071347]; cellular response to tumor necrosis factor [GO:0071356]; chemokine-mediated signaling pathway [GO:0070098]; chemotaxis [GO:0006935]; cytoskeleton organization [GO:0007010]; eosinophil chemotaxis [GO:0048245]; G-protein coupled receptor signaling pathway [GO:000718…	extracellular space [GO:0005615]	extracellular space [GO:0005615]; CCR3 chemokine receptor binding [GO:0031728]; chemokine activity [GO:0008009]; receptor agonist activity [GO:0048018]; cell-cell signaling [GO:0007267]; cellular response to interferon-gamma [GO:0071346]; cellular response to interleukin-1 [GO:0071347]; cellular response to tumor necrosis factor [GO:0071356]; chemokine-mediated signaling pathway [GO:0070098]; che…	CCR3 chemokine receptor binding [GO:0031728]; chemokine activity [GO:0008009]; receptor agonist activity [GO:0048018]	GO:0001938; GO:0002548; GO:0005615; GO:0006935; GO:0006954; GO:0006955; GO:0007010; GO:0007165; GO:0007186; GO:0007267; GO:0008009; GO:0008360; GO:0030335; GO:0030593; GO:0030838; GO:0031728; GO:0043547; GO:0045766; GO:0048018; GO:0048245; GO:0048247; GO:0050729; GO:0070098; GO:0070374; GO:0071346; GO:0071347; GO:0071356; GO:2000418	9104803; 9365122; 14702039; 12853948; 15489334; 15340161; 10913244	9104803; 9365122; 14702039; 12853948; 15489334; 15340161; 10913244; 11467997; 12034562; 12192108; 12193745; 15207712; 15580493; 15744457; 16304252; 16391516; 17438849; 17630924; 17703412; 17908961; 17917245; 18055844; 18712274; 19247692; 19258923; 19264973; 19423540; 19522186; 19828696; 20056178; 20143648; 20236835; 20237496; 20406964; 20438785; 20503287; 20659406; 22846146; 22946025; 23025269; 2…	SUBCELLULAR LOCATION: Secreted.	Intercrine beta (chemokine CC) family	3D-structure; Chemotaxis; Complete proteome; Cytokine; Direct protein sequencing; Disulfide bond; Glycoprotein; Inflammatory response; Polymorphism; Reference proteome; Secreted; Signal	6369;	TISSUE SPECIFICITY: Activated monocytes and activated T lymphocytes.	SUBCELLULAR LOCATION: Secreted.
P13236	CCL4_HUMAN	reviewed	C-C motif chemokine 4 (G-26 T-lymphocyte-secreted protein) (HC21) (Lymphocyte activation gene 1 protein) (LAG-1) (MIP-1-beta(1-69)) (Macrophage inflammatory protein 1-beta) (MIP-1-beta) (PAT 744) (Protein H400) (SIS-gamma) (Small-inducible cytokine A4) (T-cell activation protein 2) (ACT-2) [Cleaved into: MIP-1-beta(3-69)]	CCL4 LAG1 MIP1B SCYA4	Homo sapiens (Human)	CCL4	cell adhesion [GO:0007155]; cell-cell signaling [GO:0007267]; cellular response to interferon-gamma [GO:0071346]; cellular response to interleukin-1 [GO:0071347]; cellular response to tumor necrosis factor [GO:0071356]; chemokine-mediated signaling pathway [GO:0070098]; establishment or maintenance of cell polarity [GO:0007163]; G-protein coupled receptor signaling pathway [GO:0007186]; immune re…	extracellular region [GO:0005576]; extracellular space [GO:0005615]	extracellular region [GO:0005576]; extracellular space [GO:0005615]; CCR1 chemokine receptor binding [GO:0031726]; CCR5 chemokine receptor binding [GO:0031730]; chemokine activity [GO:0008009]; cytokine activity [GO:0005125]; identical protein binding [GO:0042802]; cell adhesion [GO:0007155]; cell-cell signaling [GO:0007267]; cellular response to interferon-gamma [GO:0071346]; cellular response t…	CCR1 chemokine receptor binding [GO:0031726]; CCR5 chemokine receptor binding [GO:0031730]; chemokine activity [GO:0008009]; cytokine activity [GO:0005125]; identical protein binding [GO:0042802]	GO:0002548; GO:0005125; GO:0005576; GO:0005615; GO:0006928; GO:0006954; GO:0006955; GO:0007155; GO:0007163; GO:0007165; GO:0007186; GO:0007267; GO:0008009; GO:0009615; GO:0009636; GO:0030593; GO:0031726; GO:0031730; GO:0042802; GO:0043547; GO:0043922; GO:0050850; GO:0051928; GO:0070098; GO:0070374; GO:0071346; GO:0071347; GO:0071356; GO:2000503	2462251; 2521882; 2521353; 2247088; 2568930; 1894635; 15843566; 16625196; 15489334; 2809212; 9521068; 8525373; 10540332; 12070155; 12401480; 8134838	2462251; 2521882; 2521353; 2247088; 2568930; 1894635; 15843566; 16625196; 15489334; 2809212; 9521068; 8525373; 10540332; 12070155; 12401480; 8134838; 11535053; 15028295; 15645140; 15831560; 15897346; 16379602; 16773571; 16963564; 17005260; 17330138; 17644519; 17703412; 18076643; 18203956; 18346864; 18368065; 18623207; 18802359; 19047106; 19057841; 19074730; 19103522; 19258923; 19328808; 19358850;…	SUBCELLULAR LOCATION: Secreted.	Intercrine beta (chemokine CC) family	3D-structure; Chemotaxis; Complete proteome; Cytokine; Disulfide bond; Inflammatory response; Polymorphism; Reference proteome; Secreted; Signal	388372;6351;		SUBCELLULAR LOCATION: Secreted.
Q16627	CCL14_HUMAN	reviewed	C-C motif chemokine 14 (Chemokine CC-1/CC-3) (HCC-1/HCC-3) (HCC-1(1-74)) (NCC-2) (Small-inducible cytokine A14) [Cleaved into: HCC-1(3-74); HCC-1(4-74); HCC-1(9-74)]	CCL14 NCC2 SCYA14	Homo sapiens (Human)	CCL14	cellular calcium ion homeostasis [GO:0006874]; cellular response to interferon-gamma [GO:0071346]; cellular response to interleukin-1 [GO:0071347]; cellular response to tumor necrosis factor [GO:0071356]; chemokine-mediated signaling pathway [GO:0070098]; G-protein coupled receptor signaling pathway [GO:0007186]; inflammatory response [GO:0006954]; lymphocyte chemotaxis [GO:0048247]; monocyte che…	cell [GO:0005623]; extracellular space [GO:0005615]	cell [GO:0005623]; extracellular space [GO:0005615]; CCR chemokine receptor binding [GO:0048020]; chemokine activity [GO:0008009]; cellular calcium ion homeostasis [GO:0006874]; cellular response to interferon-gamma [GO:0071346]; cellular response to interleukin-1 [GO:0071347]; cellular response to tumor necrosis factor [GO:0071356]; chemokine-mediated signaling pathway [GO:0070098]; G-protein co…	CCR chemokine receptor binding [GO:0048020]; chemokine activity [GO:0008009]	GO:0002548; GO:0005615; GO:0005623; GO:0006874; GO:0006954; GO:0007186; GO:0008009; GO:0008284; GO:0030593; GO:0043547; GO:0048020; GO:0048247; GO:0070098; GO:0070374; GO:0071346; GO:0071347; GO:0071356	8551235; 9600961; 10213461; 15489334; 10978165; 11085751; 17691823	8551235; 9600961; 10213461; 15489334; 10978165; 11085751; 17691823; 17353931; 19258923; 20711500; 21988832	SUBCELLULAR LOCATION: Secreted.	Intercrine beta (chemokine CC) family	3D-structure; Alternative splicing; Complete proteome; Cytokine; Direct protein sequencing; Disulfide bond; Glycoprotein; Polymorphism; Reference proteome; Secreted; Signal	6358;	TISSUE SPECIFICITY: Expressed constitutively in several normal tissues: spleen, liver, skeletal and heart muscle, gut, and bone marrow, present at high concentrations (1-80 nM) in plasma. {ECO:0000269|PubMed:9600961}.	SUBCELLULAR LOCATION: Secreted.
O15444	CCL25_HUMAN	reviewed	C-C motif chemokine 25 (Chemokine TECK) (Small-inducible cytokine A25) (Thymus-expressed chemokine)	CCL25 SCYA25 TECK	Homo sapiens (Human)	CCL25	antimicrobial humoral immune response mediated by antimicrobial peptide [GO:0061844]; cell chemotaxis [GO:0060326]; cell surface receptor signaling pathway [GO:0007166]; cellular response to interferon-gamma [GO:0071346]; cellular response to interleukin-1 [GO:0071347]; cellular response to tumor necrosis factor [GO:0071356]; chemokine-mediated signaling pathway [GO:0070098]; chemotaxis [GO:00069…	extracellular region [GO:0005576]; extracellular space [GO:0005615]	extracellular region [GO:0005576]; extracellular space [GO:0005615]; CCR10 chemokine receptor binding [GO:0031735]; chemokine activity [GO:0008009]; chemokine receptor binding [GO:0042379]; hormone activity [GO:0005179]; antimicrobial humoral immune response mediated by antimicrobial peptide [GO:0061844]; cell chemotaxis [GO:0060326]; cell surface receptor signaling pathway [GO:0007166]; cellular…	CCR10 chemokine receptor binding [GO:0031735]; chemokine activity [GO:0008009]; chemokine receptor binding [GO:0042379]; hormone activity [GO:0005179]	GO:0001954; GO:0002548; GO:0005179; GO:0005576; GO:0005615; GO:0006935; GO:0006954; GO:0006955; GO:0007166; GO:0007186; GO:0008009; GO:0030593; GO:0031640; GO:0031735; GO:0042379; GO:0043547; GO:0048247; GO:0060326; GO:0061844; GO:0070098; GO:0070374; GO:0071346; GO:0071347; GO:0071356; GO:1903237	9285413; 14702039; 15057824; 15489334; 10229797; 23341447	9285413; 14702039; 15057824; 15489334; 10229797; 23341447; 18208323; 19258923	SUBCELLULAR LOCATION: Secreted.	Intercrine beta (chemokine CC) family	Alternative splicing; Chemotaxis; Complete proteome; Cytokine; Disulfide bond; Inflammatory response; Polymorphism; Reference proteome; Secreted; Signal	6370;	TISSUE SPECIFICITY: Specifically expressed by thymic dendritic cells. High levels in thymus and small intestine.	SUBCELLULAR LOCATION: Secreted.
O15467	CCL16_HUMAN	reviewed	C-C motif chemokine 16 (Chemokine CC-4) (HCC-4) (Chemokine LEC) (IL-10-inducible chemokine) (LCC-1) (Liver-expressed chemokine) (Lymphocyte and monocyte chemoattractant) (LMC) (Monotactin-1) (MTN-1) (NCC-4) (Small-inducible cytokine A16)	CCL16 ILINCK NCC4 SCYA16	Homo sapiens (Human)	CCL16	cell-cell signaling [GO:0007267]; cell communication [GO:0007154]; cellular response to interferon-gamma [GO:0071346]; cellular response to interleukin-1 [GO:0071347]; cellular response to tumor necrosis factor [GO:0071356]; chemokine-mediated signaling pathway [GO:0070098]; chemotaxis [GO:0006935]; G-protein coupled receptor signaling pathway [GO:0007186]; inflammatory response [GO:0006954]; lym…	extracellular region [GO:0005576]; extracellular space [GO:0005615]	extracellular region [GO:0005576]; extracellular space [GO:0005615]; CCR chemokine receptor binding [GO:0048020]; chemoattractant activity [GO:0042056]; chemokine activity [GO:0008009]; cell communication [GO:0007154]; cell-cell signaling [GO:0007267]; cellular response to interferon-gamma [GO:0071346]; cellular response to interleukin-1 [GO:0071347]; cellular response to tumor necrosis factor [G…	CCR chemokine receptor binding [GO:0048020]; chemoattractant activity [GO:0042056]; chemokine activity [GO:0008009]	GO:0002548; GO:0005576; GO:0005615; GO:0006935; GO:0006954; GO:0007154; GO:0007186; GO:0007267; GO:0008009; GO:0030593; GO:0042056; GO:0043547; GO:0048020; GO:0048247; GO:0070098; GO:0070374; GO:0071346; GO:0071347; GO:0071356	9596672; 9545580; 10213461; 9642106; 10235110; 10671294; 15489334	9596672; 9545580; 10213461; 9642106; 10235110; 10671294; 15489334; 14525962; 15034014; 15265943; 16226254; 17122780; 17703412; 19258923; 19494526; 20237496; 20503287; 21288736; 21951809; 22857868; 9615909	SUBCELLULAR LOCATION: Secreted.	Intercrine beta (chemokine CC) family	Chemotaxis; Complete proteome; Cytokine; Direct protein sequencing; Disulfide bond; Inflammatory response; Reference proteome; Secreted; Signal	6360;	TISSUE SPECIFICITY: Mainly expressed in liver, also found in spleen and thymus. Highly expressed in LPS- and IFN-gamma-activated monocytes, weakly in some lymphocytes, including natural killer cells, gamma-delta T-cells, and some T-cell clones.	SUBCELLULAR LOCATION: Secreted.
P55774	CCL18_HUMAN	reviewed	C-C motif chemokine 18 (Alternative macrophage activation-associated CC chemokine 1) (AMAC-1) (CC chemokine PARC) (Dendritic cell chemokine 1) (DC-CK1) (Macrophage inflammatory protein 4) (MIP-4) (Pulmonary and activation-regulated chemokine) (Small-inducible cytokine A18) [Cleaved into: CCL18(1-68); CCL18(3-69); CCL18(4-69)]	CCL18 AMAC1 DCCK1 MIP4 PARC SCYA18	Homo sapiens (Human)	CCL18	antimicrobial humoral immune response mediated by antimicrobial peptide [GO:0061844]; cell-cell signaling [GO:0007267]; cell communication [GO:0007154]; cellular response to interferon-gamma [GO:0071346]; cellular response to interleukin-1 [GO:0071347]; cellular response to tumor necrosis factor [GO:0071356]; chemokine-mediated signaling pathway [GO:0070098]; chemotaxis [GO:0006935]; G-protein co…	extracellular space [GO:0005615]	extracellular space [GO:0005615]; CCR chemokine receptor binding [GO:0048020]; chemokine activity [GO:0008009]; antimicrobial humoral immune response mediated by antimicrobial peptide [GO:0061844]; cell communication [GO:0007154]; cell-cell signaling [GO:0007267]; cellular response to interferon-gamma [GO:0071346]; cellular response to interleukin-1 [GO:0071347]; cellular response to tumor necros…	CCR chemokine receptor binding [GO:0048020]; chemokine activity [GO:0008009]	GO:0002548; GO:0005615; GO:0006935; GO:0006954; GO:0006955; GO:0007154; GO:0007165; GO:0007186; GO:0007267; GO:0008009; GO:0009607; GO:0030593; GO:0031640; GO:0043547; GO:0048020; GO:0048247; GO:0061844; GO:0070098; GO:0070374; GO:0071346; GO:0071347; GO:0071356	9233607; 9570561; 9192897; 10049593; 10087196; 19054851; 15489334; 9129202; 11745396; 11978786; 23742785	9233607; 9570561; 9192897; 10049593; 10087196; 19054851; 15489334; 9129202; 11745396; 11978786; 23742785; 12161279; 12626578; 12646652; 12716654; 12805086; 12949249; 14578205; 15494534; 15661937; 15702402; 16169070; 16415274; 16670340; 16736095; 16773571; 16984635; 17181634; 17469163; 17703412; 17875202; 17900259; 17909104; 17979978; 19017877; 19258923; 19357939; 19423540; 19808030; 19913121; 199…	SUBCELLULAR LOCATION: Secreted.	Intercrine beta (chemokine CC) family	3D-structure; Chemotaxis; Complete proteome; Cytokine; Direct protein sequencing; Disulfide bond; Inflammatory response; Reference proteome; Secreted; Signal	6362;	TISSUE SPECIFICITY: Expressed at high levels in lung, lymph nodes, placenta, bone marrow, dendritic cells present in germinal centers and T-cell areas of secondary lymphoid organs and macrophages derived from peripheral blood monocytes. Not expressed by peripheral blood monocytes and a monocyte-to-macrophage differentiation is a prerequisite for expression. Expressed in synovial fluids from patie…	SUBCELLULAR LOCATION: Secreted.
P80075	CCL8_HUMAN	reviewed	C-C motif chemokine 8 (HC14) (Monocyte chemoattractant protein 2) (Monocyte chemotactic protein 2) (MCP-2) (Small-inducible cytokine A8) [Cleaved into: MCP-2(6-76)]	CCL8 MCP2 SCYA10 SCYA8	Homo sapiens (Human)	CCL8	antimicrobial humoral immune response mediated by antimicrobial peptide [GO:0061844]; calcium ion transport [GO:0006816]; cell-cell signaling [GO:0007267]; cellular calcium ion homeostasis [GO:0006874]; cellular response to interferon-gamma [GO:0071346]; cellular response to interleukin-1 [GO:0071347]; cellular response to tumor necrosis factor [GO:0071356]; chemokine-mediated signaling pathway […	cell [GO:0005623]; extracellular space [GO:0005615]	cell [GO:0005623]; extracellular space [GO:0005615]; CCR chemokine receptor binding [GO:0048020]; chemokine activity [GO:0008009]; heparin binding [GO:0008201]; phospholipase activator activity [GO:0016004]; protein kinase activity [GO:0004672]; antimicrobial humoral immune response mediated by antimicrobial peptide [GO:0061844]; calcium ion transport [GO:0006816]; cell-cell signaling [GO:0007267…	CCR chemokine receptor binding [GO:0048020]; chemokine activity [GO:0008009]; heparin binding [GO:0008201]; phospholipase activator activity [GO:0016004]; protein kinase activity [GO:0004672]	GO:0002548; GO:0004672; GO:0005615; GO:0005623; GO:0006816; GO:0006874; GO:0006887; GO:0006935; GO:0006954; GO:0007165; GO:0007186; GO:0007267; GO:0008009; GO:0008201; GO:0009615; GO:0016004; GO:0030593; GO:0031640; GO:0043547; GO:0048020; GO:0048247; GO:0061844; GO:0070098; GO:0070374; GO:0071346; GO:0071347; GO:0071356	9119400; 9070881; 15489334; 2518726; 1613466; 8898111; 9558113; 11087354	9119400; 9070881; 15489334; 2518726; 1613466; 8898111; 9558113; 11087354; 12949249; 14647058; 15607028; 15644410; 17487826; 17703412; 18256320; 18602166; 18636124; 18660381; 18684849; 18818748; 18835932; 19019335; 19224633; 19258923; 19415413; 19423540; 19527514; 19865101; 20056178; 20181935; 20406964; 20438785; 20503287; 21220697; 21514686; 21945122; 23418602; 25253336; 26320180; 27173235	SUBCELLULAR LOCATION: Secreted.	Intercrine beta (chemokine CC) family	3D-structure; Chemotaxis; Complete proteome; Cytokine; Direct protein sequencing; Disulfide bond; Heparin-binding; Inflammatory response; Polymorphism; Pyrrolidone carboxylic acid; Reference proteome; Secreted; Signal	6355;	TISSUE SPECIFICITY: Highest expression found in the small intestine and peripheral blood cells. Intermediate levels seen in the heart, placenta, lung, skeletal muscle, thymus, colon, ovary, spinal cord and pancreas. Low levels seen in the brain, liver, spleen and prostate.	SUBCELLULAR LOCATION: Secreted.
P51671	CCL11_HUMAN	reviewed	Eotaxin (C-C motif chemokine 11) (Eosinophil chemotactic protein) (Small-inducible cytokine A11)	CCL11 SCYA11	Homo sapiens (Human)	CCL11	actin filament organization [GO:0007015]; antimicrobial humoral immune response mediated by antimicrobial peptide [GO:0061844]; branching involved in mammary gland duct morphogenesis [GO:0060444]; cell adhesion [GO:0007155]; cellular calcium ion homeostasis [GO:0006874]; cellular response to interferon-gamma [GO:0071346]; cellular response to interleukin-1 [GO:0071347]; cellular response to tumor…	extracellular region [GO:0005576]; extracellular space [GO:0005615]; intracellular [GO:0005622]	extracellular region [GO:0005576]; extracellular space [GO:0005615]; intracellular [GO:0005622]; CCR3 chemokine receptor binding [GO:0031728]; chemokine activity [GO:0008009]; protein dimerization activity [GO:0046983]; receptor agonist activity [GO:0048018]; actin filament organization [GO:0007015]; antimicrobial humoral immune response mediated by antimicrobial peptide [GO:0061844]; branching i…	CCR3 chemokine receptor binding [GO:0031728]; chemokine activity [GO:0008009]; protein dimerization activity [GO:0046983]; receptor agonist activity [GO:0048018]	GO:0001938; GO:0002544; GO:0002548; GO:0002551; GO:0005576; GO:0005615; GO:0005622; GO:0006468; GO:0006874; GO:0006935; GO:0006954; GO:0007010; GO:0007015; GO:0007155; GO:0007165; GO:0007186; GO:0008009; GO:0008360; GO:0009314; GO:0009615; GO:0030335; GO:0030593; GO:0030838; GO:0031640; GO:0031728; GO:0035962; GO:0043547; GO:0045766; GO:0046983; GO:0048018; GO:0048245; GO:0048247; GO:0060444; GO:…	8597956; 8609214; 8631813; 8780731; 9169149; 9299399; 15489334; 9578468; 9712872	8597956; 8609214; 8631813; 8780731; 9169149; 9299399; 15489334; 9578468; 9712872; 11739132; 11742272; 11884459; 11966763; 11991282; 12065904; 12082592; 12192108; 12193745; 12234713; 12370400; 12392390; 12393570; 12884299; 12915771; 12916705; 12949249; 14571188; 14725564; 14733956; 15186951; 15207712; 15223611; 15389872; 15537425; 16029496; 16169070; 16184405; 16391516; 16461130; 16510147; 1651774…	SUBCELLULAR LOCATION: Secreted.	Intercrine beta (chemokine CC) family	3D-structure; Chemotaxis; Complete proteome; Cytokine; Direct protein sequencing; Disulfide bond; Glycoprotein; Inflammatory response; Polymorphism; Reference proteome; Secreted; Signal	6356;		SUBCELLULAR LOCATION: Secreted.
Q16663	CCL15_HUMAN	reviewed	C-C motif chemokine 15 (Chemokine CC-2) (HCC-2) (Leukotactin-1) (LKN-1) (MIP-1 delta) (Macrophage inflammatory protein 5) (MIP-5) (Mrp-2b) (NCC-3) (Small-inducible cytokine A15) [Cleaved into: CCL15(22-92); CCL15(25-92); CCL15(29-92)]	CCL15 MIP5 NCC3 SCYA15	Homo sapiens (Human)	CCL15	cell-cell signaling [GO:0007267]; cellular calcium ion homeostasis [GO:0006874]; cellular response to interferon-gamma [GO:0071346]; cellular response to interleukin-1 [GO:0071347]; cellular response to tumor necrosis factor [GO:0071356]; chemokine-mediated signaling pathway [GO:0070098]; chemotaxis [GO:0006935]; G-protein coupled receptor signaling pathway [GO:0007186]; inflammatory response [GO…	cell [GO:0005623]; extracellular space [GO:0005615]	cell [GO:0005623]; extracellular space [GO:0005615]; CCR chemokine receptor binding [GO:0048020]; chemoattractant activity [GO:0042056]; chemokine activity [GO:0008009]; heparin binding [GO:0008201]; receptor binding [GO:0005102]; cell-cell signaling [GO:0007267]; cellular calcium ion homeostasis [GO:0006874]; cellular response to interferon-gamma [GO:0071346]; cellular response to interleukin-1 …	CCR chemokine receptor binding [GO:0048020]; chemoattractant activity [GO:0042056]; chemokine activity [GO:0008009]; heparin binding [GO:0008201]; receptor binding [GO:0005102]	GO:0002548; GO:0005102; GO:0005615; GO:0005623; GO:0006874; GO:0006935; GO:0006954; GO:0007165; GO:0007186; GO:0007267; GO:0008009; GO:0008201; GO:0030593; GO:0042056; GO:0043547; GO:0048020; GO:0048247; GO:0070098; GO:0070374; GO:0071346; GO:0071347; GO:0071356	9548457; 9624581; 9600961; 10213461; 15489334; 15340161; 9129202; 9558365; 15905581; 10320325	9548457; 9624581; 9600961; 10213461; 15489334; 15340161; 9129202; 9558365; 15905581; 10320325; 19258923	SUBCELLULAR LOCATION: Secreted.	Intercrine beta (chemokine CC) family	3D-structure; Chemotaxis; Complete proteome; Cytokine; Direct protein sequencing; Disulfide bond; Heparin-binding; Polymorphism; Reference proteome; Secreted; Signal	6359;	TISSUE SPECIFICITY: Most abundant in heart, skeletal muscle and adrenal gland. Lower levels in placenta, liver, pancreas and bone marrow. CCL15(22-92), CCL15(25-92) and CCL15(29-92) are found in high levels in synovial fluids from rheumatoid patients. {ECO:0000269|PubMed:15905581, ECO:0000269|PubMed:9558365}.	SUBCELLULAR LOCATION: Secreted.
Q9NRJ3	CCL28_HUMAN	reviewed	C-C motif chemokine 28 (Mucosae-associated epithelial chemokine) (MEC) (Protein CCK1) (Small-inducible cytokine A28)	CCL28 SCYA28	Homo sapiens (Human)	CCL28	antimicrobial humoral immune response mediated by antimicrobial peptide [GO:0061844]; cell chemotaxis [GO:0060326]; chemotaxis [GO:0006935]; cytolysis in other organism [GO:0051715]; immune response [GO:0006955]; killing of cells of other organism [GO:0031640]; negative regulation of leukocyte tethering or rolling [GO:1903237]; positive regulation of cell-matrix adhesion [GO:0001954]; positive re…	cell [GO:0005623]; extracellular exosome [GO:0070062]; extracellular region [GO:0005576]; extracellular space [GO:0005615]	cell [GO:0005623]; extracellular exosome [GO:0070062]; extracellular region [GO:0005576]; extracellular space [GO:0005615]; chemokine activity [GO:0008009]; antimicrobial humoral immune response mediated by antimicrobial peptide [GO:0061844]; cell chemotaxis [GO:0060326]; chemotaxis [GO:0006935]; cytolysis in other organism [GO:0051715]; immune response [GO:0006955]; killing of cells of other org…	chemokine activity [GO:0008009]	GO:0001954; GO:0005576; GO:0005615; GO:0005623; GO:0006935; GO:0006955; GO:0007204; GO:0007584; GO:0008009; GO:0031640; GO:0051715; GO:0060326; GO:0061844; GO:0070062; GO:1903237	10781587; 10975800; 15372022; 15489334	10781587; 10975800; 15372022; 15489334; 18208323; 19258923; 21516116; 25416956	SUBCELLULAR LOCATION: Secreted.	Intercrine beta (chemokine CC) family	Alternative splicing; Chemotaxis; Complete proteome; Cytokine; Disulfide bond; Glycoprotein; Reference proteome; Secreted; Signal	56477;	TISSUE SPECIFICITY: Preferentially expressed by epithelial cells of diverse tissues including normal and pathological colon, salivary gland, mammary gland, trachea and rectum. Also found in prostate, spleen, thyroid, psoriasis skin and in lower levels in peripheral blood leukocytes, small intestine, Peyer patches, stomach and normal skin.	SUBCELLULAR LOCATION: Secreted.
P80098	CCL7_HUMAN	reviewed	C-C motif chemokine 7 (Monocyte chemoattractant protein 3) (Monocyte chemotactic protein 3) (MCP-3) (NC28) (Small-inducible cytokine A7)	CCL7 MCP3 SCYA6 SCYA7	Homo sapiens (Human)	CCL7	cell-cell signaling [GO:0007267]; cellular calcium ion homeostasis [GO:0006874]; cellular response to interferon-gamma [GO:0071346]; cellular response to interleukin-1 [GO:0071347]; cellular response to tumor necrosis factor [GO:0071356]; chemokine-mediated signaling pathway [GO:0070098]; chemotaxis [GO:0006935]; cytoskeleton organization [GO:0007010]; eosinophil chemotaxis [GO:0048245]; G-protei…	cell [GO:0005623]; extracellular space [GO:0005615]	cell [GO:0005623]; extracellular space [GO:0005615]; CCR1 chemokine receptor binding [GO:0031726]; chemokine activity [GO:0008009]; heparin binding [GO:0008201]; cell-cell signaling [GO:0007267]; cellular calcium ion homeostasis [GO:0006874]; cellular response to interferon-gamma [GO:0071346]; cellular response to interleukin-1 [GO:0071347]; cellular response to tumor necrosis factor [GO:0071356]…	CCR1 chemokine receptor binding [GO:0031726]; chemokine activity [GO:0008009]; heparin binding [GO:0008201]	GO:0002548; GO:0005615; GO:0005623; GO:0006874; GO:0006935; GO:0006954; GO:0007010; GO:0007165; GO:0007186; GO:0007267; GO:0008009; GO:0008201; GO:0008360; GO:0030335; GO:0030593; GO:0031726; GO:0043547; GO:0048245; GO:0070098; GO:0070374; GO:0071346; GO:0071347; GO:0071356; GO:2000503	8461011; 7916328; 8318676; 15489334; 1613466; 15340161; 8898111; 9109648;	8461011; 7916328; 8318676; 15489334; 1613466; 15340161; 8898111; 9109648; 12127674; 12847692; 14571188; 14733956; 15194816; 15381085; 15715950; 16002730; 16169070; 17023422; 17364026; 17703412; 18469140; 18533557; 18660381; 19253530; 19258923; 19403065; 19423540; 19424580; 19865101; 19898927; 19937793; 20056178; 20151806; 20237496; 20406964; 20438785; 20503287; 20628624; 21072187; 21148795; 21279…	SUBCELLULAR LOCATION: Secreted.	Intercrine beta (chemokine CC) family	3D-structure; Chemotaxis; Complete proteome; Cytokine; Direct protein sequencing; Disulfide bond; Glycoprotein; Heparin-binding; Inflammatory response; Pyrrolidone carboxylic acid; Reference proteome; Secreted; Signal	6354;		SUBCELLULAR LOCATION: Secreted.
P16619	CL3L1_HUMAN	reviewed	C-C motif chemokine 3-like 1 (G0/G1 switch regulatory protein 19-2) (LD78-beta(1-70)) (PAT 464.2) (Small-inducible cytokine A3-like 1) (Tonsillar lymphocyte LD78 beta protein) [Cleaved into: LD78-beta(3-70); LD78-beta(5-70)]	CCL3L1 D17S1718 G0S19-2 SCYA3L1; CCL3L3	Homo sapiens (Human)	CCL3L1; CCL3L3	cellular response to interferon-gamma [GO:0071346]; cellular response to interleukin-1 [GO:0071347]; cellular response to tumor necrosis factor [GO:0071356]; chemokine-mediated signaling pathway [GO:0070098]; G-protein coupled receptor signaling pathway [GO:0007186]; inflammatory response [GO:0006954]; lymphocyte chemotaxis [GO:0048247]; monocyte chemotaxis [GO:0002548]; negative regulation of ce…	extracellular region [GO:0005576]; extracellular space [GO:0005615]	extracellular region [GO:0005576]; extracellular space [GO:0005615]; CCR chemokine receptor binding [GO:0048020]; chemokine activity [GO:0008009]; cellular response to interferon-gamma [GO:0071346]; cellular response to interleukin-1 [GO:0071347]; cellular response to tumor necrosis factor [GO:0071356]; chemokine-mediated signaling pathway [GO:0070098]; G-protein coupled receptor signaling pathwa…	CCR chemokine receptor binding [GO:0048020]; chemokine activity [GO:0008009]	GO:0002548; GO:0005576; GO:0005615; GO:0006954; GO:0007186; GO:0008009; GO:0008285; GO:0030593; GO:0043547; GO:0048020; GO:0048247; GO:0070098; GO:0070374; GO:0071346; GO:0071347; GO:0071356	1972563; 2271120; 1694014; 15489334; 15340161; 10961862; 11449371; 17330138	1972563; 2271120; 1694014; 15489334; 15340161; 10961862; 11449371; 17330138; 11734558; 15028295; 15637236; 15728180; 15962231; 17062725; 17604289; 17874089; 17952079; 17971457; 18360285; 18498240; 18776933; 18781860; 18989363; 19055602; 19100722; 19279442; 19741716; 19812560; 19812561; 19812562; 19812563; 19886839; 19898927; 20044164; 20095832; 20442634; 20442635; 20628649; 20659124; 21084992; 21…	SUBCELLULAR LOCATION: Secreted.	Intercrine beta (chemokine CC) family	Chemotaxis; Complete proteome; Cytokine; Direct protein sequencing; Disulfide bond; Reference proteome; Secreted; Signal	414062;6349;		SUBCELLULAR LOCATION: Secreted.
P48061	SDF1_HUMAN	reviewed	Stromal cell-derived factor 1 (SDF-1) (hSDF-1) (C-X-C motif chemokine 12) (Intercrine reduced in hepatomas) (IRH) (hIRH) (Pre-B cell growth-stimulating factor) (PBSF) [Cleaved into: SDF-1-beta(3-72); SDF-1-alpha(3-67)]	CXCL12 SDF1 SDF1A SDF1B	Homo sapiens (Human)	CXCL12	adult locomotory behavior [GO:0008344]; animal organ regeneration [GO:0031100]; antimicrobial humoral immune response mediated by antimicrobial peptide [GO:0061844]; axon guidance [GO:0007411]; blood circulation [GO:0008015]; cell adhesion [GO:0007155]; cell chemotaxis [GO:0060326]; cellular calcium ion homeostasis [GO:0006874]; chemokine-mediated signaling pathway [GO:0070098]; chemotaxis [GO:00…	cytoplasm [GO:0005737]; external side of plasma membrane [GO:0009897]; extracellular exosome [GO:0070062]; extracellular region [GO:0005576]; extracellular space [GO:0005615]	cytoplasm [GO:0005737]; external side of plasma membrane [GO:0009897]; extracellular exosome [GO:0070062]; extracellular region [GO:0005576]; extracellular space [GO:0005615]; chemoattractant activity [GO:0042056]; chemokine activity [GO:0008009]; chemokine receptor binding [GO:0042379]; CXCR chemokine receptor binding [GO:0045236]; growth factor activity [GO:0008083]; receptor binding [GO:000510…	chemoattractant activity [GO:0042056]; chemokine activity [GO:0008009]; chemokine receptor binding [GO:0042379]; CXCR chemokine receptor binding [GO:0045236]; growth factor activity [GO:0008083]; receptor binding [GO:0005102]	GO:0001666; GO:0001764; GO:0001938; GO:0005102; GO:0005576; GO:0005615; GO:0005737; GO:0006874; GO:0006935; GO:0006952; GO:0006955; GO:0007155; GO:0007165; GO:0007186; GO:0007411; GO:0008009; GO:0008015; GO:0008064; GO:0008083; GO:0008344; GO:0009314; GO:0009408; GO:0009615; GO:0009897; GO:0022029; GO:0031100; GO:0031640; GO:0033603; GO:0042056; GO:0042379; GO:0043434; GO:0045236; GO:0045785; GO:…	7490086; 16626895; 14702039; 16344560; 15164054; 15489334; 8752281; 9427609; 10446158; 11069075; 11859124; 14525775; 16107333; 15741341; 16725153; 18802065; 19255243; 22457824; 9384579; 9618518; 10954912; 15588815; 17264079; 17357154; 18799424; 19551879; 20077567	7490086; 16626895; 14702039; 16344560; 15164054; 15489334; 8752281; 9427609; 10446158; 11069075; 11859124; 14525775; 16107333; 15741341; 16725153; 18802065; 19255243; 22457824; 9384579; 9618518; 10954912; 15588815; 17264079; 17357154; 18799424; 19551879; 20077567; 10823884; 11023492; 11328308; 11334429; 11389173; 11504955; 11693435; 11694103; 11709782; 11729511; 11830456; 11860793; 11860823; 1186…	SUBCELLULAR LOCATION: Secreted.	Intercrine alpha (chemokine CxC) family	3D-structure; Alternative splicing; Chemotaxis; Complete proteome; Cytokine; Disulfide bond; Growth factor; Reference proteome; Secreted; Signal	6387;	TISSUE SPECIFICITY: Isoform Alpha and isoform Beta are ubiquitously expressed, with highest levels detected in liver, pancreas and spleen. Isoform Gamma is mainly expressed in heart, with weak expression detected in several other tissues. Isoform Delta, isoform Epsilon and isoform Theta have highest expression levels in pancreas, with lower levels detected in heart, kidney, liver and spleen. {ECO…	SUBCELLULAR LOCATION: Secreted.
P10145	IL8_HUMAN	reviewed	Interleukin-8 (IL-8) (C-X-C motif chemokine 8) (Chemokine (C-X-C motif) ligand 8) (Emoctakin) (Granulocyte chemotactic protein 1) (GCP-1) (Monocyte-derived neutrophil chemotactic factor) (MDNCF) (Monocyte-derived neutrophil-activating peptide) (MONAP) (Neutrophil-activating protein 1) (NAP-1) (Protein 3-10C) (T-cell chemotactic factor) [Cleaved into: MDNCF-a (GCP/IL-8 protein IV) (IL8/NAP1 form I…	CXCL8 IL8	Homo sapiens (Human)	CXCL8	angiogenesis [GO:0001525]; antimicrobial humoral immune response mediated by antimicrobial peptide [GO:0061844]; calcium-mediated signaling [GO:0019722]; cell cycle arrest [GO:0007050]; cellular response to fibroblast growth factor stimulus [GO:0044344]; cellular response to interleukin-1 [GO:0071347]; cellular response to lipopolysaccharide [GO:0071222]; cellular response to tumor necrosis facto…	extracellular region [GO:0005576]; extracellular space [GO:0005615]; intracellular [GO:0005622]	extracellular region [GO:0005576]; extracellular space [GO:0005615]; intracellular [GO:0005622]; chemokine activity [GO:0008009]; interleukin-8 receptor binding [GO:0005153]; angiogenesis [GO:0001525]; antimicrobial humoral immune response mediated by antimicrobial peptide [GO:0061844]; calcium-mediated signaling [GO:0019722]; cell cycle arrest [GO:0007050]; cellular response to fibroblast growth…	chemokine activity [GO:0008009]; interleukin-8 receptor binding [GO:0005153]	GO:0001525; GO:0002237; GO:0005153; GO:0005576; GO:0005615; GO:0005622; GO:0006928; GO:0006935; GO:0006954; GO:0006955; GO:0007050; GO:0007165; GO:0007186; GO:0008009; GO:0008285; GO:0019722; GO:0030155; GO:0030593; GO:0031623; GO:0031640; GO:0034976; GO:0035556; GO:0036499; GO:0042119; GO:0044344; GO:0045091; GO:0045744; GO:0045766; GO:0048566; GO:0050930; GO:0061844; GO:0070098; GO:0071222; GO:…	2953813; 3260265; 2663993; 2664463; 2200751; 14702039; 15489334; 2523801; 2145175; 2648135; 2659722; 1755384; 2655583; 8344717; 3279957; 3480540; 3322281; 2212672; 2007144; 11023497; 11978786; 1639201; 14711052; 18710930; 19608678; 20829347; 2681204; 2184886; 8631339; 10368283; 2182630; 2005614; 1988949; 10707023	2953813; 3260265; 2663993; 2664463; 2200751; 14702039; 15489334; 2523801; 2145175; 2648135; 2659722; 1755384; 2655583; 8344717; 3279957; 3480540; 3322281; 2212672; 2007144; 11023497; 11978786; 1639201; 14711052; 18710930; 19608678; 20829347; 2681204; 2184886; 8631339; 10368283; 2182630; 2005614; 1988949; 10707023; 10319580; 11083887; 11756416; 11784713; 11814358; 11854210; 11855786; 11868823; 118…	SUBCELLULAR LOCATION: Secreted.	Intercrine alpha (chemokine CxC) family	3D-structure; Chemotaxis; Citrullination; Complete proteome; Cytokine; Direct protein sequencing; Disulfide bond; Inflammatory response; Reference proteome; Secreted; Signal	3576;		SUBCELLULAR LOCATION: Secreted.
O95715	CXL14_HUMAN	reviewed	C-X-C motif chemokine 14 (Chemokine BRAK) (MIP-2G) (Small-inducible cytokine B14)	CXCL14 MIP2G NJAC SCYB14 PSEC0212 UNQ240/PRO273	Homo sapiens (Human)	CXCL14	antimicrobial humoral immune response mediated by antimicrobial peptide [GO:0061844]; cell-cell signaling [GO:0007267]; cell chemotaxis [GO:0060326]; chemotaxis [GO:0006935]; immune response [GO:0006955]; inner ear development [GO:0048839]; killing of cells of other organism [GO:0031640]; negative regulation of myoblast differentiation [GO:0045662]; positive regulation of natural killer cell chem…	extracellular space [GO:0005615]; Golgi apparatus [GO:0005794]	extracellular space [GO:0005615]; Golgi apparatus [GO:0005794]; chemokine activity [GO:0008009]; antimicrobial humoral immune response mediated by antimicrobial peptide [GO:0061844]; cell chemotaxis [GO:0060326]; cell-cell signaling [GO:0007267]; chemotaxis [GO:0006935]; immune response [GO:0006955]; inner ear development [GO:0048839]; killing of cells of other organism [GO:0031640]; negative reg…	chemokine activity [GO:0008009]	GO:0005615; GO:0005794; GO:0006935; GO:0006955; GO:0007165; GO:0007267; GO:0008009; GO:0031640; GO:0045662; GO:0048839; GO:0060326; GO:0061844; GO:2000503	10854217; 10946286; 12975309; 16303743; 15372022; 15489334; 10049774; 16987528	10854217; 10946286; 12975309; 16303743; 15372022; 15489334; 10049774; 16987528; 12949249; 15548693; 15651028; 15843547; 16175604; 16884687; 17703412; 18054154; 18676742; 18762809; 18765527; 18809336; 19109182; 19172796; 19218429; 19258923; 19276362; 19339694; 19833716; 19834535; 19903701; 20056178; 20067447; 20212097; 20379614; 20424473; 20460540; 20478268; 20503287; 20562917; 20628624; 20711500;…	SUBCELLULAR LOCATION: Secreted.	Intercrine alpha (chemokine CxC) family	3D-structure; Chemotaxis; Complete proteome; Cytokine; Direct protein sequencing; Disulfide bond; Reference proteome; Secreted; Signal; Ubl conjugation	9547;	TISSUE SPECIFICITY: Expressed in heart, brain, placenta, lung, liver, skeletal muscle, kidney and pancreas. Highly expressed in normal tissue without inflammatory stimuli and infrequently expressed in cancer cell lines. Weakly expressed in monocyte-derived dendritic cells. Not detected in lung or unstimulated peripheral blood lymphocytes. {ECO:0000269|PubMed:10049774, ECO:0000269|PubMed:10854217,…	SUBCELLULAR LOCATION: Secreted.
P19875	CXCL2_HUMAN	reviewed	C-X-C motif chemokine 2 (Growth-regulated protein beta) (Gro-beta) (Macrophage inflammatory protein 2-alpha) (MIP2-alpha) [Cleaved into: GRO-beta(5-73) (GRO-beta-T) (Hematopoietic synergistic factor) (HSF) (SB-251353)]	CXCL2 GRO2 GROB MIP2A SCYB2	Homo sapiens (Human)	CXCL2	antimicrobial humoral immune response mediated by antimicrobial peptide [GO:0061844]; chemokine-mediated signaling pathway [GO:0070098]; chemotaxis [GO:0006935]; G-protein coupled receptor signaling pathway [GO:0007186]; immune response [GO:0006955]; inflammatory response [GO:0006954]; killing of cells of other organism [GO:0031640]; positive regulation of neutrophil chemotaxis [GO:0090023]; regu…	extracellular region [GO:0005576]; extracellular space [GO:0005615]	extracellular region [GO:0005576]; extracellular space [GO:0005615]; chemokine activity [GO:0008009]; CXCR chemokine receptor binding [GO:0045236]; antimicrobial humoral immune response mediated by antimicrobial peptide [GO:0061844]; chemokine-mediated signaling pathway [GO:0070098]; chemotaxis [GO:0006935]; G-protein coupled receptor signaling pathway [GO:0007186]; immune response [GO:0006955]; …	chemokine activity [GO:0008009]; CXCR chemokine receptor binding [GO:0045236]	GO:0002237; GO:0005576; GO:0005615; GO:0006935; GO:0006954; GO:0006955; GO:0007186; GO:0008009; GO:0031640; GO:0032496; GO:0042127; GO:0045236; GO:0061844; GO:0070098; GO:0090023	2201751; 2078213; 2217207; 15489334; 2341726; 10725737; 10600366	2201751; 2078213; 2217207; 15489334; 2341726; 10725737; 10600366; 12892904; 12949249; 15614130; 16421598; 16697212; 17466952; 17703412; 17944017; 17999991; 18191274; 18275857; 18322244; 18624398; 18835392; 19258923; 19369450; 19435811; 20056178; 20162422; 20185584; 20237496; 21220697; 21314817; 21630055; 21677836; 21988832; 22056994; 22615136; 22770218; 22771802; 23225384; 23372021; 23554905; 239…	SUBCELLULAR LOCATION: Secreted.	Intercrine alpha (chemokine CxC) family	3D-structure; Chemotaxis; Complete proteome; Cytokine; Direct protein sequencing; Disulfide bond; Inflammatory response; Pharmaceutical; Reference proteome; Secreted; Signal	2920;		SUBCELLULAR LOCATION: Secreted.
P42830	CXCL5_HUMAN	reviewed	C-X-C motif chemokine 5 (ENA-78(1-78)) (Epithelial-derived neutrophil-activating protein 78) (Neutrophil-activating peptide ENA-78) (Small-inducible cytokine B5) [Cleaved into: ENA-78(8-78); ENA-78(9-78)]	CXCL5 ENA78 SCYB5	Homo sapiens (Human)	CXCL5	cell-cell signaling [GO:0007267]; chemokine-mediated signaling pathway [GO:0070098]; chemotaxis [GO:0006935]; G-protein coupled receptor signaling pathway [GO:0007186]; immune response [GO:0006955]; inflammatory response [GO:0006954]; neutrophil mediated immunity [GO:0002446]; positive regulation of cell proliferation [GO:0008284]; positive regulation of neutrophil chemotaxis [GO:0090023]; respon…	extracellular region [GO:0005576]; extracellular space [GO:0005615]	extracellular region [GO:0005576]; extracellular space [GO:0005615]; chemokine activity [GO:0008009]; CXCR chemokine receptor binding [GO:0045236]; cell-cell signaling [GO:0007267]; chemokine-mediated signaling pathway [GO:0070098]; chemotaxis [GO:0006935]; G-protein coupled receptor signaling pathway [GO:0007186]; immune response [GO:0006955]; inflammatory response [GO:0006954]; neutrophil media…	chemokine activity [GO:0008009]; CXCR chemokine receptor binding [GO:0045236]	GO:0002446; GO:0005576; GO:0005615; GO:0006935; GO:0006954; GO:0006955; GO:0007165; GO:0007186; GO:0007267; GO:0008009; GO:0008284; GO:0032496; GO:0045236; GO:0070098; GO:0090023	7828901; 7929219; 7999089; 11468158; 15489334; 1744577; 10095777; 12665801; 14711052	7828901; 7929219; 7999089; 11468158; 15489334; 1744577; 10095777; 12665801; 14711052; 12751040; 13679321; 14644041; 14967364; 15021975; 15714497; 16567110; 16574090; 16635746; 17022986; 17052298; 17428364; 17479287; 17549409; 17703412; 17761179; 17878384; 18320069; 18413205; 18413816; 18570917; 18769620; 19035625; 19047312; 19258635; 19258923; 19356715; 19506876; 19567485; 19646363; 19724852; 198…	SUBCELLULAR LOCATION: Secreted.	Intercrine alpha (chemokine CxC) family	3D-structure; Complete proteome; Cytokine; Direct protein sequencing; Disulfide bond; Reference proteome; Secreted; Signal	6374;		SUBCELLULAR LOCATION: Secreted.
O14625	CXL11_HUMAN	reviewed	C-X-C motif chemokine 11 (Beta-R1) (H174) (Interferon gamma-inducible protein 9) (IP-9) (Interferon-inducible T-cell alpha chemoattractant) (I-TAC) (Small-inducible cytokine B11)	CXCL11 ITAC SCYB11 SCYB9B	Homo sapiens (Human)	CXCL11	antimicrobial humoral immune response mediated by antimicrobial peptide [GO:0061844]; cell-cell signaling [GO:0007267]; chemokine-mediated signaling pathway [GO:0070098]; chemotaxis [GO:0006935]; G-protein coupled receptor signaling pathway [GO:0007186]; immune response [GO:0006955]; inflammatory response [GO:0006954]; killing of cells of other organism [GO:0031640]; positive regulation of cAMP-m…	cell [GO:0005623]; extracellular region [GO:0005576]; extracellular space [GO:0005615]	cell [GO:0005623]; extracellular region [GO:0005576]; extracellular space [GO:0005615]; chemokine activity [GO:0008009]; CXCR3 chemokine receptor binding [GO:0048248]; heparin binding [GO:0008201]; antimicrobial humoral immune response mediated by antimicrobial peptide [GO:0061844]; cell-cell signaling [GO:0007267]; chemokine-mediated signaling pathway [GO:0070098]; chemotaxis [GO:0006935]; G-pro…	chemokine activity [GO:0008009]; CXCR3 chemokine receptor binding [GO:0048248]; heparin binding [GO:0008201]	GO:0002690; GO:0005576; GO:0005615; GO:0005623; GO:0006935; GO:0006954; GO:0006955; GO:0007165; GO:0007186; GO:0007267; GO:0008009; GO:0008201; GO:0010818; GO:0030816; GO:0031640; GO:0032496; GO:0042127; GO:0043950; GO:0048248; GO:0051281; GO:0061844; GO:0070098	8798467; 9370294; 9625760; 10233762; 10386863; 10395932; 15489334; 9730616; 18645041; 15273303	8798467; 9370294; 9625760; 10233762; 10386863; 10395932; 15489334; 9730616; 18645041; 15273303; 11559369; 12055261; 12162873; 12169689; 12695288; 12787142; 12847282; 12884299; 12949249; 15122750; 15150261; 15308116; 15653416; 15814716; 15885315; 16081539; 16200621; 16210647; 16358960; 16368892; 17142784; 17255201; 18209084; 18258269; 18275857; 18316607; 18411283; 18515987; 18669615; 19175890; 192…	SUBCELLULAR LOCATION: Secreted.	Intercrine alpha (chemokine CxC) family	3D-structure; Chemotaxis; Citrullination; Complete proteome; Cytokine; Direct protein sequencing; Disulfide bond; Inflammatory response; Polymorphism; Reference proteome; Secreted; Signal	6373;	TISSUE SPECIFICITY: High levels in peripheral blood leukocytes, pancreas and liver astrocytes. Moderate levels in thymus, spleen and lung. Low levels in placenta, prostate and small intestine. Also found in epidermal basal layer keratinocytes in skin disorders.	SUBCELLULAR LOCATION: Secreted.
P19876	CXCL3_HUMAN	reviewed	C-X-C motif chemokine 3 (GRO-gamma(1-73)) (Growth-regulated protein gamma) (GRO-gamma) (Macrophage inflammatory protein 2-beta) (MIP2-beta) [Cleaved into: GRO-gamma(5-73)]	CXCL3 GRO3 GROG SCYB3	Homo sapiens (Human)	CXCL3	antimicrobial humoral immune response mediated by antimicrobial peptide [GO:0061844]; chemokine-mediated signaling pathway [GO:0070098]; G-protein coupled receptor signaling pathway [GO:0007186]; immune response [GO:0006955]; inflammatory response [GO:0006954]; killing of cells of other organism [GO:0031640]; neutrophil chemotaxis [GO:0030593]; positive regulation of neutrophil chemotaxis [GO:009…	extracellular region [GO:0005576]; extracellular space [GO:0005615]	extracellular region [GO:0005576]; extracellular space [GO:0005615]; chemokine activity [GO:0008009]; CXCR chemokine receptor binding [GO:0045236]; antimicrobial humoral immune response mediated by antimicrobial peptide [GO:0061844]; chemokine-mediated signaling pathway [GO:0070098]; G-protein coupled receptor signaling pathway [GO:0007186]; immune response [GO:0006955]; inflammatory response [GO…	chemokine activity [GO:0008009]; CXCR chemokine receptor binding [GO:0045236]	GO:0005576; GO:0005615; GO:0006954; GO:0006955; GO:0007186; GO:0008009; GO:0030593; GO:0031640; GO:0032496; GO:0042127; GO:0045236; GO:0061844; GO:0070098; GO:0090023	2201751; 2217207; 15815621; 15489334; 15340161; 10095777	2201751; 2217207; 15815621; 15489334; 15340161; 10095777; 12949249; 16356540; 17389786; 17466952; 17703412; 19258923; 19369450; 19448742; 19741597; 20056178; 20162422; 20237496; 20503287; 20628624; 23023221; 23225384; 23589610; 23904157; 24605943; 26837773	SUBCELLULAR LOCATION: Secreted.	Intercrine alpha (chemokine CxC) family	Chemotaxis; Complete proteome; Cytokine; Direct protein sequencing; Disulfide bond; Inflammatory response; Polymorphism; Reference proteome; Secreted; Signal	2921;		SUBCELLULAR LOCATION: Secreted.
P80162	CXCL6_HUMAN	reviewed	C-X-C motif chemokine 6 (Chemokine alpha 3) (CKA-3) (Granulocyte chemotactic protein 2) (GCP-2) (Small-inducible cytokine B6) [Cleaved into: Small-inducible cytokine B6, N-processed variant 1; Small-inducible cytokine B6, N-processed variant 2; Small-inducible cytokine B6, N-processed variant 3]	CXCL6 GCP2 SCYB6	Homo sapiens (Human)	CXCL6	antimicrobial humoral immune response mediated by antimicrobial peptide [GO:0061844]; cell-cell signaling [GO:0007267]; cellular response to lipopolysaccharide [GO:0071222]; chemokine-mediated signaling pathway [GO:0070098]; chemotaxis [GO:0006935]; defense response to bacterium [GO:0042742]; G-protein coupled receptor signaling pathway [GO:0007186]; inflammatory response [GO:0006954]; neutrophil…	extracellular region [GO:0005576]; extracellular space [GO:0005615]	extracellular region [GO:0005576]; extracellular space [GO:0005615]; chemokine activity [GO:0008009]; CXCR chemokine receptor binding [GO:0045236]; heparin binding [GO:0008201]; antimicrobial humoral immune response mediated by antimicrobial peptide [GO:0061844]; cell-cell signaling [GO:0007267]; cellular response to lipopolysaccharide [GO:0071222]; chemokine-mediated signaling pathway [GO:007009…	chemokine activity [GO:0008009]; CXCR chemokine receptor binding [GO:0045236]; heparin binding [GO:0008201]	GO:0002446; GO:0005576; GO:0005615; GO:0006935; GO:0006954; GO:0007165; GO:0007186; GO:0007267; GO:0008009; GO:0008201; GO:0030593; GO:0042119; GO:0042127; GO:0042742; GO:0045236; GO:0061844; GO:0070098; GO:0071222; GO:0090023	9164944; 14702039; 15815621; 15489334; 9057843; 8399143; 8423327; 18443119	9164944; 14702039; 15815621; 15489334; 9057843; 8399143; 8423327; 18443119; 12524079; 12533683; 12628493; 15214047; 15652347; 17022986; 17703412; 17827342; 18563170; 18782286; 18842116; 19240061; 19258923; 19369450; 20503287; 20507572; 20628624; 21236563; 22886775; 23814098; 24250750; 24397932; 25323032; 25993443; 26728495; 27520585	SUBCELLULAR LOCATION: Secreted.	Intercrine alpha (chemokine CxC) family	Antibiotic; Antimicrobial; Chemotaxis; Complete proteome; Cytokine; Direct protein sequencing; Disulfide bond; Heparin-binding; Reference proteome; Secreted; Signal	6372;		SUBCELLULAR LOCATION: Secreted.
P02778	CXL10_HUMAN	reviewed	C-X-C motif chemokine 10 (10 kDa interferon gamma-induced protein) (Gamma-IP10) (IP-10) (Small-inducible cytokine B10) [Cleaved into: CXCL10(1-73)]	CXCL10 INP10 SCYB10	Homo sapiens (Human)	CXCL10	antimicrobial humoral immune response mediated by antimicrobial peptide [GO:0061844]; blood circulation [GO:0008015]; cell-cell signaling [GO:0007267]; cell surface receptor signaling pathway [GO:0007166]; cellular response to heat [GO:0034605]; cellular response to lipopolysaccharide [GO:0071222]; chemokine-mediated signaling pathway [GO:0070098]; chemotaxis [GO:0006935]; defense response to vir…	external side of plasma membrane [GO:0009897]; extracellular region [GO:0005576]; extracellular space [GO:0005615]	external side of plasma membrane [GO:0009897]; extracellular region [GO:0005576]; extracellular space [GO:0005615]; cAMP-dependent protein kinase regulator activity [GO:0008603]; chemokine activity [GO:0008009]; CXCR3 chemokine receptor binding [GO:0048248]; heparin binding [GO:0008201]; receptor binding [GO:0005102]; antimicrobial humoral immune response mediated by antimicrobial peptide [GO:006…	cAMP-dependent protein kinase regulator activity [GO:0008603]; chemokine activity [GO:0008009]; CXCR3 chemokine receptor binding [GO:0048248]; heparin binding [GO:0008201]; receptor binding [GO:0005102]	GO:0005102; GO:0005576; GO:0005615; GO:0006935; GO:0006954; GO:0006955; GO:0007165; GO:0007166; GO:0007186; GO:0007267; GO:0007517; GO:0008009; GO:0008015; GO:0008201; GO:0008284; GO:0008603; GO:0009409; GO:0009897; GO:0010332; GO:0010818; GO:0010819; GO:0010996; GO:0016525; GO:0030816; GO:0031640; GO:0033280; GO:0034605; GO:0042118; GO:0042127; GO:0043950; GO:0045662; GO:0045944; GO:0048248; GO:…	3925348; 15489334; 8423327; 10233762; 11559369; 18645041; 12173928	3925348; 15489334; 8423327; 10233762; 11559369; 18645041; 12173928; 11418676; 11818520; 11897701; 12016104; 12117914; 12117926; 12162873; 12189440; 12270371; 12356205; 12384933; 12393716; 12441140; 12584353; 12603854; 12663757; 12667820; 12668159; 12718750; 12737818; 12794718; 12819030; 12819903; 12847282; 12946268; 12949249; 14507644; 14550288; 14578618; 14600836; 14739277; 15063730; 15081247; 1…	SUBCELLULAR LOCATION: Secreted.	Intercrine alpha (chemokine CxC) family	3D-structure; Chemotaxis; Citrullination; Complete proteome; Cytokine; Direct protein sequencing; Disulfide bond; Inflammatory response; Reference proteome; Secreted; Signal	3627;		SUBCELLULAR LOCATION: Secreted.
O43927	CXL13_HUMAN	reviewed	C-X-C motif chemokine 13 (Angie) (B cell-attracting chemokine 1) (BCA-1) (B lymphocyte chemoattractant) (CXC chemokine BLC) (Small-inducible cytokine B13)	CXCL13 BCA1 BLC SCYB13	Homo sapiens (Human)	CXCL13	activation of GTPase activity [GO:0090630]; antimicrobial humoral immune response mediated by antimicrobial peptide [GO:0061844]; B cell chemotaxis [GO:0035754]; B cell chemotaxis across high endothelial venule [GO:0035769]; cell-cell signaling [GO:0007267]; cell surface receptor signaling pathway [GO:0007166]; chemokine-mediated signaling pathway [GO:0070098]; chronic inflammatory response [GO:0…	cell [GO:0005623]; extracellular region [GO:0005576]; extracellular space [GO:0005615]	cell [GO:0005623]; extracellular region [GO:0005576]; extracellular space [GO:0005615]; CCR10 chemokine receptor binding [GO:0031735]; chemokine activity [GO:0008009]; CXCR3 chemokine receptor binding [GO:0048248]; CXCR5 chemokine receptor binding [GO:0031724]; fibroblast growth factor binding [GO:0017134]; heparin binding [GO:0008201]; protein heterodimerization activity [GO:0046982]; receptor a…	CCR10 chemokine receptor binding [GO:0031735]; chemokine activity [GO:0008009]; CXCR3 chemokine receptor binding [GO:0048248]; CXCR5 chemokine receptor binding [GO:0031724]; fibroblast growth factor binding [GO:0017134]; heparin binding [GO:0008201]; protein heterodimerization activity [GO:0046982]; receptor agonist activity [GO:0048018]	GO:0002467; GO:0002518; GO:0002544; GO:0002920; GO:0005576; GO:0005615; GO:0005623; GO:0006954; GO:0006955; GO:0007166; GO:0007186; GO:0007204; GO:0007267; GO:0008009; GO:0008201; GO:0010820; GO:0017134; GO:0031640; GO:0031724; GO:0031735; GO:0032496; GO:0033625; GO:0033634; GO:0035754; GO:0035768; GO:0035769; GO:0042127; GO:0042742; GO:0045765; GO:0046982; GO:0048018; GO:0048248; GO:0048535; GO:…	9486651; 9463416; 15489334	9486651; 9463416; 15489334; 11877260; 12393412; 12732660; 12949249; 14763921; 15284119; 15780119; 15929033; 15934082; 15965952; 16169070; 16318584; 16543475; 17082584; 17082648; 17474076; 17495955; 17592274; 17652619; 17703412; 17709502; 17949547; 18172003; 18292286; 18354239; 18528326; 18566383; 18668547; 18757429; 18773213; 18780835; 18781150; 18792075; 19031272; 19095563; 19258923; 19375853; 1…	SUBCELLULAR LOCATION: Secreted.	Intercrine alpha (chemokine CxC) family	3D-structure; Chemotaxis; Complete proteome; Cytokine; Disulfide bond; Inflammatory response; Reference proteome; Secreted; Signal	10563;	TISSUE SPECIFICITY: Highest levels in liver, followed by spleen, lymph node, appendix and stomach. Low levels in salivary gland, mammary gland and fetal spleen.	SUBCELLULAR LOCATION: Secreted.
P02775	CXCL7_HUMAN	reviewed	Platelet basic protein (PBP) (C-X-C motif chemokine 7) (Leukocyte-derived growth factor) (LDGF) (Macrophage-derived growth factor) (MDGF) (Small-inducible cytokine B7) [Cleaved into: Connective tissue-activating peptide III (CTAP-III) (LA-PF4) (Low-affinity platelet factor IV); TC-2; Connective tissue-activating peptide III(1-81) (CTAP-III(1-81)); Beta-thromboglobulin (Beta-TG); Neutrophil-activa…	PPBP CTAP3 CXCL7 SCYB7 TGB1 THBGB1	Homo sapiens (Human)	PPBP	antimicrobial humoral immune response mediated by antimicrobial peptide [GO:0061844]; chemokine-mediated signaling pathway [GO:0070098]; defense response to bacterium [GO:0042742]; glucose transport [GO:0015758]; G-protein coupled receptor signaling pathway [GO:0007186]; immune response [GO:0006955]; inflammatory response [GO:0006954]; killing of cells of other organism [GO:0031640]; leukocyte mi…	extracellular region [GO:0005576]; extracellular space [GO:0005615]; platelet alpha granule [GO:0031091]; platelet alpha granule lumen [GO:0031093]; tertiary granule lumen [GO:1904724]	extracellular region [GO:0005576]; extracellular space [GO:0005615]; platelet alpha granule [GO:0031091]; platelet alpha granule lumen [GO:0031093]; tertiary granule lumen [GO:1904724]; chemokine activity [GO:0008009]; CXCR chemokine receptor binding [GO:0045236]; glucose transmembrane transporter activity [GO:0005355]; growth factor activity [GO:0008083]; antimicrobial humoral immune response me…	chemokine activity [GO:0008009]; CXCR chemokine receptor binding [GO:0045236]; glucose transmembrane transporter activity [GO:0005355]; growth factor activity [GO:0008083]	GO:0002523; GO:0002576; GO:0005355; GO:0005576; GO:0005615; GO:0006954; GO:0006955; GO:0007186; GO:0008009; GO:0008083; GO:0015758; GO:0030593; GO:0031091; GO:0031093; GO:0031640; GO:0032496; GO:0042127; GO:0042742; GO:0043312; GO:0045236; GO:0051781; GO:0061844; GO:0070098; GO:0090023; GO:1904724	2713489; 1826003; 11468158; 14702039; 15815621; 15489334; 2423119; 15340161; 10877842; 6572368; 12665801; 77677; 8950790; 2783111; 2522778; 7890771; 2406364; 2007144; 9794434; 24275569; 8034022; 7706245	2713489; 1826003; 11468158; 14702039; 15815621; 15489334; 2423119; 15340161; 10877842; 6572368; 12665801; 77677; 8950790; 2783111; 2522778; 7890771; 2406364; 2007144; 9794434; 24275569; 8034022; 7706245; 12193731; 12297130; 12878486; 14673015; 15174051; 15316029; 16169070; 16317101; 16391012; 16807663; 17045893; 17220270; 17703412; 18632422; 18707017; 19258923; 19913121; 20224257; 20237496; 20503…	SUBCELLULAR LOCATION: Secreted.	Intercrine alpha (chemokine CxC) family	3D-structure; Antibiotic; Antimicrobial; Chemotaxis; Cleavage on pair of basic residues; Complete proteome; Cytokine; Direct protein sequencing; Disulfide bond; Growth factor; Mitogen; Reference proteome; Secreted; Signal	5473;		SUBCELLULAR LOCATION: Secreted.
Q07325	CXCL9_HUMAN	reviewed	C-X-C motif chemokine 9 (Gamma-interferon-induced monokine) (Monokine induced by interferon-gamma) (HuMIG) (MIG) (Small-inducible cytokine B9)	CXCL9 CMK MIG SCYB9	Homo sapiens (Human)	CXCL9	antimicrobial humoral immune response mediated by antimicrobial peptide [GO:0061844]; cell-cell signaling [GO:0007267]; cellular defense response [GO:0006968]; chemokine-mediated signaling pathway [GO:0070098]; chemotaxis [GO:0006935]; defense response [GO:0006952]; defense response to virus [GO:0051607]; G-protein coupled receptor signaling pathway [GO:0007186]; immune response [GO:0006955]; inf…	external side of plasma membrane [GO:0009897]; extracellular region [GO:0005576]; extracellular space [GO:0005615]	external side of plasma membrane [GO:0009897]; extracellular region [GO:0005576]; extracellular space [GO:0005615]; chemokine activity [GO:0008009]; CXCR3 chemokine receptor binding [GO:0048248]; cytokine activity [GO:0005125]; antimicrobial humoral immune response mediated by antimicrobial peptide [GO:0061844]; cell-cell signaling [GO:0007267]; cellular defense response [GO:0006968]; chemokine-m…	chemokine activity [GO:0008009]; CXCR3 chemokine receptor binding [GO:0048248]; cytokine activity [GO:0005125]	GO:0002690; GO:0005125; GO:0005576; GO:0005615; GO:0006935; GO:0006952; GO:0006954; GO:0006955; GO:0006968; GO:0007165; GO:0007186; GO:0007267; GO:0008009; GO:0009897; GO:0010818; GO:0030816; GO:0031640; GO:0032496; GO:0042127; GO:0043950; GO:0045663; GO:0048248; GO:0051281; GO:0051607; GO:0061844; GO:0070098; GO:1901741	8476424; 15489334; 10233762	8476424; 15489334; 10233762; 12162873; 12270371; 12384933; 12847282; 12884299; 12946268; 14507644; 14550288; 15081261; 15113590; 15150261; 16200621; 16210647; 16243485; 16583210; 17255201; 17262710; 17490641; 17703315; 17703412; 17875534; 17892861; 17975089; 18275857; 18338951; 18413205; 18415893; 18930766; 19087608; 19134328; 19157479; 19258635; 19258923; 19274094; 19340290; 19344719; 19410617; …	SUBCELLULAR LOCATION: Secreted.	Intercrine alpha (chemokine CxC) family	Complete proteome; Cytokine; Direct protein sequencing; Disulfide bond; Inflammatory response; Reference proteome; Secreted; Signal	4283;		SUBCELLULAR LOCATION: Secreted.
P09341	GROA_HUMAN	reviewed	Growth-regulated alpha protein (C-X-C motif chemokine 1) (GRO-alpha(1-73)) (Melanoma growth stimulatory activity) (MGSA) (Neutrophil-activating protein 3) (NAP-3) [Cleaved into: GRO-alpha(4-73); GRO-alpha(5-73); GRO-alpha(6-73)]	CXCL1 GRO GRO1 GROA MGSA SCYB1	Homo sapiens (Human)	CXCL1	actin cytoskeleton organization [GO:0030036]; antimicrobial humoral immune response mediated by antimicrobial peptide [GO:0061844]; cell proliferation [GO:0008283]; chemokine-mediated signaling pathway [GO:0070098]; chemotaxis [GO:0006935]; G-protein coupled receptor signaling pathway [GO:0007186]; immune response [GO:0006955]; inflammatory response [GO:0006954]; intracellular signal transduction…	extracellular region [GO:0005576]; extracellular space [GO:0005615]; specific granule lumen [GO:0035580]; tertiary granule lumen [GO:1904724]	extracellular region [GO:0005576]; extracellular space [GO:0005615]; specific granule lumen [GO:0035580]; tertiary granule lumen [GO:1904724]; chemokine activity [GO:0008009]; CXCR chemokine receptor binding [GO:0045236]; enzyme activator activity [GO:0008047]; growth factor activity [GO:0008083]; receptor binding [GO:0005102]; actin cytoskeleton organization [GO:0030036]; antimicrobial humoral i…	chemokine activity [GO:0008009]; CXCR chemokine receptor binding [GO:0045236]; enzyme activator activity [GO:0008047]; growth factor activity [GO:0008083]; receptor binding [GO:0005102]	GO:0005102; GO:0005576; GO:0005615; GO:0006935; GO:0006954; GO:0006955; GO:0007165; GO:0007186; GO:0007399; GO:0008009; GO:0008047; GO:0008083; GO:0008283; GO:0008285; GO:0030036; GO:0031640; GO:0032496; GO:0035556; GO:0035580; GO:0043312; GO:0045236; GO:0061844; GO:0070098; GO:0090023; GO:1904724	2890161; 2970963; 2129556; 15489334; 10095777; 2182761; 2655583; 1755384; 15340161; 2670560; 8397104; 8089846; 7806518	2890161; 2970963; 2129556; 15489334; 10095777; 2182761; 2655583; 1755384; 15340161; 2670560; 8397104; 8089846; 7806518; 11816717; 12012624; 12388718; 12734381; 12744776; 12949249; 14530367; 15218300; 15492419; 15843053; 15994316; 16086366; 16098041; 16567391; 16617094; 16941962; 17022986; 17060621; 17062666; 17096385; 17456471; 17466952; 17581194; 17703315; 17703412; 17999991; 18065201; 18211687;…	SUBCELLULAR LOCATION: Secreted.	Intercrine alpha (chemokine CxC) family	3D-structure; Complete proteome; Cytokine; Direct protein sequencing; Disulfide bond; Growth factor; Inflammatory response; Reference proteome; Secreted; Signal	2919;		SUBCELLULAR LOCATION: Secreted.
P10720	PF4V_HUMAN	reviewed	Platelet factor 4 variant (C-X-C motif chemokine 4 variant) (CXCL4L1) (PF4alt) (PF4var1) [Cleaved into: Platelet factor 4 variant(4-74); Platelet factor 4 variant(5-74); Platelet factor 4 variant(6-74)]	PF4V1 CXCL4V1 SCYB4V1	Homo sapiens (Human)	PF4V1	chemokine-mediated signaling pathway [GO:0070098]; G-protein coupled receptor signaling pathway [GO:0007186]; immune response [GO:0006955]; inflammatory response [GO:0006954]; leukocyte chemotaxis [GO:0030595]; platelet activation [GO:0030168]; positive regulation of neutrophil chemotaxis [GO:0090023]; regulation of cell proliferation [GO:0042127]; response to lipopolysaccharide [GO:0032496]	extracellular space [GO:0005615]	extracellular space [GO:0005615]; chemokine activity [GO:0008009]; CXCR chemokine receptor binding [GO:0045236]; heparin binding [GO:0008201]; chemokine-mediated signaling pathway [GO:0070098]; G-protein coupled receptor signaling pathway [GO:0007186]; immune response [GO:0006955]; inflammatory response [GO:0006954]; leukocyte chemotaxis [GO:0030595]; platelet activation [GO:0030168]; positive re…	chemokine activity [GO:0008009]; CXCR chemokine receptor binding [GO:0045236]; heparin binding [GO:0008201]	GO:0005615; GO:0006954; GO:0006955; GO:0007186; GO:0008009; GO:0008201; GO:0030168; GO:0030595; GO:0032496; GO:0042127; GO:0045236; GO:0070098; GO:0090023	2725510; 15489334; 1695112; 15459074; 23536183	2725510; 15489334; 1695112; 15459074; 23536183; 15174051; 18563170; 20237496; 20688960; 20961394; 20980681; 21111666; 22384011; 23747987; 24469069	SUBCELLULAR LOCATION: Secreted.	Intercrine alpha (chemokine CxC) family	3D-structure; Complete proteome; Cytokine; Direct protein sequencing; Disulfide bond; Glycoprotein; Heparin-binding; Proteoglycan; Reference proteome; Secreted; Signal	5197;		SUBCELLULAR LOCATION: Secreted.
P02776	PLF4_HUMAN	reviewed	Platelet factor 4 (PF-4) (C-X-C motif chemokine 4) (Iroplact) (Oncostatin-A) [Cleaved into: Platelet factor 4, short form]	PF4 CXCL4 SCYB4	Homo sapiens (Human)	PF4	antimicrobial humoral immune response mediated by antimicrobial peptide [GO:0061844]; chemokine-mediated signaling pathway [GO:0070098]; cytokine-mediated signaling pathway [GO:0019221]; defense response to protozoan [GO:0042832]; G-protein coupled receptor signaling pathway [GO:0007186]; immune response [GO:0006955]; inflammatory response [GO:0006954]; killing by host of symbiont cells [GO:00518…	cytoplasm [GO:0005737]; extracellular region [GO:0005576]; extracellular space [GO:0005615]; other organism cytoplasm [GO:0097679]; platelet alpha granule lumen [GO:0031093]; symbiont-containing vacuole membrane [GO:0020005]	cytoplasm [GO:0005737]; extracellular region [GO:0005576]; extracellular space [GO:0005615]; other organism cytoplasm [GO:0097679]; platelet alpha granule lumen [GO:0031093]; symbiont-containing vacuole membrane [GO:0020005]; chemokine activity [GO:0008009]; CXCR3 chemokine receptor binding [GO:0048248]; heparin binding [GO:0008201]; antimicrobial humoral immune response mediated by antimicrobial…	chemokine activity [GO:0008009]; CXCR3 chemokine receptor binding [GO:0048248]; heparin binding [GO:0008201]	GO:0002576; GO:0005576; GO:0005615; GO:0005737; GO:0006954; GO:0006955; GO:0007186; GO:0008009; GO:0008201; GO:0010628; GO:0010744; GO:0016525; GO:0019221; GO:0020005; GO:0030168; GO:0030595; GO:0030816; GO:0031093; GO:0031640; GO:0032496; GO:0032760; GO:0042127; GO:0042832; GO:0043950; GO:0045347; GO:0045651; GO:0045653; GO:0045918; GO:0045944; GO:0048248; GO:0051873; GO:0061844; GO:0070098; GO:…	3098319; 1695112; 11468158; 15815621; 15489334; 893407; 267922; 601757; 6445090; 7644496; 23536183; 8031770; 7547867	3098319; 1695112; 11468158; 15815621; 15489334; 893407; 267922; 601757; 6445090; 7644496; 23536183; 8031770; 7547867; 10913242; 11830470; 12041672; 12097379; 12193731; 12223528; 12384403; 12586630; 12609838; 12732210; 12878486; 14575696; 14592823; 14652645; 15034805; 15187018; 15265941; 15291808; 15304392; 15459010; 15591119; 15622770; 15728475; 15788441; 15994292; 16304054; 16317101; 16881736; 1…	SUBCELLULAR LOCATION: Secreted.	Intercrine alpha (chemokine CxC) family	3D-structure; Chemotaxis; Complete proteome; Cytokine; Direct protein sequencing; Disulfide bond; Heparin-binding; Phosphoprotein; Reference proteome; Secreted; Signal	5196;		SUBCELLULAR LOCATION: Secreted.
P13232	IL7_HUMAN	reviewed	Interleukin-7 (IL-7)	IL7	Homo sapiens (Human)	IL7	animal organ morphogenesis [GO:0009887]; bone resorption [GO:0045453]; cell-cell signaling [GO:0007267]; homeostasis of number of cells within a tissue [GO:0048873]; humoral immune response [GO:0006959]; negative regulation of apoptotic process [GO:0043066]; negative regulation of catalytic activity [GO:0043086]; negative regulation of extrinsic apoptotic signaling pathway in absence of ligand [G…	extracellular region [GO:0005576]; extracellular space [GO:0005615]	extracellular region [GO:0005576]; extracellular space [GO:0005615]; cytokine activity [GO:0005125]; growth factor activity [GO:0008083]; interleukin-7 receptor binding [GO:0005139]; animal organ morphogenesis [GO:0009887]; bone resorption [GO:0045453]; cell-cell signaling [GO:0007267]; homeostasis of number of cells within a tissue [GO:0048873]; humoral immune response [GO:0006959]; negative reg…	cytokine activity [GO:0005125]; growth factor activity [GO:0008083]; interleukin-7 receptor binding [GO:0005139]	GO:0002360; GO:0005125; GO:0005139; GO:0005576; GO:0005615; GO:0006959; GO:0007267; GO:0008083; GO:0008284; GO:0009887; GO:0010468; GO:0030890; GO:0043066; GO:0043086; GO:0045453; GO:0045582; GO:0046622; GO:0048873; GO:2001240	2643102; 2329282; 16421571; 15489334; 9407080; 8862549; 10850801; 19141282	2643102; 2329282; 16421571; 15489334; 9407080; 8862549; 10850801; 19141282; 11927620; 11929775; 12027403; 12072494; 12149213; 12427286; 12433286; 12441142; 12742982; 12792903; 12816983; 12847229; 12882655; 14530372; 14601648; 14607751; 14978141; 15048088; 15133032; 15226432; 15247003; 15353558; 15598813; 15964403; 15993713; 16162475; 16284535; 16322477; 16626395; 16709829; 16923550; 17053062; 171…	SUBCELLULAR LOCATION: Secreted.	IL-7/IL-9 family	3D-structure; Alternative splicing; Complete proteome; Cytokine; Disulfide bond; Glycoprotein; Growth factor; Reference proteome; Secreted; Signal	3574;		SUBCELLULAR LOCATION: Secreted.
P15248	IL9_HUMAN	reviewed	Interleukin-9 (IL-9) (Cytokine P40) (T-cell growth factor P40)	IL9	Homo sapiens (Human)	IL9	immune response [GO:0006955]; inflammatory response [GO:0006954]; positive regulation of cell growth [GO:0030307]; positive regulation of cell proliferation [GO:0008284]; positive regulation of interleukin-5 biosynthetic process [GO:0045407]	extracellular region [GO:0005576]; extracellular space [GO:0005615]	extracellular region [GO:0005576]; extracellular space [GO:0005615]; cytokine activity [GO:0005125]; growth factor activity [GO:0008083]; interleukin-9 receptor binding [GO:0005140]; immune response [GO:0006955]; inflammatory response [GO:0006954]; positive regulation of cell growth [GO:0030307]; positive regulation of cell proliferation [GO:0008284]; positive regulation of interleukin-5 biosynth…	cytokine activity [GO:0005125]; growth factor activity [GO:0008083]; interleukin-9 receptor binding [GO:0005140]	GO:0005125; GO:0005140; GO:0005576; GO:0005615; GO:0006954; GO:0006955; GO:0008083; GO:0008284; GO:0030307; GO:0045407	2508790; 2129501; 1971295; 1901233; 15372022; 15489334	2508790; 2129501; 1971295; 1901233; 15372022; 15489334; 11022011; 11739132; 11842292; 11937570; 12082592; 12482498; 12588703; 12594054; 12646606; 12789235; 14722888; 15007348; 15128795; 15289339; 15621723; 15699153; 15713213; 16322282; 16611254; 16763206; 17083349; 17517104; 17541281; 17703412; 18032114; 18298822; 18339896; 18349591; 18563468; 18633131; 18974840; 19005922; 19131662; 19258923; 192…	SUBCELLULAR LOCATION: Secreted.	IL-7/IL-9 family	Complete proteome; Cytokine; Glycoprotein; Growth factor; Polymorphism; Pyrrolidone carboxylic acid; Reference proteome; Secreted; Signal	3578;		SUBCELLULAR LOCATION: Secreted.
P09919	CSF3_HUMAN	reviewed	Granulocyte colony-stimulating factor (G-CSF) (Pluripoietin) (Filgrastim) (Lenograstim)	CSF3 C17orf33 GCSF	Homo sapiens (Human)	CSF3	cellular response to cytokine stimulus [GO:0071345]; cellular response to lipopolysaccharide [GO:0071222]; cytokine-mediated signaling pathway [GO:0019221]; granulocyte differentiation [GO:0030851]; immune response [GO:0006955]; macrophage differentiation [GO:0030225]; multicellular organism development [GO:0007275]; myeloid cell development [GO:0061515]; negative regulation of neuron death [GO:1…	extracellular region [GO:0005576]; extracellular space [GO:0005615]	extracellular region [GO:0005576]; extracellular space [GO:0005615]; cytokine activity [GO:0005125]; enzyme binding [GO:0019899]; granulocyte colony-stimulating factor receptor binding [GO:0005130]; growth factor activity [GO:0008083]; cellular response to cytokine stimulus [GO:0071345]; cellular response to lipopolysaccharide [GO:0071222]; cytokine-mediated signaling pathway [GO:0019221]; granul…	cytokine activity [GO:0005125]; enzyme binding [GO:0019899]; granulocyte colony-stimulating factor receptor binding [GO:0005130]; growth factor activity [GO:0008083]	GO:0005125; GO:0005130; GO:0005576; GO:0005615; GO:0006955; GO:0007275; GO:0008083; GO:0008284; GO:0014068; GO:0019221; GO:0019899; GO:0030223; GO:0030225; GO:0030838; GO:0030851; GO:0032092; GO:0033138; GO:0042993; GO:0045471; GO:0045639; GO:0045944; GO:0050731; GO:0051897; GO:0061515; GO:0071222; GO:0071345; GO:1901215; GO:2000251	3484805; 2423327; 3494801; 15028279; 16625196; 2420009; 8554326; 7685769; 1281794; 7518249; 7685117; 10537111; 16492764	3484805; 2423327; 3494801; 15028279; 16625196; 2420009; 8554326; 7685769; 1281794; 7518249; 7685117; 10537111; 16492764; 11795665; 11861308; 11877288; 11920209; 12009905; 12027409; 12034575; 12152985; 12393561; 12397015; 12456601; 12548211; 12568301; 12627849; 12636092; 12676791; 12717025; 12946100; 12954601; 14751388; 14769149; 14992583; 15019810; 15218949; 15576295; 15616013; 15622763; 15664994…	SUBCELLULAR LOCATION: Secreted.	IL-6 superfamily	3D-structure; Alternative splicing; Complete proteome; Cytokine; Direct protein sequencing; Disulfide bond; Glycoprotein; Growth factor; Pharmaceutical; Polymorphism; Reference proteome; Secreted; Signal	1440;		SUBCELLULAR LOCATION: Secreted.
Q16619	CTF1_HUMAN	reviewed	Cardiotrophin-1 (CT-1)	CTF1	Homo sapiens (Human)	CTF1	cell-cell signaling [GO:0007267]; cell proliferation [GO:0008283]; cell surface receptor signaling pathway [GO:0007166]; leukemia inhibitory factor signaling pathway [GO:0048861]; muscle organ development [GO:0007517]; nervous system development [GO:0007399]; neuron development [GO:0048666]; positive regulation of cell proliferation [GO:0008284]; positive regulation of tyrosine phosphorylation of…	extracellular region [GO:0005576]; extracellular space [GO:0005615]	extracellular region [GO:0005576]; extracellular space [GO:0005615]; cytokine activity [GO:0005125]; leukemia inhibitory factor receptor binding [GO:0005146]; cell proliferation [GO:0008283]; cell surface receptor signaling pathway [GO:0007166]; cell-cell signaling [GO:0007267]; leukemia inhibitory factor signaling pathway [GO:0048861]; muscle organ development [GO:0007517]; nervous system develo…	cytokine activity [GO:0005125]; leukemia inhibitory factor receptor binding [GO:0005146]	GO:0005125; GO:0005146; GO:0005576; GO:0005615; GO:0007166; GO:0007267; GO:0007399; GO:0007517; GO:0008283; GO:0008284; GO:0042531; GO:0048666; GO:0048861	8833032; 15616553; 15489334	8833032; 15616553; 15489334; 12234945; 12707269; 15219667; 15339920; 17483238; 17940213; 17979974; 18609050; 19155793; 19273604; 19913121; 20053569; 20224758; 20474083; 20628086; 20683337; 21572008; 21771897; 22418690; 23856329; 23935888; 24054317; 24344663; 24366078; 25025664; 25416956; 25689900; 25919795; 26188636; 26334851; 26621340; 26867947	SUBCELLULAR LOCATION: Secreted.	IL-6 superfamily	Alternative splicing; Complete proteome; Cytokine; Polymorphism; Reference proteome; Secreted	1489;	TISSUE SPECIFICITY: Highly expressed in heart, skeletal muscle, prostate and ovary. Lower levels in lung, kidney, pancreas, thymus, testis and small intestine. Little or no expression in brain, placenta, liver, spleen, colon or peripheral blood leukocytes.	SUBCELLULAR LOCATION: Secreted.
P29459	IL12A_HUMAN	reviewed	Interleukin-12 subunit alpha (IL-12A) (Cytotoxic lymphocyte maturation factor 35 kDa subunit) (CLMF p35) (IL-12 subunit p35) (NK cell stimulatory factor chain 1) (NKSF1)	IL12A NKSF1	Homo sapiens (Human)	IL12A	cell cycle arrest [GO:0007050]; cell migration [GO:0016477]; cellular response to lipopolysaccharide [GO:0071222]; cellular response to virus [GO:0098586]; defense response to Gram-positive bacterium [GO:0050830]; defense response to protozoan [GO:0042832]; extrinsic apoptotic signaling pathway [GO:0097191]; immune response [GO:0006955]; negative regulation of interleukin-17 production [GO:003270…	endoplasmic reticulum lumen [GO:0005788]; extracellular region [GO:0005576]; extracellular space [GO:0005615]; interleukin-12 complex [GO:0043514]	endoplasmic reticulum lumen [GO:0005788]; extracellular region [GO:0005576]; extracellular space [GO:0005615]; interleukin-12 complex [GO:0043514]; cytokine activity [GO:0005125]; growth factor activity [GO:0008083]; interleukin-12 beta subunit binding [GO:0042163]; interleukin-12 receptor binding [GO:0005143]; interleukin-27 binding [GO:0045513]; protein heterodimerization activity [GO:0046982];…	cytokine activity [GO:0005125]; growth factor activity [GO:0008083]; interleukin-12 beta subunit binding [GO:0042163]; interleukin-12 receptor binding [GO:0005143]; interleukin-27 binding [GO:0045513]; protein heterodimerization activity [GO:0046982]	GO:0001916; GO:0002860; GO:0005125; GO:0005143; GO:0005576; GO:0005615; GO:0005788; GO:0006955; GO:0007050; GO:0008083; GO:0009615; GO:0010224; GO:0016477; GO:0032496; GO:0032700; GO:0032729; GO:0032816; GO:0032946; GO:0034393; GO:0042102; GO:0042163; GO:0042531; GO:0042832; GO:0043514; GO:0045513; GO:0045582; GO:0045785; GO:0045954; GO:0046982; GO:0048662; GO:0050671; GO:0050830; GO:0051135; GO:…	1673147; 1674604; 16641997; 2204066; 1374259; 16548883; 10899108	1673147; 1674604; 16641997; 2204066; 1374259; 16548883; 10899108; 11114383; 11940489; 12117904; 12270766; 12358856; 12372421; 12472178; 12558814; 12576336; 12633940; 12672403; 12911539; 12944981; 14566095; 14629328; 14660053; 14675394; 14962816; 15051764; 15087447; 15170937; 15356557; 15361128; 15448160; 15489234; 15643599; 15741223; 15810889; 15863393; 15937086; 15963597; 16544245; 16573560; 167…	SUBCELLULAR LOCATION: Secreted.	IL-6 superfamily	3D-structure; Complete proteome; Cytokine; Direct protein sequencing; Disulfide bond; Glycoprotein; Growth factor; Reference proteome; Secreted; Signal	3592;		SUBCELLULAR LOCATION: Secreted.
P05113	IL5_HUMAN	reviewed	Interleukin-5 (IL-5) (B-cell differentiation factor I) (Eosinophil differentiation factor) (T-cell replacing factor) (TRF)	IL5	Homo sapiens (Human)	IL5	cytokine-mediated signaling pathway [GO:0019221]; immune response [GO:0006955]; inflammatory response [GO:0006954]; MAPK cascade [GO:0000165]; positive regulation of B cell proliferation [GO:0030890]; positive regulation of eosinophil differentiation [GO:0045645]; positive regulation of immunoglobulin secretion [GO:0051024]; positive regulation of JAK-STAT cascade [GO:0046427]; positive regulatio…	extracellular region [GO:0005576]; extracellular space [GO:0005615]; intracellular [GO:0005622]	extracellular region [GO:0005576]; extracellular space [GO:0005615]; intracellular [GO:0005622]; cytokine activity [GO:0005125]; growth factor activity [GO:0008083]; interleukin-5 receptor binding [GO:0005137]; protein tyrosine kinase activity [GO:0004713]; Ras guanyl-nucleotide exchange factor activity [GO:0005088]; cytokine-mediated signaling pathway [GO:0019221]; immune response [GO:0006955]; …	cytokine activity [GO:0005125]; growth factor activity [GO:0008083]; interleukin-5 receptor binding [GO:0005137]; protein tyrosine kinase activity [GO:0004713]; Ras guanyl-nucleotide exchange factor activity [GO:0005088]	GO:0000165; GO:0004713; GO:0005088; GO:0005125; GO:0005137; GO:0005576; GO:0005615; GO:0005622; GO:0006954; GO:0006955; GO:0008083; GO:0019221; GO:0030890; GO:0045645; GO:0045893; GO:0046427; GO:0050731; GO:0051024; GO:0051091; GO:0071803	3024129; 2824500; 3498940; 2823259; 15489334; 2361960; 2037074; 8483502; 22153509	3024129; 2824500; 3498940; 2823259; 15489334; 2361960; 2037074; 8483502; 22153509; 11763346; 11830476; 11842300; 11877300; 11897983; 12097386; 12354764; 12366695; 12393708; 12444155; 12525574; 12534990; 12575459; 12759409; 12771545; 12851716; 12910312; 12915771; 14564341; 14581138; 14630612; 1495999; 15007355; 15155645; 15271374; 15367434; 15528381; 15534922; 15549733; 15563083; 15713213; 1580255…	SUBCELLULAR LOCATION: Secreted.	IL-5 family	3D-structure; Complete proteome; Cytokine; Direct protein sequencing; Disulfide bond; Glycoprotein; Growth factor; Reference proteome; Secreted; Signal	3567;		SUBCELLULAR LOCATION: Secreted.
P05112	IL4_HUMAN	reviewed	Interleukin-4 (IL-4) (B-cell stimulatory factor 1) (BSF-1) (Binetrakin) (Lymphocyte stimulatory factor 1) (Pitrakinra)	IL4	Homo sapiens (Human)	IL4	B cell costimulation [GO:0031296]; B cell differentiation [GO:0030183]; cellular defense response [GO:0006968]; cellular response to mercury ion [GO:0071288]; chemotaxis [GO:0006935]; cholesterol metabolic process [GO:0008203]; connective tissue growth factor biosynthetic process [GO:0045189]; defense response to protozoan [GO:0042832]; dendritic cell differentiation [GO:0097028]; extrinsic apopt…	external side of plasma membrane [GO:0009897]; extracellular region [GO:0005576]; extracellular space [GO:0005615]	external side of plasma membrane [GO:0009897]; extracellular region [GO:0005576]; extracellular space [GO:0005615]; cytokine activity [GO:0005125]; growth factor activity [GO:0008083]; interleukin-4 receptor binding [GO:0005136]; B cell costimulation [GO:0031296]; B cell differentiation [GO:0030183]; cellular defense response [GO:0006968]; cellular response to mercury ion [GO:0071288]; chemotaxis…	cytokine activity [GO:0005125]; growth factor activity [GO:0008083]; interleukin-4 receptor binding [GO:0005136]	GO:0001774; GO:0002227; GO:0002230; GO:0002296; GO:0002674; GO:0002677; GO:0005125; GO:0005136; GO:0005576; GO:0005615; GO:0006935; GO:0006955; GO:0006968; GO:0007565; GO:0007584; GO:0008083; GO:0008203; GO:0009897; GO:0010155; GO:0010633; GO:0014070; GO:0030183; GO:0030890; GO:0031296; GO:0032733; GO:0032736; GO:0034097; GO:0035745; GO:0042092; GO:0042102; GO:0042104; GO:0042325; GO:0042493; GO:…	3016727; 2535858; 7806280; 15489334; 3257560; 1993171; 1400355; 1511746; 10219247; 1932028; 1569578; 1567880; 1567881; 1609277; 1946344; 8151703; 7664036; 14681304	3016727; 2535858; 7806280; 15489334; 3257560; 1993171; 1400355; 1511746; 10219247; 1932028; 1569578; 1567880; 1567881; 1609277; 1946344; 8151703; 7664036; 14681304; 10471619; 10529588; 10699178; 10806171; 10810222; 10843185; 10899762; 11022011; 11023480; 11035134; 11122213; 11167377; 11233912; 11258628; 11258696; 11294568; 11298547; 11315919; 11316066; 11316069; 11350513; 11466338; 11496248; 1150…	SUBCELLULAR LOCATION: Secreted.	IL-4/IL-13 family	3D-structure; Alternative splicing; B-cell activation; Complete proteome; Cytokine; Direct protein sequencing; Disulfide bond; Glycoprotein; Growth factor; Polymorphism; Reference proteome; Secreted; Signal	3565;		SUBCELLULAR LOCATION: Secreted.
P35225	IL13_HUMAN	reviewed	Interleukin-13 (IL-13)	IL13 NC30	Homo sapiens (Human)	IL13	cell-cell signaling [GO:0007267]; cellular response to cytokine stimulus [GO:0071345]; cellular response to mechanical stimulus [GO:0071260]; immune response [GO:0006955]; inflammatory response [GO:0006954]; microglial cell activation [GO:0001774]; movement of cell or subcellular component [GO:0006928]; negative regulation of complement-dependent cytotoxicity [GO:1903660]; negative regulation of …	cytoplasm [GO:0005737]; external side of plasma membrane [GO:0009897]; extracellular region [GO:0005576]; extracellular space [GO:0005615]	cytoplasm [GO:0005737]; external side of plasma membrane [GO:0009897]; extracellular region [GO:0005576]; extracellular space [GO:0005615]; cytokine activity [GO:0005125]; interleukin-13 receptor binding [GO:0005144]; cell-cell signaling [GO:0007267]; cellular response to cytokine stimulus [GO:0071345]; cellular response to mechanical stimulus [GO:0071260]; immune response [GO:0006955]; inflammat…	cytokine activity [GO:0005125]; interleukin-13 receptor binding [GO:0005144]	GO:0001774; GO:0002639; GO:0005125; GO:0005144; GO:0005576; GO:0005615; GO:0005737; GO:0006928; GO:0006954; GO:0006955; GO:0007165; GO:0007267; GO:0009897; GO:0010155; GO:0030890; GO:0032496; GO:0032723; GO:0033861; GO:0035094; GO:0043032; GO:0043306; GO:0045471; GO:0048661; GO:0050714; GO:0051281; GO:0071260; GO:0071345; GO:0071635; GO:1901215; GO:1901247; GO:1901251; GO:1903660; GO:2000231; GO:…	8096327; 8097324; 7721105; 8605348; 15372022; 15489334; 1408833; 11419948; 20223216; 10699178; 11588017; 12928861	8096327; 8097324; 7721105; 8605348; 15372022; 15489334; 1408833; 11419948; 20223216; 10699178; 11588017; 12928861; 10719301; 10887320; 11022011; 11197307; 11419949; 11678850; 11704288; 11709756; 11786536; 11825773; 11830476; 11940068; 11980568; 12063528; 12067309; 12089714; 12097410; 12152987; 12163193; 12165514; 12189139; 12207328; 12223527; 12370393; 12370400; 12377947; 12396617; 12413765; 1242…	SUBCELLULAR LOCATION: Secreted.	IL-4/IL-13 family	3D-structure; Complete proteome; Cytokine; Direct protein sequencing; Disulfide bond; Glycoprotein; Polymorphism; Reference proteome; Secreted; Signal	3596;		SUBCELLULAR LOCATION: Secreted.
P08700	IL3_HUMAN	reviewed	Interleukin-3 (IL-3) (Hematopoietic growth factor) (Mast cell growth factor) (MCGF) (Multipotential colony-stimulating factor) (P-cell-stimulating factor)	IL3	Homo sapiens (Human)	IL3	cell-cell signaling [GO:0007267]; cytokine-mediated signaling pathway [GO:0019221]; embryonic hemopoiesis [GO:0035162]; fever generation [GO:0001660]; immune response [GO:0006955]; MAPK cascade [GO:0000165]; nervous system development [GO:0007399]; positive regulation of cell proliferation [GO:0008284]; positive regulation of DNA replication [GO:0045740]; positive regulation of peptidyl-tyrosine …	extracellular region [GO:0005576]; extracellular space [GO:0005615]; intracellular [GO:0005622]	extracellular region [GO:0005576]; extracellular space [GO:0005615]; intracellular [GO:0005622]; cytokine activity [GO:0005125]; growth factor activity [GO:0008083]; interleukin-1 receptor binding [GO:0005149]; interleukin-3 receptor binding [GO:0005135]; protein tyrosine kinase activity [GO:0004713]; Ras guanyl-nucleotide exchange factor activity [GO:0005088]; cell-cell signaling [GO:0007267]; c…	cytokine activity [GO:0005125]; growth factor activity [GO:0008083]; interleukin-1 receptor binding [GO:0005149]; interleukin-3 receptor binding [GO:0005135]; protein tyrosine kinase activity [GO:0004713]; Ras guanyl-nucleotide exchange factor activity [GO:0005088]	GO:0000165; GO:0001660; GO:0004713; GO:0005088; GO:0005125; GO:0005135; GO:0005149; GO:0005576; GO:0005615; GO:0005622; GO:0006955; GO:0007267; GO:0007399; GO:0008083; GO:0008284; GO:0019221; GO:0035162; GO:0042531; GO:0045740; GO:0050731	3497843; 3127463; 3489530; 15372022; 15489334; 2544122; 8676386	3497843; 3127463; 3489530; 15372022; 15489334; 2544122; 8676386; 11179015; 11700046; 11714768; 11739132; 11763346; 11861295; 12002675; 12055233; 12093816; 12135758; 12165512; 12612065; 12759409; 12855588; 12884288; 12943658; 14551608; 14564341; 14615378; 14628073; 14675189; 14755254; 15060062; 15372320; 15576295; 15878977; 15988318; 16785501; 17179997; 17273755; 17362254; 17507237; 17541278; 1762…	SUBCELLULAR LOCATION: Secreted.	IL-3 family	3D-structure; Complete proteome; Cytokine; Disulfide bond; Glycoprotein; Growth factor; Polymorphism; Reference proteome; Secreted; Signal	3562;	TISSUE SPECIFICITY: Activated T-cells, mast cells, natural killer cells.	SUBCELLULAR LOCATION: Secreted.
P60568	IL2_HUMAN	reviewed	Interleukin-2 (IL-2) (T-cell growth factor) (TCGF) (Aldesleukin)	IL2	Homo sapiens (Human)	IL2	adaptive immune response [GO:0002250]; cell adhesion [GO:0007155]; cell-cell signaling [GO:0007267]; extrinsic apoptotic signaling pathway in absence of ligand [GO:0097192]; immune response [GO:0006955]; leukocyte activation involved in immune response [GO:0002366]; MAPK cascade [GO:0000165]; natural killer cell activation [GO:0030101]; negative regulation of apoptotic process [GO:0043066]; negat…	extracellular region [GO:0005576]; extracellular space [GO:0005615]; intracellular [GO:0005622]	extracellular region [GO:0005576]; extracellular space [GO:0005615]; intracellular [GO:0005622]; carbohydrate binding [GO:0030246]; cytokine activity [GO:0005125]; glycosphingolipid binding [GO:0043208]; growth factor activity [GO:0008083]; interleukin-2 receptor binding [GO:0005134]; kappa-type opioid receptor binding [GO:0031851]; kinase activator activity [GO:0019209]; Ras guanyl-nucleotide ex…	carbohydrate binding [GO:0030246]; cytokine activity [GO:0005125]; glycosphingolipid binding [GO:0043208]; growth factor activity [GO:0008083]; interleukin-2 receptor binding [GO:0005134]; kappa-type opioid receptor binding [GO:0031851]; kinase activator activity [GO:0019209]; Ras guanyl-nucleotide exchange factor activity [GO:0005088]	GO:0000165; GO:0001933; GO:0002250; GO:0002366; GO:0002903; GO:0005088; GO:0005125; GO:0005134; GO:0005576; GO:0005615; GO:0005622; GO:0006955; GO:0007155; GO:0007204; GO:0007205; GO:0007267; GO:0008083; GO:0008284; GO:0019209; GO:0030101; GO:0030217; GO:0030246; GO:0030307; GO:0030890; GO:0031851; GO:0032729; GO:0032740; GO:0034105; GO:0042104; GO:0042531; GO:0043066; GO:0043208; GO:0045471; GO:…	6312994; 6403867; 6306584; 6324170; 6330695; 6608729; 7722480; 8824916; 15489334; 3491296; 3264184; 6333684; 2793860; 1396583; 3500515; 1631562; 1510960; 7529123; 16293754; 16477002	6312994; 6403867; 6306584; 6324170; 6330695; 6608729; 7722480; 8824916; 15489334; 3491296; 3264184; 6333684; 2793860; 1396583; 3500515; 1631562; 1510960; 7529123; 16293754; 16477002; 11315919; 11354638; 11525806; 11544437; 11714800; 11743717; 11826762; 11841848; 11911478; 11914641; 11940709; 11981437; 12055219; 12072494; 12089714; 12121273; 12144536; 12171778; 12176041; 12193716; 12200381; 123540…	SUBCELLULAR LOCATION: Secreted.	IL-2 family	3D-structure; Adaptive immunity; Chromosomal rearrangement; Complete proteome; Cytokine; Direct protein sequencing; Disulfide bond; Glycoprotein; Growth factor; Immunity; Pharmaceutical; Proto-oncogene; Reference proteome; Secreted; Signal	3558;		SUBCELLULAR LOCATION: Secreted.
Q9H293	IL25_HUMAN	reviewed	Interleukin-25 (IL-25) (Interleukin-17E) (IL-17E)	IL25 IL17E UNQ3120/PRO10272	Homo sapiens (Human)	IL25	eosinophil differentiation [GO:0030222]; inflammatory response to antigenic stimulus [GO:0002437]; interleukin-13 production [GO:0032616]; interleukin-5 production [GO:0032634]; positive regulation of transcription from RNA polymerase II promoter [GO:0045944]; response to fungus [GO:0009620]; response to nematode [GO:0009624]	extracellular region [GO:0005576]; extracellular space [GO:0005615]	extracellular region [GO:0005576]; extracellular space [GO:0005615]; cytokine activity [GO:0005125]; interleukin-17E receptor binding [GO:0030380]; eosinophil differentiation [GO:0030222]; inflammatory response to antigenic stimulus [GO:0002437]; interleukin-13 production [GO:0032616]; interleukin-5 production [GO:0032634]; positive regulation of transcription from RNA polymerase II promoter [GO:…	cytokine activity [GO:0005125]; interleukin-17E receptor binding [GO:0030380]	GO:0002437; GO:0005125; GO:0005576; GO:0005615; GO:0009620; GO:0009624; GO:0030222; GO:0030380; GO:0032616; GO:0032634; GO:0045944	11058597; 11754819; 12239140; 12975309; 15489334; 15340161	11058597; 11754819; 12239140; 12975309; 15489334; 15340161; 11714825; 16522458; 16950278; 17635955; 17719653; 17889290; 19095584; 19129540; 19329997; 19968632; 20237496; 20492545; 20729468; 20861853; 20944558; 21182203; 21205894; 21570719; 22266274; 22691357; 23429464; 23564603; 23590308; 23657503; 23810766; 23957336; 24323357; 24344271; 24746746; 25133876; 25273095; 25676453; 25704964; 25705788;…	SUBCELLULAR LOCATION: Secreted.	IL-17 family	Alternative splicing; Complete proteome; Cytokine; Direct protein sequencing; Disulfide bond; Glycoprotein; Reference proteome; Secreted; Signal	64806;	TISSUE SPECIFICITY: Expressed at low levels in several tissues, including brain, kidney, lung, prostate, testis, spinal cord, adrenal gland, and trachea.	SUBCELLULAR LOCATION: Secreted.
Q96PD4	IL17F_HUMAN	reviewed	Interleukin-17F (IL-17F) (Cytokine ML-1)	IL17F	Homo sapiens (Human)	IL17F	cartilage development [GO:0051216]; cytokine biosynthetic process [GO:0042089]; inflammatory response [GO:0006954]; lymphotoxin A biosynthetic process [GO:0042109]; negative regulation of angiogenesis [GO:0016525]; positive regulation of cytokine production involved in inflammatory response [GO:1900017]; positive regulation of interleukin-6 secretion [GO:2000778]; positive regulation of transcrip…	extracellular region [GO:0005576]; extracellular space [GO:0005615]	extracellular region [GO:0005576]; extracellular space [GO:0005615]; cytokine activity [GO:0005125]; cytokine binding [GO:0019955]; cytokine receptor binding [GO:0005126]; protein homodimerization activity [GO:0042803]; cartilage development [GO:0051216]; cytokine biosynthetic process [GO:0042089]; inflammatory response [GO:0006954]; lymphotoxin A biosynthetic process [GO:0042109]; negative regul…	cytokine activity [GO:0005125]; cytokine binding [GO:0019955]; cytokine receptor binding [GO:0005126]; protein homodimerization activity [GO:0042803]	GO:0005125; GO:0005126; GO:0005576; GO:0005615; GO:0006954; GO:0016525; GO:0017015; GO:0019955; GO:0042089; GO:0042109; GO:0042803; GO:0045076; GO:0045408; GO:0045414; GO:0045423; GO:0045944; GO:0051216; GO:1900017; GO:2000778	11591732; 14574404; 15489334; 11591768; 15340161; 17355969; 17911633; 18684971; 11574464; 19838198; 21350122	11591732; 14574404; 15489334; 11591768; 15340161; 17355969; 17911633; 18684971; 11574464; 19838198; 21350122; 11891214; 15703761; 15972674; 16630936; 16961709; 17346928; 17418381; 17828618; 17912466; 18088064; 18769923; 18774769; 18830271; 19019635; 19155467; 19263269; 19414056; 19724898; 19838108; 19904747; 20127054; 20148256; 20173782; 20210523; 20237496; 20493423; 20618772; 20620187; 20628086;…	SUBCELLULAR LOCATION: Secreted.	IL-17 family	3D-structure; Complete proteome; Cytokine; Direct protein sequencing; Disease mutation; Disulfide bond; Glycoprotein; Polymorphism; Reference proteome; Secreted; Signal	112744;	TISSUE SPECIFICITY: Expressed in activated, but not resting, CD4+ T-cells and activated monocytes.	SUBCELLULAR LOCATION: Secreted.
Q8TAD2	IL17D_HUMAN	reviewed	Interleukin-17D (IL-17D) (Interleukin-27) (IL-27)	IL17D UNQ3096/PRO21175	Homo sapiens (Human)	IL17D	inflammatory response [GO:0006954]	extracellular space [GO:0005615]	extracellular space [GO:0005615]; cytokine activity [GO:0005125]; inflammatory response [GO:0006954]	cytokine activity [GO:0005125]	GO:0005125; GO:0005615; GO:0006954	12097364; 12975309; 15057823; 15489334	12097364; 12975309; 15057823; 15489334; 20237496; 22156348; 23490420; 24794441	SUBCELLULAR LOCATION: Secreted.	IL-17 family	Complete proteome; Cytokine; Glycoprotein; Reference proteome; Secreted; Signal	53342;	TISSUE SPECIFICITY: Expressed preferentially in adipose, skeletal muscle and CNS. {ECO:0000269|PubMed:12097364}.	SUBCELLULAR LOCATION: Secreted.
Q9P0M4	IL17C_HUMAN	reviewed	Interleukin-17C (IL-17C) (Cytokine CX2)	IL17C UNQ561/PRO1122	Homo sapiens (Human)	IL17C	cell-cell signaling [GO:0007267]; cell surface receptor signaling pathway [GO:0007166]; inflammatory response [GO:0006954]	extracellular region [GO:0005576]; extracellular space [GO:0005615]	extracellular region [GO:0005576]; extracellular space [GO:0005615]; cytokine activity [GO:0005125]; cell surface receptor signaling pathway [GO:0007166]; cell-cell signaling [GO:0007267]; inflammatory response [GO:0006954]	cytokine activity [GO:0005125]	GO:0005125; GO:0005576; GO:0005615; GO:0006954; GO:0007166; GO:0007267	10639155; 12975309; 15489334; 21993849; 21993848	10639155; 12975309; 15489334; 21993849; 21993848; 11984595; 19423540; 19913121; 20056178; 20237496; 20406964; 20438785; 20628086; 21048031; 21628458; 22506826; 22994872; 23221046; 23359500; 23474800; 23892590; 23944933; 25012243; 26472015	SUBCELLULAR LOCATION: Secreted.	IL-17 family	Complete proteome; Cytokine; Disulfide bond; Inflammatory response; Polymorphism; Reference proteome; Secreted; Signal	27189;		SUBCELLULAR LOCATION: Secreted.
Q9UHF5	IL17B_HUMAN	reviewed	Interleukin-17B (IL-17B) (Cytokine Zcyto7) (Interleukin-20) (IL-20) (Neuronal interleukin-17-related factor)	IL17B IL20 NIRF ZCYTO7 UNQ516/PRO1031	Homo sapiens (Human)	IL17B	cell-cell signaling [GO:0007267]; immune response [GO:0006955]; inflammatory response [GO:0006954]; positive regulation of cytokine production involved in inflammatory response [GO:1900017]	extracellular space [GO:0005615]	extracellular space [GO:0005615]; cytokine activity [GO:0005125]; cell-cell signaling [GO:0007267]; immune response [GO:0006955]; inflammatory response [GO:0006954]; positive regulation of cytokine production involved in inflammatory response [GO:1900017]	cytokine activity [GO:0005125]	GO:0005125; GO:0005615; GO:0006954; GO:0006955; GO:0007267; GO:1900017	10749887; 10639155; 12975309; 15489334	10749887; 10639155; 12975309; 15489334; 15713213; 16169070; 16805377; 19845895; 22394632; 23661335; 23851503; 24056520; 25732306; 26285835; 28160754	SUBCELLULAR LOCATION: Secreted.	IL-17 family	Complete proteome; Cytokine; Disulfide bond; Glycoprotein; Reference proteome; Secreted; Signal	27190;	TISSUE SPECIFICITY: Expressed in adult pancreas, small intestine, stomach, spinal cord and testis. Less pronounced expression in prostate, colon mucosal lining, and ovary.	SUBCELLULAR LOCATION: Secreted.
Q16552	IL17_HUMAN	reviewed	Interleukin-17A (IL-17) (IL-17A) (Cytotoxic T-lymphocyte-associated antigen 8) (CTLA-8)	IL17A CTLA8 IL17	Homo sapiens (Human)	IL17A	apoptotic process [GO:0006915]; cell-cell signaling [GO:0007267]; cell death [GO:0008219]; cellular response to interleukin-1 [GO:0071347]; defense response to fungus [GO:0050832]; fibroblast activation [GO:0072537]; immune response [GO:0006955]; inflammatory response [GO:0006954]; positive regulation of cytokine production involved in inflammatory response [GO:1900017]; positive regulation of in…	external side of plasma membrane [GO:0009897]; extracellular region [GO:0005576]; extracellular space [GO:0005615]	external side of plasma membrane [GO:0009897]; extracellular region [GO:0005576]; extracellular space [GO:0005615]; cytokine activity [GO:0005125]; apoptotic process [GO:0006915]; cell death [GO:0008219]; cell-cell signaling [GO:0007267]; cellular response to interleukin-1 [GO:0071347]; defense response to fungus [GO:0050832]; fibroblast activation [GO:0072537]; immune response [GO:0006955]; infl…	cytokine activity [GO:0005125]	GO:0005125; GO:0005576; GO:0005615; GO:0006915; GO:0006954; GO:0006955; GO:0007267; GO:0008219; GO:0009897; GO:0032747; GO:0045672; GO:0045944; GO:0050832; GO:0071347; GO:0072537; GO:1900017; GO:2000778	8676080; 7499828; 14574404; 15489334; 15340161; 17355969; 17911633; 18684971; 19835883	8676080; 7499828; 14574404; 15489334; 15340161; 17355969; 17911633; 18684971; 19835883; 12165487; 12183057; 12297109; 12421973; 12667656; 12772186; 15025215; 15218177; 15305382; 15321994; 15388258; 15459204; 15535837; 15642151; 15811054; 15811056; 15845864; 15916703; 15972674; 16008887; 16207434; 16419159; 16533341; 16859642; 16874957; 17384030; 17486092; 17545490; 17613395; 17635957; 17644317; 1…	SUBCELLULAR LOCATION: Secreted.	IL-17 family	3D-structure; Complete proteome; Cytokine; Direct protein sequencing; Disulfide bond; Glycoprotein; Reference proteome; Secreted; Signal	3605;	TISSUE SPECIFICITY: Restricted to activated memory T-cells.	SUBCELLULAR LOCATION: Secreted.
P22301	IL10_HUMAN	reviewed	Interleukin-10 (IL-10) (Cytokine synthesis inhibitory factor) (CSIF)	IL10	Homo sapiens (Human)	IL10	aging [GO:0007568]; B cell differentiation [GO:0030183]; B cell proliferation [GO:0042100]; branching involved in labyrinthine layer morphogenesis [GO:0060670]; cell-cell signaling [GO:0007267]; cellular response to estradiol stimulus [GO:0071392]; cellular response to hepatocyte growth factor stimulus [GO:0035729]; cellular response to lipopolysaccharide [GO:0071222]; cytoplasmic sequestering of…	extracellular region [GO:0005576]; extracellular space [GO:0005615]	extracellular region [GO:0005576]; extracellular space [GO:0005615]; cytokine activity [GO:0005125]; growth factor activity [GO:0008083]; interleukin-10 receptor binding [GO:0005141]; aging [GO:0007568]; B cell differentiation [GO:0030183]; B cell proliferation [GO:0042100]; branching involved in labyrinthine layer morphogenesis [GO:0060670]; cell-cell signaling [GO:0007267]; cellular response to…	cytokine activity [GO:0005125]; growth factor activity [GO:0008083]; interleukin-10 receptor binding [GO:0005141]	GO:0001938; GO:0002237; GO:0002740; GO:0002875; GO:0002904; GO:0005125; GO:0005141; GO:0005576; GO:0005615; GO:0006954; GO:0007253; GO:0007267; GO:0007568; GO:0008083; GO:0008285; GO:0010468; GO:0014823; GO:0014854; GO:0030097; GO:0030183; GO:0030595; GO:0030886; GO:0030889; GO:0032689; GO:0032692; GO:0032695; GO:0032701; GO:0032715; GO:0032717; GO:0032720; GO:0032800; GO:0032868; GO:0034115; GO:…	1847510; 9405662; 15340161; 8364028; 14657427; 7547951; 8590020; 8897595; 11485736; 15837194; 12825869	1847510; 9405662; 15340161; 8364028; 14657427; 7547951; 8590020; 8897595; 11485736; 15837194; 12825869; 10366102; 10395868; 10469306; 10513824; 10551422; 10830912; 11023480; 11085795; 11121048; 11128696; 11160847; 11163082; 11168433; 11192323; 11196688; 11212157; 11223972; 11230752; 11233912; 11238636; 11260510; 11266927; 11266928; 11267084; 11271474; 11292301; 11294564; 11298547; 11307152; 11315…	SUBCELLULAR LOCATION: Secreted.	IL-10 family	3D-structure; Complete proteome; Cytokine; Direct protein sequencing; Disease mutation; Disulfide bond; Glycoprotein; Reference proteome; Secreted; Signal	3586;	TISSUE SPECIFICITY: Produced by a variety of cell lines, including T-cells, macrophages, mast cells and other cell types.	SUBCELLULAR LOCATION: Secreted.
Q9UHD0	IL19_HUMAN	reviewed	Interleukin-19 (IL-19) (Melanoma differentiation-associated protein-like protein) (NG.1)	IL19 ZMDA1	Homo sapiens (Human)	IL19	apoptotic process [GO:0006915]; immune response [GO:0006955]; interleukin-6 biosynthetic process [GO:0042226]; negative regulation of extrinsic apoptotic signaling pathway [GO:2001237]; positive regulation of intrinsic apoptotic signaling pathway [GO:2001244]; reactive oxygen species metabolic process [GO:0072593]; signal transduction [GO:0007165]	extracellular region [GO:0005576]; extracellular space [GO:0005615]	extracellular region [GO:0005576]; extracellular space [GO:0005615]; cytokine activity [GO:0005125]; apoptotic process [GO:0006915]; immune response [GO:0006955]; interleukin-6 biosynthetic process [GO:0042226]; negative regulation of extrinsic apoptotic signaling pathway [GO:2001237]; positive regulation of intrinsic apoptotic signaling pathway [GO:2001244]; reactive oxygen species metabolic pro…	cytokine activity [GO:0005125]	GO:0005125; GO:0005576; GO:0005615; GO:0006915; GO:0006955; GO:0007165; GO:0042226; GO:0072593; GO:2001237; GO:2001244	11196675; 12370360; 19906316; 16710414; 15340161; 12403790	11196675; 12370360; 19906316; 16710414; 15340161; 12403790; 12351624; 14580208; 14675174; 15120647; 15557163; 15815689; 15827959; 16631120; 16778150; 17083366; 17263806; 17449492; 17465720; 17522354; 17703412; 18006695; 18246602; 18479293; 18669613; 18809337; 19087313; 19258923; 19430480; 19573080; 19773279; 19786281; 20228799; 20237496; 20379614; 20503287; 20568250; 20603037; 20699607; 20800603;…	SUBCELLULAR LOCATION: Secreted.	IL-10 family	3D-structure; Alternative splicing; Apoptosis; Complete proteome; Cytokine; Direct protein sequencing; Disulfide bond; Glycoprotein; Polymorphism; Reference proteome; Secreted; Signal	29949;		SUBCELLULAR LOCATION: Secreted.
Q9GZX6	IL22_HUMAN	reviewed	Interleukin-22 (IL-22) (Cytokine Zcyto18) (IL-10-related T-cell-derived-inducible factor) (IL-TIF)	IL22 ILTIF ZCYTO18 UNQ3099/PRO10096	Homo sapiens (Human)	IL22	acute-phase response [GO:0006953]; cell-cell signaling [GO:0007267]; inflammatory response [GO:0006954]; response to glucocorticoid [GO:0051384]	extracellular region [GO:0005576]; extracellular space [GO:0005615]	extracellular region [GO:0005576]; extracellular space [GO:0005615]; cytokine activity [GO:0005125]; interleukin-22 receptor binding [GO:0045518]; acute-phase response [GO:0006953]; cell-cell signaling [GO:0007267]; inflammatory response [GO:0006954]; response to glucocorticoid [GO:0051384]	cytokine activity [GO:0005125]; interleukin-22 receptor binding [GO:0045518]	GO:0005125; GO:0005576; GO:0005615; GO:0006953; GO:0006954; GO:0007267; GO:0045518; GO:0051384	10954742; 11197690; 10875937; 12975309; 15489334; 15340161; 11856845; 15983417; 18599299	10954742; 11197690; 10875937; 12975309; 15489334; 15340161; 11856845; 15983417; 18599299; 12087100; 12176383; 12513909; 15039135; 15122762; 15765404; 16143135; 16537974; 17182579; 17204547; 17442982; 17703412; 17845543; 18191408; 18264110; 18391423; 18509351; 18615114; 18617639; 18675809; 18675824; 18927282; 18978771; 19046958; 19122664; 19244159; 19258923; 19285080; 19469905; 19479869; 19481975;…	SUBCELLULAR LOCATION: Secreted.	IL-10 family	3D-structure; Complete proteome; Cytokine; Direct protein sequencing; Disulfide bond; Glycoprotein; Polymorphism; Reference proteome; Secreted; Signal	50616;		SUBCELLULAR LOCATION: Secreted.
Q9NYY1	IL20_HUMAN	reviewed	Interleukin-20 (IL-20) (Cytokine Zcyto10)	IL20 ZCYTO10 UNQ852/PRO1801	Homo sapiens (Human)	IL20	positive regulation of epidermal cell differentiation [GO:0045606]; positive regulation of keratinocyte differentiation [GO:0045618]; positive regulation of osteoclast differentiation [GO:0045672]; positive regulation of tyrosine phosphorylation of STAT protein [GO:0042531]; regulation of inflammatory response [GO:0050727]	extracellular region [GO:0005576]; extracellular space [GO:0005615]	extracellular region [GO:0005576]; extracellular space [GO:0005615]; cytokine activity [GO:0005125]; interleukin-20 receptor binding [GO:0045517]; interleukin-22 receptor binding [GO:0045518]; positive regulation of epidermal cell differentiation [GO:0045606]; positive regulation of keratinocyte differentiation [GO:0045618]; positive regulation of osteoclast differentiation [GO:0045672]; positive…	cytokine activity [GO:0005125]; interleukin-20 receptor binding [GO:0045517]; interleukin-22 receptor binding [GO:0045518]	GO:0005125; GO:0005576; GO:0005615; GO:0042531; GO:0045517; GO:0045518; GO:0045606; GO:0045618; GO:0045672; GO:0050727	11163236; 16511554; 12975309; 16710414; 15489334; 15340161; 16908179; 16709143; 22802649	11163236; 16511554; 12975309; 16710414; 15489334; 15340161; 16908179; 16709143; 22802649; 12351624; 12855566; 14580208; 14675174; 15815689; 15950941; 16645593; 16778121; 17083366; 17255956; 17263806; 17465720; 17703412; 18061474; 18281438; 18479293; 18758357; 18771958; 19087313; 19258923; 19342680; 19430480; 19481430; 19830738; 20061404; 20237496; 20503287; 20976276; 21109726; 21565488; 22232181;…	SUBCELLULAR LOCATION: Secreted.	IL-10 family	3D-structure; Alternative splicing; Complete proteome; Cytokine; Direct protein sequencing; Disulfide bond; Polymorphism; Reference proteome; Secreted; Signal	50604;	TISSUE SPECIFICITY: Expressed in most tissues and five major cell types: epithelial cells (primarily skin, buccal mucosa, tongue, nasal mucosa, lung, ureter, breast, prostate, fallopian tube, and adrenal gland), myoepithelial cells (mainly prostate), endothelial cells (mainly in small vessels or capillaries), macrophages, and skeletal muscle. Isoform 2 was detected in the lung tissue only. {ECO:0…	SUBCELLULAR LOCATION: Secreted.
Q9UBH0	I36RA_HUMAN	reviewed	Interleukin-36 receptor antagonist protein (IL-36Ra) (FIL1 delta) (IL-1-related protein 3) (IL-1RP3) (Interleukin-1 HY1) (IL-1HY1) (Interleukin-1 delta) (IL-1 delta) (Interleukin-1 family member 5) (IL-1F5) (Interleukin-1 receptor antagonist homolog 1) (IL-1ra homolog 1) (Interleukin-1-like protein 1) (IL-1L1)	IL36RN FIL1D IL1F5 IL1HY1 IL1L1 IL1RP3 UNQ1896/PRO4342	Homo sapiens (Human)	IL36RN	antifungal humoral response [GO:0019732]; inflammatory response [GO:0006954]; innate immune response [GO:0045087]; negative regulation of cytokine-mediated signaling pathway [GO:0001960]; negative regulation of interferon-gamma secretion [GO:1902714]; negative regulation of interleukin-17 production [GO:0032700]; negative regulation of interleukin-6 production [GO:0032715]	extracellular region [GO:0005576]; extracellular space [GO:0005615]	extracellular region [GO:0005576]; extracellular space [GO:0005615]; cytokine activity [GO:0005125]; interleukin-1 receptor antagonist activity [GO:0005152]; interleukin-1 receptor binding [GO:0005149]; antifungal humoral response [GO:0019732]; inflammatory response [GO:0006954]; innate immune response [GO:0045087]; negative regulation of cytokine-mediated signaling pathway [GO:0001960]; negative…	cytokine activity [GO:0005125]; interleukin-1 receptor antagonist activity [GO:0005152]; interleukin-1 receptor binding [GO:0005149]	GO:0001960; GO:0005125; GO:0005149; GO:0005152; GO:0005576; GO:0005615; GO:0006954; GO:0019732; GO:0032700; GO:0032715; GO:0045087; GO:1902714	10625660; 10512743; 11093146; 11466363; 10860666; 11991722; 12975309; 14702039; 15815621; 15489334; 21965679; 23147407; 21839423; 21848462; 22903787	10625660; 10512743; 11093146; 11466363; 10860666; 11991722; 12975309; 14702039; 15815621; 15489334; 21965679; 23147407; 21839423; 21848462; 22903787; 11841485; 14644395; 15231748; 15527767; 16189514; 16211343; 16918024; 16978071; 17975119; 18484691; 19023099; 19913121; 20141484; 20237496; 20379614; 20628086; 21242515; 22315422; 22325761; 22862555; 23303454; 23358093; 23428889; 23648549; 23698098;…	SUBCELLULAR LOCATION: Secreted.	IL-1 family	3D-structure; Complete proteome; Cytokine; Disease mutation; Disulfide bond; Immunity; Innate immunity; Polymorphism; Reference proteome; Secreted	26525;	TISSUE SPECIFICITY: Predominantly expressed in skin keratinocytes but not in fibroblasts, endothelial cells or melanocytes. Detected also in the spleen, brain leukocyte and macrophage cell types. Increased in lesional psoriasis skin. {ECO:0000269|PubMed:11466363}.	SUBCELLULAR LOCATION: Secreted.
Q14116	IL18_HUMAN	reviewed	Interleukin-18 (IL-18) (Iboctadekin) (Interferon gamma-inducing factor) (IFN-gamma-inducing factor) (Interleukin-1 gamma) (IL-1 gamma)	IL18 IGIF IL1F4	Homo sapiens (Human)	IL18	activation of protein kinase B activity [GO:0032148]; angiogenesis [GO:0001525]; cell-cell signaling [GO:0007267]; cellular response to organic cyclic compound [GO:0071407]; chemokine biosynthetic process [GO:0042033]; cholesterol homeostasis [GO:0042632]; granulocyte macrophage colony-stimulating factor biosynthetic process [GO:0042253]; immune response [GO:0006955]; inflammatory response [GO:00…	cytosol [GO:0005829]; extracellular exosome [GO:0070062]; extracellular region [GO:0005576]; extracellular space [GO:0005615]	cytosol [GO:0005829]; extracellular exosome [GO:0070062]; extracellular region [GO:0005576]; extracellular space [GO:0005615]; cytokine activity [GO:0005125]; activation of protein kinase B activity [GO:0032148]; angiogenesis [GO:0001525]; cell-cell signaling [GO:0007267]; cellular response to organic cyclic compound [GO:0071407]; chemokine biosynthetic process [GO:0042033]; cholesterol homeostas…	cytokine activity [GO:0005125]	GO:0000165; GO:0001525; GO:0005125; GO:0005576; GO:0005615; GO:0005829; GO:0006954; GO:0006955; GO:0007267; GO:0010744; GO:0014068; GO:0030101; GO:0030155; GO:0030431; GO:0031663; GO:0032148; GO:0032725; GO:0032729; GO:0032740; GO:0032819; GO:0034105; GO:0035655; GO:0042033; GO:0042088; GO:0042092; GO:0042094; GO:0042095; GO:0042104; GO:0042231; GO:0042253; GO:0042346; GO:0042531; GO:0042632; GO:…	8666798; 15326478; 16554811; 15489334; 21269460	8666798; 15326478; 16554811; 15489334; 21269460; 11466388; 11714826; 11770036; 11781190; 11790772; 11798931; 11805151; 11855785; 11888846; 11894141; 11895335; 11905033; 11920321; 11936774; 11958300; 11960649; 12105209; 12149432; 12172382; 12207348; 12366781; 12381835; 12387830; 12390326; 12401730; 12424620; 12438388; 12456593; 12472176; 12472673; 12517977; 12527894; 12532106; 12571842; 12572878; …	SUBCELLULAR LOCATION: Secreted.	IL-1 family	3D-structure; Alternative splicing; Complete proteome; Cytokine; Reference proteome; Secreted	3606;		SUBCELLULAR LOCATION: Secreted.
Q8WWZ1	IL1FA_HUMAN	reviewed	Interleukin-1 family member 10 (IL-1F10) (Family of interleukin 1-theta) (FIL1 theta) (Interleukin-1 HY2) (IL-1HY2) (Interleukin-1 theta) (IL-1 theta) (Interleukin-38) (IL-38)	IL1F10 FIL1T IL1HY2 IL38 FKSG75 UNQ6119/PRO20041	Homo sapiens (Human)	IL1F10	cytokine-mediated signaling pathway [GO:0019221]; immune response [GO:0006955]; inflammatory response [GO:0006954]	extracellular space [GO:0005615]	extracellular space [GO:0005615]; cytokine activity [GO:0005125]; interleukin-1 receptor binding [GO:0005149]; cytokine-mediated signaling pathway [GO:0019221]; immune response [GO:0006955]; inflammatory response [GO:0006954]	cytokine activity [GO:0005125]; interleukin-1 receptor binding [GO:0005149]	GO:0005125; GO:0005149; GO:0005615; GO:0006954; GO:0006955; GO:0019221	11747621; 11278614; 11991722; 12975309; 15815621; 15489334; 22315422; 11991723	11747621; 11278614; 11991722; 12975309; 15815621; 15489334; 22315422; 11991723; 16361275; 17975119; 18063673; 18361937; 18484691; 19023099; 19913121; 20141484; 20237496; 20628086; 20800603; 20975573; 22312160; 24969107; 26314375; 26819499; 27182162; 27438823; 27723569	SUBCELLULAR LOCATION: Secreted.	IL-1 family	3D-structure; Alternative splicing; Complete proteome; Cytokine; Polymorphism; Reference proteome; Secreted	84639;	TISSUE SPECIFICITY: Expressed in fetal skin, spleen and tonsil. Expressed mostly in the basal epithelia of skin and in proliferating B-cells of the tonsil.	SUBCELLULAR LOCATION: Secreted.
P28799	GRN_HUMAN	reviewed	Granulins (Proepithelin) (PEPI) [Cleaved into: Acrogranin (Glycoprotein of 88 Kda) (GP88) (Glycoprotein 88) (Progranulin); Paragranulin; Granulin-1 (Granulin G); Granulin-2 (Granulin F); Granulin-3 (Granulin B); Granulin-4 (Granulin A); Granulin-5 (Granulin C); Granulin-6 (Granulin D); Granulin-7 (Granulin E)]	GRN	Homo sapiens (Human)	GRN	neutrophil degranulation [GO:0043312]; signal transduction [GO:0007165]	azurophil granule lumen [GO:0035578]; endoplasmic reticulum [GO:0005783]; endosome [GO:0005768]; extracellular exosome [GO:0070062]; extracellular region [GO:0005576]; extracellular space [GO:0005615]; lysosome [GO:0005764]	azurophil granule lumen [GO:0035578]; endoplasmic reticulum [GO:0005783]; endosome [GO:0005768]; extracellular exosome [GO:0070062]; extracellular region [GO:0005576]; extracellular space [GO:0005615]; lysosome [GO:0005764]; cytokine activity [GO:0005125]; growth factor activity [GO:0008083]; RNA binding [GO:0003723]; neutrophil degranulation [GO:0043312]; signal transduction [GO:0007165]	cytokine activity [GO:0005125]; growth factor activity [GO:0008083]; RNA binding [GO:0003723]	GO:0003723; GO:0005125; GO:0005576; GO:0005615; GO:0005764; GO:0005768; GO:0005783; GO:0007165; GO:0008083; GO:0035578; GO:0043312; GO:0070062	1417868; 1618805; 1542665; 14702039; 15489334; 2268320; 8471426; 16862116; 19159218; 20188224; 22608501; 23364791; 24275569; 25944712; 10715107; 18359860; 16983685; 18183624; 20020531	1417868; 1618805; 1542665; 14702039; 15489334; 2268320; 8471426; 16862116; 19159218; 20188224; 22608501; 23364791; 24275569; 25944712; 10715107; 18359860; 16983685; 18183624; 20020531; 12900424; 15231748; 16189514; 16713569; 17110338; 17371905; 17446270; 18654987; 18985028; 19343720; 19618231; 19847305; 19940479; 20061636; 20711500; 21078624; 21516116; 21596751; 21988832; 22014111; 23088713; 2345…	SUBCELLULAR LOCATION: Secreted.	Granulin family	3D-structure; Alternative splicing; Complete proteome; Cytokine; Direct protein sequencing; Disulfide bond; Glycoprotein; Neurodegeneration; Neuronal ceroid lipofuscinosis; Polymorphism; Reference proteome; Repeat; Secreted; Signal	2896;	TISSUE SPECIFICITY: In myelogenous leukemic cell lines of promonocytic, promyelocytic, and proerythroid lineage, in fibroblasts, and very strongly in epithelial cell lines. Present in inflammatory cells and bone marrow. Highest levels in kidney.	SUBCELLULAR LOCATION: Secreted.
P40225	TPO_HUMAN	reviewed	Thrombopoietin (C-mpl ligand) (ML) (Megakaryocyte colony-stimulating factor) (Megakaryocyte growth and development factor) (MGDF) (Myeloproliferative leukemia virus oncogene ligand)	THPO MGDF	Homo sapiens (Human)	THPO	cell proliferation [GO:0008283]; multicellular organism development [GO:0007275]; myeloid cell differentiation [GO:0030099]; positive regulation of ERK1 and ERK2 cascade [GO:0070374]; positive regulation of hematopoietic stem cell proliferation [GO:1902035]; positive regulation of megakaryocyte differentiation [GO:0045654]; positive regulation of protein kinase B signaling [GO:0051897]; positive …	extracellular space [GO:0005615]	extracellular space [GO:0005615]; cytokine activity [GO:0005125]; growth factor activity [GO:0008083]; hormone activity [GO:0005179]; cell proliferation [GO:0008283]; multicellular organism development [GO:0007275]; myeloid cell differentiation [GO:0030099]; positive regulation of ERK1 and ERK2 cascade [GO:0070374]; positive regulation of hematopoietic stem cell proliferation [GO:1902035]; positi…	cytokine activity [GO:0005125]; growth factor activity [GO:0008083]; hormone activity [GO:0005179]	GO:0001934; GO:0005125; GO:0005179; GO:0005615; GO:0007275; GO:0008083; GO:0008283; GO:0030099; GO:0038163; GO:0045654; GO:0051897; GO:0070374; GO:1902035	8202154; 8020099; 7809166; 7926023; 7849319; 8537317; 7822271; 15489334; 9425899; 8942648; 14769915	8202154; 8020099; 7809166; 7926023; 7849319; 8537317; 7822271; 15489334; 9425899; 8942648; 14769915; 11257273; 11860444; 11976502; 14563588; 21988832	SUBCELLULAR LOCATION: Secreted.	EPO/TPO family	3D-structure; Alternative splicing; Complete proteome; Cytokine; Disulfide bond; Glycoprotein; Hormone; Polymorphism; Reference proteome; Secreted; Signal	7066;		SUBCELLULAR LOCATION: Secreted.
P05305	EDN1_HUMAN	reviewed	Endothelin-1 (Preproendothelin-1) (PPET1) [Cleaved into: Endothelin-1 (ET-1); Big endothelin-1]	EDN1	Homo sapiens (Human)	EDN1	artery smooth muscle contraction [GO:0014824]; body fluid secretion [GO:0007589]; branching involved in blood vessel morphogenesis [GO:0001569]; calcium-mediated signaling [GO:0019722]; cartilage development [GO:0051216]; cell-cell signaling [GO:0007267]; cell growth [GO:0016049]; cell surface receptor signaling pathway [GO:0007166]; cellular response to calcium ion [GO:0071277]; cellular respons…	basal part of cell [GO:0045178]; cytoplasm [GO:0005737]; extracellular region [GO:0005576]; extracellular space [GO:0005615]; rough endoplasmic reticulum lumen [GO:0048237]; transport vesicle [GO:0030133]; Weibel-Palade body [GO:0033093]	basal part of cell [GO:0045178]; cytoplasm [GO:0005737]; extracellular region [GO:0005576]; extracellular space [GO:0005615]; rough endoplasmic reticulum lumen [GO:0048237]; transport vesicle [GO:0030133]; Weibel-Palade body [GO:0033093]; cytokine activity [GO:0005125]; endothelin A receptor binding [GO:0031707]; endothelin B receptor binding [GO:0031708]; hormone activity [GO:0005179]; artery sm…	cytokine activity [GO:0005125]; endothelin A receptor binding [GO:0031707]; endothelin B receptor binding [GO:0031708]; hormone activity [GO:0005179]	GO:0000122; GO:0001516; GO:0001569; GO:0001701; GO:0001821; GO:0003100; GO:0005125; GO:0005179; GO:0005576; GO:0005615; GO:0005737; GO:0006885; GO:0007166; GO:0007186; GO:0007204; GO:0007205; GO:0007267; GO:0007507; GO:0007585; GO:0007589; GO:0008284; GO:0009953; GO:0010193; GO:0010259; GO:0010460; GO:0010595; GO:0010613; GO:0010870; GO:0014032; GO:0014065; GO:0014823; GO:0014824; GO:0014826; GO:…	3282927; 2670930; 2659594; 8450044; 14574404; 15489334; 2649896; 10438732; 1864385; 9284755; 17357073; 18288492; 1515112; 7664037; 1859417; 1736987; 1422154; 7773179; 10231710; 10334806; 10391210; 24268655	3282927; 2670930; 2659594; 8450044; 14574404; 15489334; 2649896; 10438732; 1864385; 9284755; 17357073; 18288492; 1515112; 7664037; 1859417; 1736987; 1422154; 7773179; 10231710; 10334806; 10391210; 24268655; 10200023; 10448102; 11210078; 11399938; 11448123; 11593097; 11601839; 11668616; 11693192; 11742499; 11751711; 11795667; 11831453; 11858185; 11866544; 11932487; 11934840; 11991554; 11991733; 12…	SUBCELLULAR LOCATION: Secreted.	Endothelin/sarafotoxin family	3D-structure; Cleavage on pair of basic residues; Complete proteome; Direct protein sequencing; Disease mutation; Disulfide bond; Polymorphism; Reference proteome; Secreted; Signal; Vasoactive; Vasoconstrictor	1906;	TISSUE SPECIFICITY: Expressed in lung, placental stem villi vessels and in cultured placental vascular smooth muscle cells. {ECO:0000269|PubMed:9284755}.	SUBCELLULAR LOCATION: Secreted.
P05000	IFNW1_HUMAN	reviewed	Interferon omega-1 (Interferon alpha-II-1)	IFNW1	Homo sapiens (Human)	IFNW1	adaptive immune response [GO:0002250]; B cell differentiation [GO:0030183]; B cell proliferation [GO:0042100]; cell cycle arrest [GO:0007050]; cytokine-mediated signaling pathway [GO:0019221]; defense response to virus [GO:0051607]; humoral immune response [GO:0006959]; innate immune response [GO:0045087]; natural killer cell activation involved in immune response [GO:0002323]; positive regulatio…	extracellular space [GO:0005615]	extracellular space [GO:0005615]; cytokine activity [GO:0005125]; cytokine receptor binding [GO:0005126]; type I interferon receptor binding [GO:0005132]; adaptive immune response [GO:0002250]; B cell differentiation [GO:0030183]; B cell proliferation [GO:0042100]; cell cycle arrest [GO:0007050]; cytokine-mediated signaling pathway [GO:0019221]; defense response to virus [GO:0051607]; humoral imm…	cytokine activity [GO:0005125]; cytokine receptor binding [GO:0005126]; type I interferon receptor binding [GO:0005132]	GO:0002250; GO:0002286; GO:0002323; GO:0005125; GO:0005126; GO:0005132; GO:0005615; GO:0006959; GO:0007050; GO:0009615; GO:0019221; GO:0030183; GO:0033141; GO:0042100; GO:0043330; GO:0045087; GO:0051607	2985969; 1647209; 15164053; 15489334; 3895159; 8142025; 7765487; 15340161; 1693148; 21854986	2985969; 1647209; 15164053; 15489334; 3895159; 8142025; 7765487; 15340161; 1693148; 21854986; 15621727; 16504056; 19863576; 20237496; 20331378; 20574843; 20588308; 20677014; 22192711	SUBCELLULAR LOCATION: Secreted.	Alpha/beta interferon family	3D-structure; Antiviral defense; Complete proteome; Cytokine; Direct protein sequencing; Disulfide bond; Glycoprotein; Polymorphism; Reference proteome; Secreted; Signal	3467;		SUBCELLULAR LOCATION: Secreted.
P01570	IFN14_HUMAN	reviewed	Interferon alpha-14 (IFN-alpha-14) (Interferon alpha-H) (LeIF H) (Interferon lambda-2-H)	IFNA14	Homo sapiens (Human)	IFNA14	adaptive immune response [GO:0002250]; B cell differentiation [GO:0030183]; B cell proliferation [GO:0042100]; blood coagulation [GO:0007596]; cytokine-mediated signaling pathway [GO:0019221]; defense response to virus [GO:0051607]; humoral immune response [GO:0006959]; innate immune response [GO:0045087]; natural killer cell activation involved in immune response [GO:0002323]; positive regulatio…	extracellular region [GO:0005576]; extracellular space [GO:0005615]	extracellular region [GO:0005576]; extracellular space [GO:0005615]; cytokine activity [GO:0005125]; cytokine receptor binding [GO:0005126]; type I interferon receptor binding [GO:0005132]; adaptive immune response [GO:0002250]; B cell differentiation [GO:0030183]; B cell proliferation [GO:0042100]; blood coagulation [GO:0007596]; cytokine-mediated signaling pathway [GO:0019221]; defense response…	cytokine activity [GO:0005125]; cytokine receptor binding [GO:0005126]; type I interferon receptor binding [GO:0005132]	GO:0002250; GO:0002286; GO:0002323; GO:0005125; GO:0005126; GO:0005132; GO:0005576; GO:0005615; GO:0006959; GO:0007596; GO:0019221; GO:0030183; GO:0033141; GO:0042100; GO:0043330; GO:0045087; GO:0051607; GO:0060337; GO:0060338	6163083; 6165082; 4057246; 15164053; 15489334; 1634550; 9425112; 7765487; 8910771	6163083; 6165082; 4057246; 15164053; 15489334; 1634550; 9425112; 7765487; 8910771; 17703412; 19258923; 20331378; 20503287; 20574843; 20588308; 8668211	SUBCELLULAR LOCATION: Secreted.	Alpha/beta interferon family	Antiviral defense; Complete proteome; Cytokine; Direct protein sequencing; Disulfide bond; Glycoprotein; Reference proteome; Secreted; Signal	3448;		SUBCELLULAR LOCATION: Secreted.
P01563	IFNA2_HUMAN	reviewed	Interferon alpha-2 (IFN-alpha-2) (Interferon alpha-A) (LeIF A)	IFNA2 IFNA2A IFNA2B IFNA2C	Homo sapiens (Human)	IFNA2	apoptotic process [GO:0006915]; B cell differentiation [GO:0030183]; B cell proliferation [GO:0042100]; blood coagulation [GO:0007596]; cell-cell signaling [GO:0007267]; cell surface receptor signaling pathway [GO:0007166]; cytokine-mediated signaling pathway [GO:0019221]; defense response to virus [GO:0051607]; humoral immune response [GO:0006959]; inflammatory response [GO:0006954]; innate immu…	extracellular region [GO:0005576]; extracellular space [GO:0005615]	extracellular region [GO:0005576]; extracellular space [GO:0005615]; cytokine activity [GO:0005125]; type I interferon receptor binding [GO:0005132]; apoptotic process [GO:0006915]; B cell differentiation [GO:0030183]; B cell proliferation [GO:0042100]; blood coagulation [GO:0007596]; cell surface receptor signaling pathway [GO:0007166]; cell-cell signaling [GO:0007267]; cytokine-mediated signali…	cytokine activity [GO:0005125]; type I interferon receptor binding [GO:0005132]	GO:0002286; GO:0002323; GO:0005125; GO:0005132; GO:0005576; GO:0005615; GO:0006915; GO:0006954; GO:0006959; GO:0007166; GO:0007267; GO:0007596; GO:0010629; GO:0019221; GO:0030183; GO:0033141; GO:0042100; GO:0042327; GO:0042531; GO:0043330; GO:0045087; GO:0045581; GO:0045892; GO:0045893; GO:0046597; GO:0051607; GO:0060337; GO:0060338; GO:2000552; GO:2000663; GO:2000666	6159538; 6163083; 6170983; 3906813; 9694076; 23875128; 15489334; 6158094; 6310510; 6159537; 9425112; 6162107; 2049076; 7627809; 8234245; 8994971; 9417943; 17001036; 20496919; 16959974	6159538; 6163083; 6170983; 3906813; 9694076; 23875128; 15489334; 6158094; 6310510; 6159537; 9425112; 6162107; 2049076; 7627809; 8234245; 8994971; 9417943; 17001036; 20496919; 16959974; 12010658; 15004750; 16171819; 16697656; 16920161; 17116765; 17181634; 17477817; 17703412; 17880940; 18005734; 18027911; 18032529; 18584346; 18729739; 18937499; 19000144; 19055755; 19153447; 19258923; 19345260; 1956…	SUBCELLULAR LOCATION: Secreted.	Alpha/beta interferon family	3D-structure; Antiviral defense; Complete proteome; Cytokine; Direct protein sequencing; Disulfide bond; Glycoprotein; Pharmaceutical; Polymorphism; Reference proteome; Secreted; Signal	3440;		SUBCELLULAR LOCATION: Secreted.
Q9P0W0	IFNK_HUMAN	reviewed	Interferon kappa (IFN-kappa)	IFNK UNQ6124/PRO20084	Homo sapiens (Human)	IFNK	adaptive immune response [GO:0002250]; B cell differentiation [GO:0030183]; B cell proliferation [GO:0042100]; cytokine-mediated signaling pathway [GO:0019221]; defense response to virus [GO:0051607]; humoral immune response [GO:0006959]; natural killer cell activation [GO:0030101]; natural killer cell activation involved in immune response [GO:0002323]; negative regulation of cell proliferation …	extracellular region [GO:0005576]; extracellular space [GO:0005615]	extracellular region [GO:0005576]; extracellular space [GO:0005615]; cytokine activity [GO:0005125]; type I interferon receptor binding [GO:0005132]; adaptive immune response [GO:0002250]; B cell differentiation [GO:0030183]; B cell proliferation [GO:0042100]; cytokine-mediated signaling pathway [GO:0019221]; defense response to virus [GO:0051607]; humoral immune response [GO:0006959]; natural ki…	cytokine activity [GO:0005125]; type I interferon receptor binding [GO:0005132]	GO:0002250; GO:0002286; GO:0002323; GO:0005125; GO:0005132; GO:0005576; GO:0005615; GO:0006355; GO:0006959; GO:0008285; GO:0009615; GO:0019221; GO:0030101; GO:0030183; GO:0033141; GO:0042100; GO:0043330; GO:0045089; GO:0051607	11514542; 12975309; 15164053; 15340161; 12391192	11514542; 12975309; 15164053; 15340161; 12391192; 18615156; 19734901; 19887612; 20479716; 20574843; 20588308; 20634891; 20706608; 21849431; 24614210; 26491169	SUBCELLULAR LOCATION: Secreted.	Alpha/beta interferon family	Antiviral defense; Coiled coil; Complete proteome; Cytokine; Direct protein sequencing; Disulfide bond; Polymorphism; Reference proteome; Secreted; Signal	56832;	TISSUE SPECIFICITY: Expressed in keratinocytes, monocytes and in resting dendritic cells. {ECO:0000269|PubMed:11514542, ECO:0000269|PubMed:12391192}.	SUBCELLULAR LOCATION: Secreted.
P32881	IFNA8_HUMAN	reviewed	Interferon alpha-8 (IFN-alpha-8) (Interferon alpha-B) (LeIF B) (Interferon alpha-B2)	IFNA8	Homo sapiens (Human)	IFNA8	adaptive immune response [GO:0002250]; B cell differentiation [GO:0030183]; B cell proliferation [GO:0042100]; blood coagulation [GO:0007596]; cytokine-mediated signaling pathway [GO:0019221]; defense response to virus [GO:0051607]; humoral immune response [GO:0006959]; innate immune response [GO:0045087]; natural killer cell activation involved in immune response [GO:0002323]; positive regulatio…	extracellular region [GO:0005576]; extracellular space [GO:0005615]	extracellular region [GO:0005576]; extracellular space [GO:0005615]; cytokine activity [GO:0005125]; cytokine receptor binding [GO:0005126]; type I interferon receptor binding [GO:0005132]; adaptive immune response [GO:0002250]; B cell differentiation [GO:0030183]; B cell proliferation [GO:0042100]; blood coagulation [GO:0007596]; cytokine-mediated signaling pathway [GO:0019221]; defense response…	cytokine activity [GO:0005125]; cytokine receptor binding [GO:0005126]; type I interferon receptor binding [GO:0005132]	GO:0002250; GO:0002286; GO:0002323; GO:0005125; GO:0005126; GO:0005132; GO:0005576; GO:0005615; GO:0006959; GO:0007596; GO:0019221; GO:0030183; GO:0033141; GO:0042100; GO:0043330; GO:0045087; GO:0051607; GO:0060337; GO:0060338	4057246; 6325303; 6164048; 6163083; 15164053; 15489334; 9425112; 8836918	4057246; 6325303; 6164048; 6163083; 15164053; 15489334; 9425112; 8836918; 17517919; 17703412; 19258923; 20237496; 20331378; 20503287; 20574843; 20588308; 22570109; 24030809; 25063872; 8668211	SUBCELLULAR LOCATION: Secreted.	Alpha/beta interferon family	Antiviral defense; Complete proteome; Cytokine; Direct protein sequencing; Disulfide bond; Polymorphism; Reference proteome; Secreted; Signal	3445;		SUBCELLULAR LOCATION: Secreted.
P05015	IFN16_HUMAN	reviewed	Interferon alpha-16 (IFN-alpha-16) (Interferon alpha-WA)	IFNA16	Homo sapiens (Human)	IFNA16	adaptive immune response [GO:0002250]; B cell differentiation [GO:0030183]; B cell proliferation [GO:0042100]; blood coagulation [GO:0007596]; cytokine-mediated signaling pathway [GO:0019221]; defense response to virus [GO:0051607]; humoral immune response [GO:0006959]; innate immune response [GO:0045087]; natural killer cell activation involved in immune response [GO:0002323]; positive regulatio…	extracellular region [GO:0005576]; extracellular space [GO:0005615]	extracellular region [GO:0005576]; extracellular space [GO:0005615]; cytokine activity [GO:0005125]; type I interferon receptor binding [GO:0005132]; adaptive immune response [GO:0002250]; B cell differentiation [GO:0030183]; B cell proliferation [GO:0042100]; blood coagulation [GO:0007596]; cytokine-mediated signaling pathway [GO:0019221]; defense response to virus [GO:0051607]; humoral immune r…	cytokine activity [GO:0005125]; type I interferon receptor binding [GO:0005132]	GO:0002250; GO:0002286; GO:0002323; GO:0005125; GO:0005132; GO:0005576; GO:0005615; GO:0006959; GO:0007596; GO:0019221; GO:0030183; GO:0033141; GO:0042100; GO:0043330; GO:0045087; GO:0051607; GO:0060337; GO:0060338	4057246; 6387705; 6548765; 15164053;	4057246; 6387705; 6548765; 15164053; 20574843; 20588308; 21812934	SUBCELLULAR LOCATION: Secreted.	Alpha/beta interferon family	Antiviral defense; Complete proteome; Cytokine; Disulfide bond; Reference proteome; Secreted; Signal	3449;		SUBCELLULAR LOCATION: Secreted.
P05013	IFNA6_HUMAN	reviewed	Interferon alpha-6 (IFN-alpha-6) (Interferon alpha-54) (Interferon alpha-K) (LeIF K)	IFNA6	Homo sapiens (Human)	IFNA6	adaptive immune response [GO:0002250]; B cell differentiation [GO:0030183]; B cell proliferation [GO:0042100]; blood coagulation [GO:0007596]; cytokine-mediated signaling pathway [GO:0019221]; defense response to virus [GO:0051607]; humoral immune response [GO:0006959]; innate immune response [GO:0045087]; natural killer cell activation involved in immune response [GO:0002323]; positive regulatio…	extracellular region [GO:0005576]; extracellular space [GO:0005615]	extracellular region [GO:0005576]; extracellular space [GO:0005615]; cytokine activity [GO:0005125]; type I interferon receptor binding [GO:0005132]; adaptive immune response [GO:0002250]; B cell differentiation [GO:0030183]; B cell proliferation [GO:0042100]; blood coagulation [GO:0007596]; cytokine-mediated signaling pathway [GO:0019221]; defense response to virus [GO:0051607]; humoral immune r…	cytokine activity [GO:0005125]; type I interferon receptor binding [GO:0005132]	GO:0002250; GO:0002286; GO:0002323; GO:0005125; GO:0005132; GO:0005576; GO:0005615; GO:0006959; GO:0007596; GO:0019221; GO:0030183; GO:0033141; GO:0042100; GO:0043330; GO:0045087; GO:0051607; GO:0060337; GO:0060338	4057246; 15164053; 15489334; 15340161	4057246; 15164053; 15489334; 15340161; 17703412; 19258923; 20237496; 20331378; 20503287; 20574843; 20588308; 8668211	SUBCELLULAR LOCATION: Secreted.	Alpha/beta interferon family	Antiviral defense; Complete proteome; Cytokine; Direct protein sequencing; Disulfide bond; Reference proteome; Secreted; Signal	3443;		SUBCELLULAR LOCATION: Secreted.
P01562	IFNA1_HUMAN	reviewed	Interferon alpha-1/13 (IFN-alpha-1/13) (Interferon alpha-D) (LeIF D)	IFNA1; IFNA13	Homo sapiens (Human)	IFNA1; IFNA13	adaptive immune response [GO:0002250]; B cell differentiation [GO:0030183]; B cell proliferation [GO:0042100]; blood coagulation [GO:0007596]; cytokine-mediated signaling pathway [GO:0019221]; defense response to virus [GO:0051607]; humoral immune response [GO:0006959]; innate immune response [GO:0045087]; natural killer cell activation involved in immune response [GO:0002323]; positive regulatio…	extracellular region [GO:0005576]; extracellular space [GO:0005615]	extracellular region [GO:0005576]; extracellular space [GO:0005615]; cytokine activity [GO:0005125]; type I interferon receptor binding [GO:0005132]; adaptive immune response [GO:0002250]; B cell differentiation [GO:0030183]; B cell proliferation [GO:0042100]; blood coagulation [GO:0007596]; cytokine-mediated signaling pathway [GO:0019221]; defense response to virus [GO:0051607]; humoral immune r…	cytokine activity [GO:0005125]; type I interferon receptor binding [GO:0005132]	GO:0002250; GO:0002286; GO:0002323; GO:0005125; GO:0005132; GO:0005576; GO:0005615; GO:0006959; GO:0007596; GO:0019221; GO:0030183; GO:0033141; GO:0042100; GO:0043330; GO:0045087; GO:0051607; GO:0060337; GO:0060338	6157600; 6157095; 6163083; 6479148; 4057246; 2985969; 20857263; 15164053; 15489334; 6310510; 1634550; 9425112; 11032395; 22307521	6157600; 6157095; 6163083; 6479148; 4057246; 2985969; 20857263; 15164053; 15489334; 6310510; 1634550; 9425112; 11032395; 22307521; 12817009; 12967644; 14500632; 14734746; 15056668; 15087447; 15188363; 15240148; 15571260; 15585849; 15621727; 15634924; 15674657; 15699120; 15790787; 15795269; 15883164; 15941912; 15989801; 16005433; 16175599; 16253303; 16785534; 16797201; 16859998; 16948893; 17517919…	SUBCELLULAR LOCATION: Secreted.	Alpha/beta interferon family	3D-structure; Antiviral defense; Complete proteome; Cytokine; Direct protein sequencing; Disulfide bond; Polymorphism; Reference proteome; Secreted; Signal	3439;3447;		SUBCELLULAR LOCATION: Secreted.
P05014	IFNA4_HUMAN	reviewed	Interferon alpha-4 (IFN-alpha-4) (Interferon alpha-4B) (Interferon alpha-76) (Interferon alpha-M1)	IFNA4	Homo sapiens (Human)	IFNA4	adaptive immune response [GO:0002250]; B cell differentiation [GO:0030183]; B cell proliferation [GO:0042100]; blood coagulation [GO:0007596]; cytokine-mediated signaling pathway [GO:0019221]; defense response to virus [GO:0051607]; humoral immune response [GO:0006959]; innate immune response [GO:0045087]; natural killer cell activation involved in immune response [GO:0002323]; positive regulatio…	extracellular region [GO:0005576]; extracellular space [GO:0005615]	extracellular region [GO:0005576]; extracellular space [GO:0005615]; cytokine activity [GO:0005125]; type I interferon receptor binding [GO:0005132]; adaptive immune response [GO:0002250]; B cell differentiation [GO:0030183]; B cell proliferation [GO:0042100]; blood coagulation [GO:0007596]; cytokine-mediated signaling pathway [GO:0019221]; defense response to virus [GO:0051607]; humoral immune r…	cytokine activity [GO:0005125]; type I interferon receptor binding [GO:0005132]	GO:0002250; GO:0002286; GO:0002323; GO:0005125; GO:0005132; GO:0005576; GO:0005615; GO:0006959; GO:0007596; GO:0009615; GO:0019221; GO:0030183; GO:0033141; GO:0042100; GO:0043330; GO:0045087; GO:0051607; GO:0060337; GO:0060338	6089830; 4057246; 15164053; 15489334; 9425112; 9335434	6089830; 4057246; 15164053; 15489334; 9425112; 9335434; 15163721; 20237496; 20588308; 25416956; 26000985; 8668211	SUBCELLULAR LOCATION: Secreted.	Alpha/beta interferon family	Antiviral defense; Complete proteome; Cytokine; Direct protein sequencing; Disulfide bond; Polymorphism; Reference proteome; Secreted; Signal	3441;		SUBCELLULAR LOCATION: Secreted.
P01567	IFNA7_HUMAN	reviewed	Interferon alpha-7 (IFN-alpha-7) (Interferon alpha-J) (LeIF J) (Interferon alpha-J1) (IFN-alpha-J1)	IFNA7	Homo sapiens (Human)	IFNA7	adaptive immune response [GO:0002250]; B cell differentiation [GO:0030183]; B cell proliferation [GO:0042100]; blood coagulation [GO:0007596]; cell-cell signaling [GO:0007267]; cytokine-mediated signaling pathway [GO:0019221]; defense response to virus [GO:0051607]; humoral immune response [GO:0006959]; innate immune response [GO:0045087]; natural killer cell activation involved in immune respons…	extracellular region [GO:0005576]; extracellular space [GO:0005615]	extracellular region [GO:0005576]; extracellular space [GO:0005615]; cytokine activity [GO:0005125]; type I interferon receptor binding [GO:0005132]; adaptive immune response [GO:0002250]; B cell differentiation [GO:0030183]; B cell proliferation [GO:0042100]; blood coagulation [GO:0007596]; cell-cell signaling [GO:0007267]; cytokine-mediated signaling pathway [GO:0019221]; defense response to vi…	cytokine activity [GO:0005125]; type I interferon receptor binding [GO:0005132]	GO:0002250; GO:0002286; GO:0002323; GO:0005125; GO:0005132; GO:0005576; GO:0005615; GO:0006959; GO:0007267; GO:0007596; GO:0009615; GO:0019221; GO:0030183; GO:0033141; GO:0042100; GO:0043330; GO:0045087; GO:0051607; GO:0060337; GO:0060338	6181262; 4057246; 2995168; 15164053; 15489334; 9425112; 8910771	6181262; 4057246; 2995168; 15164053; 15489334; 9425112; 8910771; 20237496; 20331378; 8668211	SUBCELLULAR LOCATION: Secreted.	Alpha/beta interferon family	Antiviral defense; Complete proteome; Cytokine; Direct protein sequencing; Disulfide bond; Reference proteome; Secreted; Signal	3444;		SUBCELLULAR LOCATION: Secreted.
P01571	IFN17_HUMAN	reviewed	Interferon alpha-17 (IFN-alpha-17) (Interferon alpha-88) (Interferon alpha-I') (LeIF I) (Interferon alpha-T)	IFNA17	Homo sapiens (Human)	IFNA17	adaptive immune response [GO:0002250]; B cell differentiation [GO:0030183]; B cell proliferation [GO:0042100]; blood coagulation [GO:0007596]; cytokine-mediated signaling pathway [GO:0019221]; defense response to virus [GO:0051607]; humoral immune response [GO:0006959]; innate immune response [GO:0045087]; natural killer cell activation involved in immune response [GO:0002323]; positive regulatio…	extracellular region [GO:0005576]; extracellular space [GO:0005615]	extracellular region [GO:0005576]; extracellular space [GO:0005615]; cytokine activity [GO:0005125]; type I interferon receptor binding [GO:0005132]; adaptive immune response [GO:0002250]; B cell differentiation [GO:0030183]; B cell proliferation [GO:0042100]; blood coagulation [GO:0007596]; cytokine-mediated signaling pathway [GO:0019221]; defense response to virus [GO:0051607]; humoral immune r…	cytokine activity [GO:0005125]; type I interferon receptor binding [GO:0005132]	GO:0002250; GO:0002286; GO:0002323; GO:0005125; GO:0005132; GO:0005576; GO:0005615; GO:0006959; GO:0007596; GO:0009615; GO:0019221; GO:0030183; GO:0033141; GO:0042100; GO:0043330; GO:0045087; GO:0051607; GO:0060337; GO:0060338	6165082; 3891272; 3767336; 15164053; 15489334; 4008999; 1634550; 9425112; 9712362	6165082; 3891272; 3767336; 15164053; 15489334; 4008999; 1634550; 9425112; 9712362; 12490311; 15004750; 17956450; 18539711; 20331378; 20574843; 20588308; 20722470; 26694082; 8668211	SUBCELLULAR LOCATION: Secreted.	Alpha/beta interferon family	Antiviral defense; Complete proteome; Cytokine; Direct protein sequencing; Disulfide bond; Polymorphism; Reference proteome; Secreted; Signal	3451;		SUBCELLULAR LOCATION: Secreted.
P01569	IFNA5_HUMAN	reviewed	Interferon alpha-5 (IFN-alpha-5) (Interferon alpha-61) (Interferon alpha-G) (LeIF G)	IFNA5	Homo sapiens (Human)	IFNA5	adaptive immune response [GO:0002250]; B cell differentiation [GO:0030183]; B cell proliferation [GO:0042100]; blood coagulation [GO:0007596]; cytokine-mediated signaling pathway [GO:0019221]; defense response to virus [GO:0051607]; humoral immune response [GO:0006959]; innate immune response [GO:0045087]; natural killer cell activation involved in immune response [GO:0002323]; positive regulatio…	extracellular region [GO:0005576]; extracellular space [GO:0005615]	extracellular region [GO:0005576]; extracellular space [GO:0005615]; cytokine activity [GO:0005125]; cytokine receptor binding [GO:0005126]; type I interferon receptor binding [GO:0005132]; adaptive immune response [GO:0002250]; B cell differentiation [GO:0030183]; B cell proliferation [GO:0042100]; blood coagulation [GO:0007596]; cytokine-mediated signaling pathway [GO:0019221]; defense response…	cytokine activity [GO:0005125]; cytokine receptor binding [GO:0005126]; type I interferon receptor binding [GO:0005132]	GO:0002250; GO:0002286; GO:0002323; GO:0005125; GO:0005126; GO:0005132; GO:0005576; GO:0005615; GO:0006959; GO:0007596; GO:0019221; GO:0030183; GO:0033141; GO:0042100; GO:0043330; GO:0045087; GO:0051607; GO:0060337; GO:0060338	4057246; 15164053; 15489334; 6163083; 15340161	4057246; 15164053; 15489334; 6163083; 15340161; 17703412; 18953482; 19000144; 19258923; 20237496; 20331378; 20503287; 20574843; 20588308; 8668211	SUBCELLULAR LOCATION: Secreted.	Alpha/beta interferon family	Antiviral defense; Complete proteome; Cytokine; Direct protein sequencing; Disulfide bond; Reference proteome; Secreted; Signal	3442;		SUBCELLULAR LOCATION: Secreted.
P01574	IFNB_HUMAN	reviewed	Interferon beta (IFN-beta) (Fibroblast interferon)	IFNB1 IFB IFNB	Homo sapiens (Human)	IFNB1	adaptive immune response [GO:0002250]; B cell activation involved in immune response [GO:0002312]; B cell differentiation [GO:0030183]; B cell proliferation [GO:0042100]; blood coagulation [GO:0007596]; cell surface receptor signaling pathway [GO:0007166]; cellular response to dexamethasone stimulus [GO:0071549]; cellular response to exogenous dsRNA [GO:0071360]; cellular response to interferon-b…	extracellular region [GO:0005576]; extracellular space [GO:0005615]	extracellular region [GO:0005576]; extracellular space [GO:0005615]; chloramphenicol O-acetyltransferase activity [GO:0008811]; cytokine activity [GO:0005125]; type I interferon receptor binding [GO:0005132]; adaptive immune response [GO:0002250]; B cell activation involved in immune response [GO:0002312]; B cell differentiation [GO:0030183]; B cell proliferation [GO:0042100]; blood coagulation […	chloramphenicol O-acetyltransferase activity [GO:0008811]; cytokine activity [GO:0005125]; type I interferon receptor binding [GO:0005132]	GO:0002250; GO:0002281; GO:0002286; GO:0002312; GO:0002323; GO:0005125; GO:0005132; GO:0005576; GO:0005615; GO:0006959; GO:0007166; GO:0007596; GO:0008811; GO:0009615; GO:0030101; GO:0030183; GO:0033141; GO:0035458; GO:0042100; GO:0042742; GO:0043330; GO:0045071; GO:0045089; GO:0045343; GO:0045581; GO:0045944; GO:0051607; GO:0060337; GO:0060338; GO:0071360; GO:0071549; GO:0098586; GO:2000552; GO:…	6164984; 16593086; 6157601; 6157094; 6159580; 6159584; 2414376; 19054851; 15489334; 6159597; 6162107; 6171735; 9342320; 16959974	6164984; 16593086; 6157601; 6157094; 6159580; 6159584; 2414376; 19054851; 15489334; 6159597; 6162107; 6171735; 9342320; 16959974; 11781186; 11972054; 12050353; 12096926; 12097388; 12184914; 12405292; 12581491; 12761564; 12847277; 14519761; 14519765; 14727154; 14747551; 15004750; 15107417; 15163707; 15163721; 15280450; 15340234; 15557158; 15621727; 15652402; 15737993; 15752772; 15767399; 16185826;…	SUBCELLULAR LOCATION: Secreted.	Alpha/beta interferon family	3D-structure; Antiviral defense; Complete proteome; Cytokine; Disulfide bond; Glycoprotein; Pharmaceutical; Phosphoprotein; Polymorphism; Reference proteome; Secreted; Signal	3456;		SUBCELLULAR LOCATION: Secreted.
P01566	IFN10_HUMAN	reviewed	Interferon alpha-10 (IFN-alpha-10) (Interferon alpha-6L) (Interferon alpha-C) (LeIF C)	IFNA10	Homo sapiens (Human)	IFNA10	adaptive immune response [GO:0002250]; B cell differentiation [GO:0030183]; B cell proliferation [GO:0042100]; blood coagulation [GO:0007596]; cytokine-mediated signaling pathway [GO:0019221]; defense response to virus [GO:0051607]; humoral immune response [GO:0006959]; innate immune response [GO:0045087]; natural killer cell activation involved in immune response [GO:0002323]; positive regulatio…	extracellular region [GO:0005576]; extracellular space [GO:0005615]	extracellular region [GO:0005576]; extracellular space [GO:0005615]; cytokine activity [GO:0005125]; type I interferon receptor binding [GO:0005132]; adaptive immune response [GO:0002250]; B cell differentiation [GO:0030183]; B cell proliferation [GO:0042100]; blood coagulation [GO:0007596]; cytokine-mediated signaling pathway [GO:0019221]; defense response to virus [GO:0051607]; humoral immune r…	cytokine activity [GO:0005125]; type I interferon receptor binding [GO:0005132]	GO:0002250; GO:0002286; GO:0002323; GO:0005125; GO:0005132; GO:0005576; GO:0005615; GO:0006959; GO:0007596; GO:0019221; GO:0030183; GO:0033141; GO:0042100; GO:0043330; GO:0045087; GO:0051607; GO:0060337; GO:0060338	6163083; 15164053; 2526839; 15489334; 9425112	6163083; 15164053; 2526839; 15489334; 9425112; 20331378; 20574843; 20588308; 20722470; 24030809; 26000985; 8668211	SUBCELLULAR LOCATION: Secreted.	Alpha/beta interferon family	Antiviral defense; Complete proteome; Cytokine; Direct protein sequencing; Disulfide bond; Polymorphism; Reference proteome; Secreted; Signal	3446;		SUBCELLULAR LOCATION: Secreted.
P01568	IFN21_HUMAN	reviewed	Interferon alpha-21 (IFN-alpha-21) (Interferon alpha-F) (LeIF F)	IFNA21	Homo sapiens (Human)	IFNA21	adaptive immune response [GO:0002250]; B cell differentiation [GO:0030183]; B cell proliferation [GO:0042100]; blood coagulation [GO:0007596]; cytokine-mediated signaling pathway [GO:0019221]; defense response to virus [GO:0051607]; humoral immune response [GO:0006959]; innate immune response [GO:0045087]; natural killer cell activation involved in immune response [GO:0002323]; positive regulatio…	extracellular region [GO:0005576]; extracellular space [GO:0005615]	extracellular region [GO:0005576]; extracellular space [GO:0005615]; cytokine activity [GO:0005125]; cytokine receptor binding [GO:0005126]; type I interferon receptor binding [GO:0005132]; adaptive immune response [GO:0002250]; B cell differentiation [GO:0030183]; B cell proliferation [GO:0042100]; blood coagulation [GO:0007596]; cytokine-mediated signaling pathway [GO:0019221]; defense response…	cytokine activity [GO:0005125]; cytokine receptor binding [GO:0005126]; type I interferon receptor binding [GO:0005132]	GO:0002250; GO:0002286; GO:0002323; GO:0005125; GO:0005126; GO:0005132; GO:0005576; GO:0005615; GO:0006959; GO:0007596; GO:0019221; GO:0030183; GO:0033141; GO:0042100; GO:0043330; GO:0045087; GO:0051607; GO:0060337; GO:0060338	6163083; 6548765; 15164053; 15489334; 3803589; 1634550; 9425112; 8910771	6163083; 6548765; 15164053; 15489334; 3803589; 1634550; 9425112; 8910771; 20237496; 20331378; 20574843; 20588308; 20677014; 21757613; 8668211	SUBCELLULAR LOCATION: Secreted.	Alpha/beta interferon family	Antiviral defense; Complete proteome; Cytokine; Direct protein sequencing; Disulfide bond; Polymorphism; Reference proteome; Secreted; Signal	3452;		SUBCELLULAR LOCATION: Secreted.
Q15848	ADIPO_HUMAN	reviewed	Adiponectin (30 kDa adipocyte complement-related protein) (Adipocyte complement-related 30 kDa protein) (ACRP30) (Adipocyte, C1q and collagen domain-containing protein) (Adipose most abundant gene transcript 1 protein) (apM-1) (Gelatin-binding protein)	ADIPOQ ACDC ACRP30 APM1 GBP28	Homo sapiens (Human)	ADIPOQ	adiponectin-activated signaling pathway [GO:0033211]; brown fat cell differentiation [GO:0050873]; cellular response to cAMP [GO:0071320]; cellular response to drug [GO:0035690]; cellular response to epinephrine stimulus [GO:0071872]; cellular response to insulin stimulus [GO:0032869]; circadian rhythm [GO:0007623]; detection of oxidative stress [GO:0070994]; fatty acid beta-oxidation [GO:0006635…	cell surface [GO:0009986]; collagen trimer [GO:0005581]; endoplasmic reticulum [GO:0005783]; extracellular exosome [GO:0070062]; extracellular region [GO:0005576]; extracellular space [GO:0005615]	cell surface [GO:0009986]; collagen trimer [GO:0005581]; endoplasmic reticulum [GO:0005783]; extracellular exosome [GO:0070062]; extracellular region [GO:0005576]; extracellular space [GO:0005615]; cytokine activity [GO:0005125]; hormone activity [GO:0005179]; identical protein binding [GO:0042802]; protein homodimerization activity [GO:0042803]; receptor binding [GO:0005102]; sialic acid binding…	cytokine activity [GO:0005125]; hormone activity [GO:0005179]; identical protein binding [GO:0042802]; protein homodimerization activity [GO:0042803]; receptor binding [GO:0005102]; sialic acid binding [GO:0033691]	GO:0001666; GO:0001934; GO:0005102; GO:0005125; GO:0005179; GO:0005576; GO:0005581; GO:0005615; GO:0005783; GO:0006006; GO:0006091; GO:0006635; GO:0007584; GO:0007623; GO:0009744; GO:0009749; GO:0009967; GO:0009986; GO:0010642; GO:0010739; GO:0010745; GO:0010804; GO:0010875; GO:0010906; GO:0014823; GO:0014912; GO:0019395; GO:0030336; GO:0030853; GO:0031953; GO:0032270; GO:0032720; GO:0032757; GO:…	8619847; 10095105; 10403784; 15489334; 15340161; 8947845; 10961870; 10982546; 11479627; 12878598; 16497731; 19855092; 22905912; 22449980; 10918532; 11812766; 12086969; 12354786	8619847; 10095105; 10403784; 15489334; 15340161; 8947845; 10961870; 10982546; 11479627; 12878598; 16497731; 19855092; 22905912; 22449980; 10918532; 11812766; 12086969; 12354786; 11571669; 11700024; 11756320; 12086965; 12153737; 12378384; 12388136; 12429873; 12436346; 12473840; 12496257; 12517687; 12540592; 12547850; 12634431; 12660875; 12660876; 12660877; 12660878; 12663465; 12679439; 12679444; 1…	SUBCELLULAR LOCATION: Secreted.	Unknown	3D-structure; Collagen; Complete proteome; Diabetes mellitus; Direct protein sequencing; Disease mutation; Disulfide bond; Glycoprotein; Hormone; Hydroxylation; Obesity; Pharmaceutical; Polymorphism; Reference proteome; Repeat; Secreted; Signal	9370;	TISSUE SPECIFICITY: Synthesized exclusively by adipocytes and secreted into plasma.	SUBCELLULAR LOCATION: Secreted.
P01031	CO5_HUMAN	reviewed	Complement C5 (C3 and PZP-like alpha-2-macroglobulin domain-containing protein 4) [Cleaved into: Complement C5 beta chain; Complement C5 alpha chain; C5a anaphylatoxin; Complement C5 alpha' chain]	C5 CPAMD4	Homo sapiens (Human)	C5	activation of MAPK activity [GO:0000187]; cell surface receptor signaling pathway [GO:0007166]; chemotaxis [GO:0006935]; complement activation [GO:0006956]; complement activation, alternative pathway [GO:0006957]; complement activation, classical pathway [GO:0006958]; cytolysis [GO:0019835]; G-protein coupled receptor signaling pathway [GO:0007186]; inflammatory response [GO:0006954]; in utero em…	extracellular exosome [GO:0070062]; extracellular region [GO:0005576]; extracellular space [GO:0005615]; membrane attack complex [GO:0005579]	extracellular exosome [GO:0070062]; extracellular region [GO:0005576]; extracellular space [GO:0005615]; membrane attack complex [GO:0005579]; chemokine activity [GO:0008009]; endopeptidase inhibitor activity [GO:0004866]; receptor binding [GO:0005102]; activation of MAPK activity [GO:0000187]; cell surface receptor signaling pathway [GO:0007166]; chemotaxis [GO:0006935]; complement activation [G…	chemokine activity [GO:0008009]; endopeptidase inhibitor activity [GO:0004866]; receptor binding [GO:0005102]	GO:0000187; GO:0001701; GO:0004866; GO:0005102; GO:0005576; GO:0005579; GO:0005615; GO:0006935; GO:0006950; GO:0006954; GO:0006956; GO:0006957; GO:0006958; GO:0007166; GO:0007186; GO:0008009; GO:0010575; GO:0010760; GO:0019835; GO:0030449; GO:0045766; GO:0070062; GO:0090197	1984448; 15489334; 3365401; 2579066; 690134; 1996961; 8182049; 9553099; 16335952; 3408713; 2784981; 2730871; 9007977; 9188742; 7730648; 15778377; 15488949; 15995705; 15598652; 18536718; 21217642; 22028381; 24521109	1984448; 15489334; 3365401; 2579066; 690134; 1996961; 8182049; 9553099; 16335952; 3408713; 2784981; 2730871; 9007977; 9188742; 7730648; 15778377; 15488949; 15995705; 15598652; 18536718; 21217642; 22028381; 24521109; 12488432; 12881318; 12937147; 14556080; 14662858; 15278436; 15383587; 15550394; 15585680; 15879120; 16670089; 16823297; 16879222; 17023413; 17322907; 17428459; 17482181; 17498719; 175…	SUBCELLULAR LOCATION: Secreted.	Unknown	3D-structure; Cleavage on pair of basic residues; Complement alternate pathway; Complement pathway; Complete proteome; Cytolysis; Direct protein sequencing; Disulfide bond; Glycoprotein; Immunity; Inflammatory response; Innate immunity; Membrane attack complex; Polymorphism; Reference proteome; Secreted; Signal	727;		SUBCELLULAR LOCATION: Secreted.
O00300	TR11B_HUMAN	reviewed	Tumor necrosis factor receptor superfamily member 11B (Osteoclastogenesis inhibitory factor) (Osteoprotegerin)	TNFRSF11B OCIF OPG	Homo sapiens (Human)	TNFRSF11B	apoptotic signaling pathway [GO:0097190]; extracellular matrix organization [GO:0030198]; immune response [GO:0006955]; inflammatory response [GO:0006954]; negative regulation of bone resorption [GO:0045779]; negative regulation of odontogenesis of dentin-containing tooth [GO:0042489]; regulation of apoptotic process [GO:0042981]; regulation of cell proliferation [GO:0042127]; response to arsenic…	extracellular region [GO:0005576]; extracellular space [GO:0005615]; integral component of plasma membrane [GO:0005887]; plasma membrane [GO:0005886]; proteinaceous extracellular matrix [GO:0005578]	extracellular region [GO:0005576]; extracellular space [GO:0005615]; integral component of plasma membrane [GO:0005887]; plasma membrane [GO:0005886]; proteinaceous extracellular matrix [GO:0005578]; cytokine activity [GO:0005125]; receptor activity [GO:0004872]; tumor necrosis factor-activated receptor activity [GO:0005031]; apoptotic signaling pathway [GO:0097190]; extracellular matrix organiza…	cytokine activity [GO:0005125]; receptor activity [GO:0004872]; tumor necrosis factor-activated receptor activity [GO:0005031]	GO:0001501; GO:0004872; GO:0005031; GO:0005125; GO:0005576; GO:0005578; GO:0005615; GO:0005886; GO:0005887; GO:0006954; GO:0006955; GO:0007165; GO:0007584; GO:0030198; GO:0032026; GO:0032496; GO:0033209; GO:0042127; GO:0042489; GO:0042493; GO:0042981; GO:0043627; GO:0045779; GO:0046685; GO:0097190	9108485; 9492069; 9688283; 14702039; 16421571; 15489334; 9571159; 15340161; 12110935; 9168977; 9603945; 9478964; 11505389; 22664871; 12189164	9108485; 9492069; 9688283; 14702039; 16421571; 15489334; 9571159; 15340161; 12110935; 9168977; 9603945; 9478964; 11505389; 22664871; 12189164; 11451955; 11912131; 12052453; 12054556; 12054560; 12054622; 12056809; 12067713; 12073153; 12096838; 12124406; 12150965; 12153751; 12181640; 12213849; 12213850; 12351414; 12364326; 12364420; 12398237; 12412803; 12469211; 12564836; 12584041; 12619938; 126624…	SUBCELLULAR LOCATION: Secreted.	Unknown	3D-structure; Apoptosis; Complete proteome; Direct protein sequencing; Disease mutation; Disulfide bond; Glycoprotein; Polymorphism; Receptor; Reference proteome; Repeat; Secreted; Signal	4982;	TISSUE SPECIFICITY: Highly expressed in adult lung, heart, kidney, liver, spleen, thymus, prostate, ovary, small intestine, thyroid, lymph node, trachea, adrenal gland, testis, and bone marrow. Detected at very low levels in brain, placenta and skeletal muscle. Highly expressed in fetal kidney, liver and lung.	SUBCELLULAR LOCATION: Secreted.
P41221	WNT5A_HUMAN	reviewed	Protein Wnt-5a	WNT5A	Homo sapiens (Human)	WNT5A	activation of GTPase activity [GO:0090630]; activation of JUN kinase activity [GO:0007257]; activation of MAPK activity [GO:0000187]; activation of protein kinase B activity [GO:0032148]; anterior/posterior axis specification, embryo [GO:0008595]; axon guidance [GO:0007411]; canonical Wnt signaling pathway [GO:0060070]; cartilage development [GO:0051216]; cell fate commitment [GO:0045165]; cellul…	cell surface [GO:0009986]; clathrin-coated endocytic vesicle membrane [GO:0030669]; clathrin-coated vesicle membrane [GO:0030665]; endocytic vesicle membrane [GO:0030666]; endoplasmic reticulum lumen [GO:0005788]; extracellular exosome [GO:0070062]; extracellular region [GO:0005576]; extracellular space [GO:0005615]; Golgi lumen [GO:0005796]; plasma membrane [GO:0005886]; proteinaceous extracellu…	cell surface [GO:0009986]; clathrin-coated endocytic vesicle membrane [GO:0030669]; clathrin-coated vesicle membrane [GO:0030665]; endocytic vesicle membrane [GO:0030666]; endoplasmic reticulum lumen [GO:0005788]; extracellular exosome [GO:0070062]; extracellular region [GO:0005576]; extracellular space [GO:0005615]; Golgi lumen [GO:0005796]; plasma membrane [GO:0005886]; proteinaceous extracellu…	chemoattractant activity involved in axon guidance [GO:1902379]; cytokine activity [GO:0005125]; frizzled-2 binding [GO:0005110]; frizzled binding [GO:0005109]; protein domain specific binding [GO:0019904]; receptor agonist activity [GO:0048018]; receptor tyrosine kinase-like orphan receptor binding [GO:0005115]; transcription factor activity, sequence-specific DNA binding [GO:0003700]; transcrip…	GO:0000187; GO:0001736; GO:0001756; GO:0001837; GO:0001938; GO:0001947; GO:0002053; GO:0002088; GO:0002741; GO:0003323; GO:0003402; GO:0003408; GO:0003700; GO:0005109; GO:0005110; GO:0005115; GO:0005125; GO:0005576; GO:0005578; GO:0005615; GO:0005788; GO:0005796; GO:0005886; GO:0007223; GO:0007257; GO:0007411; GO:0007442; GO:0007494; GO:0008584; GO:0008595; GO:0009986; GO:0010033; GO:0010595; GO:…	8288227; 14702039; 15489334; 15735754; 17426020; 19918918	8288227; 14702039; 15489334; 15735754; 17426020; 19918918; 11956659; 12086864; 12165812; 12244165; 12482967; 12805222; 12841867; 15067324; 15389636; 15592517; 16169547; 16569699; 16601243; 16880514; 16914445; 16996564; 17035633; 17227781; 17458904; 17463182; 17486081; 17546602; 17709179; 17937436; 17952396; 17956663; 17967789; 17986384; 17992121; 18032022; 18172252; 18174174; 18174455; 18413325; …	SUBCELLULAR LOCATION: Secreted, extracellular space, extracellular matrix.	Wnt family	Alternative splicing; Chondrogenesis; Complete proteome; Developmental protein; Differentiation; Disease mutation; Disulfide bond; Dwarfism; Extracellular matrix; Glycoprotein; Lipoprotein; Reference proteome; Secreted; Signal; Wnt signaling pathway	7474;	TISSUE SPECIFICITY: Expression is increased in differentiated thyroid carcinomas compared to normal thyroid tissue and anaplastic thyroid tumors where expression is low or undetectable. Expression is found in thyrocytes but not in stromal cells (at protein level). {ECO:0000269|PubMed:15735754}.	SUBCELLULAR LOCATION: Secreted, extracellular space, extracellular matrix.
P04628	WNT1_HUMAN	reviewed	Proto-oncogene Wnt-1 (Proto-oncogene Int-1 homolog)	WNT1 INT1	Homo sapiens (Human)	WNT1	animal organ regeneration [GO:0031100]; astrocyte-dopaminergic neuron signaling [GO:0036520]; beta-catenin destruction complex disassembly [GO:1904886]; bone development [GO:0060348]; branching involved in ureteric bud morphogenesis [GO:0001658]; canonical Wnt signaling pathway [GO:0060070]; canonical Wnt signaling pathway involved in midbrain dopaminergic neuron differentiation [GO:1904954]; can…	cell surface [GO:0009986]; cytoplasm [GO:0005737]; endocytic vesicle membrane [GO:0030666]; endoplasmic reticulum lumen [GO:0005788]; extracellular exosome [GO:0070062]; extracellular region [GO:0005576]; extracellular space [GO:0005615]; Golgi lumen [GO:0005796]; plasma membrane [GO:0005886]; proteinaceous extracellular matrix [GO:0005578]	cell surface [GO:0009986]; cytoplasm [GO:0005737]; endocytic vesicle membrane [GO:0030666]; endoplasmic reticulum lumen [GO:0005788]; extracellular exosome [GO:0070062]; extracellular region [GO:0005576]; extracellular space [GO:0005615]; Golgi lumen [GO:0005796]; plasma membrane [GO:0005886]; proteinaceous extracellular matrix [GO:0005578]; cytokine activity [GO:0005125]; frizzled binding [GO:00…	cytokine activity [GO:0005125]; frizzled binding [GO:0005109]; morphogen activity [GO:0016015]; protein domain specific binding [GO:0019904]; receptor agonist activity [GO:0048018]; transcription regulatory region DNA binding [GO:0044212]	GO:0000578; GO:0001658; GO:0001934; GO:0005109; GO:0005125; GO:0005576; GO:0005578; GO:0005615; GO:0005737; GO:0005788; GO:0005796; GO:0005886; GO:0007267; GO:0007520; GO:0008284; GO:0009611; GO:0009986; GO:0010592; GO:0010812; GO:0016015; GO:0016055; GO:0019904; GO:0021527; GO:0021536; GO:0021551; GO:0021588; GO:0021797; GO:0022004; GO:0022408; GO:0030512; GO:0030514; GO:0030579; GO:0030666; GO:…	2998762; 15489334; 21244856; 23499309; 23656646; 23499310; 23434763	2998762; 15489334; 21244856; 23499309; 23656646; 23499310; 23434763; 11782388; 11832495; 12014624; 12154096; 12209999; 14644163; 14960582; 15149841; 15194563; 15580286; 15824740; 15841445; 15913453; 16329837; 16427602; 16474850; 16495219; 16501043; 16565090; 16756720; 16760136; 16930536; 17035233; 17072303; 17289346; 17306035; 17875805; 17947472; 18056036; 18059186; 18097596; 18218837; 18297060; …	SUBCELLULAR LOCATION: Secreted, extracellular space, extracellular matrix.	Wnt family	Complete proteome; Developmental protein; Disease mutation; Disulfide bond; Extracellular matrix; Glycoprotein; Lipoprotein; Osteogenesis imperfecta; Proto-oncogene; Reference proteome; Secreted; Signal; Wnt signaling pathway	7471;		SUBCELLULAR LOCATION: Secreted, extracellular space, extracellular matrix.
P09544	WNT2_HUMAN	reviewed	Protein Wnt-2 (Int-1-like protein 1) (Int-1-related protein) (IRP)	WNT2 INT1L1 IRP	Homo sapiens (Human)	WNT2	atrial cardiac muscle tissue morphogenesis [GO:0055009]; canonical Wnt signaling pathway [GO:0060070]; canonical Wnt signaling pathway involved in midbrain dopaminergic neuron differentiation [GO:1904954]; cardiac epithelial to mesenchymal transition [GO:0060317]; cell-cell signaling [GO:0007267]; cell fate commitment [GO:0045165]; cell proliferation in midbrain [GO:0033278]; cellular response to…	cytoplasm [GO:0005737]; extracellular matrix [GO:0031012]; extracellular region [GO:0005576]; extracellular space [GO:0005615]; proteinaceous extracellular matrix [GO:0005578]; Wnt signalosome [GO:1990909]	cytoplasm [GO:0005737]; extracellular matrix [GO:0031012]; extracellular region [GO:0005576]; extracellular space [GO:0005615]; proteinaceous extracellular matrix [GO:0005578]; Wnt signalosome [GO:1990909]; cytokine activity [GO:0005125]; frizzled binding [GO:0005109]; receptor agonist activity [GO:0048018]; atrial cardiac muscle tissue morphogenesis [GO:0055009]; canonical Wnt signaling pathway …	cytokine activity [GO:0005125]; frizzled binding [GO:0005109]; receptor agonist activity [GO:0048018]	GO:0001938; GO:0002053; GO:0002088; GO:0005109; GO:0005125; GO:0005576; GO:0005578; GO:0005615; GO:0005737; GO:0007267; GO:0008284; GO:0016055; GO:0022008; GO:0030182; GO:0030324; GO:0031012; GO:0033278; GO:0045165; GO:0045944; GO:0048018; GO:0048146; GO:0050769; GO:0051091; GO:0055009; GO:0060045; GO:0060070; GO:0060317; GO:0060492; GO:0060501; GO:0060716; GO:0061072; GO:0061180; GO:0071300; GO:…	2971536; 14702039; 12853948; 12690205; 15489334; 11449391; 11840514	2971536; 14702039; 12853948; 12690205; 15489334; 11449391; 11840514; 10347172; 11712082; 14533014; 15048648; 15878915; 15896469; 15900580; 16132582; 16407829; 17386109; 17534895; 18184402; 18600204; 18703315; 18949017; 19038973; 19058789; 19239325; 19421142; 19444628; 19734317; 19857041; 19895723; 19913121; 20492734; 20628086; 21474991; 21575668; 21988832; 22041457; 22489561; 22522212; 22763454; …	SUBCELLULAR LOCATION: Secreted, extracellular space, extracellular matrix.	Wnt family	Complete proteome; Developmental protein; Disulfide bond; Extracellular matrix; Glycoprotein; Lipoprotein; Polymorphism; Reference proteome; Secreted; Signal; Wnt signaling pathway	7472;	TISSUE SPECIFICITY: Expressed in brain in the thalamus, in fetal and adult lung and in placenta. {ECO:0000269|PubMed:11449391}.	SUBCELLULAR LOCATION: Secreted, extracellular space, extracellular matrix.
O00755	WNT7A_HUMAN	reviewed	Protein Wnt-7a	WNT7A	Homo sapiens (Human)	WNT7A	angiogenesis [GO:0001525]; asymmetric protein localization [GO:0008105]; axonogenesis [GO:0007409]; canonical Wnt signaling pathway [GO:0060070]; cartilage condensation [GO:0001502]; cell fate commitment [GO:0045165]; cell proliferation in forebrain [GO:0021846]; cellular response to transforming growth factor beta stimulus [GO:0071560]; central nervous system vasculogenesis [GO:0022009]; cerebel…	cell surface [GO:0009986]; endocytic vesicle membrane [GO:0030666]; endoplasmic reticulum lumen [GO:0005788]; extracellular exosome [GO:0070062]; extracellular region [GO:0005576]; extracellular space [GO:0005615]; Golgi lumen [GO:0005796]; plasma membrane [GO:0005886]; presynapse [GO:0098793]; proteinaceous extracellular matrix [GO:0005578]	cell surface [GO:0009986]; endocytic vesicle membrane [GO:0030666]; endoplasmic reticulum lumen [GO:0005788]; extracellular exosome [GO:0070062]; extracellular region [GO:0005576]; extracellular space [GO:0005615]; Golgi lumen [GO:0005796]; plasma membrane [GO:0005886]; presynapse [GO:0098793]; proteinaceous extracellular matrix [GO:0005578]; cytokine activity [GO:0005125]; frizzled binding [GO:0…	cytokine activity [GO:0005125]; frizzled binding [GO:0005109]; receptor agonist activity [GO:0048018]; receptor binding [GO:0005102]	GO:0000578; GO:0001502; GO:0001525; GO:0002062; GO:0005102; GO:0005109; GO:0005125; GO:0005576; GO:0005578; GO:0005615; GO:0005788; GO:0005796; GO:0005886; GO:0007269; GO:0007409; GO:0007548; GO:0008105; GO:0009953; GO:0009986; GO:0010595; GO:0014719; GO:0014834; GO:0016055; GO:0021707; GO:0021846; GO:0022009; GO:0030010; GO:0030666; GO:0031133; GO:0032270; GO:0032355; GO:0035019; GO:0035115; GO:…	9161407; 8893824; 15489334; 8168088; 16826533; 17431918; 20949531; 21271649; 27638328	9161407; 8893824; 15489334; 8168088; 16826533; 17431918; 20949531; 21271649; 27638328; 12893825; 12937339; 14550385; 15082716; 15705594; 15802269; 16169070; 16835228; 17201809; 17588571; 18230341; 18413325; 18538017; 18606951; 19054571; 19159115; 19171330; 19453261; 19849868; 20083228; 20219685; 20379614; 20470940; 20501643; 20503388; 20845993; 21344627; 22177312; 22232518; 22294752; 22403725; 22…	SUBCELLULAR LOCATION: Secreted, extracellular space, extracellular matrix.	Wnt family	3D-structure; Complete proteome; Developmental protein; Disease mutation; Disulfide bond; Extracellular matrix; Glycoprotein; Lipoprotein; Reference proteome; Secreted; Signal; Wnt signaling pathway	7476;	TISSUE SPECIFICITY: Expression is restricted to placenta, kidney, testis, uterus, fetal lung, and fetal and adult brain.	SUBCELLULAR LOCATION: Secreted, extracellular space, extracellular matrix.
P12644	BMP4_HUMAN	reviewed	Bone morphogenetic protein 4 (BMP-4) (Bone morphogenetic protein 2B) (BMP-2B)	BMP4 BMP2B DVR4	Homo sapiens (Human)	BMP4	activation of MAPKK activity [GO:0000186]; anterior/posterior axis specification [GO:0009948]; aortic valve morphogenesis [GO:0003180]; blood vessel endothelial cell proliferation involved in sprouting angiogenesis [GO:0002043]; BMP signaling pathway [GO:0030509]; BMP signaling pathway involved in heart development [GO:0061312]; BMP signaling pathway involved in heart induction [GO:0003130]; BMP …	endoplasmic reticulum lumen [GO:0005788]; extracellular region [GO:0005576]; extracellular space [GO:0005615]; proteinaceous extracellular matrix [GO:0005578]	endoplasmic reticulum lumen [GO:0005788]; extracellular region [GO:0005576]; extracellular space [GO:0005615]; proteinaceous extracellular matrix [GO:0005578]; BMP receptor binding [GO:0070700]; chemoattractant activity [GO:0042056]; co-receptor binding [GO:0039706]; cytokine activity [GO:0005125]; growth factor activity [GO:0008083]; heparin binding [GO:0008201]; transforming growth factor beta …	BMP receptor binding [GO:0070700]; chemoattractant activity [GO:0042056]; co-receptor binding [GO:0039706]; cytokine activity [GO:0005125]; growth factor activity [GO:0008083]; heparin binding [GO:0008201]; transforming growth factor beta receptor binding [GO:0005160]	GO:0000122; GO:0000186; GO:0001649; GO:0001657; GO:0001658; GO:0001822; GO:0001823; GO:0001843; GO:0001934; GO:0001938; GO:0001958; GO:0002043; GO:0002062; GO:0002244; GO:0002320; GO:0003014; GO:0003130; GO:0003139; GO:0003148; GO:0003149; GO:0003180; GO:0003184; GO:0003197; GO:0003279; GO:0003323; GO:0003337; GO:0005125; GO:0005160; GO:0005576; GO:0005578; GO:0005615; GO:0005788; GO:0007182; GO:…	3201241; 9701626; 15489334; 7579580; 15020244; 18339631; 26091039; 12404109; 18252212; 18305125; 19249007	3201241; 9701626; 15489334; 7579580; 15020244; 18339631; 26091039; 12404109; 18252212; 18305125; 19249007; 11642720; 11771659; 11867524; 12019147; 12054672; 12064918; 12163415; 12235106; 12445813; 12531697; 12606287; 12702499; 12766166; 12865307; 14672349; 15102076; 15173106; 15186723; 15231748; 15388638; 15516325; 15516492; 15591037; 15777683; 15861517; 16195406; 16373339; 16514669; 16542506; 16…	SUBCELLULAR LOCATION: Secreted, extracellular space, extracellular matrix.	TGF-beta family	Chondrogenesis; Cleavage on pair of basic residues; Complete proteome; Cytokine; Developmental protein; Differentiation; Disease mutation; Disulfide bond; Extracellular matrix; Glycoprotein; Growth factor; Microphthalmia; Osteogenesis; Phosphoprotein; Polymorphism; Reference proteome; Secreted; Signal	652;	TISSUE SPECIFICITY: Expressed in the lung and lower levels seen in the kidney. Present also in normal and neoplastic prostate tissues, and prostate cancer cell lines.	SUBCELLULAR LOCATION: Secreted, extracellular space, extracellular matrix.
Q7Z5Y6	BMP8A_HUMAN	reviewed	Bone morphogenetic protein 8A (BMP-8A)	BMP8A	Homo sapiens (Human)	BMP8A	BMP signaling pathway [GO:0030509]; cartilage development [GO:0051216]; cell development [GO:0048468]; diet induced thermogenesis [GO:0002024]; negative regulation of insulin secretion [GO:0046676]; ossification [GO:0001503]; positive regulation of pathway-restricted SMAD protein phosphorylation [GO:0010862]; regulation of apoptotic process [GO:0042981]; regulation of energy homeostasis [GO:20005…	extracellular space [GO:0005615]	extracellular space [GO:0005615]; BMP receptor binding [GO:0070700]; cytokine activity [GO:0005125]; growth factor activity [GO:0008083]; transforming growth factor beta receptor binding [GO:0005160]; BMP signaling pathway [GO:0030509]; cartilage development [GO:0051216]; cell development [GO:0048468]; diet induced thermogenesis [GO:0002024]; negative regulation of insulin secretion [GO:0046676];…	BMP receptor binding [GO:0070700]; cytokine activity [GO:0005125]; growth factor activity [GO:0008083]; transforming growth factor beta receptor binding [GO:0005160]	GO:0001503; GO:0002024; GO:0005125; GO:0005160; GO:0005615; GO:0008083; GO:0010862; GO:0030509; GO:0042981; GO:0043408; GO:0046676; GO:0048468; GO:0051216; GO:0060395; GO:0070700; GO:2000505	16710414; 22579288	16710414; 22579288; 20237496; 20424473; 20467438	SUBCELLULAR LOCATION: Secreted {ECO:0000305}.	TGF-beta family	Chondrogenesis; Complete proteome; Cytokine; Developmental protein; Differentiation; Disulfide bond; Glycoprotein; Growth factor; Osteogenesis; Polymorphism; Reference proteome; Secreted; Signal	353500;		SUBCELLULAR LOCATION: Secreted {ECO:0000305}.
Q99988	GDF15_HUMAN	reviewed	Growth/differentiation factor 15 (GDF-15) (Macrophage inhibitory cytokine 1) (MIC-1) (NSAID-activated gene 1 protein) (NAG-1) (NSAID-regulated gene 1 protein) (NRG-1) (Placental TGF-beta) (Placental bone morphogenetic protein) (Prostate differentiation factor)	GDF15 MIC1 PDF PLAB PTGFB	Homo sapiens (Human)	GDF15	BMP signaling pathway [GO:0030509]; cell-cell signaling [GO:0007267]; cell development [GO:0048468]; positive regulation of myoblast fusion [GO:1901741]; positive regulation of pathway-restricted SMAD protein phosphorylation [GO:0010862]; regulation of apoptotic process [GO:0042981]; regulation of MAPK cascade [GO:0043408]; signal transduction [GO:0007165]; SMAD protein signal transduction [GO:00…	cytoplasm [GO:0005737]; extracellular exosome [GO:0070062]; extracellular region [GO:0005576]; extracellular space [GO:0005615]; nucleus [GO:0005634]	cytoplasm [GO:0005737]; extracellular exosome [GO:0070062]; extracellular region [GO:0005576]; extracellular space [GO:0005615]; nucleus [GO:0005634]; cytokine activity [GO:0005125]; growth factor activity [GO:0008083]; transforming growth factor beta receptor binding [GO:0005160]; BMP signaling pathway [GO:0030509]; cell development [GO:0048468]; cell-cell signaling [GO:0007267]; positive regula…	cytokine activity [GO:0005125]; growth factor activity [GO:0008083]; transforming growth factor beta receptor binding [GO:0005160]	GO:0005125; GO:0005160; GO:0005576; GO:0005615; GO:0005634; GO:0005737; GO:0007165; GO:0007179; GO:0007267; GO:0008083; GO:0010862; GO:0030509; GO:0042981; GO:0043408; GO:0048468; GO:0060395; GO:0070062; GO:1901741	9375789; 9348093; 9326641; 9593718; 14702039; 15057824; 15489334; 9426002; 11259636	9375789; 9348093; 9326641; 9593718; 14702039; 15057824; 15489334; 9426002; 11259636; 10811612; 11134143; 11141057; 11278594; 11445565; 11895857; 11994274; 12011055; 12082608; 12090982; 12139236; 12514175; 12624183; 12855642; 12900512; 12941831; 14575402; 14662774; 14726168; 15073115; 15316060; 15342369; 15670751; 15677629; 15757899; 16154591; 16286461; 16388506; 16397141; 16484622; 16699947; 1674…	SUBCELLULAR LOCATION: Secreted {ECO:0000305}.	TGF-beta family	Cleavage on pair of basic residues; Complete proteome; Cytokine; Disulfide bond; Glycoprotein; Growth factor; Polymorphism; Reference proteome; Secreted; Signal	9518;	TISSUE SPECIFICITY: Highly expressed in placenta, with lower levels in prostate and colon and some expression in kidney.	SUBCELLULAR LOCATION: Secreted {ECO:0000305}.
O95390	GDF11_HUMAN	reviewed	Growth/differentiation factor 11 (GDF-11) (Bone morphogenetic protein 11) (BMP-11)	GDF11 BMP11	Homo sapiens (Human)	GDF11	camera-type eye morphogenesis [GO:0048593]; cell development [GO:0048468]; cell maturation [GO:0048469]; mesoderm development [GO:0007498]; metanephros development [GO:0001656]; negative regulation of cell differentiation [GO:0045596]; negative regulation of cell proliferation [GO:0008285]; nervous system development [GO:0007399]; palate development [GO:0060021]; pancreas development [GO:0031016]…	extracellular space [GO:0005615]; intracellular membrane-bounded organelle [GO:0043231]; nucleoplasm [GO:0005654]; protein complex [GO:0043234]	extracellular space [GO:0005615]; intracellular membrane-bounded organelle [GO:0043231]; nucleoplasm [GO:0005654]; protein complex [GO:0043234]; cytokine activity [GO:0005125]; growth factor activity [GO:0008083]; transforming growth factor beta receptor binding [GO:0005160]; camera-type eye morphogenesis [GO:0048593]; cell development [GO:0048468]; cell maturation [GO:0048469]; mesoderm developm…	cytokine activity [GO:0005125]; growth factor activity [GO:0008083]; transforming growth factor beta receptor binding [GO:0005160]	GO:0001501; GO:0001656; GO:0001657; GO:0005125; GO:0005160; GO:0005615; GO:0005654; GO:0007399; GO:0007498; GO:0008083; GO:0008285; GO:0010862; GO:0021512; GO:0031016; GO:0042981; GO:0043231; GO:0043234; GO:0043408; GO:0045596; GO:0048468; GO:0048469; GO:0048593; GO:0060021; GO:0060395	10075854; 10391213	10075854; 10391213; 16845371; 17912435; 17997109; 18519639; 18535106; 18596030; 19751112; 20734064; 21054789; 24244313; 24658077; 25352416; 25534870; 26001423; 26026854; 26383970; 26919518; 27034275; 27509407; 28257634	SUBCELLULAR LOCATION: Secreted {ECO:0000305}.	TGF-beta family	3D-structure; Cleavage on pair of basic residues; Complete proteome; Cytokine; Disulfide bond; Glycoprotein; Growth factor; Reference proteome; Secreted; Signal	10220;		SUBCELLULAR LOCATION: Secreted {ECO:0000305}.
Q13007	IL24_HUMAN	reviewed	Interleukin-24 (IL-24) (Melanoma differentiation-associated gene 7 protein) (MDA-7) (Suppression of tumorigenicity 16 protein)	IL24 MDA7 ST16	Homo sapiens (Human)	IL24	apoptotic process [GO:0006915]; cellular response to interleukin-4 [GO:0071353]; cellular response to lipopolysaccharide [GO:0071222]; negative regulation of cell migration [GO:0030336]; negative regulation of cell proliferation [GO:0008285]; positive regulation of cell proliferation [GO:0008284]; wound healing [GO:0042060]	extracellular region [GO:0005576]; extracellular space [GO:0005615]	extracellular region [GO:0005576]; extracellular space [GO:0005615]; cytokine activity [GO:0005125]; apoptotic process [GO:0006915]; cellular response to interleukin-4 [GO:0071353]; cellular response to lipopolysaccharide [GO:0071222]; negative regulation of cell migration [GO:0030336]; negative regulation of cell proliferation [GO:0008285]; positive regulation of cell proliferation [GO:0008284];…	cytokine activity [GO:0005125]	GO:0005125; GO:0005576; GO:0005615; GO:0006915; GO:0008284; GO:0008285; GO:0030336; GO:0042060; GO:0071222; GO:0071353	8545104; 11704829; 15304100; 16313301; 16710414; 15489334; 15340161; 9826712; 23078624	8545104; 11704829; 15304100; 16313301; 16710414; 15489334; 15340161; 9826712; 23078624; 12533668; 17263806; 17305874; 19258923; 21988832; 25640309	SUBCELLULAR LOCATION: Secreted {ECO:0000305}.	IL-10 family	Alternative splicing; Apoptosis; Complete proteome; Cytokine; Direct protein sequencing; Glycoprotein; Isopeptide bond; Polymorphism; Reference proteome; Secreted; Signal; Ubl conjugation	11009;	TISSUE SPECIFICITY: Up-regulated in melanoma cells induced to terminally differentiate.	SUBCELLULAR LOCATION: Secreted {ECO:0000305}.
Q9UHA7	IL36A_HUMAN	reviewed	Interleukin-36 alpha (FIL1 epsilon) (Interleukin-1 epsilon) (IL-1 epsilon) (Interleukin-1 family member 6) (IL-1F6)	IL36A FIL1E IL1E IL1F6	Homo sapiens (Human)	IL36A	cytokine-mediated signaling pathway [GO:0019221]; immune response [GO:0006955]; inflammatory response [GO:0006954]; innate immune response [GO:0045087]; positive regulation of interleukin-6 production [GO:0032755]	extracellular region [GO:0005576]; extracellular space [GO:0005615]	extracellular region [GO:0005576]; extracellular space [GO:0005615]; cytokine activity [GO:0005125]; interleukin-1 receptor binding [GO:0005149]; cytokine-mediated signaling pathway [GO:0019221]; immune response [GO:0006955]; inflammatory response [GO:0006954]; innate immune response [GO:0045087]; positive regulation of interleukin-6 production [GO:0032755]	cytokine activity [GO:0005125]; interleukin-1 receptor binding [GO:0005149]	GO:0005125; GO:0005149; GO:0005576; GO:0005615; GO:0006954; GO:0006955; GO:0019221; GO:0032755; GO:0045087	10625660; 11991722; 14702039; 15815621; 15489334; 11466363; 14734551; 16777052; 21965679; 21881584; 24829417	10625660; 11991722; 14702039; 15815621; 15489334; 11466363; 14734551; 16777052; 21965679; 21881584; 24829417; 12110411; 17908936; 18484691; 19913121; 20141484; 20237496; 20628086; 21242515; 23268368; 24061617; 25550854; 25700962; 25902739; 26516833; 26560022; 26752465	SUBCELLULAR LOCATION: Secreted {ECO:0000305}.	IL-1 family	Complete proteome; Cytokine; Immunity; Inflammatory response; Innate immunity; Nitration; Polymorphism; Reference proteome; Secreted	27179;	TISSUE SPECIFICITY: Expressed in immune system and fetal brain, but not in other tissues tested or in multiple hematopoietic cell lines. Predominantly expressed in skin keratinocytes but not in fibroblasts, endothelial cells or melanocytes. Increased in lesional psoriasis skin. {ECO:0000269|PubMed:11466363}.	SUBCELLULAR LOCATION: Secreted {ECO:0000305}.
Q96BQ1	FAM3D_HUMAN	reviewed	Protein FAM3D	FAM3D UNQ567/PRO1130	Homo sapiens (Human)	FAM3D	negative regulation of insulin secretion [GO:0046676]	extracellular region [GO:0005576]	extracellular region [GO:0005576]; cytokine activity [GO:0005125]; negative regulation of insulin secretion [GO:0046676]	cytokine activity [GO:0005125]	GO:0005125; GO:0005576; GO:0046676	12160727; 12975309; 14702039; 15489334; 16740002	12160727; 12975309; 14702039; 15489334; 16740002; 20677014; 22226334	SUBCELLULAR LOCATION: Secreted {ECO:0000305}.	FAM3 family	Complete proteome; Disulfide bond; Glycoprotein; Polymorphism; Reference proteome; Secreted; Signal	131177;	TISSUE SPECIFICITY: Abundantly expressed in placenta and weakly expressed in small intestine. {ECO:0000269|PubMed:12160727}.	SUBCELLULAR LOCATION: Secreted {ECO:0000305}.
O60565	GREM1_HUMAN	reviewed	Gremlin-1 (Cell proliferation-inducing gene 2 protein) (Cysteine knot superfamily 1, BMP antagonist 1) (DAN domain family member 2) (Down-regulated in Mos-transformed cells protein) (Increased in high glucose protein 2) (IHG-2)	GREM1 CKTSF1B1 DAND2 DRM PIG2	Homo sapiens (Human)	GREM1	apoptotic process [GO:0006915]; branching involved in ureteric bud morphogenesis [GO:0001658]; cell-cell signaling [GO:0007267]; cell migration involved in sprouting angiogenesis [GO:0002042]; cell morphogenesis [GO:0000902]; collagen fibril organization [GO:0030199]; determination of dorsal identity [GO:0048263]; embryonic limb morphogenesis [GO:0030326]; limb development [GO:0060173]; mesenchym…	cell surface [GO:0009986]; extracellular space [GO:0005615]	cell surface [GO:0009986]; extracellular space [GO:0005615]; BMP binding [GO:0036122]; cytokine activity [GO:0005125]; morphogen activity [GO:0016015]; receptor agonist activity [GO:0048018]; transmembrane receptor protein tyrosine kinase activator activity [GO:0030297]; vascular endothelial growth factor receptor 2 binding [GO:0043184]; apoptotic process [GO:0006915]; branching involved in urete…	BMP binding [GO:0036122]; cytokine activity [GO:0005125]; morphogen activity [GO:0016015]; receptor agonist activity [GO:0048018]; transmembrane receptor protein tyrosine kinase activator activity [GO:0030297]; vascular endothelial growth factor receptor 2 binding [GO:0043184]	GO:0000902; GO:0001658; GO:0002042; GO:0002092; GO:0003257; GO:0003337; GO:0005125; GO:0005615; GO:0006915; GO:0007165; GO:0007267; GO:0008284; GO:0009954; GO:0009986; GO:0010717; GO:0016015; GO:0030199; GO:0030297; GO:0030308; GO:0030326; GO:0030502; GO:0030514; GO:0032331; GO:0033689; GO:0036122; GO:0042346; GO:0043066; GO:0043184; GO:0045766; GO:0045892; GO:0045944; GO:0046851; GO:0048018; GO:…	9660951; 10744662; 10894942; 14702039; 15489334; 15340161; 22561515; 27036124	9660951; 10744662; 10894942; 14702039; 15489334; 15340161; 22561515; 27036124; 12135612; 12885271; 12885466; 15528323; 15539560; 15957132; 16545136; 16606614; 17003113; 17015616; 17403698; 17975199; 17980714; 18084292; 18314105; 18469115; 18545679; 19031438; 19453261; 19505925; 19577778; 19597895; 20023658; 20150533; 20610440; 20659471; 20660291; 20705941; 21214523; 21655089; 21935575; 21978004; …	SUBCELLULAR LOCATION: Secreted {ECO:0000305}.	DAN family	3D-structure; Alternative splicing; Complete proteome; Cytokine; Direct protein sequencing; Disulfide bond; Glycoprotein; Reference proteome; Secreted; Signal	26585;	TISSUE SPECIFICITY: Highly expressed in small intestine, fetal brain and colon. Expression is restricted to intestinal subepithelial myofibroblasts (ISEMFs) at the crypt base. In subjects with HMPS1, by contrast, GREM1 is expressed, not only in basal ISEMFs, but also at very high levels in epithelial cells (predominantly colonocytes), with expression extending most of the way up the sides of the …	SUBCELLULAR LOCATION: Secreted {ECO:0000305}.
O95813	CER1_HUMAN	reviewed	Cerberus (Cerberus-related protein) (DAN domain family member 4)	CER1 DAND4	Homo sapiens (Human)	CER1	anterior/posterior axis specification [GO:0009948]; anterior/posterior pattern specification [GO:0009952]; BMP signaling pathway [GO:0030509]; bone mineralization [GO:0030282]; cell migration involved in gastrulation [GO:0042074]; cellular response to BMP stimulus [GO:0071773]; determination of dorsal identity [GO:0048263]; determination of heart left/right asymmetry [GO:0061371]; gastrulation [G…	extracellular region [GO:0005576]; extracellular space [GO:0005615]	extracellular region [GO:0005576]; extracellular space [GO:0005615]; BMP binding [GO:0036122]; cytokine activity [GO:0005125]; morphogen activity [GO:0016015]; protein homodimerization activity [GO:0042803]; anterior/posterior axis specification [GO:0009948]; anterior/posterior pattern specification [GO:0009952]; BMP signaling pathway [GO:0030509]; bone mineralization [GO:0030282]; cell migration…	BMP binding [GO:0036122]; cytokine activity [GO:0005125]; morphogen activity [GO:0016015]; protein homodimerization activity [GO:0042803]	GO:0001657; GO:0003419; GO:0005125; GO:0005576; GO:0005615; GO:0007369; GO:0007399; GO:0008285; GO:0009948; GO:0009952; GO:0016015; GO:0023019; GO:0030282; GO:0030509; GO:0030514; GO:0032926; GO:0035582; GO:0036122; GO:0042074; GO:0042803; GO:0048263; GO:0061371; GO:0071773; GO:1900176; GO:2000381	10049596; 15164053; 15489334; 15340161	10049596; 15164053; 15489334; 15340161; 18452192; 19113921; 19390575; 19453261; 19789190; 22543871; 23717584; 24138842; 26802359	SUBCELLULAR LOCATION: Secreted {ECO:0000305}.	DAN family	Complete proteome; Cytokine; Direct protein sequencing; Disulfide bond; Glycoprotein; Polymorphism; Reference proteome; Secreted; Signal	9350;		SUBCELLULAR LOCATION: Secreted {ECO:0000305}.
Q9H772	GREM2_HUMAN	reviewed	Gremlin-2 (Cysteine knot superfamily 1, BMP antagonist 2) (DAN domain family member 3) (Protein related to DAN and cerberus)	GREM2 CKTSF1B2 DAND3 PRDC	Homo sapiens (Human)	GREM2	BMP signaling pathway [GO:0030509]; cytokine-mediated signaling pathway [GO:0019221]; determination of dorsal identity [GO:0048263]; embryonic body morphogenesis [GO:0010172]; regulation of cytokine activity [GO:0060300]; sequestering of BMP from receptor via BMP binding [GO:0038098]	extracellular region [GO:0005576]; extracellular space [GO:0005615]	extracellular region [GO:0005576]; extracellular space [GO:0005615]; BMP binding [GO:0036122]; cytokine activity [GO:0005125]; heparin binding [GO:0008201]; protein homodimerization activity [GO:0042803]; BMP signaling pathway [GO:0030509]; cytokine-mediated signaling pathway [GO:0019221]; determination of dorsal identity [GO:0048263]; embryonic body morphogenesis [GO:0010172]; regulation of cyto…	BMP binding [GO:0036122]; cytokine activity [GO:0005125]; heparin binding [GO:0008201]; protein homodimerization activity [GO:0042803]	GO:0005125; GO:0005576; GO:0005615; GO:0008201; GO:0010172; GO:0019221; GO:0030509; GO:0036122; GO:0038098; GO:0042803; GO:0048263; GO:0060300	14702039; 16710414; 15489334; 15254711; 26416033	14702039; 16710414; 15489334; 15254711; 26416033; 19626040; 20379614; 23223679; 23437003; 23902946; 25443231; 26239165	SUBCELLULAR LOCATION: Secreted {ECO:0000305}.	DAN family	Complete proteome; Cytokine; Developmental protein; Disease mutation; Disulfide bond; Glycoprotein; Heparin-binding; Polymorphism; Reference proteome; Secreted; Signal	64388;		SUBCELLULAR LOCATION: Secreted {ECO:0000305}.
Q86WN2	IFNE_HUMAN	reviewed	Interferon epsilon (IFN-epsilon) (Interferon epsilon-1)	IFNE IFNE1 UNQ360/PRO655	Homo sapiens (Human)	IFNE	adaptive immune response [GO:0002250]; B cell differentiation [GO:0030183]; B cell proliferation [GO:0042100]; cytokine-mediated signaling pathway [GO:0019221]; defense response to bacterium [GO:0042742]; defense response to virus [GO:0051607]; humoral immune response [GO:0006959]; innate immune response [GO:0045087]; natural killer cell activation involved in immune response [GO:0002323]; positi…	extracellular space [GO:0005615]	extracellular space [GO:0005615]; cytokine activity [GO:0005125]; type I interferon receptor binding [GO:0005132]; adaptive immune response [GO:0002250]; B cell differentiation [GO:0030183]; B cell proliferation [GO:0042100]; cytokine-mediated signaling pathway [GO:0019221]; defense response to bacterium [GO:0042742]; defense response to virus [GO:0051607]; humoral immune response [GO:0006959]; i…	cytokine activity [GO:0005125]; type I interferon receptor binding [GO:0005132]	GO:0002250; GO:0002286; GO:0002323; GO:0005125; GO:0005132; GO:0005615; GO:0006959; GO:0019221; GO:0030183; GO:0033141; GO:0042100; GO:0042742; GO:0043330; GO:0045087; GO:0051607	15233997; 12975309; 15489334; 23449591	15233997; 12975309; 15489334; 23449591; 17878351; 18362232; 18842358; 20574843; 20588308; 20601674; 23802172; 23851686; 24055696	SUBCELLULAR LOCATION: Secreted {ECO:0000305}.	Alpha/beta interferon family	Antiviral defense; Complete proteome; Cytokine; Disulfide bond; Glycoprotein; Polymorphism; Reference proteome; Secreted; Signal	338376;	TISSUE SPECIFICITY: Endometrium-specific. {ECO:0000269|PubMed:23449591}.	SUBCELLULAR LOCATION: Secreted {ECO:0000305}.
Q6EBC2	IL31_HUMAN	reviewed	Interleukin-31 (IL-31)	IL31	Homo sapiens (Human)	IL31	immune system process [GO:0002376]	extracellular region [GO:0005576]; extracellular space [GO:0005615]	extracellular region [GO:0005576]; extracellular space [GO:0005615]; cytokine activity [GO:0005125]; immune system process [GO:0002376]	cytokine activity [GO:0005125]	GO:0002376; GO:0005125; GO:0005576; GO:0005615	15184896; 15489334; 16461143; 17030248	15184896; 15489334; 16461143; 17030248; 15925362; 16461142; 17487427; 17900679; 18439099; 18678344; 18802341; 18839421; 18926762; 19281909; 19889120; 19920145; 20163453; 20190140; 20410259; 21057749; 21182835; 21211659; 21261663; 21294778; 21952721; 22017185; 22509760; 22539792; 22621183; 22827739; 23392388; 23621408; 23694808; 23698099; 23794184; 23874436; 24515918; 24573820; 24667097; 24943220;…	SUBCELLULAR LOCATION: Secreted {ECO:0000305}.	Unknown	Complete proteome; Cytokine; Glycoprotein; Immunity; Reference proteome; Secreted; Signal	386653;	TISSUE SPECIFICITY: Detected at low levels in testis, bone marrow, skeletal muscle, kidney, colon, thymus, small intestine and trachea. {ECO:0000269|PubMed:15184896}.	SUBCELLULAR LOCATION: Secreted {ECO:0000305}.
Q00604	NDP_HUMAN	reviewed	Norrin (Norrie disease protein) (X-linked exudative vitreoretinopathy 2 protein)	NDP EVR2	Homo sapiens (Human)	NDP	canonical Wnt signaling pathway [GO:0060070]; cell-cell signaling [GO:0007267]; cell proliferation [GO:0008283]; extracellular matrix-cell signaling [GO:0035426]; nervous system development [GO:0007399]; placenta development [GO:0001890]; positive regulation of sequence-specific DNA binding transcription factor activity [GO:0051091]; positive regulation of transcription, DNA-templated [GO:0045893…	cell surface [GO:0009986]; extracellular matrix [GO:0031012]; extracellular space [GO:0005615]	cell surface [GO:0009986]; extracellular matrix [GO:0031012]; extracellular space [GO:0005615]; cytokine activity [GO:0005125]; frizzled binding [GO:0005109]; growth factor activity [GO:0008083]; protein homodimerization activity [GO:0042803]; canonical Wnt signaling pathway [GO:0060070]; cell proliferation [GO:0008283]; cell-cell signaling [GO:0007267]; extracellular matrix-cell signaling [GO:00…	cytokine activity [GO:0005125]; frizzled binding [GO:0005109]; growth factor activity [GO:0008083]; protein homodimerization activity [GO:0042803]	GO:0001890; GO:0005109; GO:0005125; GO:0005615; GO:0007033; GO:0007165; GO:0007267; GO:0007399; GO:0007601; GO:0007605; GO:0008083; GO:0008283; GO:0009986; GO:0016055; GO:0031012; GO:0035426; GO:0042803; GO:0045893; GO:0051091; GO:0060070; GO:0061299	1303235; 1303236; 14702039; 15772651; 15489334; 9407136; 10452356; 8298646; 24186977; 8281159; 8069314; 7993212; 1303264; 1307245; 8268931; 8252044; 7662640; 7627181; 7795608; 8589700; 8741107; 8946107; 8807344; 9382152; 8990009; 9143917; 9143918; 10544980; 10484772; 11337749; 14635119; 15609522; 16163268; 16970763; 15776010; 17128466; 17334993; 17296899; 17325173; 20340138	1303235; 1303236; 14702039; 15772651; 15489334; 9407136; 10452356; 8298646; 24186977; 8281159; 8069314; 7993212; 1303264; 1307245; 8268931; 8252044; 7662640; 7627181; 7795608; 8589700; 8741107; 8946107; 8807344; 9382152; 8990009; 9143917; 9143918; 10544980; 10484772; 11337749; 14635119; 15609522; 16163268; 16970763; 15776010; 17128466; 17334993; 17296899; 17325173; 20340138; 10657684; 11094177; 1…	SUBCELLULAR LOCATION: Secreted {ECO:0000269|PubMed:9407136}.	Unknown	3D-structure; Complete proteome; Deafness; Disease mutation; Disulfide bond; Polymorphism; Reference proteome; Secreted; Sensory transduction; Signal; Vision; Wnt signaling pathway	4693;	TISSUE SPECIFICITY: Expressed in the outer nuclear, inner nuclear and ganglion cell layers of the retina, and in fetal and adult brain. {ECO:0000269|PubMed:10452356}.	SUBCELLULAR LOCATION: Secreted {ECO:0000269|PubMed:9407136}.
Q6UWK7	CJ099_HUMAN	reviewed	Secreted protein C10orf99 (Antimicrobial peptide-57) (AP-57) (Colon-derived SUSD2 binding factor) (CSBF)	C10orf99 UNQ1833/PRO3446	Homo sapiens (Human)	C10orf99	defense response to fungus [GO:0050832]; defense response to Gram-positive bacterium [GO:0050830]; negative regulation of cell cycle G1/S phase transition [GO:1902807]; negative regulation of cell division [GO:0051782]	extracellular region [GO:0005576]; extracellular space [GO:0005615]	extracellular region [GO:0005576]; extracellular space [GO:0005615]; cytokine activity [GO:0005125]; defense response to fungus [GO:0050832]; defense response to Gram-positive bacterium [GO:0050830]; negative regulation of cell cycle G1/S phase transition [GO:1902807]; negative regulation of cell division [GO:0051782]	cytokine activity [GO:0005125]	GO:0005125; GO:0005576; GO:0005615; GO:0050830; GO:0050832; GO:0051782; GO:1902807	12975309; 25351403; 25585381		SUBCELLULAR LOCATION: Secreted {ECO:0000269|PubMed:25351403, ECO:0000269|PubMed:25585381}.	Unknown	Antibiotic; Antimicrobial; Complete proteome; Cytokine; Direct protein sequencing; Disulfide bond; Glycoprotein; Reference proteome; Secreted; Signal; Tumor suppressor	387695;	TISSUE SPECIFICITY: Expressed at high levels in colon and at moderate level in tonsil. Highly reduced expression in primary colon cancer tissues compared with that in adjacent tissues (PubMed:25351403). Highest levels of expression detected in stomach and colon; expressed in epithelium of skin and esophagus, and in some tumor and/or tumor adjacent tissues (TAT), including TAT of esophagus cancer,…	SUBCELLULAR LOCATION: Secreted {ECO:0000269|PubMed:25351403, ECO:0000269|PubMed:25585381}.
Q6KF10	GDF6_HUMAN	reviewed	Growth/differentiation factor 6 (GDF-6) (Bone morphogenetic protein 13) (BMP-13) (Growth/differentiation factor 16)	GDF6 BMP13 GDF16	Homo sapiens (Human)	GDF6	activin receptor signaling pathway [GO:0032924]; apoptotic process [GO:0006915]; BMP signaling pathway [GO:0030509]; cell development [GO:0048468]; fat cell differentiation [GO:0045444]; pathway-restricted SMAD protein phosphorylation [GO:0060389]; positive regulation of chondrocyte differentiation [GO:0032332]; positive regulation of neuron differentiation [GO:0045666]; positive regulation of p3…	extracellular space [GO:0005615]	extracellular space [GO:0005615]; cytokine activity [GO:0005125]; growth factor activity [GO:0008083]; protein homodimerization activity [GO:0042803]; transforming growth factor beta receptor binding [GO:0005160]; activin receptor signaling pathway [GO:0032924]; apoptotic process [GO:0006915]; BMP signaling pathway [GO:0030509]; cell development [GO:0048468]; fat cell differentiation [GO:0045444]…	cytokine activity [GO:0005125]; growth factor activity [GO:0008083]; protein homodimerization activity [GO:0042803]; transforming growth factor beta receptor binding [GO:0005160]	GO:0005125; GO:0005160; GO:0005615; GO:0006915; GO:0008083; GO:0010862; GO:0030509; GO:0032332; GO:0032924; GO:0042803; GO:0042981; GO:0043408; GO:0045444; GO:0045666; GO:0045893; GO:0048468; GO:0060389; GO:0060395; GO:1900745; GO:1990009	15489334; 18425797; 23307924; 19129173; 19864492; 24033328; 26643732	15489334; 18425797; 23307924; 19129173; 19864492; 24033328; 26643732; 17236135; 18716610; 19240811; 19492402; 20057906; 20334610; 20494911; 20734064; 21702718; 22049084; 24442880; 25416513; 26134557; 26184900	SUBCELLULAR LOCATION: Secreted {ECO:0000269|PubMed:23307924}.	TGF-beta family	Apoptosis; Chromosomal rearrangement; Cleavage on pair of basic residues; Complete proteome; Cytokine; Developmental protein; Disease mutation; Disulfide bond; Dwarfism; Glycoprotein; Growth factor; Leber congenital amaurosis; Microphthalmia; Polymorphism; Reference proteome; Secreted; Signal	392255;		SUBCELLULAR LOCATION: Secreted {ECO:0000269|PubMed:23307924}.
Q9BXJ3	C1QT4_HUMAN	reviewed	Complement C1q tumor necrosis factor-related protein 4	C1QTNF4 CTRP4	Homo sapiens (Human)	C1QTNF4		extracellular space [GO:0005615]	extracellular space [GO:0005615]; cytokine activity [GO:0005125]	cytokine activity [GO:0005125]	GO:0005125; GO:0005615	15489334; 21658842	15489334; 21658842; 24366864	SUBCELLULAR LOCATION: Secreted {ECO:0000269|PubMed:21658842}.	Unknown	Complete proteome; Cytokine; Direct protein sequencing; Reference proteome; Repeat; Secreted; Signal	114900;	TISSUE SPECIFICITY: Widely expressed at low levels. {ECO:0000269|PubMed:21658842}.	SUBCELLULAR LOCATION: Secreted {ECO:0000269|PubMed:21658842}.
Q9NZH8	IL36G_HUMAN	reviewed	Interleukin-36 gamma (IL-1-related protein 2) (IL-1RP2) (Interleukin-1 epsilon) (IL-1 epsilon) (Interleukin-1 family member 9) (IL-1F9) (Interleukin-1 homolog 1) (IL-1H1)	IL36G IL1E IL1F9 IL1H1 IL1RP2 UNQ2456/PRO5737	Homo sapiens (Human)	IL36G	cell-cell signaling [GO:0007267]; cytokine-mediated signaling pathway [GO:0019221]; inflammatory response [GO:0006954]; innate immune response [GO:0045087]	extracellular region [GO:0005576]; extracellular space [GO:0005615]	extracellular region [GO:0005576]; extracellular space [GO:0005615]; cytokine activity [GO:0005125]; interleukin-1 receptor binding [GO:0005149]; cell-cell signaling [GO:0007267]; cytokine-mediated signaling pathway [GO:0019221]; inflammatory response [GO:0006954]; innate immune response [GO:0045087]	cytokine activity [GO:0005125]; interleukin-1 receptor binding [GO:0005149]	GO:0005125; GO:0005149; GO:0005576; GO:0005615; GO:0006954; GO:0007267; GO:0019221; GO:0045087	10744718; 11466363; 10860666; 11991722; 12975309; 15815621; 15489334; 20870894; 21965679; 23095752; 23147407; 24829417	10744718; 11466363; 10860666; 11991722; 12975309; 15815621; 15489334; 20870894; 21965679; 23095752; 23147407; 24829417; 14734551; 15331687; 15701729; 18484691; 20141484; 20237496; 21242515; 22318382; 24935927; 24950037; 25305315; 25525775; 25897967; 26321222; 26516833; 26524325; 26562662; 26819203; 27389350; 27853811	SUBCELLULAR LOCATION: Secreted {ECO:0000269|PubMed:20870894}.	IL-1 family	3D-structure; Alternative splicing; Complete proteome; Cytokine; Immunity; Inflammatory response; Innate immunity; Polymorphism; Reference proteome; Secreted	56300;	TISSUE SPECIFICITY: Highly expressed in tissues containing epithelial cells: skin, lung, stomach and esophagus. Expressed in bronchial epithelial. In skin is expressed only in keratinocytes but not in fibroblasts, endothelial cells or melanocytes. Up-regulated in lesional psoriasis skin. Expressed in monocyte-derived dendritic cells and M1 macrophages. {ECO:0000269|PubMed:20870894, ECO:0000269|Pu…	SUBCELLULAR LOCATION: Secreted {ECO:0000269|PubMed:20870894}.
Q9NR23	GDF3_HUMAN	reviewed	Growth/differentiation factor 3 (GDF-3)	GDF3 UNQ222/PRO248	Homo sapiens (Human)	GDF3	cell development [GO:0048468]; endoderm development [GO:0007492]; eye development [GO:0001654]; formation of anatomical boundary [GO:0048859]; in utero embryonic development [GO:0001701]; mesoderm development [GO:0007498]; negative regulation of BMP signaling pathway [GO:0030514]; negative regulation of epidermal cell differentiation [GO:0045605]; negative regulation of myoblast differentiation […	cytoplasm [GO:0005737]; extracellular space [GO:0005615]	cytoplasm [GO:0005737]; extracellular space [GO:0005615]; cytokine activity [GO:0005125]; growth factor activity [GO:0008083]; protein kinase binding [GO:0019901]; transforming growth factor beta receptor binding [GO:0005160]; cell development [GO:0048468]; endoderm development [GO:0007492]; eye development [GO:0001654]; formation of anatomical boundary [GO:0048859]; in utero embryonic developmen…	cytokine activity [GO:0005125]; growth factor activity [GO:0008083]; protein kinase binding [GO:0019901]; transforming growth factor beta receptor binding [GO:0005160]	GO:0001501; GO:0001654; GO:0001701; GO:0002021; GO:0005125; GO:0005160; GO:0005615; GO:0005737; GO:0007492; GO:0007498; GO:0008083; GO:0010453; GO:0010862; GO:0019901; GO:0030514; GO:0030903; GO:0032525; GO:0042981; GO:0043408; GO:0045600; GO:0045605; GO:0045662; GO:0048468; GO:0048859; GO:0060395; GO:0090009	12975309; 16541075; 15489334; 21805089; 19864492	12975309; 16541075; 15489334; 21805089; 19864492; 16126341; 16339188; 18480259; 18823971; 19396148; 20237496; 20734064; 20800603; 22305102; 22488170; 22963770; 25372014; 27803451	SUBCELLULAR LOCATION: Secreted {ECO:0000269|PubMed:19864492, ECO:0000269|PubMed:21805089}. Cytoplasm {ECO:0000269|PubMed:19864492, ECO:0000269|PubMed:21805089}. Note=Mainly accumulated in the cytoplasm. {ECO:0000269|PubMed:21805089}.	TGF-beta family	Cleavage on pair of basic residues; Complete proteome; Cytokine; Cytoplasm; Developmental protein; Disease mutation; Disulfide bond; Glycoprotein; Growth factor; Microphthalmia; Polymorphism; Reference proteome; Secreted; Signal	9573;		SUBCELLULAR LOCATION: Secreted {ECO:0000269|PubMed:19864492, ECO:0000269|PubMed:21805089}. {ECO:0000269|PubMed:19864492, ECO:0000269|PubMed:21805089}. Note=Mainly accumulated in the cytoplasm. {ECO:0000269|PubMed:21805089}.
Q9NPH9	IL26_HUMAN	reviewed	Interleukin-26 (IL-26) (Protein AK155)	IL26 AK155	Homo sapiens (Human)	IL26	cell-cell signaling [GO:0007267]; negative regulation of epithelial cell proliferation [GO:0050680]; positive regulation of cytokine secretion [GO:0050715]; positive regulation of ERK1 and ERK2 cascade [GO:0070374]; positive regulation of JAK-STAT cascade [GO:0046427]; positive regulation of protein kinase B signaling [GO:0051897]; positive regulation of stress-activated MAPK cascade [GO:0032874]…	cytosol [GO:0005829]; extracellular space [GO:0005615]	cytosol [GO:0005829]; extracellular space [GO:0005615]; cytokine activity [GO:0005125]; cell-cell signaling [GO:0007267]; negative regulation of epithelial cell proliferation [GO:0050680]; positive regulation of cytokine secretion [GO:0050715]; positive regulation of ERK1 and ERK2 cascade [GO:0070374]; positive regulation of JAK-STAT cascade [GO:0046427]; positive regulation of protein kinase B s…	cytokine activity [GO:0005125]	GO:0005125; GO:0005615; GO:0005829; GO:0007267; GO:0032874; GO:0045944; GO:0046427; GO:0050680; GO:0050715; GO:0051897; GO:0070374	10729163; 15489334; 15178681; 14764663; 18483078	10729163; 15489334; 15178681; 14764663; 18483078; 14558082; 17703412; 18332247; 19122664; 19258923; 20176734; 20228799; 20235792; 20237496; 20379614; 20503287; 22622197; 23055831; 23704922; 23875025; 25157980; 26202572; 26429320; 27029915; 28356384	SUBCELLULAR LOCATION: Secreted {ECO:0000269|PubMed:18483078}.	IL-10 family	Complete proteome; Cytokine; Reference proteome; Secreted; Signal	55801;	TISSUE SPECIFICITY: Expressed in HVS transformed T-cells but not other T-cell lines or primary stimulated T-cells. Expressed in colonic T-cells including Th17 inflammatory T-cells; the expression is significantly increased in serum of patients with Crohn's disease (at protein level). {ECO:0000269|PubMed:18483078}.	SUBCELLULAR LOCATION: Secreted {ECO:0000269|PubMed:18483078}.
Q6ZMJ4	IL34_HUMAN	reviewed	Interleukin-34 (IL-34)	IL34 C16orf77	Homo sapiens (Human)	IL34	inflammatory response [GO:0006954]; innate immune response [GO:0045087]; positive regulation of cell proliferation [GO:0008284]; positive regulation of macrophage differentiation [GO:0045651]; positive regulation of monocyte differentiation [GO:0045657]; positive regulation of protein phosphorylation [GO:0001934]	extracellular region [GO:0005576]; extracellular space [GO:0005615]	extracellular region [GO:0005576]; extracellular space [GO:0005615]; cytokine activity [GO:0005125]; growth factor activity [GO:0008083]; macrophage colony-stimulating factor receptor binding [GO:0005157]; inflammatory response [GO:0006954]; innate immune response [GO:0045087]; positive regulation of cell proliferation [GO:0008284]; positive regulation of macrophage differentiation [GO:0045651]; …	cytokine activity [GO:0005125]; growth factor activity [GO:0008083]; macrophage colony-stimulating factor receptor binding [GO:0005157]	GO:0001934; GO:0005125; GO:0005157; GO:0005576; GO:0005615; GO:0006954; GO:0008083; GO:0008284; GO:0045087; GO:0045651; GO:0045657	18467591; 14702039; 15616553; 15489334; 20489731; 20829061; 20504948	18467591; 14702039; 15616553; 15489334; 20489731; 20829061; 20504948; 16713569; 22039170; 22264405; 22483114; 23177320; 23206468; 23260168; 23421370; 23684409; 23744080; 23996288; 24339952; 24712570; 24737461; 25027626; 25066464; 25415279; 25471534; 25662098; 25800277; 25896238; 26095744; 26389674; 26754294; 26849008	SUBCELLULAR LOCATION: Secreted {ECO:0000269|PubMed:18467591}.	IL-34 family	3D-structure; Alternative splicing; Complete proteome; Cytokine; Glycoprotein; Growth factor; Immunity; Inflammatory response; Innate immunity; Polymorphism; Reference proteome; Secreted; Signal	146433;	TISSUE SPECIFICITY: Detected in the sinusoidal epithelium in the red pulp of spleen (at protein level). Predominantly expressed in spleen. Also detected in a range of other tissues including heart, brain, lung, liver, kidney, thymus, testis, ovary, small intestine, prostate and colon. {ECO:0000269|PubMed:18467591}.	SUBCELLULAR LOCATION: Secreted {ECO:0000269|PubMed:18467591}.
Q9UK05	GDF2_HUMAN	reviewed	Growth/differentiation factor 2 (GDF-2) (Bone morphogenetic protein 9) (BMP-9)	GDF2 BMP9	Homo sapiens (Human)	GDF2	activin receptor signaling pathway [GO:0032924]; angiogenesis [GO:0001525]; blood vessel morphogenesis [GO:0048514]; BMP signaling pathway [GO:0030509]; branching involved in blood vessel morphogenesis [GO:0001569]; cartilage development [GO:0051216]; cell development [GO:0048468]; cellular iron ion homeostasis [GO:0006879]; cellular response to BMP stimulus [GO:0071773]; negative regulation of a…	cell [GO:0005623]; extracellular exosome [GO:0070062]; extracellular region [GO:0005576]; extracellular space [GO:0005615]	cell [GO:0005623]; extracellular exosome [GO:0070062]; extracellular region [GO:0005576]; extracellular space [GO:0005615]; cytokine activity [GO:0005125]; growth factor activity [GO:0008083]; transforming growth factor beta receptor binding [GO:0005160]; activin receptor signaling pathway [GO:0032924]; angiogenesis [GO:0001525]; blood vessel morphogenesis [GO:0048514]; BMP signaling pathway [GO:…	cytokine activity [GO:0005125]; growth factor activity [GO:0008083]; transforming growth factor beta receptor binding [GO:0005160]	GO:0001503; GO:0001525; GO:0001569; GO:0001570; GO:0001649; GO:0001937; GO:0001938; GO:0005125; GO:0005160; GO:0005576; GO:0005615; GO:0005623; GO:0006879; GO:0008083; GO:0008156; GO:0010596; GO:0010862; GO:0016525; GO:0030308; GO:0030509; GO:0030513; GO:0032757; GO:0032924; GO:0042981; GO:0043408; GO:0043537; GO:0045603; GO:0045669; GO:0045766; GO:0045893; GO:0045944; GO:0048468; GO:0048514; GO:…	15164054; 15489334; 18309101; 21737454; 22799562; 22347366; 23300529; 15851468; 22718755; 23972370	15164054; 15489334; 18309101; 21737454; 22799562; 22347366; 23300529; 15851468; 22718755; 23972370; 11748585; 16385451; 17068149; 17311849; 17549388; 18922975; 18986983; 19086053; 19366699; 19996292; 20237496; 20346360; 20398908; 20406889; 20734064; 21695154; 21710321; 22299030; 22474252; 22493445; 22556408; 22829878; 22948234; 23313128; 23807047; 23844832; 23936038; 24019898; 24072698; 24337584;…	SUBCELLULAR LOCATION: Secreted {ECO:0000269|PubMed:18309101}.	TGF-beta family	3D-structure; Angiogenesis; Cleavage on pair of basic residues; Complete proteome; Cytokine; Disease mutation; Disulfide bond; Glycoprotein; Growth factor; Reference proteome; Secreted; Signal	2658;		SUBCELLULAR LOCATION: Secreted {ECO:0000269|PubMed:18309101}.
P20809	IL11_HUMAN	reviewed	Interleukin-11 (IL-11) (Adipogenesis inhibitory factor) (AGIF) (Oprelvekin)	IL11	Homo sapiens (Human)	IL11	B cell differentiation [GO:0030183]; cell-cell signaling [GO:0007267]; fat cell differentiation [GO:0045444]; megakaryocyte differentiation [GO:0030219]; negative regulation of hormone secretion [GO:0046888]; positive regulation of cell proliferation [GO:0008284]; positive regulation of MAPK cascade [GO:0043410]; positive regulation of peptidyl-serine phosphorylation [GO:0033138]; positive regula…	cytoplasm [GO:0005737]; extracellular region [GO:0005576]; extracellular space [GO:0005615]	cytoplasm [GO:0005737]; extracellular region [GO:0005576]; extracellular space [GO:0005615]; cytokine activity [GO:0005125]; growth factor activity [GO:0008083]; interleukin-11 receptor binding [GO:0005142]; B cell differentiation [GO:0030183]; cell-cell signaling [GO:0007267]; fat cell differentiation [GO:0045444]; megakaryocyte differentiation [GO:0030219]; negative regulation of hormone secret…	cytokine activity [GO:0005125]; growth factor activity [GO:0008083]; interleukin-11 receptor binding [GO:0005142]	GO:0005125; GO:0005142; GO:0005576; GO:0005615; GO:0005737; GO:0007267; GO:0008083; GO:0008284; GO:0030183; GO:0030219; GO:0033138; GO:0043410; GO:0045444; GO:0045944; GO:0046888; GO:0050731	2145578; 1828438; 1386338; 14702039; 15057824; 15489334; 12919066; 25195742	2145578; 1828438; 1386338; 14702039; 15057824; 15489334; 12919066; 25195742; 11940481; 12005542; 12032273; 12197884; 12486609; 12569176; 12584029; 12740032; 12760902; 12819039; 14734714; 15004839; 15025215; 15121272; 15307108; 15377473; 15381181; 15389536; 15504551; 15543003; 15613426; 15614128; 15784719; 16149067; 16189514; 16614887; 16759877; 16964382; 17000646; 17295091; 17325843; 17332920; 17…	SUBCELLULAR LOCATION: Secreted {ECO:0000269|PubMed:1828438, ECO:0000269|PubMed:2145578}.	IL-6 superfamily	3D-structure; Alternative splicing; Complete proteome; Cytokine; Growth factor; Pharmaceutical; Polymorphism; Reference proteome; Secreted; Signal	3589;		SUBCELLULAR LOCATION: Secreted {ECO:0000269|PubMed:1828438, ECO:0000269|PubMed:2145578}.
P04141	CSF2_HUMAN	reviewed	Granulocyte-macrophage colony-stimulating factor (GM-CSF) (Colony-stimulating factor) (CSF) (Molgramostin) (Sargramostim)	CSF2 GMCSF	Homo sapiens (Human)	CSF2	cellular response to granulocyte macrophage colony-stimulating factor stimulus [GO:0097011]; cellular response to lipopolysaccharide [GO:0071222]; dendritic cell differentiation [GO:0097028]; embryonic placenta development [GO:0001892]; epithelial fluid transport [GO:0042045]; histamine secretion [GO:0001821]; immune response [GO:0006955]; macrophage activation [GO:0042116]; MAPK cascade [GO:0000…	extracellular region [GO:0005576]; extracellular space [GO:0005615]; intracellular membrane-bounded organelle [GO:0043231]	extracellular region [GO:0005576]; extracellular space [GO:0005615]; intracellular membrane-bounded organelle [GO:0043231]; cytokine activity [GO:0005125]; granulocyte macrophage colony-stimulating factor receptor binding [GO:0005129]; growth factor activity [GO:0008083]; protein tyrosine kinase activity [GO:0004713]; Ras guanyl-nucleotide exchange factor activity [GO:0005088]; cellular response …	cytokine activity [GO:0005125]; granulocyte macrophage colony-stimulating factor receptor binding [GO:0005129]; growth factor activity [GO:0008083]; protein tyrosine kinase activity [GO:0004713]; Ras guanyl-nucleotide exchange factor activity [GO:0005088]	GO:0000165; GO:0001821; GO:0001892; GO:0004713; GO:0005088; GO:0005125; GO:0005129; GO:0005576; GO:0005615; GO:0006955; GO:0008083; GO:0008284; GO:0010628; GO:0010744; GO:0030223; GO:0030224; GO:0032747; GO:0034021; GO:0034405; GO:0042045; GO:0042116; GO:0042531; GO:0043011; GO:0043231; GO:0045187; GO:0045740; GO:0045918; GO:0071222; GO:0071803; GO:0097011; GO:0097028; GO:2001240	3925454; 3486413; 3898082; 3923623; 3876930; 15372022; 15489334; 1737041; 1837174; 1569568; 18692472	3925454; 3486413; 3898082; 3923623; 3876930; 15372022; 15489334; 1737041; 1837174; 1569568; 18692472; 11763346; 11855781; 11880043; 11963838; 12022701; 12031914; 12144536; 12171249; 12356579; 12356582; 12397015; 12444058; 12496443; 12538575; 12548211; 12568301; 12615367; 12629028; 12637324; 12646185; 12663443; 12743567; 12744771; 12759409; 12855588; 12928384; 12935848; 12954601; 13679820; 1450396…	SUBCELLULAR LOCATION: Secreted {ECO:0000269|PubMed:1737041, ECO:0000269|PubMed:3925454}.	GM-CSF family	3D-structure; Complete proteome; Cytokine; Disulfide bond; Glycoprotein; Growth factor; Pharmaceutical; Polymorphism; Reference proteome; Secreted; Signal	1437;		SUBCELLULAR LOCATION: Secreted {ECO:0000269|PubMed:1737041, ECO:0000269|PubMed:3925454}.
P01033	TIMP1_HUMAN	reviewed	Metalloproteinase inhibitor 1 (Erythroid-potentiating activity) (EPA) (Fibroblast collagenase inhibitor) (Collagenase inhibitor) (Tissue inhibitor of metalloproteinases 1) (TIMP-1)	TIMP1 CLGI TIMP	Homo sapiens (Human)	TIMP1	aging [GO:0007568]; cartilage development [GO:0051216]; cell activation [GO:0001775]; cellular protein metabolic process [GO:0044267]; extracellular matrix disassembly [GO:0022617]; negative regulation of apoptotic process [GO:0043066]; negative regulation of catalytic activity [GO:0043086]; negative regulation of endopeptidase activity [GO:0010951]; negative regulation of membrane protein ectodo…	basement membrane [GO:0005604]; endoplasmic reticulum lumen [GO:0005788]; extracellular exosome [GO:0070062]; extracellular region [GO:0005576]; extracellular space [GO:0005615]; platelet alpha granule lumen [GO:0031093]; proteinaceous extracellular matrix [GO:0005578]	basement membrane [GO:0005604]; endoplasmic reticulum lumen [GO:0005788]; extracellular exosome [GO:0070062]; extracellular region [GO:0005576]; extracellular space [GO:0005615]; platelet alpha granule lumen [GO:0031093]; proteinaceous extracellular matrix [GO:0005578]; cytokine activity [GO:0005125]; growth factor activity [GO:0008083]; metal ion binding [GO:0046872]; metalloendopeptidase inhibi…	cytokine activity [GO:0005125]; growth factor activity [GO:0008083]; metal ion binding [GO:0046872]; metalloendopeptidase inhibitor activity [GO:0008191]; protease binding [GO:0002020]	GO:0001775; GO:0002020; GO:0002576; GO:0005125; GO:0005576; GO:0005578; GO:0005604; GO:0005615; GO:0005788; GO:0007568; GO:0008083; GO:0008191; GO:0008284; GO:0009725; GO:0010951; GO:0022617; GO:0031093; GO:0034097; GO:0042060; GO:0043066; GO:0043086; GO:0043434; GO:0043687; GO:0044267; GO:0046872; GO:0051045; GO:0051216; GO:0070062; GO:1901164; GO:1905049; GO:2001044	3903517; 3839290; 3010309; 2171551; 7507419; 15489334; 9286280; 1730286; 1653055; 15340161; 2163605; 1420137; 8541540; 8576151; 9065415; 16335952; 16917503; 16740002; 16263699; 19139490; 21269460; 22905912; 23522389; 24635319; 23982756; 26091039; 9288970; 10623524; 12834347; 17050530; 20545310; 22427646	3903517; 3839290; 3010309; 2171551; 7507419; 15489334; 9286280; 1730286; 1653055; 15340161; 2163605; 1420137; 8541540; 8576151; 9065415; 16335952; 16917503; 16740002; 16263699; 19139490; 21269460; 22905912; 23522389; 24635319; 23982756; 26091039; 9288970; 10623524; 12834347; 17050530; 20545310; 22427646; 11606052; 11705862; 11762702; 11796725; 11876751; 11935340; 11940298; 12032189; 12034345; 120…	SUBCELLULAR LOCATION: Secreted {ECO:0000269|PubMed:1730286, ECO:0000269|PubMed:24635319, ECO:0000269|PubMed:3010309, ECO:0000269|PubMed:3839290, ECO:0000269|PubMed:3903517, ECO:0000269|PubMed:8541540}.	Protease inhibitor I35 (TIMP) family	3D-structure; Complete proteome; Direct protein sequencing; Disulfide bond; Glycoprotein; Growth factor; Metal-binding; Metalloenzyme inhibitor; Metalloprotease inhibitor; Phosphoprotein; Protease inhibitor; Reference proteome; Secreted; Signal; Zinc	7076;	TISSUE SPECIFICITY: Detected in rheumatoid synovial fluid (at protein level). {ECO:0000269|PubMed:1730286}.	SUBCELLULAR LOCATION: Secreted {ECO:0000269|PubMed:1730286, ECO:0000269|PubMed:24635319, ECO:0000269|PubMed:3010309, ECO:0000269|PubMed:3839290, ECO:0000269|PubMed:3903517, ECO:0000269|PubMed:8541540}.
Q9NZH7	IL36B_HUMAN	reviewed	Interleukin-36 beta (FIL1 eta) (Interleukin-1 eta) (IL-1 eta) (Interleukin-1 family member 8) (IL-1F8) (Interleukin-1 homolog 2) (IL-1H2)	IL36B IL1F8 IL1H2	Homo sapiens (Human)	IL36B	cytokine-mediated signaling pathway [GO:0019221]; immune response [GO:0006955]; inflammatory response [GO:0006954]; innate immune response [GO:0045087]; positive regulation of interleukin-6 production [GO:0032755]; positive regulation of T cell differentiation [GO:0045582]	extracellular region [GO:0005576]; extracellular space [GO:0005615]	extracellular region [GO:0005576]; extracellular space [GO:0005615]; cytokine activity [GO:0005125]; interleukin-1 receptor binding [GO:0005149]; cytokine-mediated signaling pathway [GO:0019221]; immune response [GO:0006955]; inflammatory response [GO:0006954]; innate immune response [GO:0045087]; positive regulation of interleukin-6 production [GO:0032755]; positive regulation of T cell differen…	cytokine activity [GO:0005125]; interleukin-1 receptor binding [GO:0005149]	GO:0005125; GO:0005149; GO:0005576; GO:0005615; GO:0006954; GO:0006955; GO:0019221; GO:0032755; GO:0045087; GO:0045582	10744718; 10625660; 11991722; 15815621; 15489334; 16646978; 20300079; 21965679; 21242515; 21881584; 24829417	10744718; 10625660; 11991722; 15815621; 15489334; 16646978; 20300079; 21965679; 21242515; 21881584; 24829417; 14734551; 18484691; 20141484; 20237496; 22318382	SUBCELLULAR LOCATION: Secreted {ECO:0000269|PubMed:16646978}.	IL-1 family	Alternative splicing; Complete proteome; Cytokine; Immunity; Inflammatory response; Innate immunity; Polymorphism; Reference proteome; Secreted	27177;	TISSUE SPECIFICITY: Expression at low levels in tonsil, bone marrow, heart, placenta, lung, testis and colon but not in any hematopoietic cell lines. Not detected in adipose tissue. Expressed at higher levels in psoriatic plaques than in symptomless psoriatic skin or healthy control skin. Increased levels are not detected in inflamed joint tissue. {ECO:0000269|PubMed:20300079, ECO:0000269|PubMed:…	SUBCELLULAR LOCATION: Secreted {ECO:0000269|PubMed:16646978}.
P14174	MIF_HUMAN	reviewed	Macrophage migration inhibitory factor (MIF) (EC 5.3.2.1) (Glycosylation-inhibiting factor) (GIF) (L-dopachrome isomerase) (L-dopachrome tautomerase) (EC 5.3.3.12) (Phenylpyruvate tautomerase)	MIF GLIF MMIF	Homo sapiens (Human)	MIF	carboxylic acid metabolic process [GO:0019752]; cell aging [GO:0007569]; cell proliferation [GO:0008283]; cell surface receptor signaling pathway [GO:0007166]; DNA damage response, signal transduction by p53 class mediator [GO:0030330]; inflammatory response [GO:0006954]; innate immune response [GO:0045087]; leukocyte migration [GO:0050900]; negative regulation of apoptotic process [GO:0043066]; …	cell surface [GO:0009986]; cytosol [GO:0005829]; extracellular exosome [GO:0070062]; extracellular region [GO:0005576]; extracellular space [GO:0005615]; ficolin-1-rich granule lumen [GO:1904813]; myelin sheath [GO:0043209]; nucleoplasm [GO:0005654]; secretory granule lumen [GO:0034774]; vesicle [GO:0031982]	cell surface [GO:0009986]; cytosol [GO:0005829]; extracellular exosome [GO:0070062]; extracellular region [GO:0005576]; extracellular space [GO:0005615]; ficolin-1-rich granule lumen [GO:1904813]; myelin sheath [GO:0043209]; nucleoplasm [GO:0005654]; secretory granule lumen [GO:0034774]; vesicle [GO:0031982]; chemoattractant activity [GO:0042056]; cytokine activity [GO:0005125]; cytokine receptor…	chemoattractant activity [GO:0042056]; cytokine activity [GO:0005125]; cytokine receptor binding [GO:0005126]; dopachrome isomerase activity [GO:0004167]; phenylpyruvate tautomerase activity [GO:0050178]; receptor binding [GO:0005102]	GO:0001516; GO:0002906; GO:0004167; GO:0005102; GO:0005125; GO:0005126; GO:0005576; GO:0005615; GO:0005654; GO:0005829; GO:0006954; GO:0007166; GO:0007569; GO:0008283; GO:0009986; GO:0010629; GO:0010739; GO:0019752; GO:0030330; GO:0030890; GO:0031666; GO:0031982; GO:0032269; GO:0033033; GO:0033138; GO:0034774; GO:0042056; GO:0042327; GO:0043030; GO:0043066; GO:0043209; GO:0043312; GO:0043406; GO:…	2552447; 8234256; 7947826; 8188240; 15461802; 14702039; 15489334; 12665801; 1286669; 7683862; 7679497; 11089976; 11508429; 11439086; 12681488; 12782713; 15908412; 17443469; 19454686; 19608861; 21269460; 22223895; 22814378; 24275569; 25944712; 8766818; 8610159; 8643551; 10353846; 11170644; 17526494; 19090677; 23776208	2552447; 8234256; 7947826; 8188240; 15461802; 14702039; 15489334; 12665801; 1286669; 7683862; 7679497; 11089976; 11508429; 11439086; 12681488; 12782713; 15908412; 17443469; 19454686; 19608861; 21269460; 22223895; 22814378; 24275569; 25944712; 8766818; 8610159; 8643551; 10353846; 11170644; 17526494; 19090677; 23776208; 11920501; 11978887; 11985788; 11997397; 12009356; 12070782; 12109441; 12126556;…	SUBCELLULAR LOCATION: Secreted {ECO:0000269|PubMed:15908412, ECO:0000269|PubMed:19454686, ECO:0000269|PubMed:2552447, ECO:0000269|PubMed:8234256}. Cytoplasm {ECO:0000269|PubMed:11089976, ECO:0000269|PubMed:19454686}. Note=Does not have a cleavable signal sequence and is secreted via a specialized, non-classical pathway. Secreted by macrophages upon stimulation by bacterial lipopolysaccharide (LPS…	MIF family	3D-structure; Acetylation; Complete proteome; Cytokine; Cytoplasm; Direct protein sequencing; Immunity; Inflammatory response; Innate immunity; Isomerase; Reference proteome; Secreted	4282;		SUBCELLULAR LOCATION: Secreted {ECO:0000269|PubMed:15908412, ECO:0000269|PubMed:19454686, ECO:0000269|PubMed:2552447, ECO:0000269|PubMed:8234256}. Cytoplasm {ECO:0000269|PubMed:11089976, ECO:0000269|PubMed:19454686}. Note=Does not have a cleavable signal sequence and is secreted via a specialized, non-classical pathway. Secreted by macrophages upon stimulation by bacterial lipopolysaccharide (LPS…
P24001	IL32_HUMAN	reviewed	Interleukin-32 (IL-32) (Natural killer cells protein 4) (Tumor necrosis factor alpha-inducing factor)	IL32 NK4 TAIF	Homo sapiens (Human)	IL32	cell adhesion [GO:0007155]; defense response [GO:0006952]; immune response [GO:0006955]	cytosol [GO:0005829]; extracellular space [GO:0005615]; membrane [GO:0016020]	cytosol [GO:0005829]; extracellular space [GO:0005615]; membrane [GO:0016020]; cytokine activity [GO:0005125]; cell adhesion [GO:0007155]; defense response [GO:0006952]; immune response [GO:0006955]	cytokine activity [GO:0005125]	GO:0005125; GO:0005615; GO:0005829; GO:0006952; GO:0006955; GO:0007155; GO:0016020	1729377; 15664165; 14702039; 16341674; 15616553; 15489334	1729377; 15664165; 14702039; 16341674; 15616553; 15489334; 16303761; 16410314; 16488976; 16492735; 16903774; 17619821; 18287021; 18289868; 18296636; 18414668; 18768856; 19017495; 19228941; 19248119; 19291698; 19364659; 19386602; 19628777; 19740314; 19880327; 20112365; 20190143; 20221440; 20227751; 20400971; 20470879; 20480520; 20541181; 20615213; 20711500; 20888796; 20889550; 20926308; 21078994; …	SUBCELLULAR LOCATION: Secreted {ECO:0000269|PubMed:15664165}.	Unknown	Alternative splicing; Complete proteome; Cytokine; Reference proteome; Secreted; Signal	9235;	TISSUE SPECIFICITY: Selectively expressed in lymphocytes. Expression is more prominent in immune cells than in non-immune cells. {ECO:0000269|PubMed:15664165}.	SUBCELLULAR LOCATION: Secreted {ECO:0000269|PubMed:15664165}.
P55000	SLUR1_HUMAN	reviewed	Secreted Ly-6/uPAR-related protein 1 (SLURP-1) (ARS component B) (ARS(component B)-81/S) (Anti-neoplastic urinary protein) (ANUP)	SLURP1 ARS	Homo sapiens (Human)	SLURP1	cell activation [GO:0001775]; cell adhesion [GO:0007155]; locomotory behavior [GO:0007626]; negative regulation of cell migration [GO:0030336]; negative regulation of cell proliferation [GO:0008285]; negative regulation of keratinocyte proliferation [GO:0010839]; neuromuscular process controlling posture [GO:0050884]; urokinase plasminogen activator signaling pathway [GO:0038195]	extracellular exosome [GO:0070062]; extracellular region [GO:0005576]; extracellular space [GO:0005615]	extracellular exosome [GO:0070062]; extracellular region [GO:0005576]; extracellular space [GO:0005615]; acetylcholine receptor activator activity [GO:0030549]; cytokine activity [GO:0005125]; cell activation [GO:0001775]; cell adhesion [GO:0007155]; locomotory behavior [GO:0007626]; negative regulation of cell migration [GO:0030336]; negative regulation of cell proliferation [GO:0008285]; negati…	acetylcholine receptor activator activity [GO:0030549]; cytokine activity [GO:0005125]	GO:0001775; GO:0005125; GO:0005576; GO:0005615; GO:0007155; GO:0007626; GO:0008285; GO:0010839; GO:0030336; GO:0030549; GO:0038195; GO:0050884; GO:0070062	16354194; 15489334; 8742060; 10211827; 14721776; 14506129; 17008884; 17286989; 11285253; 20621062; 25168896; 25919322; 26905431; 23581991; 12950349; 12483299; 14756676; 19120323; 21690549; 24604124	16354194; 15489334; 8742060; 10211827; 14721776; 14506129; 17008884; 17286989; 11285253; 20621062; 25168896; 25919322; 26905431; 23581991; 12950349; 12483299; 14756676; 19120323; 21690549; 24604124; 12603845; 12787122; 15909066; 17643396; 18764860; 19692209; 20237496; 20337899; 20660165; 20854438; 22369755; 23290002; 23876317; 24093092; 24738704; 24877120; 26474319	SUBCELLULAR LOCATION: Secreted {ECO:0000269|PubMed:14506129, ECO:0000269|PubMed:25919322, ECO:0000269|PubMed:26905431}.	Unknown	3D-structure; Complete proteome; Cytokine; Direct protein sequencing; Disease mutation; Disulfide bond; Palmoplantar keratoderma; Reference proteome; Secreted; Signal	57152;	TISSUE SPECIFICITY: Granulocytes. Expressed in skin. Predominantly expressed in the granular layer of skin, notably the acrosyringium. Identified in several biological fluids such as sweat, saliva, tears, plasma and urine. {ECO:0000269|PubMed:14721776, ECO:0000269|PubMed:17008884}.	SUBCELLULAR LOCATION: Secreted {ECO:0000269|PubMed:14506129, ECO:0000269|PubMed:25919322, ECO:0000269|PubMed:26905431}.
Q969J5	I22R2_HUMAN	reviewed	Interleukin-22 receptor subunit alpha-2 (IL-22 receptor subunit alpha-2) (IL-22R-alpha-2) (IL-22RA2) (Cytokine receptor class-II member 10) (Cytokine receptor family 2 member 10) (CRF2-10) (Cytokine receptor family type 2, soluble 1) (CRF2-S1) (Interleukin-22-binding protein) (IL-22BP) (IL22BP) (ZcytoR16)	IL22RA2 UNQ5793/PRO19598/PRO19822	Homo sapiens (Human)	IL22RA2	negative regulation of inflammatory response [GO:0050728]; regulation of tyrosine phosphorylation of STAT protein [GO:0042509]	cytosol [GO:0005829]; extracellular region [GO:0005576]; extracellular space [GO:0005615]; integral component of membrane [GO:0016021]; plasma membrane [GO:0005886]	cytosol [GO:0005829]; extracellular region [GO:0005576]; extracellular space [GO:0005615]; integral component of membrane [GO:0016021]; plasma membrane [GO:0005886]; interleukin-22 binding [GO:0042017]; interleukin-22 receptor activity [GO:0042018]; negative regulation of inflammatory response [GO:0050728]; regulation of tyrosine phosphorylation of STAT protein [GO:0042509]	interleukin-22 binding [GO:0042017]; interleukin-22 receptor activity [GO:0042018]	GO:0005576; GO:0005615; GO:0005829; GO:0005886; GO:0016021; GO:0042017; GO:0042018; GO:0042509; GO:0050728	11607789; 11390454; 11390453; 11481447; 12975309; 14574404; 15489334; 15340161; 15201862; 12700595; 19285080	11607789; 11390454; 11390453; 11481447; 12975309; 14574404; 15489334; 15340161; 15201862; 12700595; 19285080; 18675824; 19193995; 19240061; 19393422; 19926456; 20237496; 21041731; 26329427; 26931784; 28356382	SUBCELLULAR LOCATION: Secreted {ECO:0000269|PubMed:12700595}.	Type II cytokine receptor family	3D-structure; Alternative splicing; Complete proteome; Direct protein sequencing; Disulfide bond; Glycoprotein; Polymorphism; Receptor; Reference proteome; Repeat; Secreted; Signal	116379;	TISSUE SPECIFICITY: Expressed in placenta, spleen, breast, skin and lung. Also detected in intestinal tract, testis, brain, heart and thymus. No expression found in prostate, bladder, kidney, ovary, muscle, bone marrow, liver and uterus. Isoform 1 is expressed only in placenta. Isoform 2 is expressed in placenta and breast and at lower level in spleen, skin, thymus and stomach. {ECO:0000269|PubMe…	SUBCELLULAR LOCATION: Secreted {ECO:0000269|PubMed:12700595}.
Q8IZI9	IFNL3_HUMAN	reviewed	Interferon lambda-3 (IFN-lambda-3) (Cytokine Zcyto22) (Interleukin-28B) (IL-28B) (Interleukin-28C) (IL-28C)	IFNL3 IL28B IL28C ZCYTO22	Homo sapiens (Human)	IFNL3	defense response to virus [GO:0051607]; innate immune response [GO:0045087]; JAK-STAT cascade [GO:0007259]; negative regulation of viral genome replication [GO:0045071]; positive regulation of immune response [GO:0050778]; positive regulation of protein targeting to mitochondrion [GO:1903955]; regulation of T cell activation [GO:0050863]	extracellular region [GO:0005576]; extracellular space [GO:0005615]; intracellular [GO:0005622]	extracellular region [GO:0005576]; extracellular space [GO:0005615]; intracellular [GO:0005622]; cytokine activity [GO:0005125]; receptor binding [GO:0005102]; defense response to virus [GO:0051607]; innate immune response [GO:0045087]; JAK-STAT cascade [GO:0007259]; negative regulation of viral genome replication [GO:0045071]; positive regulation of immune response [GO:0050778]; positive regulat…	cytokine activity [GO:0005125]; receptor binding [GO:0005102]	GO:0005102; GO:0005125; GO:0005576; GO:0005615; GO:0005622; GO:0007259; GO:0045071; GO:0045087; GO:0050778; GO:0050863; GO:0051607; GO:1903955	12469119; 12483210; 16539846; 15057824; 15489334; 20712453; 24751921; 19457860	12469119; 12483210; 16539846; 15057824; 15489334; 20712453; 24751921; 19457860; 16478884; 18987645; 19304895; 19684573; 19749757; 19749758; 19759533; 20060832; 20176026; 20235331; 20346265; 20389235; 20399780; 20434452; 20455677; 20576307; 20578254; 20621700; 20637200; 20648473; 20659305; 20708617; 20723035; 20728570; 20803561; 20804372; 20887330; 20889274; 20890887; 20924369; 20931559; 20950615;…	SUBCELLULAR LOCATION: Secreted {ECO:0000269|PubMed:12483210}.	Lambda interferon family	3D-structure; Antiviral defense; Complete proteome; Cytokine; Disulfide bond; Polymorphism; Reference proteome; Secreted; Signal	282617;		SUBCELLULAR LOCATION: Secreted {ECO:0000269|PubMed:12483210}.
Q8IZJ0	IFNL2_HUMAN	reviewed	Interferon lambda-2 (IFN-lambda-2) (Cytokine Zcyto20) (Interleukin-28A) (IL-28A)	IFNL2 IL28A ZCYTO20	Homo sapiens (Human)	IFNL2	defense response to virus [GO:0051607]; innate immune response [GO:0045087]; JAK-STAT cascade [GO:0007259]; mucosal immune response [GO:0002385]; positive regulation of immune response [GO:0050778]; regulation of T cell activation [GO:0050863]	extracellular region [GO:0005576]; extracellular space [GO:0005615]; intracellular [GO:0005622]	extracellular region [GO:0005576]; extracellular space [GO:0005615]; intracellular [GO:0005622]; cytokine activity [GO:0005125]; receptor binding [GO:0005102]; defense response to virus [GO:0051607]; innate immune response [GO:0045087]; JAK-STAT cascade [GO:0007259]; mucosal immune response [GO:0002385]; positive regulation of immune response [GO:0050778]; regulation of T cell activation [GO:0050…	cytokine activity [GO:0005125]; receptor binding [GO:0005102]	GO:0002385; GO:0005102; GO:0005125; GO:0005576; GO:0005615; GO:0005622; GO:0007259; GO:0045087; GO:0050778; GO:0050863; GO:0051607	12469119; 16146571; 15489334; 12483210; 16539846; 20712453; 24751921	12469119; 16146571; 15489334; 12483210; 16539846; 20712453; 24751921; 15850793; 15899585; 16051921; 16478884; 17367910; 19193806; 19304895; 19749758; 19798076; 20060832; 20235331; 20576307; 21145813; 21170333; 21499846; 22253847; 22560878; 22825757; 22891284; 22962576; 23207147; 23652058; 24385435; 24973639; 25355870; 26194286; 26353965	SUBCELLULAR LOCATION: Secreted {ECO:0000269|PubMed:12483210}.	Lambda interferon family	Antiviral defense; Complete proteome; Cytokine; Polymorphism; Reference proteome; Secreted; Signal	282616;		SUBCELLULAR LOCATION: Secreted {ECO:0000269|PubMed:12483210}.
Q8NEV9	IL27A_HUMAN	reviewed	Interleukin-27 subunit alpha (IL-27 subunit alpha) (IL-27-A) (IL27-A) (Interleukin-30) (p28)	IL27 IL27A IL30	Homo sapiens (Human)	IL27	inflammatory response [GO:0006954]; innate immune response [GO:0045087]; positive regulation of defense response to virus by host [GO:0002230]; positive regulation of interferon-gamma biosynthetic process [GO:0045078]; regulation of T cell proliferation [GO:0042129]; regulation of T-helper 1 cell differentiation [GO:0045625]; response to bacterium [GO:0009617]	endoplasmic reticulum lumen [GO:0005788]; extracellular region [GO:0005576]; extracellular space [GO:0005615]	endoplasmic reticulum lumen [GO:0005788]; extracellular region [GO:0005576]; extracellular space [GO:0005615]; cytokine activity [GO:0005125]; interleukin-27 receptor binding [GO:0045523]; receptor binding [GO:0005102]; inflammatory response [GO:0006954]; innate immune response [GO:0045087]; positive regulation of defense response to virus by host [GO:0002230]; positive regulation of interferon-g…	cytokine activity [GO:0005125]; interleukin-27 receptor binding [GO:0045523]; receptor binding [GO:0005102]	GO:0002230; GO:0005102; GO:0005125; GO:0005576; GO:0005615; GO:0005788; GO:0006954; GO:0009617; GO:0042129; GO:0045078; GO:0045087; GO:0045523; GO:0045625	12121660; 15489334; 14565860; 17068156; 18191724; 17294231; 17318299	12121660; 15489334; 14565860; 17068156; 18191724; 17294231; 17318299; 14657353; 14764690; 15793300; 16670296; 16670765; 16751375; 17703412; 17985330; 18167155; 18178151; 18424756; 18453571; 18482209; 18554158; 18557702; 19124747; 19148899; 19258923; 19380822; 19430480; 19549909; 19556424; 19582813; 19620301; 19625647; 19657406; 19686419; 19798410; 19915574; 19924133; 20112358; 20176734; 20301193;…	SUBCELLULAR LOCATION: Secreted {ECO:0000269|PubMed:12121660}. Note=Does not seem to be secreted without coexpression of EBI3.	IL-6 superfamily	Antiviral protein; Complete proteome; Cytokine; Glycoprotein; Immunity; Inflammatory response; Innate immunity; Polymorphism; Reference proteome; Secreted; Signal	246778;	TISSUE SPECIFICITY: Expressed in monocytes and in placenta. {ECO:0000269|PubMed:12121660}.	SUBCELLULAR LOCATION: Secreted {ECO:0000269|PubMed:12121660}. Note=Does not seem to be secreted without coexpression of EBI3.
O75888	TNF13_HUMAN	reviewed	Tumor necrosis factor ligand superfamily member 13 (A proliferation-inducing ligand) (APRIL) (TNF- and APOL-related leukocyte expressed ligand 2) (TALL-2) (TNF-related death ligand 1) (TRDL-1) (CD antigen CD256)	TNFSF13 APRIL TALL2 ZTNF2 UNQ383/PRO715	Homo sapiens (Human)	TNFSF13	immune response [GO:0006955]; positive regulation of cell proliferation [GO:0008284]; positive regulation of isotype switching to IgA isotypes [GO:0048298]; regulation of mRNA stability [GO:0043488]; signal transduction [GO:0007165]; tumor necrosis factor-mediated signaling pathway [GO:0033209]	cytoplasm [GO:0005737]; cytosol [GO:0005829]; extracellular exosome [GO:0070062]; extracellular region [GO:0005576]; extracellular space [GO:0005615]; membrane [GO:0016020]; nucleoplasm [GO:0005654]	cytoplasm [GO:0005737]; cytosol [GO:0005829]; extracellular exosome [GO:0070062]; extracellular region [GO:0005576]; extracellular space [GO:0005615]; membrane [GO:0016020]; nucleoplasm [GO:0005654]; cytokine activity [GO:0005125]; receptor binding [GO:0005102]; tumor necrosis factor receptor binding [GO:0005164]; immune response [GO:0006955]; positive regulation of cell proliferation [GO:0008284…	cytokine activity [GO:0005125]; receptor binding [GO:0005102]; tumor necrosis factor receptor binding [GO:0005164]	GO:0005102; GO:0005125; GO:0005164; GO:0005576; GO:0005615; GO:0005654; GO:0005737; GO:0005829; GO:0006955; GO:0007165; GO:0008284; GO:0016020; GO:0033209; GO:0043488; GO:0048298; GO:0070062	9743536; 10331498; 10706119; 12411489; 12975309; 14702039; 16625196; 15489334; 10973284; 11571266	9743536; 10331498; 10706119; 12411489; 12975309; 14702039; 16625196; 15489334; 10973284; 11571266; 10956646; 12070306; 12154359; 12370363; 12730512; 14504101; 14607922; 14691452; 14978135; 15070697; 15105291; 15488762; 15542592; 15827134; 15846369; 15851487; 15860672; 15981083; 16087247; 16094704; 16239971; 16793914; 16914324; 16916610; 16919470; 16931039; 17178712; 17190854; 17307753; 17353162; …	SUBCELLULAR LOCATION: Secreted {ECO:0000269|PubMed:11571266}.	Tumor necrosis factor family	3D-structure; Alternative splicing; Cleavage on pair of basic residues; Complete proteome; Cytokine; Disulfide bond; Glycoprotein; Immunity; Polymorphism; Reference proteome; Secreted	8741;	TISSUE SPECIFICITY: Expressed at high levels in transformed cell lines, cancers of colon, thyroid, lymphoid tissues and specifically expressed in monocytes and macrophages.	SUBCELLULAR LOCATION: Secreted {ECO:0000269|PubMed:11571266}.
Q969D9	TSLP_HUMAN	reviewed	Thymic stromal lymphopoietin	TSLP	Homo sapiens (Human)	TSLP		extracellular space [GO:0005615]	extracellular space [GO:0005615]; cytokine activity [GO:0005125]	cytokine activity [GO:0005125]	GO:0005125; GO:0005615	11418668; 11480573; 15372022; 15489334; 17242164; 24850429	11418668; 11480573; 15372022; 15489334; 17242164; 24850429; 12055625; 12707303; 14999427; 15741223; 15944327; 16785889; 17213320; 17320941; 17416344; 17513456; 17513717; 17635955; 17666213; 17959543; 18049884; 18060034; 18244952; 18445339; 18482256; 18684970; 18720075; 18757306; 18787178; 18802341; 18802347; 18802348; 18832669; 18832690; 18941246; 19055649; 19056108; 19155513; 19164348; 19187393;…	SUBCELLULAR LOCATION: Secreted {ECO:0000269|PubMed:11418668}.	Unknown	3D-structure; Alternative splicing; Complete proteome; Cytokine; Disulfide bond; Glycoprotein; Reference proteome; Secreted; Signal	85480;	TISSUE SPECIFICITY: Isoform 1 is expressed in a number of tissues including heart, liver and prostate. Isoform 2 is the predominant form in keratinocytes of oral mucosa, skin and in salivary glands. It is secreted into saliva. {ECO:0000269|PubMed:11480573, ECO:0000269|PubMed:24850429}.	SUBCELLULAR LOCATION: Secreted {ECO:0000269|PubMed:11418668}.
P43026	GDF5_HUMAN	reviewed	Growth/differentiation factor 5 (GDF-5) (Bone morphogenetic protein 14) (BMP-14) (Cartilage-derived morphogenetic protein 1) (CDMP-1) (Lipopolysaccharide-associated protein 4) (LAP-4) (LPS-associated protein 4) (Radotermin)	GDF5 BMP14 CDMP1	Homo sapiens (Human)	GDF5	cell-cell signaling [GO:0007267]; cell development [GO:0048468]; chondroblast differentiation [GO:0060591]; chondrocyte differentiation [GO:0002062]; embryonic limb morphogenesis [GO:0030326]; forelimb morphogenesis [GO:0035136]; hindlimb morphogenesis [GO:0035137]; negative regulation of chondrocyte differentiation [GO:0032331]; negative regulation of epithelial cell proliferation [GO:0050680]; …	extracellular region [GO:0005576]; extracellular space [GO:0005615]; intracellular [GO:0005622]; plasma membrane [GO:0005886]	extracellular region [GO:0005576]; extracellular space [GO:0005615]; intracellular [GO:0005622]; plasma membrane [GO:0005886]; BMP binding [GO:0036122]; cytokine activity [GO:0005125]; growth factor activity [GO:0008083]; identical protein binding [GO:0042802]; transforming growth factor beta receptor binding [GO:0005160]; cell development [GO:0048468]; cell-cell signaling [GO:0007267]; chondrobl…	BMP binding [GO:0036122]; cytokine activity [GO:0005125]; growth factor activity [GO:0008083]; identical protein binding [GO:0042802]; transforming growth factor beta receptor binding [GO:0005160]	GO:0002062; GO:0005125; GO:0005160; GO:0005576; GO:0005615; GO:0005622; GO:0005886; GO:0007179; GO:0007184; GO:0007267; GO:0008083; GO:0009612; GO:0010862; GO:0030326; GO:0030513; GO:0032331; GO:0032332; GO:0035136; GO:0035137; GO:0036122; GO:0040014; GO:0042802; GO:0042981; GO:0043408; GO:0043524; GO:0043932; GO:0045666; GO:0048468; GO:0050680; GO:0060395; GO:0060591; GO:2001054	7980526; 7961761; 11780052; 15489334; 8589725; 11276205; 15530414; 18339631; 19956691; 21976273; 24098149; 25092592; 26643732; 22828468; 19229295; 9288098; 12121354; 14735582; 16222676; 16127465; 16532400; 16892395; 17384641; 18629880; 18203755; 18283415; 20683927; 25820810	7980526; 7961761; 11780052; 15489334; 8589725; 11276205; 15530414; 18339631; 19956691; 21976273; 24098149; 25092592; 26643732; 22828468; 19229295; 9288098; 12121354; 14735582; 16222676; 16127465; 16532400; 16892395; 17384641; 18629880; 18203755; 18283415; 20683927; 25820810; 12124730; 12357473; 12707774; 15064755; 15569154; 15752764; 15890363; 16014698; 16499717; 16508114; 16716349; 17602228; 176…	SUBCELLULAR LOCATION: Secreted {ECO:0000269|PubMed:11276205}. Cell membrane {ECO:0000269|PubMed:11276205}.	TGF-beta family	3D-structure; Cell membrane; Chondrogenesis; Cleavage on pair of basic residues; Complete proteome; Cytokine; Disease mutation; Disulfide bond; Dwarfism; Glycoprotein; Growth factor; Membrane; Polymorphism; Reference proteome; Secreted; Signal	8200;	TISSUE SPECIFICITY: Predominantly expressed in long bones during embryonic development. Expressed in monocytes (at protein level). {ECO:0000269|PubMed:11276205}.	SUBCELLULAR LOCATION: Secreted {ECO:0000269|PubMed:11276205}. Cell membrane {ECO:0000269|PubMed:11276205}.
Q9NPF7	IL23A_HUMAN	reviewed	Interleukin-23 subunit alpha (IL-23 subunit alpha) (IL-23-A) (Interleukin-23 subunit p19) (IL-23p19)	IL23A SGRF UNQ2498/PRO5798	Homo sapiens (Human)	IL23A	defense response to Gram-negative bacterium [GO:0050829]; defense response to virus [GO:0051607]; inflammatory response [GO:0006954]; innate immune response [GO:0045087]; negative regulation of interleukin-10 production [GO:0032693]; positive regulation of activated T cell proliferation [GO:0042104]; positive regulation of activation of Janus kinase activity [GO:0010536]; positive regulation of d…	extracellular region [GO:0005576]; interleukin-23 complex [GO:0070743]	extracellular region [GO:0005576]; interleukin-23 complex [GO:0070743]; cytokine activity [GO:0005125]; interleukin-23 receptor binding [GO:0045519]; defense response to Gram-negative bacterium [GO:0050829]; defense response to virus [GO:0051607]; inflammatory response [GO:0006954]; innate immune response [GO:0045087]; negative regulation of interleukin-10 production [GO:0032693]; positive regula…	cytokine activity [GO:0005125]; interleukin-23 receptor binding [GO:0045519]	GO:0001916; GO:0002230; GO:0002827; GO:0005125; GO:0005576; GO:0006954; GO:0010536; GO:0032693; GO:0032725; GO:0032729; GO:0032733; GO:0032735; GO:0032740; GO:0032760; GO:0032816; GO:0032819; GO:0034105; GO:0042098; GO:0042102; GO:0042104; GO:0042346; GO:0042509; GO:0042531; GO:0043382; GO:0045087; GO:0045519; GO:0045672; GO:0045944; GO:0048771; GO:0050729; GO:0050829; GO:0051135; GO:0051142; GO:…	11114383; 12975309; 15489334; 12023369; 12421946; 15114670; 15486065; 15731058; 16342235; 16424222; 16751425; 16688182; 18680750	11114383; 12975309; 15489334; 12023369; 12421946; 15114670; 15486065; 15731058; 16342235; 16424222; 16751425; 16688182; 18680750; 12162874; 12847224; 14707118; 15070757; 15583831; 16300465; 16339539; 16670765; 16772281; 17007011; 17021762; 17182554; 17187052; 17236132; 17564777; 17606463; 17763202; 17945537; 18054783; 18180107; 18190588; 18319400; 18373953; 18408745; 18490716; 18497880; 18579762;…	SUBCELLULAR LOCATION: Secreted {ECO:0000269|PubMed:11114383}. Note=Secreted upon association with IL12B.	IL-6 superfamily	3D-structure; Antiviral defense; Complete proteome; Cytokine; Disulfide bond; Immunity; Inflammatory response; Innate immunity; Reference proteome; Secreted; Signal; Tissue remodeling	51561;	TISSUE SPECIFICITY: Secreted by activated dendritic and phagocytic cells and keratinocytes. Also expressed by dermal Langerhans cells (at protein level). {ECO:0000269|PubMed:11114383, ECO:0000269|PubMed:16424222}.	SUBCELLULAR LOCATION: Secreted {ECO:0000269|PubMed:11114383}. Note=Secreted upon association with IL12B.
Q9HBE4	IL21_HUMAN	reviewed	Interleukin-21 (IL-21) (Za11)	IL21	Homo sapiens (Human)	IL21	cell maturation [GO:0048469]; immune response [GO:0006955]; positive regulation of B cell proliferation [GO:0030890]; positive regulation of cell proliferation [GO:0008284]; positive regulation of cytokine production [GO:0001819]; positive regulation of inflammatory response [GO:0050729]; positive regulation of interferon-gamma biosynthetic process [GO:0045078]; positive regulation of interleukin…	extracellular space [GO:0005615]; intracellular [GO:0005622]	extracellular space [GO:0005615]; intracellular [GO:0005622]; cytokine activity [GO:0005125]; cytokine receptor binding [GO:0005126]; interleukin-2 receptor binding [GO:0005134]; cell maturation [GO:0048469]; immune response [GO:0006955]; positive regulation of B cell proliferation [GO:0030890]; positive regulation of cell proliferation [GO:0008284]; positive regulation of cytokine production [GO…	cytokine activity [GO:0005125]; cytokine receptor binding [GO:0005126]; interleukin-2 receptor binding [GO:0005134]	GO:0001819; GO:0005125; GO:0005126; GO:0005134; GO:0005615; GO:0005622; GO:0006955; GO:0007165; GO:0007260; GO:0008284; GO:0030890; GO:0032740; GO:0034105; GO:0042102; GO:0042531; GO:0045078; GO:0045954; GO:0048469; GO:0050729	11081504; 17673207; 15815621; 15489334; 15178704; 15147560; 17565991; 22235133; 24746753	11081504; 17673207; 15815621; 15489334; 15178704; 15147560; 17565991; 22235133; 24746753; 12244150; 12504082; 12759422; 12893770; 15100251; 15494482; 15684054; 15919378; 16002671; 16081794; 16138102; 16339522; 16406655; 16424177; 16551679; 17015683; 17015709; 17130531; 17142735; 17178921; 17241869; 17462506; 17509926; 17558408; 17624663; 17672918; 17698559; 17703412; 17712836; 17713571; 17720724;…	SUBCELLULAR LOCATION: Secreted {ECO:0000269|PubMed:11081504}.	IL-15/IL-21 family	3D-structure; Alternative splicing; Complete proteome; Cytokine; Disease mutation; Disulfide bond; Glycoprotein; Reference proteome; Secreted; Signal	59067;	TISSUE SPECIFICITY: Expressed in activated CD4-positive T-cells but not in CD8-positive T-cells, B-cells, or monocytes. {ECO:0000269|PubMed:11081504}.	SUBCELLULAR LOCATION: Secreted {ECO:0000269|PubMed:11081504}.
P78556	CCL20_HUMAN	reviewed	C-C motif chemokine 20 (Beta-chemokine exodus-1) (CC chemokine LARC) (Liver and activation-regulated chemokine) (Macrophage inflammatory protein 3 alpha) (MIP-3-alpha) (Small-inducible cytokine A20) [Cleaved into: CCL20(1-67); CCL20(1-64); CCL20(2-70)]	CCL20 LARC MIP3A SCYA20	Homo sapiens (Human)	CCL20	antimicrobial humoral immune response mediated by antimicrobial peptide [GO:0061844]; calcium-mediated signaling using intracellular calcium source [GO:0035584]; cell-cell signaling [GO:0007267]; cell chemotaxis [GO:0060326]; cellular response to interferon-gamma [GO:0071346]; cellular response to interleukin-1 [GO:0071347]; cellular response to lipopolysaccharide [GO:0071222]; cellular response …	extracellular region [GO:0005576]; extracellular space [GO:0005615]; intracellular [GO:0005622]	extracellular region [GO:0005576]; extracellular space [GO:0005615]; intracellular [GO:0005622]; CCR6 chemokine receptor binding [GO:0031731]; chemokine activity [GO:0008009]; antimicrobial humoral immune response mediated by antimicrobial peptide [GO:0061844]; calcium-mediated signaling using intracellular calcium source [GO:0035584]; cell chemotaxis [GO:0060326]; cell-cell signaling [GO:0007267…	CCR6 chemokine receptor binding [GO:0031731]; chemokine activity [GO:0008009]	GO:0002548; GO:0005576; GO:0005615; GO:0005622; GO:0006935; GO:0006954; GO:0006955; GO:0007165; GO:0007186; GO:0007267; GO:0008009; GO:0030593; GO:0031640; GO:0031731; GO:0035584; GO:0042060; GO:0042742; GO:0043547; GO:0048247; GO:0050726; GO:0051770; GO:0060326; GO:0061844; GO:0070098; GO:0070374; GO:0071222; GO:0071223; GO:0071346; GO:0071347; GO:0071356; GO:0072678; GO:0072679; GO:2000406	9013939; 9038201; 9129037; 11352563; 15815621; 15489334; 11035086; 20068036; 21376174; 23765988; 25122636; 12149255	9013939; 9038201; 9129037; 11352563; 15815621; 15489334; 11035086; 20068036; 21376174; 23765988; 25122636; 12149255; 11877260; 11994436; 12010510; 12067311; 12239608; 12356943; 12414801; 12496186; 12684696; 12760962; 12821122; 12949249; 14714554; 15069060; 15336571; 15474097; 15618437; 15671814; 15679580; 16034074; 16095490; 16215992; 16531471; 16820679; 17075975; 17133360; 17241869; 17295217; 17…	SUBCELLULAR LOCATION: Secreted {ECO:0000269|PubMed:11035086}.	Intercrine beta (chemokine CC) family	3D-structure; Alternative splicing; Antibiotic; Antimicrobial; Chemotaxis; Complete proteome; Cytokine; Direct protein sequencing; Disulfide bond; Inflammatory response; Polymorphism; Reference proteome; Secreted; Signal	6364;	TISSUE SPECIFICITY: Expressed in the seminal plasma, endometrial fluid and follicular fluid (at protein level). Expressed predominantly in the liver, lymph nodes, appendix, peripheral blood lymphocytes, and fetal lung. Low levels seen in thymus, prostate, testis, small intestine and colon. {ECO:0000269|PubMed:11352563, ECO:0000269|PubMed:23765988, ECO:0000269|PubMed:9013939, ECO:0000269|PubMed:90…	SUBCELLULAR LOCATION: Secreted {ECO:0000269|PubMed:11035086}.
Q9Y258	CCL26_HUMAN	reviewed	C-C motif chemokine 26 (CC chemokine IMAC) (Eotaxin-3) (Macrophage inflammatory protein 4-alpha) (MIP-4-alpha) (Small-inducible cytokine A26) (Thymic stroma chemokine-1) (TSC-1)	CCL26 SCYA26 UNQ216/PRO242	Homo sapiens (Human)	CCL26	cell-cell signaling [GO:0007267]; cellular response to interferon-gamma [GO:0071346]; cellular response to interleukin-1 [GO:0071347]; cellular response to tumor necrosis factor [GO:0071356]; chemokine-mediated signaling pathway [GO:0070098]; chemotaxis [GO:0006935]; G-protein coupled receptor signaling pathway [GO:0007186]; inflammatory response [GO:0006954]; monocyte chemotaxis [GO:0002548]; ne…	extracellular space [GO:0005615]	extracellular space [GO:0005615]; CCR3 chemokine receptor binding [GO:0031728]; chemokine activity [GO:0008009]; receptor agonist activity [GO:0048018]; cell-cell signaling [GO:0007267]; cellular response to interferon-gamma [GO:0071346]; cellular response to interleukin-1 [GO:0071347]; cellular response to tumor necrosis factor [GO:0071356]; chemokine-mediated signaling pathway [GO:0070098]; che…	CCR3 chemokine receptor binding [GO:0031728]; chemokine activity [GO:0008009]; receptor agonist activity [GO:0048018]	GO:0001938; GO:0002548; GO:0005615; GO:0006935; GO:0006954; GO:0007165; GO:0007186; GO:0007267; GO:0008009; GO:0010243; GO:0010818; GO:0030335; GO:0030593; GO:0030838; GO:0031728; GO:0043547; GO:0048018; GO:0050921; GO:0070098; GO:0070374; GO:0071346; GO:0071347; GO:0071356	10373330; 10415065; 10488147; 12975309; 12853948; 15489334; 11425309	10373330; 10415065; 10488147; 12975309; 12853948; 15489334; 11425309; 12061839; 12192108; 12689946; 15039444; 15207712; 15521376; 15784470; 15863444; 16084752; 16264039; 16391516; 16453027; 16604488; 17073866; 17490641; 17541284; 17703412; 17900656; 18055844; 18208323; 18712274; 18774776; 18844613; 19141347; 19141349; 19203252; 19258923; 19331716; 19379605; 19423540; 19567623; 20056178; 20059579;…	SUBCELLULAR LOCATION: Secreted {ECO:0000269|PubMed:10488147}.	Intercrine beta (chemokine CC) family	3D-structure; Chemotaxis; Complete proteome; Cytokine; Direct protein sequencing; Disulfide bond; Inflammatory response; Polymorphism; Reference proteome; Secreted; Signal	10344;	TISSUE SPECIFICITY: Ubiquitously expressed at low levels in various tissues including heart and ovary. {ECO:0000269|PubMed:10373330, ECO:0000269|PubMed:10488147}.	SUBCELLULAR LOCATION: Secreted {ECO:0000269|PubMed:10488147}.
Q92520	FAM3C_HUMAN	reviewed	Protein FAM3C (Interleukin-like EMT inducer)	FAM3C ILEI GS3786	Homo sapiens (Human)	FAM3C	multicellular organism development [GO:0007275]; platelet degranulation [GO:0002576]	extracellular exosome [GO:0070062]; extracellular region [GO:0005576]; extracellular space [GO:0005615]; platelet dense granule lumen [GO:0031089]	extracellular exosome [GO:0070062]; extracellular region [GO:0005576]; extracellular space [GO:0005615]; platelet dense granule lumen [GO:0031089]; cytokine activity [GO:0005125]; multicellular organism development [GO:0007275]; platelet degranulation [GO:0002576]	cytokine activity [GO:0005125]	GO:0002576; GO:0005125; GO:0005576; GO:0005615; GO:0007275; GO:0031089; GO:0070062	14702039; 12853948; 15489334; 12160727; 16959614; 19015638; 21269460; 24275569; 25944712	14702039; 12853948; 15489334; 12160727; 16959614; 19015638; 21269460; 24275569; 25944712; 19109932; 19396169; 20379614; 20711500; 21516116; 22159821; 24072492; 24738665; 24945404; 25212966; 25306233; 25416956; 25614285; 26100275; 26254351; 26256109; 26498278; 26510844; 26584014; 26627248; 27397580; 27630294	SUBCELLULAR LOCATION: Secreted {ECO:0000250}. Cytoplasmic vesicle {ECO:0000269|PubMed:16959614}. Note=Cytoplasmic in some cancer cells.	FAM3 family	Complete proteome; Cytoplasmic vesicle; Developmental protein; Disulfide bond; Oncogene; Reference proteome; Secreted; Signal	10447;	TISSUE SPECIFICITY: Present in most secretory epithelia (at protein level). {ECO:0000269|PubMed:16959614}.	SUBCELLULAR LOCATION: Secreted {ECO:0000250}. Cytoplasmic vesicle {ECO:0000269|PubMed:16959614}. Note=Cytoplasmic in some cancer cells.
P22004	BMP6_HUMAN	reviewed	Bone morphogenetic protein 6 (BMP-6) (VG-1-related protein) (VG-1-R) (VGR-1)	BMP6 VGR	Homo sapiens (Human)	BMP6	BMP signaling pathway [GO:0030509]; cartilage development [GO:0051216]; cellular iron ion homeostasis [GO:0006879]; cellular response to BMP stimulus [GO:0071773]; cellular response to iron ion [GO:0071281]; cellular response to mechanical stimulus [GO:0071260]; endochondral ossification [GO:0001958]; eye development [GO:0001654]; immune response [GO:0006955]; inflammatory response [GO:0006954]; …	cytoplasm [GO:0005737]; extracellular space [GO:0005615]; vesicle [GO:0031982]	cytoplasm [GO:0005737]; extracellular space [GO:0005615]; vesicle [GO:0031982]; BMP receptor binding [GO:0070700]; cytokine activity [GO:0005125]; growth factor activity [GO:0008083]; protein heterodimerization activity [GO:0046982]; transforming growth factor beta receptor binding [GO:0005160]; BMP signaling pathway [GO:0030509]; cartilage development [GO:0051216]; cellular iron ion homeostasis …	BMP receptor binding [GO:0070700]; cytokine activity [GO:0005125]; growth factor activity [GO:0008083]; protein heterodimerization activity [GO:0046982]; transforming growth factor beta receptor binding [GO:0005160]	GO:0000122; GO:0001501; GO:0001649; GO:0001654; GO:0001822; GO:0001938; GO:0001958; GO:0003323; GO:0005125; GO:0005160; GO:0005615; GO:0005737; GO:0006879; GO:0006954; GO:0006955; GO:0008083; GO:0010862; GO:0014823; GO:0030501; GO:0030509; GO:0030539; GO:0031666; GO:0031982; GO:0032026; GO:0032332; GO:0032349; GO:0032526; GO:0042981; GO:0043408; GO:0045603; GO:0045666; GO:0045669; GO:0045944; GO:…	2263636; 14574404; 16959974; 17924656	2263636; 14574404; 16959974; 17924656; 12702725; 13130469; 14558086; 15186723; 15516325; 15548695; 15784727; 15861517; 15877825; 15969083; 16527843; 16547600; 16604289; 16886151; 17238135; 17262821; 17574840; 17575215; 17577985; 17879955; 17899540; 18070108; 18187665; 18308844; 18326817; 18349123; 18391951; 18436533; 18632632; 18688853; 18805502; 18931653; 18949431; 19075223; 19093115; 19245827; …	SUBCELLULAR LOCATION: Secreted {ECO:0000250}.	TGF-beta family	3D-structure; Chondrogenesis; Cleavage on pair of basic residues; Complete proteome; Cytokine; Developmental protein; Differentiation; Disulfide bond; Glycoprotein; Growth factor; Osteogenesis; Polymorphism; Reference proteome; Secreted; Signal	654;		SUBCELLULAR LOCATION: Secreted {ECO:0000250}.
O95393	BMP10_HUMAN	reviewed	Bone morphogenetic protein 10 (BMP-10)	BMP10	Homo sapiens (Human)	BMP10	activin receptor signaling pathway [GO:0032924]; adult heart development [GO:0007512]; atrial cardiac muscle tissue morphogenesis [GO:0055009]; BMP signaling pathway [GO:0030509]; cardiac muscle cell proliferation [GO:0060038]; cell adhesion [GO:0007155]; heart trabecula formation [GO:0060347]; negative regulation of cardiac muscle hypertrophy [GO:0010614]; negative regulation of cell growth [GO:…	cell surface [GO:0009986]; cytoplasm [GO:0005737]; extracellular region [GO:0005576]; extracellular space [GO:0005615]; Z disc [GO:0030018]	cell surface [GO:0009986]; cytoplasm [GO:0005737]; extracellular region [GO:0005576]; extracellular space [GO:0005615]; Z disc [GO:0030018]; cytokine activity [GO:0005125]; growth factor activity [GO:0008083]; hormone activity [GO:0005179]; receptor serine/threonine kinase binding [GO:0033612]; telethonin binding [GO:0031433]; transforming growth factor beta receptor binding [GO:0005160]; activin…	cytokine activity [GO:0005125]; growth factor activity [GO:0008083]; hormone activity [GO:0005179]; receptor serine/threonine kinase binding [GO:0033612]; telethonin binding [GO:0031433]; transforming growth factor beta receptor binding [GO:0005160]	GO:0005125; GO:0005160; GO:0005179; GO:0005576; GO:0005615; GO:0005737; GO:0007155; GO:0007512; GO:0008083; GO:0009986; GO:0010596; GO:0010613; GO:0010614; GO:0010862; GO:0030018; GO:0030308; GO:0030336; GO:0030509; GO:0031433; GO:0032924; GO:0033612; GO:0042981; GO:0043408; GO:0045214; GO:0045893; GO:0055009; GO:0055010; GO:0055015; GO:0055117; GO:0060038; GO:0060045; GO:0060298; GO:0060347; GO:…	15815621; 15489334; 16049014; 17068149; 18339631; 20608934	15815621; 15489334; 16049014; 17068149; 18339631; 20608934; 10072785; 17921333; 19913121; 20237496; 20628086; 20634891; 20734064; 21550985; 21737454; 21988832; 23645739; 24551273; 26419594; 26631724	SUBCELLULAR LOCATION: Secreted {ECO:0000250}.	TGF-beta family	Cell adhesion; Cleavage on pair of basic residues; Complete proteome; Cytokine; Developmental protein; Disulfide bond; Glycoprotein; Growth factor; Polymorphism; Reference proteome; Secreted; Signal	27302;	TISSUE SPECIFICITY: Detected in mammary epithelia (at protein level). {ECO:0000269|PubMed:20608934}.	SUBCELLULAR LOCATION: Secreted {ECO:0000250}.
P34820	BMP8B_HUMAN	reviewed	Bone morphogenetic protein 8B (BMP-8) (BMP-8B) (Osteogenic protein 2) (OP-2)	BMP8B BMP8	Homo sapiens (Human)	BMP8B	BMP signaling pathway [GO:0030509]; cartilage development [GO:0051216]; cell development [GO:0048468]; ossification [GO:0001503]; positive regulation of pathway-restricted SMAD protein phosphorylation [GO:0010862]; regulation of apoptotic process [GO:0042981]; regulation of MAPK cascade [GO:0043408]; skeletal system development [GO:0001501]; SMAD protein signal transduction [GO:0060395]	extracellular space [GO:0005615]	extracellular space [GO:0005615]; BMP receptor binding [GO:0070700]; cytokine activity [GO:0005125]; growth factor activity [GO:0008083]; transforming growth factor beta receptor binding [GO:0005160]; BMP signaling pathway [GO:0030509]; cartilage development [GO:0051216]; cell development [GO:0048468]; ossification [GO:0001503]; positive regulation of pathway-restricted SMAD protein phosphorylati…	BMP receptor binding [GO:0070700]; cytokine activity [GO:0005125]; growth factor activity [GO:0008083]; transforming growth factor beta receptor binding [GO:0005160]	GO:0001501; GO:0001503; GO:0005125; GO:0005160; GO:0005615; GO:0008083; GO:0010862; GO:0030509; GO:0042981; GO:0043408; GO:0048468; GO:0051216; GO:0060395; GO:0070700	1460021; 16710414; 15489334	1460021; 16710414; 15489334; 15063762; 16314833; 17474147; 20379614; 20734064; 21054789; 24076131; 25176058; 9070944	SUBCELLULAR LOCATION: Secreted {ECO:0000250}.	TGF-beta family	Alternative splicing; Chondrogenesis; Complete proteome; Cytokine; Developmental protein; Differentiation; Disulfide bond; Glycoprotein; Growth factor; Osteogenesis; Polymorphism; Reference proteome; Secreted; Signal	656;		SUBCELLULAR LOCATION: Secreted {ECO:0000250}.
O60383	GDF9_HUMAN	reviewed	Growth/differentiation factor 9 (GDF-9)	GDF9	Homo sapiens (Human)	GDF9	BMP signaling pathway [GO:0030509]; cell development [GO:0048468]; female gamete generation [GO:0007292]; negative regulation of cell growth [GO:0030308]; oocyte growth [GO:0001555]; positive regulation of cell proliferation [GO:0008284]; positive regulation of pathway-restricted SMAD protein phosphorylation [GO:0010862]; regulation of apoptotic process [GO:0042981]; regulation of MAPK cascade [G…	cytoplasm [GO:0005737]; extracellular space [GO:0005615]	cytoplasm [GO:0005737]; extracellular space [GO:0005615]; cytokine activity [GO:0005125]; growth factor activity [GO:0008083]; transforming growth factor beta receptor binding [GO:0005160]; BMP signaling pathway [GO:0030509]; cell development [GO:0048468]; female gamete generation [GO:0007292]; negative regulation of cell growth [GO:0030308]; oocyte growth [GO:0001555]; positive regulation of cel…	cytokine activity [GO:0005125]; growth factor activity [GO:0008083]; transforming growth factor beta receptor binding [GO:0005160]	GO:0001555; GO:0005125; GO:0005160; GO:0005615; GO:0005737; GO:0007179; GO:0007292; GO:0008083; GO:0008284; GO:0010862; GO:0030308; GO:0030509; GO:0042981; GO:0043408; GO:0048468; GO:0060395; GO:2000870	15372022; 15489334; 10443672; 12050262; 18006624; 19366876; 20067794; 20660033; 21632818; 21829661; 21970812; 16278619; 16645022; 16954162; 17156781; 17482612; 19438907	15372022; 15489334; 10443672; 12050262; 18006624; 19366876; 20067794; 20660033; 21632818; 21829661; 21970812; 16278619; 16645022; 16954162; 17156781; 17482612; 19438907; 12135884; 12446716; 14970198; 15383276; 16169070; 17027369; 17453295; 18162287; 18854109; 19111296; 19376510; 19505950; 19846738; 19931079; 20236105; 20427239; 20451184; 20458753; 20547206; 20705511; 20734064; 21042764; 21116689;…	SUBCELLULAR LOCATION: Secreted {ECO:0000250}.	TGF-beta family	Cleavage on pair of basic residues; Complete proteome; Cytokine; Disulfide bond; Glycoprotein; Growth factor; Phosphoprotein; Polymorphism; Reference proteome; Secreted; Signal	2661;	TISSUE SPECIFICITY: Expressed in ovarian granulosa cells. Present in oocytes of primary follicles (at protein level). {ECO:0000269|PubMed:10443672, ECO:0000269|PubMed:12050262}.	SUBCELLULAR LOCATION: Secreted {ECO:0000250}.
Q7Z4P5	GDF7_HUMAN	reviewed	Growth/differentiation factor 7 (GDF-7)	GDF7	Homo sapiens (Human)	GDF7	activin receptor signaling pathway [GO:0032924]; axon guidance [GO:0007411]; BMP signaling pathway [GO:0030509]; branching morphogenesis of an epithelial tube [GO:0048754]; cell development [GO:0048468]; cell fate commitment [GO:0045165]; epithelial cell differentiation [GO:0030855]; forebrain morphogenesis [GO:0048853]; gland morphogenesis [GO:0022612]; midbrain development [GO:0030901]; morphog…	extracellular space [GO:0005615]	extracellular space [GO:0005615]; cytokine activity [GO:0005125]; growth factor activity [GO:0008083]; protein homodimerization activity [GO:0042803]; transforming growth factor beta receptor binding [GO:0005160]; activin receptor signaling pathway [GO:0032924]; axon guidance [GO:0007411]; BMP signaling pathway [GO:0030509]; branching morphogenesis of an epithelial tube [GO:0048754]; cell develop…	cytokine activity [GO:0005125]; growth factor activity [GO:0008083]; protein homodimerization activity [GO:0042803]; transforming growth factor beta receptor binding [GO:0005160]	GO:0005125; GO:0005160; GO:0005615; GO:0007411; GO:0008083; GO:0010862; GO:0021509; GO:0021527; GO:0022612; GO:0030509; GO:0030855; GO:0030901; GO:0032924; GO:0042803; GO:0042981; GO:0043408; GO:0045165; GO:0045666; GO:0045893; GO:0048468; GO:0048608; GO:0048754; GO:0048853; GO:0060389; GO:0060395; GO:0060571; GO:2001051	15815621	15815621; 12741987; 20102312; 20237496; 20334610; 20677014; 20734064; 21702718; 24155967; 25447851; 26783083; 28214472	SUBCELLULAR LOCATION: Secreted {ECO:0000250}.	TGF-beta family	Cleavage on pair of basic residues; Complete proteome; Cytokine; Disulfide bond; Glycoprotein; Growth factor; Reference proteome; Secreted; Signal	151449;		SUBCELLULAR LOCATION: Secreted {ECO:0000250}.
Q96S42	NODAL_HUMAN	reviewed	Nodal homolog	NODAL	Homo sapiens (Human)	NODAL	axial mesodermal cell fate specification [GO:0048327]; BMP signaling pathway [GO:0030509]; brain development [GO:0007420]; cell development [GO:0048468]; cell migration involved in gastrulation [GO:0042074]; digestive tract morphogenesis [GO:0048546]; embryonic cranial skeleton morphogenesis [GO:0048701]; embryonic pattern specification [GO:0009880]; embryonic placenta development [GO:0001892]; e…	extracellular space [GO:0005615]	extracellular space [GO:0005615]; cytokine activity [GO:0005125]; growth factor activity [GO:0008083]; morphogen activity [GO:0016015]; receptor agonist activity [GO:0048018]; transforming growth factor beta receptor binding [GO:0005160]; type I activin receptor binding [GO:0070698]; axial mesodermal cell fate specification [GO:0048327]; BMP signaling pathway [GO:0030509]; brain development [GO:0…	cytokine activity [GO:0005125]; growth factor activity [GO:0008083]; morphogen activity [GO:0016015]; receptor agonist activity [GO:0048018]; transforming growth factor beta receptor binding [GO:0005160]; type I activin receptor binding [GO:0070698]	GO:0000122; GO:0001831; GO:0001842; GO:0001889; GO:0001890; GO:0001892; GO:0001893; GO:0001944; GO:0001947; GO:0002085; GO:0005125; GO:0005160; GO:0005615; GO:0007420; GO:0008083; GO:0009880; GO:0010085; GO:0010470; GO:0010575; GO:0010721; GO:0010862; GO:0016015; GO:0019827; GO:0022409; GO:0030509; GO:0032927; GO:0033505; GO:0035987; GO:0042074; GO:0043280; GO:0045766; GO:0045944; GO:0048018; GO:…	15164054; 15489334; 9354794; 16959974; 19064609	15164054; 15489334; 9354794; 16959974; 19064609; 12606401; 15150278; 15257293; 15308665; 15475956; 15501227; 15982639; 16179608; 16385451; 17373879; 17925387; 18022151; 18089557; 18234825; 18538293; 18596037; 19279133; 19386982; 19553149; 19874624; 19913121; 20383200; 20482672; 20628086; 20629020; 20734064; 20819778; 21116837; 21159651; 21356369; 21532621; 21630377; 21656830; 21741376; 22002671; …	SUBCELLULAR LOCATION: Secreted {ECO:0000250}.	TGF-beta family	3D-structure; Cleavage on pair of basic residues; Complete proteome; Cytokine; Developmental protein; Disease mutation; Disulfide bond; Glycoprotein; Growth factor; Heterotaxy; Polymorphism; Reference proteome; Secreted; Signal	4838;		SUBCELLULAR LOCATION: Secreted {ECO:0000250}.
P55103	INHBC_HUMAN	reviewed	Inhibin beta C chain (Activin beta-C chain)	INHBC	Homo sapiens (Human)	INHBC	cell development [GO:0048468]; positive regulation of pathway-restricted SMAD protein phosphorylation [GO:0010862]; regulation of apoptotic process [GO:0042981]; regulation of MAPK cascade [GO:0043408]; SMAD protein signal transduction [GO:0060395]	extracellular exosome [GO:0070062]; extracellular region [GO:0005576]; extracellular space [GO:0005615]	extracellular exosome [GO:0070062]; extracellular region [GO:0005576]; extracellular space [GO:0005615]; cytokine activity [GO:0005125]; growth factor activity [GO:0008083]; hormone activity [GO:0005179]; transforming growth factor beta receptor binding [GO:0005160]; cell development [GO:0048468]; positive regulation of pathway-restricted SMAD protein phosphorylation [GO:0010862]; regulation of a…	cytokine activity [GO:0005125]; growth factor activity [GO:0008083]; hormone activity [GO:0005179]; transforming growth factor beta receptor binding [GO:0005160]	GO:0005125; GO:0005160; GO:0005179; GO:0005576; GO:0005615; GO:0008083; GO:0010862; GO:0042981; GO:0043408; GO:0048468; GO:0060395; GO:0070062	7826378; 15489334; 9428386	7826378; 15489334; 9428386; 12651901; 12960042; 16627954; 18413775; 19064572; 19095948; 20012305; 20458061; 20683603; 20734064; 20884846; 20952735; 21063444; 21092084; 21117833; 21529351; 23180294; 23284751; 23580013; 24599287; 25062451	SUBCELLULAR LOCATION: Secreted {ECO:0000250}.	TGF-beta family	Cleavage on pair of basic residues; Complete proteome; Disulfide bond; Glycoprotein; Growth factor; Hormone; Polymorphism; Reference proteome; Secreted; Signal	3626;	TISSUE SPECIFICITY: Expressed in benign prostatic hyperplasia. {ECO:0000269|PubMed:9428386}.	SUBCELLULAR LOCATION: Secreted {ECO:0000250}.
P58166	INHBE_HUMAN	reviewed	Inhibin beta E chain (Activin beta-E chain)	INHBE	Homo sapiens (Human)	INHBE	cell development [GO:0048468]; positive regulation of pathway-restricted SMAD protein phosphorylation [GO:0010862]; regulation of apoptotic process [GO:0042981]; regulation of MAPK cascade [GO:0043408]; SMAD protein signal transduction [GO:0060395]	extracellular space [GO:0005615]	extracellular space [GO:0005615]; cytokine activity [GO:0005125]; growth factor activity [GO:0008083]; hormone activity [GO:0005179]; transforming growth factor beta receptor binding [GO:0005160]; cell development [GO:0048468]; positive regulation of pathway-restricted SMAD protein phosphorylation [GO:0010862]; regulation of apoptotic process [GO:0042981]; regulation of MAPK cascade [GO:0043408];…	cytokine activity [GO:0005125]; growth factor activity [GO:0008083]; hormone activity [GO:0005179]; transforming growth factor beta receptor binding [GO:0005160]	GO:0005125; GO:0005160; GO:0005179; GO:0005615; GO:0008083; GO:0010862; GO:0042981; GO:0043408; GO:0048468; GO:0060395	12242034; 14702039; 15489334; 19159218; 24275569; 16959974	12242034; 14702039; 15489334; 19159218; 24275569; 16959974; 16426570; 18413775; 20012305; 20033758; 20734064; 21092084; 23580013; 25062451	SUBCELLULAR LOCATION: Secreted {ECO:0000250}.	TGF-beta family	Cleavage on pair of basic residues; Complete proteome; Disulfide bond; Glycoprotein; Growth factor; Hormone; Polymorphism; Reference proteome; Secreted; Signal	83729;		SUBCELLULAR LOCATION: Secreted {ECO:0000250}.
Q8NHW4	CC4L_HUMAN	reviewed	C-C motif chemokine 4-like (Lymphocyte activation gene 1 protein) (LAG-1) (Macrophage inflammatory protein 1-beta) (MIP-1-beta) (Monocyte adherence-induced protein 5-alpha) (Small-inducible cytokine A4-like)	CCL4L1 CCL4L LAG1 SCYA4L1; CCL4L2 CCL4L SCYA4L2	Homo sapiens (Human)	CCL4L1; CCL4L2	cellular response to interferon-gamma [GO:0071346]; cellular response to interleukin-1 [GO:0071347]; cellular response to tumor necrosis factor [GO:0071356]; chemokine-mediated signaling pathway [GO:0070098]; G-protein coupled receptor signaling pathway [GO:0007186]; inflammatory response [GO:0006954]; lymphocyte chemotaxis [GO:0048247]; monocyte chemotaxis [GO:0002548]; neutrophil chemotaxis [GO…	extracellular space [GO:0005615]	extracellular space [GO:0005615]; CCR chemokine receptor binding [GO:0048020]; chemokine activity [GO:0008009]; cellular response to interferon-gamma [GO:0071346]; cellular response to interleukin-1 [GO:0071347]; cellular response to tumor necrosis factor [GO:0071356]; chemokine-mediated signaling pathway [GO:0070098]; G-protein coupled receptor signaling pathway [GO:0007186]; inflammatory respon…	CCR chemokine receptor binding [GO:0048020]; chemokine activity [GO:0008009]	GO:0002548; GO:0005615; GO:0006954; GO:0007186; GO:0008009; GO:0030593; GO:0043547; GO:0048020; GO:0048247; GO:0070098; GO:0070374; GO:0071346; GO:0071347; GO:0071356	15843566; 15489334; 11685466; 15240137; 15028295; 14673550; 17330138	15843566; 15489334; 11685466; 15240137; 15028295; 14673550; 17330138; 18368065; 18464913; 19148142; 19279442; 19898927; 20659124; 21614014; 24727646; 25416956; 25449536	SUBCELLULAR LOCATION: Secreted {ECO:0000250}.	Intercrine beta (chemokine CC) family	Alternative splicing; Chemotaxis; Complete proteome; Cytokine; Disulfide bond; Inflammatory response; Reference proteome; Secreted; Signal	388372;9560;	TISSUE SPECIFICITY: Detected in B-cells. {ECO:0000269|PubMed:14673550}.	SUBCELLULAR LOCATION: Secreted {ECO:0000250}.
Q9UBD9	CLCF1_HUMAN	reviewed	Cardiotrophin-like cytokine factor 1 (B-cell-stimulating factor 3) (BSF-3) (Novel neurotrophin-1) (NNT-1)	CLCF1 BSF3 CLC NNT1	Homo sapiens (Human)	CLCF1	B cell differentiation [GO:0030183]; cell surface receptor signaling pathway [GO:0007166]; cytokine-mediated signaling pathway [GO:0019221]; JAK-STAT cascade [GO:0007259]; negative regulation of neuron apoptotic process [GO:0043524]; positive regulation of astrocyte differentiation [GO:0048711]; positive regulation of B cell proliferation [GO:0030890]; positive regulation of cell proliferation [G…	CNTFR-CLCF1 complex [GO:0097059]; CRLF-CLCF1 complex [GO:0097058]; extracellular exosome [GO:0070062]; extracellular region [GO:0005576]; intracellular [GO:0005622]	CNTFR-CLCF1 complex [GO:0097059]; CRLF-CLCF1 complex [GO:0097058]; extracellular exosome [GO:0070062]; extracellular region [GO:0005576]; intracellular [GO:0005622]; ciliary neurotrophic factor receptor binding [GO:0005127]; cytokine activity [GO:0005125]; growth factor activity [GO:0008083]; protein heterodimerization activity [GO:0046982]; receptor binding [GO:0005102]; B cell differentiation […	ciliary neurotrophic factor receptor binding [GO:0005127]; cytokine activity [GO:0005125]; growth factor activity [GO:0008083]; protein heterodimerization activity [GO:0046982]; receptor binding [GO:0005102]	GO:0002639; GO:0005102; GO:0005125; GO:0005127; GO:0005576; GO:0005622; GO:0007166; GO:0007259; GO:0008083; GO:0008284; GO:0019221; GO:0030183; GO:0030890; GO:0042531; GO:0043524; GO:0046982; GO:0048295; GO:0048711; GO:0070062; GO:0097058; GO:0097059	10500198; 10448081; 14702039; 16554811; 15489334; 16782820	10500198; 10448081; 14702039; 16554811; 15489334; 16782820; 12639901; 18728012; 21182203; 25843671; 26198769; 26858303	SUBCELLULAR LOCATION: Secreted {ECO:0000250}.	IL-6 superfamily	Alternative splicing; Complete proteome; Cytokine; Disease mutation; Glycoprotein; Reference proteome; Secreted; Signal	23529;	TISSUE SPECIFICITY: Expressed predominantly in lymph nodes, spleen, peripheral blood lymphocytes, bone marrow, and fetal liver. {ECO:0000269|PubMed:10448081, ECO:0000269|PubMed:10500198}.	SUBCELLULAR LOCATION: Secreted {ECO:0000250}.
Q9Y4X3	CCL27_HUMAN	reviewed	C-C motif chemokine 27 (CC chemokine ILC) (Cutaneous T-cell-attracting chemokine) (CTACK) (ESkine) (IL-11 R-alpha-locus chemokine) (Skinkine) (Small-inducible cytokine A27)	CCL27 ILC SCYA27	Homo sapiens (Human)	CCL27	antimicrobial humoral immune response mediated by antimicrobial peptide [GO:0061844]; cell-cell signaling [GO:0007267]; chemotaxis [GO:0006935]; immune response [GO:0006955]; killing of cells of other organism [GO:0031640]	extracellular region [GO:0005576]; extracellular space [GO:0005615]	extracellular region [GO:0005576]; extracellular space [GO:0005615]; CCR3 chemokine receptor binding [GO:0031728]; chemokine activity [GO:0008009]; antimicrobial humoral immune response mediated by antimicrobial peptide [GO:0061844]; cell-cell signaling [GO:0007267]; chemotaxis [GO:0006935]; immune response [GO:0006955]; killing of cells of other organism [GO:0031640]	CCR3 chemokine receptor binding [GO:0031728]; chemokine activity [GO:0008009]	GO:0005576; GO:0005615; GO:0006935; GO:0006955; GO:0007267; GO:0008009; GO:0031640; GO:0031728; GO:0061844	10556532; 10588729; 10725697; 20200157	10556532; 10588729; 10725697; 20200157; 11821893; 11821900; 12642842; 14767451; 15335355; 15466853; 15598438; 15679580; 16433680; 16675558; 17581202; 17703412; 18025475; 18266834; 18453562; 18772332; 19074885; 19258923; 19639049; 19913121; 20503287; 20628086; 21707761; 21993219; 22017510; 23670528; 23980822; 24037339; 24710735; 24970722; 25539641; 26295034; 27325798; 27879026	SUBCELLULAR LOCATION: Secreted {ECO:0000250|UniProtKB:Q9Z1X0}.	Intercrine beta (chemokine CC) family	3D-structure; Complete proteome; Cytokine; Direct protein sequencing; Disulfide bond; Polymorphism; Reference proteome; Secreted; Signal	10850;	TISSUE SPECIFICITY: Testis, thymus, placenta, ovary and skin.	SUBCELLULAR LOCATION: Secreted {ECO:0000250|UniProtKB:Q9Z1X0}.
P55107	GDF10_HUMAN	reviewed	Growth/differentiation factor 10 (GDF-10) (Bone morphogenetic protein 3B) (BMP-3B) (Bone-inducing protein) (BIP)	GDF10 BMP3B	Homo sapiens (Human)	GDF10	BMP signaling pathway [GO:0030509]; cell development [GO:0048468]; fat cell differentiation [GO:0045444]; negative regulation of osteoblast differentiation [GO:0045668]; osteoblast differentiation [GO:0001649]; positive regulation of pathway-restricted SMAD protein phosphorylation [GO:0010862]; regulation of apoptotic process [GO:0042981]; regulation of MAPK cascade [GO:0043408]; skeletal system …	extracellular space [GO:0005615]	extracellular space [GO:0005615]; cytokine activity [GO:0005125]; growth factor activity [GO:0008083]; transforming growth factor beta receptor binding [GO:0005160]; BMP signaling pathway [GO:0030509]; cell development [GO:0048468]; fat cell differentiation [GO:0045444]; negative regulation of osteoblast differentiation [GO:0045668]; osteoblast differentiation [GO:0001649]; positive regulation of…	cytokine activity [GO:0005125]; growth factor activity [GO:0008083]; transforming growth factor beta receptor binding [GO:0005160]	GO:0001501; GO:0001649; GO:0005125; GO:0005160; GO:0005615; GO:0007179; GO:0008083; GO:0010862; GO:0030509; GO:0042981; GO:0043408; GO:0045444; GO:0045668; GO:0048468; GO:0060395	8670277; 15164054; 8679252	8670277; 15164054; 8679252; 15174051; 16385451; 18077449; 18949431; 20237496; 20734064; 25728212; 26502261	SUBCELLULAR LOCATION: Secreted {ECO:0000250|UniProtKB:P97737}.	TGF-beta family	Cleavage on pair of basic residues; Complete proteome; Cytokine; Disulfide bond; Glycoprotein; Growth factor; Osteogenesis; Reference proteome; Secreted; Signal	2662;	TISSUE SPECIFICITY: Expressed in femur, brain, lung, skeletal muscle, pancreas and testis. {ECO:0000269|PubMed:8670277}.	SUBCELLULAR LOCATION: Secreted {ECO:0000250|UniProtKB:P97737}.
Q02297	NRG1_HUMAN	reviewed	Pro-neuregulin-1, membrane-bound isoform (Pro-NRG1) [Cleaved into: Neuregulin-1 (Acetylcholine receptor-inducing activity) (ARIA) (Breast cancer cell differentiation factor p45) (Glial growth factor) (Heregulin) (HRG) (Neu differentiation factor) (Sensory and motor neuron-derived factor)]	NRG1 GGF HGL HRGA NDF SMDF	Homo sapiens (Human)	NRG1	activation of MAPK activity [GO:0000187]; activation of protein kinase B activity [GO:0032148]; activation of transmembrane receptor protein tyrosine kinase activity [GO:0007171]; axon ensheathment [GO:0008366]; cardiac conduction system development [GO:0003161]; cardiac muscle cell differentiation [GO:0055007]; cardiac muscle cell myoblast differentiation [GO:0060379]; cell communication [GO:000…	apical plasma membrane [GO:0016324]; axolemma [GO:0030673]; cell body [GO:0044297]; cytoplasm [GO:0005737]; dendrite [GO:0030425]; external side of plasma membrane [GO:0009897]; extracellular region [GO:0005576]; extracellular space [GO:0005615]; integral component of plasma membrane [GO:0005887]; membrane [GO:0016020]; neuromuscular junction [GO:0031594]; nucleoplasm [GO:0005654]	apical plasma membrane [GO:0016324]; axolemma [GO:0030673]; cell body [GO:0044297]; cytoplasm [GO:0005737]; dendrite [GO:0030425]; external side of plasma membrane [GO:0009897]; extracellular region [GO:0005576]; extracellular space [GO:0005615]; integral component of plasma membrane [GO:0005887]; membrane [GO:0016020]; neuromuscular junction [GO:0031594]; nucleoplasm [GO:0005654]; chemorepellent…	chemorepellent activity [GO:0045499]; cytokine activity [GO:0005125]; ErbB-2 class receptor binding [GO:0005176]; ErbB-3 class receptor binding [GO:0043125]; growth factor activity [GO:0008083]; integrin binding [GO:0005178]; phosphatidylinositol-4,5-bisphosphate 3-kinase activity [GO:0046934]; protein tyrosine kinase activator activity [GO:0030296]; protein tyrosine kinase activity [GO:0004713];…	GO:0000165; GO:0000187; GO:0000902; GO:0001964; GO:0003161; GO:0003222; GO:0003712; GO:0004713; GO:0005088; GO:0005102; GO:0005125; GO:0005176; GO:0005178; GO:0005576; GO:0005615; GO:0005654; GO:0005737; GO:0005887; GO:0007154; GO:0007169; GO:0007171; GO:0007399; GO:0007416; GO:0007422; GO:0007626; GO:0008083; GO:0008283; GO:0008284; GO:0008366; GO:0009790; GO:0009897; GO:0010667; GO:0014032; GO:…	1350381; 7509448; 8096067; 7782315; 14702039; 16421571; 9333014; 12145742; 17565985; 15489334; 7689552; 1348215; 7902537; 10523851; 10597312; 10867024; 20682778; 8062828; 8639490	1350381; 7509448; 8096067; 7782315; 14702039; 16421571; 9333014; 12145742; 17565985; 15489334; 7689552; 1348215; 7902537; 10523851; 10597312; 10867024; 20682778; 8062828; 8639490; 11896060; 12082616; 12204892; 12471041; 12478479; 12509456; 12528817; 12556556; 12600989; 12646923; 12768307; 12800145; 12808428; 12874607; 14569272; 14632199; 14647391; 14699424; 14729827; 14966480; 15007393; 15073182;…	SUBCELLULAR LOCATION: Pro-neuregulin-1, membrane-bound isoform: Cell membrane; Single-pass type I membrane protein. Note=Does not seem to be active.; SUBCELLULAR LOCATION: Neuregulin-1: Secreted.; SUBCELLULAR LOCATION: Isoform 8: Nucleus. Note=May be nuclear.; SUBCELLULAR LOCATION: Isoform 9: Secreted. Note=Has a signal peptide.; SUBCELLULAR LOCATION: Isoform 10: Membrane; Single-pass type I memb…	Neuregulin family	3D-structure; Alternative splicing; Cell membrane; Chromosomal rearrangement; Complete proteome; Direct protein sequencing; Disulfide bond; EGF-like domain; Glycoprotein; Growth factor; Immunoglobulin domain; Membrane; Nucleus; Polymorphism; Reference proteome; Secreted; Transmembrane; Transmembrane helix	3084;	TISSUE SPECIFICITY: Type I isoforms are the predominant forms expressed in the endocardium. Isoform alpha is expressed in breast, ovary, testis, prostate, heart, skeletal muscle, lung, placenta liver, kidney, salivary gland, small intestine and brain, but not in uterus, stomach, pancreas, and spleen. Isoform 3 is the predominant form in mesenchymal cells and in non-neuronal organs, whereas isofor…	SUBCELLULAR LOCATION: Pro-neuregulin-1, membrane-bound isoform: Cell membrane; Single-pass type I membrane protein. Note=Does not seem to be active.; SUBCELLULAR LOCATION: Neuregulin-1: Secreted.; SUBCELLULAR LOCATION: Isoform 8: Nucleus. Note=May be nuclear.; SUBCELLULAR LOCATION: Isoform 9: Secreted. Note=Has a signal peptide.; SUBCELLULAR LOCATION: Isoform 10: Membrane; Single-pass type I memb…
Q12904	AIMP1_HUMAN	reviewed	Aminoacyl tRNA synthase complex-interacting multifunctional protein 1 (Multisynthase complex auxiliary component p43) [Cleaved into: Endothelial monocyte-activating polypeptide 2 (EMAP-2) (Endothelial monocyte-activating polypeptide II) (EMAP-II) (Small inducible cytokine subfamily E member 1)]	AIMP1 EMAP2 SCYE1	Homo sapiens (Human)	AIMP1	angiogenesis [GO:0001525]; apoptotic process [GO:0006915]; cell adhesion [GO:0007155]; cell-cell signaling [GO:0007267]; chemotaxis [GO:0006935]; defense response to virus [GO:0051607]; glucose metabolic process [GO:0006006]; inflammatory response [GO:0006954]; leukocyte migration [GO:0050900]; negative regulation of endothelial cell proliferation [GO:0001937]; response to wounding [GO:0009611]; …	aminoacyl-tRNA synthetase multienzyme complex [GO:0017101]; cell surface [GO:0009986]; cytosol [GO:0005829]; endoplasmic reticulum [GO:0005783]; extracellular space [GO:0005615]; Golgi apparatus [GO:0005794]; membrane [GO:0016020]; methionyl glutamyl tRNA synthetase complex [GO:0017102]; nucleus [GO:0005634]; transport vesicle [GO:0030133]	aminoacyl-tRNA synthetase multienzyme complex [GO:0017101]; cell surface [GO:0009986]; cytosol [GO:0005829]; endoplasmic reticulum [GO:0005783]; extracellular space [GO:0005615]; Golgi apparatus [GO:0005794]; membrane [GO:0016020]; methionyl glutamyl tRNA synthetase complex [GO:0017102]; nucleus [GO:0005634]; transport vesicle [GO:0030133]; cytokine activity [GO:0005125]; GTPase binding [GO:00510…	cytokine activity [GO:0005125]; GTPase binding [GO:0051020]; protein homodimerization activity [GO:0042803]; tRNA binding [GO:0000049]	GO:0000049; GO:0001525; GO:0001937; GO:0005125; GO:0005615; GO:0005634; GO:0005783; GO:0005794; GO:0005829; GO:0006006; GO:0006418; GO:0006915; GO:0006935; GO:0006954; GO:0007155; GO:0007165; GO:0007267; GO:0009611; GO:0009986; GO:0016020; GO:0017101; GO:0017102; GO:0030133; GO:0042803; GO:0050900; GO:0051020; GO:0051607	7929199; 14702039; 15489334; 10358004; 10850427; 11306575; 12237313; 11818442; 14500886; 16472771; 17443684; 19362550; 21092922; 20068231; 21269460; 22223895; 22814378; 23186163; 24275569; 25114211; 25944712; 10852899; 11157763	7929199; 14702039; 15489334; 10358004; 10850427; 11306575; 12237313; 11818442; 14500886; 16472771; 17443684; 19362550; 21092922; 20068231; 21269460; 22223895; 22814378; 23186163; 24275569; 25114211; 25944712; 10852899; 11157763; 11741979; 12161535; 12543078; 14588117; 14688335; 14982944; 15935955; 16615114; 16674941; 17018011; 17051333; 17303557; 17353931; 18621627; 18951814; 19002109; 19367725; …	SUBCELLULAR LOCATION: Nucleus. Cytoplasm, cytosol. Cytoplasmic vesicle, secretory vesicle {ECO:0000250}. Secreted {ECO:0000250}. Endoplasmic reticulum {ECO:0000250}. Golgi apparatus {ECO:0000250}. Note=Enriched in secretory vesicles of pancreatic alpha cells and secreted from the pancreas in response to low glucose levels (By similarity). Also secreted in response to hypoxia and both apoptotic an…	Unknown	3D-structure; Acetylation; Alternative splicing; Angiogenesis; Apoptosis; Carbohydrate metabolism; Cell adhesion; Complete proteome; Cytokine; Cytoplasm; Cytoplasmic vesicle; Endoplasmic reticulum; Glucose metabolism; Golgi apparatus; Inflammatory response; Isopeptide bond; Leukodystrophy; Nucleus; Phosphoprotein; Polymorphism; Protein biosynthesis; RNA-binding; Reference proteome; Secreted; Ubl …	9255;		SUBCELLULAR LOCATION: Nucleus. Cytoplasm, cytosol. Cytoplasmic vesicle, secretory vesicle {ECO:0000250}. Secreted {ECO:0000250}. Endoplasmic reticulum {ECO:0000250}. Golgi apparatus {ECO:0000250}. Note=Enriched in secretory vesicles of pancreatic alpha cells and secreted from the pancreas in response to low glucose levels (By similarity). Also secreted in response to hypoxia and both apoptotic an…
P43490	NAMPT_HUMAN	reviewed	Nicotinamide phosphoribosyltransferase (NAmPRTase) (Nampt) (EC 2.4.2.12) (Pre-B-cell colony-enhancing factor 1) (Pre-B cell-enhancing factor) (Visfatin)	NAMPT PBEF PBEF1	Homo sapiens (Human)	NAMPT	cell-cell signaling [GO:0007267]; circadian regulation of gene expression [GO:0032922]; circadian rhythm [GO:0007623]; female pregnancy [GO:0007565]; NAD biosynthesis via nicotinamide riboside salvage pathway [GO:0034356]; positive regulation of cell proliferation [GO:0008284]; positive regulation of nitric-oxide synthase biosynthetic process [GO:0051770]; positive regulation of smooth muscle cel…	cell junction [GO:0030054]; cytosol [GO:0005829]; extracellular exosome [GO:0070062]; extracellular space [GO:0005615]; nuclear speck [GO:0016607]	cell junction [GO:0030054]; cytosol [GO:0005829]; extracellular exosome [GO:0070062]; extracellular space [GO:0005615]; nuclear speck [GO:0016607]; cytokine activity [GO:0005125]; drug binding [GO:0008144]; nicotinamide phosphoribosyltransferase activity [GO:0047280]; nicotinate-nucleotide diphosphorylase (carboxylating) activity [GO:0004514]; protein homodimerization activity [GO:0042803]; cell-…	cytokine activity [GO:0005125]; drug binding [GO:0008144]; nicotinamide phosphoribosyltransferase activity [GO:0047280]; nicotinate-nucleotide diphosphorylase (carboxylating) activity [GO:0004514]; protein homodimerization activity [GO:0042803]	GO:0004514; GO:0005125; GO:0005615; GO:0005829; GO:0007165; GO:0007267; GO:0007565; GO:0007623; GO:0008144; GO:0008284; GO:0014070; GO:0016607; GO:0030054; GO:0032922; GO:0034356; GO:0042803; GO:0045944; GO:0047280; GO:0048661; GO:0051770; GO:0070062	8289818; 14702039; 12853948; 12690205; 15489334; 15592455; 21269460; 22462624; 21741723; 22223895; 23186163; 24130902; 24275569; 16783377; 16959974	8289818; 14702039; 12853948; 12690205; 15489334; 15592455; 21269460; 22462624; 21741723; 22223895; 23186163; 24130902; 24275569; 16783377; 16959974; 16636125; 17189536; 17261426; 17512309; 18270432; 18486613; 18660489; 18940394; 19666527; 19804767; 19819904; 20562859; 20711500; 21988832; 23617784; 23668988; 23899614; 24021463; 24279990; 24433859; 24797455; 25285661; 25556090; 27541271	SUBCELLULAR LOCATION: Nucleus {ECO:0000269|PubMed:24130902}. Cytoplasm {ECO:0000250|UniProtKB:Q99KQ4}. Secreted {ECO:0000269|PubMed:21741723}. Note=Under non-inflammatory conditions, visfatin predominantly exhibits a granular pattern within the nucleus. Secreted by endothelial cells upon IL-1beta stimulation. Abundantly secreted in milk, reaching 100-fold higher concentrations compared to materna…	NAPRTase family	3D-structure; Acetylation; Biological rhythms; Complete proteome; Cytokine; Cytoplasm; Glycosyltransferase; Nucleus; Phosphoprotein; Polymorphism; Pyridine nucleotide biosynthesis; Reference proteome; Secreted; Transferase	10135;	TISSUE SPECIFICITY: Expressed in large amounts in bone marrow, liver tissue, and muscle. Also present in heart, placenta, lung, and kidney tissues.	SUBCELLULAR LOCATION: Nucleus {ECO:0000269|PubMed:24130902}. Cytoplasm {ECO:0000250|UniProtKB:Q99KQ4}. Secreted {ECO:0000269|PubMed:21741723}. Note=Under non-inflammatory conditions, visfatin predominantly exhibits a granular pattern within the nucleus. Secreted by endothelial cells upon IL-1beta stimulation. Abundantly secreted in milk, reaching 100-fold higher concentrations compared to materna…
O95760	IL33_HUMAN	reviewed	Interleukin-33 (IL-33) (Interleukin-1 family member 11) (IL-1F11) (Nuclear factor from high endothelial venules) (NF-HEV) [Cleaved into: Interleukin-33 (95-270); Interleukin-33 (99-270); Interleukin-33 (109-270)]	IL33 C9orf26 IL1F11 NFHEV	Homo sapiens (Human)	IL33	defense response to virus [GO:0051607]; extrinsic apoptotic signaling pathway [GO:0097191]; microglial cell activation involved in immune response [GO:0002282]; microglial cell proliferation [GO:0061518]; negative regulation of immunoglobulin secretion [GO:0051025]; negative regulation of interferon-gamma production [GO:0032689]; negative regulation of leukocyte migration [GO:0002686]; negative r…	chromosome [GO:0005694]; cytosol [GO:0005829]; extracellular region [GO:0005576]; extracellular space [GO:0005615]; nucleoplasm [GO:0005654]; transport vesicle [GO:0030133]	chromosome [GO:0005694]; cytosol [GO:0005829]; extracellular region [GO:0005576]; extracellular space [GO:0005615]; nucleoplasm [GO:0005654]; transport vesicle [GO:0030133]; cytokine activity [GO:0005125]; defense response to virus [GO:0051607]; extrinsic apoptotic signaling pathway [GO:0097191]; microglial cell activation involved in immune response [GO:0002282]; microglial cell proliferation [G…	cytokine activity [GO:0005125]	GO:0002282; GO:0002686; GO:0002826; GO:0002830; GO:0005125; GO:0005576; GO:0005615; GO:0005654; GO:0005694; GO:0005829; GO:0006351; GO:0016579; GO:0030133; GO:0032436; GO:0032689; GO:0032736; GO:0032753; GO:0032754; GO:0032755; GO:0042092; GO:0043032; GO:0045944; GO:0050729; GO:0051024; GO:0051025; GO:0051607; GO:0061518; GO:0090197; GO:0097191	12819012; 10566975; 16286016; 21454686; 14702039; 15164053; 15489334; 22307629; 17853410; 17185418; 18787100; 18836528; 19596270; 19559631; 19465481; 19439663; 21734074; 22215666; 19836339; 23980170	12819012; 10566975; 16286016; 21454686; 14702039; 15164053; 15489334; 22307629; 17853410; 17185418; 18787100; 18836528; 19596270; 19559631; 19465481; 19439663; 21734074; 22215666; 19836339; 23980170; 16169070; 17623648; 17675461; 17700564; 18250453; 18539196; 18688256; 18762778; 18802081; 18827826; 18941187; 18955562; 19037964; 19198610; 19204726; 19248109; 19266498; 19372185; 19508382; 19756962;…	SUBCELLULAR LOCATION: Nucleus {ECO:0000269|PubMed:12819012, ECO:0000269|PubMed:17185418, ECO:0000269|PubMed:18787100, ECO:0000269|PubMed:18836528, ECO:0000269|PubMed:21734074}. Chromosome {ECO:0000269|PubMed:17185418}. Cytoplasmic vesicle, secretory vesicle {ECO:0000269|PubMed:22215666}. Secreted {ECO:0000269|PubMed:19465481}. Note=Associates with heterochromatin and mitotic chromosomes (PubMed:1…	IL-1 family	3D-structure; Alternative splicing; Chromosome; Complete proteome; Cytokine; Cytoplasmic vesicle; Direct protein sequencing; Nucleus; Polymorphism; Reference proteome; Secreted; Transcription	90865;	TISSUE SPECIFICITY: Expressed at high level in high endothelial venules found in tonsils, Peyer patches and mesenteric lymph nodes. Almost undetectable in placenta. {ECO:0000269|PubMed:12819012}.	SUBCELLULAR LOCATION: Nucleus {ECO:0000269|PubMed:12819012, ECO:0000269|PubMed:17185418, ECO:0000269|PubMed:18787100, ECO:0000269|PubMed:18836528, ECO:0000269|PubMed:21734074}. Chromosome {ECO:0000269|PubMed:17185418}. Cytoplasmic vesicle, secretory vesicle {ECO:0000269|PubMed:22215666}. Secreted {ECO:0000269|PubMed:19465481}. Note=Associates with heterochromatin and mitotic chromosomes (PubMed:1…
[truncated: 131 more rows]
