# Supplementary material for: Knowledge-Based Neuroendocrine Immunomodulation (NIM) Molecular Network Construction and Its Application
Source: Molecules. 2018 May 30;23(6):1312. doi: 10.3390/molecules23061312 (PMC6099962; doi:10.3390/molecules23061312)
Supplement: Supplementary file 1 [file molecules-23-01312-s001.zip › Table S7 Tissue specificity analysis of signaling molecules belonging to nervous system.xlsx]

## Sheet: nervous sys
Category	Term	Count	%	PValue	Genes	List Total	Pop Hits	Pop Total	Fold Enrichment	Bonferroni	Benjamini	FDR
UP_TISSUE	Brain	44	51.1628	0.000121414	P47898, P10082, Q9UHF0, Q5H8A3, Q9UKZ4, Q96G91, P28566, P30990, Q969F8, Q6DWJ6, Q16568, P01303, P48645, P06307, Q9Y5X5, P05408, P50406, P20366, O15240, P30939, P18509, P10092, Q9UHG2, P30550, P28223, P34969, Q9UPU3, Q99705, P41595, P08908, P49683, P81277, Q13519, P32245, P06850, P83859, P20382, P28335, O00230, P01213, P01210, Q96A98, Q8WY21, Q96PQ0	65	8256	18912	1.55063	0.00605267	0.00605267	0.116878
UP_TISSUE	Pituitary	4	4.65116	0.0218118	P48645, P05408, P22466, P01189	65	176	18912	6.61259	0.668014	0.423817	19.1362
UP_TISSUE	Spinal cord	3	3.48837	0.0427384	P10092, Q9Y5X5, Q9GZQ6	65	97	18912	8.99857	0.887402	0.517115	34.3404
UP_TISSUE	Hypothalamus	3	3.48837	0.0775561	Q969F8, P83859, P20382	65	136	18912	6.4181	0.98234	0.635457	54.0461
UP_TISSUE	Pheochromocytoma	2	2.32558	0.102878	P10092, P01282	65	32	18912	18.1846	0.995609	0.662314	64.8527
UP_TISSUE	Cerebellum	3	3.48837	0.692459	P47898, O43614, P01210	65	702	18912	1.24339	1	0.99937	99.9988
UP_TISSUE	Fetal brain	3	3.48837	0.754185	Q9HCQ7, P34969, P50406	65	791	18912	1.10349	1	0.999588	99.9999
UP_TISSUE	Hippocampus	2	2.32558	0.798692	P01303, P28335	65	467	18912	1.24606	1	0.999669	100
UP_TISSUE	Pancreas	3	3.48837	0.891004	P06307, P05408, P01298	65	1092	18912	0.799324	1	0.999958	100
UP_TISSUE	Prostate	2	2.32558	0.906723	P01282, P01160	65	687	18912	0.847027	1	0.999949	100
UP_TISSUE	Blood	2	2.32558	0.928392	P20366, P22466	65	762	18912	0.763658	1	0.999961	100
UP_TISSUE	Placenta	8	9.30233	0.969317	P28221, P55089, Q9UHF0, P28222, P34969, Q96G91, O15240, P28335	65	3558	18912	0.654196	1	0.999996	100
UP_TISSUE	Uterus	3	3.48837	0.988552	Q9UHG2, P41595, Q9BT56	65	1833	18912	0.476193	1	1	100
UP_TISSUE	Testis	8	9.30233	0.997103	P18509, P28223, O15130, P34969, Q9HC23, Q9HB89, P20366, P01210	65	4482	18912	0.519329	1	1	100
UP_TISSUE	Lung	3	3.48837	0.999619	P30550, P28223, P07492	65	2827	18912	0.308759	1	1	100
UP_TISSUE	Connective tissue	1	1.16279	1	P08908	65	1	18912	290.954	1	1	100
UP_TISSUE	Colon mucosa	1	1.16279	1	P10082	65	70	18912	4.15648	1	1	100
UP_TISSUE	Fetus	1	1.16279	1	Q9Y5X5	65	27	18912	10.7761	1	1	100
UP_TISSUE	Pancreatic carcinoma	1	1.16279	1	P01282	65	17	18912	17.1149	1	1	100
UP_TISSUE	Kidney	1	1.16279	1	O00230	65	1571	18912	0.185203	1	1	100
UP_TISSUE	Cervix	1	1.16279	1	P22466	65	555	18912	0.524241	1	1	100
UP_TISSUE	Testicle	1	1.16279	1	P08908	65	43	18912	6.76637	1	1	100
UP_TISSUE	Thyroid	1	1.16279	1	P01189	65	171	18912	1.70148	1	1	100
UP_TISSUE	Small intestine	1	1.16279	1	P20366	65	352	18912	0.826573	1	1	100
UP_TISSUE	Lung carcinoma	1	1.16279	1	P01185	65	91	18912	3.1973	1	1	100
UP_TISSUE	Embryo	1	1.16279	1	Q9BT56	65	349	18912	0.833679	1	1	100
UP_TISSUE	Liver	1	1.16279	1	Q99705	65	2222	18912	0.130942	1	1	100
UP_TISSUE	Neuroblastoma	1	1.16279	1	Q9UBC7	65	178	18912	1.63457	1	1	100
UP_TISSUE	Mammary cancer	1	1.16279	1	P20382	65	99	18912	2.93893	1	1	100
UP_TISSUE	Skin	1	1.16279	1	P41595	65	1964	18912	0.148144	1	1	100
UP_TISSUE	Spleen	1	1.16279	1	P01298	65	918	18912	0.316943	1	1	100
UP_TISSUE	Ovary	1	1.16279	1	P48645	65	904	18912	0.321852	1	1	100
UP_TISSUE	Pancreatic tumor	1	1.16279	1	P01298	65	18	18912	16.1641	1	1	100
UP_TISSUE	Lung and placenta	1	1.16279	1	Q9Y5X5	65	1	18912	290.954	1	1	100
UP_TISSUE	Brain stem	1	1.16279	1	P28223	65	13	18912	22.3811	1	1	100
UP_TISSUE	Adrenal gland	1	1.16279	1	O00253	65	194	18912	1.49976	1	1	100
UP_TISSUE	Eye	1	1.16279	1	P28221	65	1142	18912	0.254776	1	1	100
UP_TISSUE	Promyelocyte	1	1.16279	1	Q96G91	65	5	18912	58.1908	1	1	100
UP_TISSUE	Corpus striatum	1	1.16279	1	P50406	65	5	18912	58.1908	1	1	100
UP_TISSUE	Lung adenocarcinoma	1	1.16279	1	P08908	65	30	18912	9.69846	1	1	100
UP_TISSUE	Adrenal medulla	1	1.16279	1	P20366	65	2	18912	145.477	1	1	100
UP_TISSUE	Stomach mucosa	1	1.16279	1	Q8NGG2	65	38	18912	7.65668	1	1	100
UP_TISSUE	Colon	1	1.16279	1	P41595	65	1285	18912	0.226423	1	1	100
UP_TISSUE	T-cell	1	1.16279	1	P50406	65	338	18912	0.86081	1	1	100
UP_TISSUE	Pooled	1	1.16279	1	Q6DWJ6	65	292	18912	0.996417	1	1	100
UP_TISSUE	Tongue	1	1.16279	1	P30990	65	438	18912	0.664278	1	1	100
UP_TISSUE	Retina	1	1.16279	1	Q9HCQ7	65	357	18912	0.814997	1	1	100
UP_TISSUE	Whole brain	1	1.16279	1	P49683	65	8	18912	36.3692	1	1	100
