# Supplementary material for: Knowledge-Based Neuroendocrine Immunomodulation (NIM) Molecular Network Construction and Its Application
Source: Molecules. 2018 May 30;23(6):1312. doi: 10.3390/molecules23061312 (PMC6099962; doi:10.3390/molecules23061312)
Supplement: Supplementary file 1 [file molecules-23-01312-s001.zip › Table S8 Tissue specificity analysis of signaling molecules belonging to endocrine system.xlsx]

## Sheet: UP_TISSUE
Category	Term	Count	%	PValue	Genes	List Total	Pop Hits	Pop Total	Fold Enrichment	Bonferroni	Benjamini	FDR
UP_TISSUE	Pituitary	11	5.94595	3.78561e-06	P01236, P05060, P10828, Q02643, Q92847, P30968, P01241, P01215, P22466, P01189, P34981	168	176	18912	7.03571	0.000404979	0.000404979	0.00425517
UP_TISSUE	Pheochromocytoma	4	2.16216	0.00277918	P35318, P10092, P06881, P01258, P01282	168	32	18912	14.0714	0.25754	0.138339	3.07989
UP_TISSUE	Kidney	26	14.0541	0.00286154	Q9ULZ1, Q7Z4H4, P51449, O76061, P62508, P10588, P35318, P20800, Q9NXK6, Q06710, Q96RI1, O15173, P19793, P10828, P10827, P11474, P41235, Q03431, P08235, Q9UEF7, Q9UBU3, P52823, Q14541, P24468, P24387, O00230	168	1571	18912	1.86305	0.264073	0.0971582	3.16983
UP_TISSUE	Thyroid	5	2.7027	0.0651696	P16473, P22888, Q01726, P01266, P01189	168	171	18912	3.29156	0.999261	0.763581	53.1166
UP_TISSUE	Liver	27	14.5946	0.0817151	P40225, P58166, Q13133, P05019, F8WCM5, Q14994, P10826, P02766, P41235, O75469, P35555, Q99705, P01344, P01275, P35318, O00482, P01019, P12272, P01308, P08910, P24387, Q07869, Q92570, O15173, P55103, Q8NAU1, P81172	168	2222	18912	1.36788	0.999891	0.781342	61.643
UP_TISSUE	Fetal skeletal muscle	2	1.08108	0.100995	P22736, P20393	168	12	18912	18.7619	0.999989	0.803563	69.7824
UP_TISSUE	Peripheral blood	4	2.16216	0.104343	P16473, P11473, O75469, Q92570	168	128	18912	3.51786	0.999992	0.770967	71.0235
UP_TISSUE	Breast cancer	2	1.08108	0.155156	P06401, P03372	168	19	18912	11.8496	1	0.865272	84.9711
UP_TISSUE	Lung carcinoma	3	1.62162	0.191993	P52823, P13631, P01185	168	91	18912	3.71115	1	0.897825	90.8948
UP_TISSUE	Urine	2	1.08108	0.213092	P01588, P81172	168	27	18912	8.33862	1	0.90281	93.2373
UP_TISSUE	Blood	10	5.40541	0.232247	P10276, F8WCM5, Q641Q3, Q9UBU3, P43354, P01308, P22466, P01344, P55055, P81172	168	762	18912	1.47732	1	0.905254	94.8735
UP_TISSUE	Pericardium	2	1.08108	0.247279	Q15848, Q6ZVX9	168	32	18912	7.03571	1	0.903483	95.8952
UP_TISSUE	Mammary carcinoma	3	1.62162	0.292857	P03372, P28702, O76061	168	122	18912	2.76815	1	0.929237	97.9659
UP_TISSUE	Osteosarcoma	2	1.08108	0.329411	O76061, P55055	168	45	18912	5.00317	1	0.942183	98.8799
UP_TISSUE	Stomach	4	2.16216	0.333812	P20800, O43193, P52823, Q9UBU3	168	231	18912	1.94929	1	0.933885	98.9598
UP_TISSUE	Gastric mucosa	2	1.08108	0.335347	P53621, P01350	168	46	18912	4.89441	1	0.923547	98.9864
UP_TISSUE	Hypothalamus	3	1.62162	0.338281	P08949, Q9ULZ1, P20382	168	136	18912	2.48319	1	0.914098	99.0356
UP_TISSUE	Retina	5	2.7027	0.387331	Q9Y5X4, P49190, Q92753, P62508, P35398	168	357	18912	1.57663	1	0.93665	99.5942
UP_TISSUE	Prostate	8	4.32432	0.404574	Q92731, Q02643, P49116, P04090, P01282, Q9H255, P01160, P04808	168	687	18912	1.31088	1	0.937579	99.7056
UP_TISSUE	Fetal lung	2	1.08108	0.453493	P10588, P52823	168	68	18912	3.31092	1	0.953976	99.8877
UP_TISSUE	Colon mucosa	2	1.08108	0.463137	P10082, Q9NXK6	168	70	18912	3.21633	1	0.951454	99.9081
UP_TISSUE	Placenta	33	17.8378	0.485403	P40225, P0DML2, Q8N2E6, P55089, P06881, P01258, P62508, Q02747, P05305, P0DN86, P0DN87, P41159, P01242, Q14406, P08910, P37231, O15240, P20393, P55055, P0DML3, Q8TEZ7, Q13133, P10828, Q03181, P10826, P11474, P11473, P35555, P34981, P14138, Q96P88, Q9UBU3, P01215, Q14641, P13631	168	3558	18912	1.04409	1	0.954533	99.9429
UP_TISSUE	Pancreas	11	5.94595	0.499466	P10588, Q15466, P01275, F8WCM5, Q13285, P05305, P16860, P06307, P01298, P01308, P01344	168	1092	18912	1.13396	1	0.954294	99.9582
UP_TISSUE	Endometrium	2	1.08108	0.550741	Q92731, O43555	168	90	18912	2.50159	1	0.96744	99.9876
UP_TISSUE	Breast	2	1.08108	0.550741	P03372, P24468	168	90	18912	2.50159	1	0.96744	99.9876
UP_TISSUE	Muscle	9	4.86486	0.56248	P58166, F8WCM5, P14138, P10827, O76061, P01308, P01344, Q9H0E9, P35398	168	915	18912	1.10726	1	0.966691	99.9908
UP_TISSUE	Spleen	9	4.86486	0.566238	Q15466, P19793, Q13285, Q92731, P16860, Q641Q3, P01298, P43354, P24468	168	918	18912	1.10364	1	0.963488	99.9916
UP_TISSUE	Spinal cord	2	1.08108	0.577916	P10092, O95399	168	97	18912	2.32106	1	0.962976	99.9938
UP_TISSUE	Mammary cancer	2	1.08108	0.585376	P20382, Q01726	168	99	18912	2.27417	1	0.96116	99.995
UP_TISSUE	Hippocampus	5	2.7027	0.593925	Q14995, P10827, Q9UEF7, P24387, Q86V24	168	467	18912	1.20526	1	0.959818	99.996
UP_TISSUE	Fibroblast	2	1.08108	0.734673	P43354, P35555	168	149	18912	1.51103	1	0.989741	100
UP_TISSUE	Cerebellum	6	3.24324	0.747092	Q03431, P01019, Q92753, Q4G0M1, O95393, Q765I0	168	702	18912	0.962149	1	0.989915	100
UP_TISSUE	Mammary gland	4	2.16216	0.747955	P01236, P03372, Q92731, P55055	168	439	18912	1.02571	1	0.988536	100
UP_TISSUE	Duodenum	2	1.08108	0.761672	Q02747, Q86WK9	168	161	18912	1.3984	1	0.989037	100
UP_TISSUE	Heart	5	2.7027	0.7824	O95718, P48443, P08235, Q9UBU3, P37231	168	602	18912	0.934979	1	0.990557	100
UP_TISSUE	Neuroblastoma	2	1.08108	0.795309	Q9UBC7, Q92731	168	178	18912	1.26485	1	0.991037	100
UP_TISSUE	Colon	10	5.40541	0.807994	P20800, Q9Y5Q6, P13056, O95399, Q03431, P11474, P52823, P51449, P13631, Q86V24	168	1285	18912	0.876042	1	0.991539	100
UP_TISSUE	Adipose tissue	2	1.08108	0.811161	Q15848, P37231	168	187	18912	1.20397	1	0.990846	100
UP_TISSUE	Embryo	3	1.62162	0.816767	Q6NXT6, Q8N2E6, Q9BT56	168	349	18912	0.967663	1	0.990494	100
UP_TISSUE	Small intestine	3	1.62162	0.820481	Q6TCH4, Q96RI1, Q9BQ08	168	352	18912	0.959416	1	0.98989	100
UP_TISSUE	Uterus	14	7.56757	0.8334	P0DML2, P19793, Q9BT56, Q14995, P10826, P11474, Q96RP3, Q86V24, P10588, P53621, P10589, P03372, Q86WK9, P55055, P0DML3	168	1833	18912	0.859793	1	0.989598	100
UP_TISSUE	Thalamus	2	1.08108	0.873874	P12272, P24468	168	232	18912	0.970443	1	0.994213	100
UP_TISSUE	Cajal-Retzius cell	2	1.08108	0.873874	P02766, Q01726	168	232	18912	0.970443	1	0.994213	100
UP_TISSUE	Hepatoma	2	1.08108	0.886762	O00482, O75469	168	244	18912	0.922717	1	0.994994	100
UP_TISSUE	Skeletal muscle	4	2.16216	0.893435	P51449, Q92570, P22736, P62508	168	585	18912	0.769719	1	0.995126	100
UP_TISSUE	Ovary	6	3.24324	0.905909	P08949, P16473, P19793, Q92731, P23945, P22888	168	904	18912	0.747155	1	0.995904	100
UP_TISSUE	Fetal brain cortex	2	1.08108	0.911173	P02766, Q01726	168	271	18912	0.830785	1	0.995961	100
UP_TISSUE	Plasma	2	1.08108	0.929715	P01019, P02766	168	297	18912	0.758057	1	0.997312	100
UP_TISSUE	Cervix	3	1.62162	0.958787	P11474, Q06710, P22466	168	555	18912	0.608494	1	0.999054	100
UP_TISSUE	Trachea	2	1.08108	0.967969	P22736, Q86V24	168	384	18912	0.58631	1	0.999366	100
UP_TISSUE	Fetal brain	4	2.16216	0.972828	P08476, P61278, Q9Y466, Q92570	168	791	18912	0.569261	1	0.999482	100
UP_TISSUE	Brain	62	33.5135	0.974761	P10082, P05019, Q9ULZ1, Q14995, P04090, P12872, Q9UHV7, P06307, P12272, P55055, Q8NAU1, P10092, P23582, P05111, P03971, P08235, Q9HD89, P01588, P06850, P40225, Q6TCH4, Q7Z4H4, P43354, P51460, P62508, P09529, P01148, P10276, P0DN86, P28702, P0DN87, Q96T91, Q9NS66, P49190, O15240, Q01726, Q8TEZ7, P08949, P18509, Q13133, P05060, P10828, P10827, P11474, P02766, P35555, Q9H0E9, Q99705, P01266, Q765I0,…	168	8256	18912	0.845377	1	0.999485	100
UP_TISSUE	Lung	16	8.64865	0.992133	Q6NXT6, P05060, Q96A54, P20396, P10826, P11474, P10589, Q03431, P01178, P14138, Q9Y5X4, Q9NS66, O15444, Q01726, Q9BQ08, P51843	168	2827	18912	0.637122	1	0.999944	100
UP_TISSUE	Platelet	2	1.08108	0.994571	P06401, P02766	168	579	18912	0.388848	1	0.999968	100
UP_TISSUE	Bone marrow	3	1.62162	0.995847	P10276, P61366, P37231	168	845	18912	0.399662	1	0.999977	100
UP_TISSUE	Amygdala	2	1.08108	0.996096	P10276, Q6TCH4	168	615	18912	0.366086	1	0.999975	100
UP_TISSUE	Eye	4	2.16216	0.997968	P08476, P48443, Q92753, P62508	168	1142	18912	0.394296	1	0.999991	100
UP_TISSUE	Testis	26	14.0541	0.998055	P01236, O95718, Q9Y581, Q16671, Q14995, P43354, Q4G0M1, P51460, Q15406, P08910, O15173, Q8TEZ7, P08476, Q6NXT6, P18509, P10828, P49116, P30968, P10827, Q9H0E9, P35398, Q92731, Q96P88, Q14541, P23945, Q86WK9	168	4482	18912	0.653025	1	0.99999	100
UP_TISSUE	Skin	6	3.24324	0.999925	Q96A54, P43354, Q96RP3, P22736, Q01726, Q9H0E9	168	1964	18912	0.343905	1	1	100
UP_TISSUE	Epithelium	10	5.40541	0.999971	P10588, Q9UHV7, P53621, Q9Y5X4, P11474, P43354, O76061, Q9H0E9, O15173, P20393	168	2816	18912	0.399756	1	1	100
UP_TISSUE	Gastric carcinoma	1	0.540541	1	P08910	168	28	18912	4.02041	1	1	100
UP_TISSUE	Sperm	1	0.540541	1	P06401	168	26	18912	4.32967	1	1	100
UP_TISSUE	Umbilical vein endothelial cell	1	0.540541	1	P35398	168	46	18912	2.4472	1	1	100
UP_TISSUE	Adipose	1	0.540541	1	P37231	168	11	18912	10.2338	1	1	100
UP_TISSUE	Cervix carcinoma	1	0.540541	1	Q9UHV7	168	428	18912	0.263017	1	1	100
UP_TISSUE	Retinoblastoma	1	0.540541	1	Q9Y5X4	168	72	18912	1.56349	1	1	100
UP_TISSUE	Semen	1	0.540541	1	P04090	168	6	18912	18.7619	1	1	100
UP_TISSUE	Colon adenocarcinoma	1	0.540541	1	P22736	168	113	18912	0.996207	1	1	100
UP_TISSUE	Endometrium carcinoma cell line	1	0.540541	1	P55055	168	24	18912	4.69048	1	1	100
UP_TISSUE	Substantia nigra	1	0.540541	1	Q6TCH4	168	56	18912	2.0102	1	1	100
UP_TISSUE	B-cell	1	0.540541	1	Q8N2E6	168	304	18912	0.370301	1	1	100
UP_TISSUE	Lymph node	1	0.540541	1	P51449	168	197	18912	0.571429	1	1	100
UP_TISSUE	Subcommissural organ	1	0.540541	1	Q6TCH4	168	1	18912	112.571	1	1	100
UP_TISSUE	Pituitary gland	1	0.540541	1	Q02643	168	2	18912	56.2857	1	1	100
UP_TISSUE	Leukocyte	1	0.540541	1	P08235	168	156	18912	0.721612	1	1	100
UP_TISSUE	Lens epithelium	1	0.540541	1	P11473	168	18	18912	6.25397	1	1	100
UP_TISSUE	Dermoid cancer	1	0.540541	1	P08476	168	28	18912	4.02041	1	1	100
UP_TISSUE	Esophagus	1	0.540541	1	P10276	168	30	18912	3.75238	1	1	100
UP_TISSUE	Mammary tumor	1	0.540541	1	P10826	168	20	18912	5.62857	1	1	100
UP_TISSUE	Ileum	1	0.540541	1	Q02747	168	6	18912	18.7619	1	1	100
UP_TISSUE	Fetal liver	1	0.540541	1	P40225	168	210	18912	0.536054	1	1	100
UP_TISSUE	Tongue	1	0.540541	1	P13056	168	438	18912	0.257012	1	1	100
UP_TISSUE	Adrenal gland	1	0.540541	1	P05060	168	194	18912	0.580265	1	1	100
UP_TISSUE	Adrenal medulla	1	0.540541	1	P05060	168	2	18912	56.2857	1	1	100
UP_TISSUE	Serum	1	0.540541	1	P01019	168	18	18912	6.25397	1	1	100
UP_TISSUE	Peripheral blood lymphocyte	1	0.540541	1	Q14995	168	32	18912	3.51786	1	1	100
UP_TISSUE	Breast adenocarcinoma	1	0.540541	1	P03372	168	2	18912	56.2857	1	1	100
UP_TISSUE	Thymus	1	0.540541	1	O15444	168	406	18912	0.27727	1	1	100
UP_TISSUE	Hepatocellular carcinoma	1	0.540541	1	O00482	168	15	18912	7.50476	1	1	100
UP_TISSUE	Fibrosarcoma	1	0.540541	1	P52823	168	22	18912	5.11688	1	1	100
UP_TISSUE	Fetal kidney	1	0.540541	1	P62508	168	195	18912	0.577289	1	1	100
UP_TISSUE	Alzheimer cortex	1	0.540541	1	Q6TCH4	168	24	18912	4.69048	1	1	100
UP_TISSUE	Caudate nucleus	1	0.540541	1	Q9Y466	168	103	18912	1.09293	1	1	100
UP_TISSUE	Fetal heart	1	0.540541	1	Q92570	168	20	18912	5.62857	1	1	100
UP_TISSUE	Pancreatic carcinoma	1	0.540541	1	P01282	168	17	18912	6.62185	1	1	100
UP_TISSUE	Colon carcinoma	1	0.540541	1	P37231	168	207	18912	0.543823	1	1	100
UP_TISSUE	Rectum	1	0.540541	1	P11473	168	17	18912	6.62185	1	1	100
UP_TISSUE	Pancreatic tumor	1	0.540541	1	P01298	168	18	18912	6.25397	1	1	100
UP_TISSUE	Full-term placenta	1	0.540541	1	P01242	168	1	18912	112.571	1	1	100
UP_TISSUE	Cerebrospinal fluid	1	0.540541	1	P02766	168	7	18912	16.0816	1	1	100
UP_TISSUE	Embryonic carcinoma	1	0.540541	1	Q15406	168	9	18912	12.5079	1	1	100
UP_TISSUE	Brain cortex	1	0.540541	1	P10827	168	127	18912	0.886389	1	1	100
UP_TISSUE	Peripheral blood monocyte	1	0.540541	1	Q8N2E6	168	17	18912	6.62185	1	1	100
UP_TISSUE	Umbilical cord blood	1	0.540541	1	Q9UHV7	168	328	18912	0.343206	1	1	100
UP_TISSUE	Thyroid carcinoma	1	0.540541	1	P06881, P01258	168	12	18912	9.38095	1	1	100
