# Supplementary material for: Knowledge-Based Neuroendocrine Immunomodulation (NIM) Molecular Network Construction and Its Application
Source: Molecules. 2018 May 30;23(6):1312. doi: 10.3390/molecules23061312 (PMC6099962; doi:10.3390/molecules23061312)
Supplement: Supplementary file 1 [file molecules-23-01312-s001.zip › Table S9 Tissue specificity analysis of signaling molecules belonging to immune system.xlsx]

## Sheet: Immune System_UP_TISSUE
Category	Term	Count	%	PValue	Genes	List Total	Pop Hits	Pop Total	Fold Enrichment	Bonferroni	Benjamini	FDR
UP_TISSUE	Blood	35	11.6279	7.06082e-09	P09341, Q6UWB1, P01730, P01375, O00574, Q9UBD3, O95813, P35225, P09038, P43490, Q9GZX6, P51671, P32302, Q13651, Q99062, P51677, P29965, P51679, P49238, P01579, P13501, P15260, P24394, P13236, P25024, P48023, P60568, P05112, Q8NHW4, P32246, P48551, Q96PD4, P80098, P47992, P49682, P15509	277	762	18912	3.13596	1.23564e-06	1.23564e-06	8.65622e-06
UP_TISSUE	Monocyte	10	3.32226	3.91384e-08	O00421, Q9Y275, Q07325, O00175, P32246, P48551, P61073, P51677, P55773, P01584	277	50	18912	13.6549	6.8492e-06	3.4246e-06	4.79818e-05
UP_TISSUE	Spleen	34	11.2957	1.71165e-06	P16619, P01569, P80162, Q9H2A7, Q06643, O43557, Q6ZVW7, P16871, O75610, O00574, P05231, O00421, P46094, Q16627, Q13651, Q99062, P51679, P49771, O00626, P22003, Q8IZR5, Q9NPF7, P06744, Q16663, P48023, Q8IU57, P51684, P60568, P48061, P19235, P13497, O00585, Q99731, Q8NAC3	277	918	18912	2.52868	0.000299494	9.98413e-05	0.00209838
UP_TISSUE	Leukocyte	13	4.31894	3.2024e-06	O00421, P28799, P48023, P02776, P13501, P01562, P02775, P15248, P26441, P10147, P49682, P05000, P01584	277	156	18912	5.68953	0.000560264	0.000140095	0.00392592
UP_TISSUE	Peripheral blood monocyte	6	1.99336	3.42214e-06	P09341, Q92583, P02775, O14625, P19876, P42830	277	17	18912	24.0968	0.000598697	0.000119768	0.0041953
UP_TISSUE	Peripheral blood	11	3.65449	1.86066e-05	P31785, P24394, P04141, O00626, O43927, Q01344, Q6EBC2, O14788, Q14116, P47992, Q14005	277	128	18912	5.86733	0.0032509	0.000542551	0.0228084
UP_TISSUE	Peripheral blood leukocyte	7	2.32558	0.00241547	Q6UWB1, Q06643, P01374, O43927, P01375, P61073, P10145	277	93	18912	5.13893	0.345065	0.0515274	2.92132
UP_TISSUE	Myeloma	3	0.996678	0.00306231	P17181, P40189, O14625	277	6	18912	34.1372	0.415341	0.0578928	3.69019
UP_TISSUE	Histiocytic lymphoma	3	0.996678	0.0107002	P19875, P19876, P01584	277	11	18912	18.6203	0.847811	0.171603	12.356
UP_TISSUE	T-cell	12	3.98671	0.0111389	P16619, Q06643, P13236, Q16552, P78552, P14778, Q96F46, Q99665, Q8NHW4, P13725, P22301, P10147, Q9BXJ3	277	338	18912	2.42394	0.859176	0.163229	12.8312
UP_TISSUE	G-protein coupled receptors	3	0.996678	0.0249818	P41597, P46094, Q9NPB9	277	17	18912	12.0484	0.988054	0.308538	26.6667
UP_TISSUE	Tonsil	4	1.3289	0.0328389	P04233, O75888, Q8IZV2, O43508	277	48	18912	5.68953	0.997101	0.362042	33.5917
UP_TISSUE	Thymus	12	3.98671	0.0365502	P41597, P32971, P51685, P48061, Q8WWZ1, P01589, Q13478, O15444, Q9Y4X3, P51679, Q14005, P51686	277	406	18912	2.01796	0.998521	0.372139	36.6491
UP_TISSUE	Neutrophil	3	0.996678	0.0371345	Q9Y275, P61073, P10145	277	21	18912	9.75348	0.99867	0.356919	37.1186
UP_TISSUE	Megakaryoblast	2	0.664452	0.0431481	P19235, Q01638	277	3	18912	45.5162	0.999556	0.38271	41.7675
UP_TISSUE	Fetal astrocyte	2	0.664452	0.0431481	O14625, P49682	277	3	18912	45.5162	0.999556	0.38271	41.7675
UP_TISSUE	Pancreas	22	7.30897	0.120199	P16619, O95715, P24001, O00626, P13500, P01730, P78556, O75610, O00574, Q16663, P78552, Q96DZ9, O00421, P51684, P05305, Q14213, P13232, Q16627, O00585, Q99731, Q9UBR5, P18510	277	1092	18912	1.37549	1	0.732399	79.1943
UP_TISSUE	Bone	4	1.3289	0.121309	P51684, P22004, P22003, Q92520	277	83	18912	3.29033	1	0.715577	79.5138
UP_TISSUE	Osteosarcoma	3	0.996678	0.139893	P80075, P80162, P80098	277	45	18912	4.55162	1	0.75043	84.2368
UP_TISSUE	B-cell	8	2.65781	0.156356	Q9HBE5, P31785, P16619, Q14213, P16871, P32970, P27930, P78552	277	304	18912	1.79669	1	0.774112	87.5621
UP_TISSUE	Pooled tissue	2	0.664452	0.161775	P01563, P41221	277	12	18912	11.3791	1	0.770207	88.5069
UP_TISSUE	Liver	39	12.9568	0.169065	P40225, P31785, P80162, O43557, P01730, P10912, P26441, O60565, Q9NP60, P14174, P10451, Q8WVN6, P14778, Q96MX0, Q16627, Q9NX76, Q14116, P48357, P05000, P28799, P58166, P15260, Q9NPH3, Q8IZR5, O00590, P17181, P78556, Q16663, Q9UK05, Q8N6P7, P51684, P04233, P48061, O00451, P40189, O14625, O15467, P55103, P55773	277	2222	18912	1.19833	1	0.770811	89.674
UP_TISSUE	Fetal skin	2	0.664452	0.20968	Q8WWZ1, Q9UBH0	277	16	18912	8.5343	1	0.833116	94.4138
UP_TISSUE	Synovial membrane tissue	3	0.996678	0.212828	O00421, P51681, P15509	277	59	18912	3.47158	1	0.825348	94.6806
UP_TISSUE	Lung cancer	2	0.664452	0.221223	P40933, O00300	277	17	18912	8.03228	1	0.826264	95.3358
UP_TISSUE	Natural killer cell	2	0.664452	0.297459	Q8NHW4, P13236, P10147	277	24	18912	5.68953	1	0.907107	98.6809
UP_TISSUE	Macrophage	2	0.664452	0.32781	P51681, O00626	277	27	18912	5.05736	1	0.923811	99.2324
UP_TISSUE	Erythroleukemia	2	0.664452	0.32781	Q6UWB1, P19235	277	27	18912	5.05736	1	0.923811	99.2324
UP_TISSUE	Oesophagus	2	0.664452	0.337634	Q9UHA7, Q8N6P7	277	28	18912	4.87674	1	0.923816	99.3592
UP_TISSUE	Placenta	56	18.6047	0.339971	Q9Y275, P32927, Q969J5, Q99988, Q9UBH0, P10451, O00292, P09038, P14778, Q96MX0, P05305, P51671, O00300, Q99062, P58499, Q9NPH3, P13500, P25024, P43026, P42702, P13497, P55000, Q07325, P10600, O95150, P47992, Q01638, P15509, P40225, P09341, P01563, P10912, P41221, Q9NZH6, P01375, Q9UBD3, Q96FZ5, P25025, P40222, P22301, Q9UBR5, P19875, P19876, P12644, P29459, O00590, P50591, P16471, P60568, P51684,…	277	3558	18912	1.07458	1	0.918501	99.3863
UP_TISSUE	Dendritic cell	3	0.996678	0.342165	Q9Y275, O00626, P55774	277	83	18912	2.46775	1	0.913101	99.4109
UP_TISSUE	Keratinocyte	4	1.3289	0.343092	P02778, Q07325, O14625, Q9NZH8	277	142	18912	1.92322	1	0.906721	99.421
UP_TISSUE	Fetal liver	5	1.66113	0.365389	P40225, P19235, O75888, P48357, O43508	277	210	18912	1.62558	1	0.916831	99.6208
UP_TISSUE	Pericardium	2	0.664452	0.375519	O14793, Q15848	277	32	18912	4.26715	1	0.917656	99.6887
UP_TISSUE	Lymphocyte	3	0.996678	0.394527	P32302, P10147, Q01638	277	93	18912	2.2024	1	0.924416	99.7869
UP_TISSUE	Prostatic carcinoma	2	0.664452	0.40251	P01375, Q96DZ9	277	35	18912	3.90139	1	0.923853	99.8189
UP_TISSUE	Umbilical vein	2	0.664452	0.419854	O95150, Q9UNG2	277	37	18912	3.69051	1	0.929119	99.8738
UP_TISSUE	Pooled	6	1.99336	0.428234	Q8IZJ0, Q8IU57, P15514, Q8IZI9, Q13261, P08887	277	292	18912	1.4029	1	0.928926	99.8944
UP_TISSUE	Plasma	6	1.99336	0.437223	P01031, P01033, P40189, P18510, P48357, P01137	277	297	18912	1.37928	1	0.929167	99.9131
UP_TISSUE	Synovium	2	0.664452	0.513877	Q9H2A7, P40189	277	49	18912	2.78671	1	0.960702	99.9856
UP_TISSUE	Adipose tissue	4	1.3289	0.514356	P28799, Q15848, Q6ZMJ4, Q14005	277	187	18912	1.46041	1	0.957573	99.9857
UP_TISSUE	Carcinoma	2	0.664452	0.548419	P78552, P01137	277	54	18912	2.52868	1	0.966402	99.9941
UP_TISSUE	Foreskin	2	0.664452	0.555028	Q99616, P51671	277	55	18912	2.4827	1	0.965745	99.9951
UP_TISSUE	Saliva	2	0.664452	0.586656	P01033, Q96BQ1	277	60	18912	2.27581	1	0.972554	99.998
UP_TISSUE	Lung	41	13.6213	0.610638	Q9P0M4, Q9H2A7, Q9UBD9, Q14627, O14788, P26441, P14174, P61073, P05231, P61812, P09919, O00421, P43490, Q9NRM6, Q96MX0, P51671, P13725, O00300, P13726, P19876, P28799, Q8NEV9, Q16619, P41273, P22003, O00590, Q969D9, Q13007, Q99616, P09544, P14784, Q9Y258, P26951, P01583, P55774, P15692, Q8NFR9, O15444, P10145, P49682, P01584	277	2827	18912	0.990184	1	0.976519	99.999
UP_TISSUE	Tongue	7	2.32558	0.619034	Q86YJ6, P21583, Q6UXL0, Q9H2A7, P41221, Q9UBR5, O14788	277	438	18912	1.09114	1	0.976552	99.9993
UP_TISSUE	Fetal lung	2	0.664452	0.632667	Q99731, Q9NZH6	277	68	18912	2.00807	1	0.977852	99.9995
UP_TISSUE	Hippocampus	7	2.32558	0.679931	P42702, Q7Z5Y6, Q9NPH3, Q8IZV2, P34820, P78552, Q13304	277	467	18912	1.02338	1	0.985618	99.9999
UP_TISSUE	Duodenum	3	0.996678	0.683937	P12644, Q92520, P01137	277	161	18912	1.27219	1	0.984994	99.9999
UP_TISSUE	Aorta endothelial cell	2	0.664452	0.705623	P61812, P78552	277	83	18912	1.64517	1	0.987317	100
UP_TISSUE	Pituitary	3	0.996678	0.730182	Q02297, P13521, P10451	277	176	18912	1.16377	1	0.989796	100
UP_TISSUE	Ovary	12	3.98671	0.772844	P28799, P09341, Q02297, P01033, O75888, Q9NX76, Q13261, P27930, P17181, O43508, O00292, P40222	277	904	18912	0.906297	1	0.993815	100
UP_TISSUE	Colon	17	5.64784	0.779656	P21583, Q06643, P40933, P27930, O75610, P61073, Q96BQ1, P15018, P78552, Q86YJ6, Q99650, Q9H772, O14793, P42701, Q9Y258, O00175, P80098	277	1285	18912	0.903241	1	0.993844	100
UP_TISSUE	Whole embryo	2	0.664452	0.805371	O95715, Q8NAC3	277	111	18912	1.23017	1	0.995502	100
UP_TISSUE	Mammary carcinoma	2	0.664452	0.834599	P16471, P09429	277	122	18912	1.11925	1	0.997066	100
UP_TISSUE	Platelet	7	2.32558	0.852615	P01033, Q9NX76, P02775, P40189, P14174, P42830, P01137	277	579	18912	0.825424	1	0.99774	100
UP_TISSUE	Thalamus	3	0.996678	0.855212	Q6UXL0, Q9NP60, P78552	277	232	18912	0.882858	1	0.997616	100
UP_TISSUE	Bone marrow	10	3.32226	0.873107	P28799, P51684, P80075, P19235, Q16627, P40933, P20809, O14788, O14625, Q16663	277	845	18912	0.807981	1	0.998232	100
UP_TISSUE	Prostate	8	2.65781	0.877918	P15260, P02778, Q9NX76, Q14627, P10600, P20809, P13726, Q8NFR9	277	687	18912	0.795044	1	0.998245	100
UP_TISSUE	Amygdala	7	2.32558	0.888562	P51684, P21583, Q14626, Q6ZMJ4, P10600, P78423, P49238	277	615	18912	0.777107	1	0.998509	100
UP_TISSUE	Fibroblast	2	0.664452	0.889108	Q13007, P05231	277	149	18912	0.916434	1	0.998362	100
UP_TISSUE	Small intestine	4	1.3289	0.890462	P51671, O60565, P09429, P50591	277	352	18912	0.775845	1	0.998243	100
UP_TISSUE	Cerebellum	8	2.65781	0.890846	Q02297, P01562, O75888, P40933, O95393, P09429, O43508, Q14005	277	702	18912	0.778055	1	0.998073	100
UP_TISSUE	Cervix	6	1.99336	0.91083	P28799, P01033, Q9NRM6, P09429, P05231, P09919	277	555	18912	0.738101	1	0.998787	100
UP_TISSUE	B-cell lymphoma	2	0.664452	0.917564	P04233, P06744	277	169	18912	0.807981	1	0.998913	100
UP_TISSUE	Trachea	4	1.3289	0.921471	P41597, P21583, Q12904, Q9NRJ3	277	384	18912	0.711191	1	0.998941	100
UP_TISSUE	Fetal kidney	2	0.664452	0.94396	O75888, O43508	277	195	18912	0.70025	1	0.99952	100
UP_TISSUE	Lymph node	2	0.664452	0.945601	O14788, P40222	277	197	18912	0.693141	1	0.999502	100
UP_TISSUE	Mammary gland	4	1.3289	0.956698	Q9H2A7, Q969J5, P15692, O00755	277	439	18912	0.62209	1	0.99969	100
UP_TISSUE	Melanoma	3	0.996678	0.963797	Q01113, P51684, Q13007	277	347	18912	0.590268	1	0.999779	100
UP_TISSUE	Retina	3	0.996678	0.968065	Q00604, P15692, O95800	277	357	18912	0.573734	1	0.999818	100
UP_TISSUE	Kidney	16	5.31561	0.973863	P28799, P24394, Q9UBD9, Q9NR23, Q8IZR5, P32970, P10451, P08887, P09603, P56159, O00300, P15692, P42830, P10145, Q99788, Q13304	277	1571	18912	0.695347	1	0.999874	100
UP_TISSUE	Fetal brain	7	2.32558	0.975999	P08476, O00451, Q96S42, O95390, Q9NP60, P61073, O00755	277	791	18912	0.604198	1	0.999884	100
UP_TISSUE	Heart	5	1.66113	0.977593	Q99616, Q16619, P40933, Q9Y258, P15692	277	602	18912	0.567063	1	0.999889	100
UP_TISSUE	Umbilical cord blood	2	0.664452	0.992285	P42701, Q9UBR5	277	328	18912	0.416307	1	0.99999	100
UP_TISSUE	Muscle	6	1.99336	0.997681	P58166, O14793, Q14626, Q8TAZ6, Q99988, Q92520	277	915	18912	0.447701	1	0.999999	100
UP_TISSUE	Skeletal muscle	3	0.996678	0.998404	O14793, O43927, P40222	277	585	18912	0.350125	1	1	100
UP_TISSUE	Skin	16	5.31561	0.998851	Q6UXL0, P09341, Q9NPH3, P14174, P06744, P09919, Q86YJ6, P43490, P13497, P38484, P55000, Q07325, Q9Y4X3, Q8NFR9, P10145, P01584	277	1964	18912	0.556207	1	1	100
UP_TISSUE	Lymph	4	1.3289	0.999224	Q9HBE5, P01374, P50591, P08887	277	772	18912	0.353753	1	1	100
UP_TISSUE	Teratocarcinoma	2	0.664452	0.99971	O75610, O00292	277	546	18912	0.250089	1	1	100
UP_TISSUE	Eye	6	1.99336	0.999837	P08476, P24001, O00300, P56159, P19875, P01137	277	1142	18912	0.358709	1	1	100
UP_TISSUE	Uterus	11	3.65449	0.999967	P55107, P48061, Q96F46, O75888, Q00604, P48551, P14174, O43508, P15509, Q8NAC3, P40222	277	1833	18912	0.409721	1	1	100
UP_TISSUE	Brain	78	25.9136	1	P01031, Q02297, Q14626, Q14627, O14788, P26441, P14174, P10451, Q86YJ6, Q9HC97, P14778, P15514, Q9H772, Q96MX0, P27539, P48357, P28799, P13501, Q9NPH3, P78423, P17181, P06744, Q969D9, Q92520, P43026, P55107, P05111, P48061, O00451, P13497, P22362, Q6ZMJ4, P26951, P15692, P05014, Q9BXJ3, Q9UNG2, P32881, Q13304, P40225, P26992, P21583, P01567, P16619, P01569, Q7Z5Y6, P01730, P29460, Q9NP60, P09529,…	277	8256	18912	0.645034	1	1	100
UP_TISSUE	Testis	30	9.96678	1	Q9H2A7, Q8IZ96, Q14627, P16871, Q6KF10, P26441, Q96FZ5, O00421, P04628, P34820, P25106, Q7Z4P5, Q9NYY1, P08476, P36888, Q8NFM7, P40933, P78423, Q969D9, P06744, Q14005, P51684, P09544, P38484, Q01344, Q8TAZ6, P23510, P09429, Q9H293, P49682	277	4482	18912	0.45699	1	1	100
UP_TISSUE	Epithelium	10	3.32226	1	P51684, P14778, P38484, P16871, P26441, P40189, P15692, P42830, P09429, Q9NZH8	277	2816	18912	0.242452	1	1	100
UP_TISSUE	Breast	1	0.332226	1	O14625	277	90	18912	0.758604	1	1	100
UP_TISSUE	Aortic endothelium	1	0.332226	1	P55773	277	26	18912	2.62594	1	1	100
UP_TISSUE	Bone marrow tumor	1	0.332226	1	P01563	277	1	18912	68.2744	1	1	100
UP_TISSUE	Lung carcinoma	1	0.332226	1	P10145	277	91	18912	0.750268	1	1	100
UP_TISSUE	Fibrosarcoma	1	0.332226	1	Q99988	277	22	18912	3.10338	1	1	100
UP_TISSUE	Fetal testis	1	0.332226	1	Q9NZH6	277	5	18912	13.6549	1	1	100
UP_TISSUE	Hypothalamus	1	0.332226	1	P27539	277	136	18912	0.502017	1	1	100
UP_TISSUE	Astrocyte	1	0.332226	1	O14625	277	16	18912	4.26715	1	1	100
UP_TISSUE	Aorta	1	0.332226	1	P55774	277	132	18912	0.51723	1	1	100
UP_TISSUE	Lens	1	0.332226	1	P14174	277	23	18912	2.96845	1	1	100
UP_TISSUE	Renal cell carcinoma	1	0.332226	1	Q14627	277	69	18912	0.989484	1	1	100
UP_TISSUE	Oral epithelium	1	0.332226	1	O95715	277	1	18912	68.2744	1	1	100
UP_TISSUE	Human cerebellum	1	0.332226	1	Q13304	277	10	18912	6.82744	1	1	100
UP_TISSUE	Pancreatic carcinoma	1	0.332226	1	P09603	277	17	18912	4.01614	1	1	100
UP_TISSUE	Esophageal	1	0.332226	1	P10600	277	4	18912	17.0686	1	1	100
UP_TISSUE	Hindbrain	1	0.332226	1	Q6KF10	277	1	18912	68.2744	1	1	100
UP_TISSUE	Myeloid leukemia cell	1	0.332226	1	P24394	277	15	18912	4.55162	1	1	100
UP_TISSUE	Peripheral Nervous System	1	0.332226	1	P27539	277	60	18912	1.13791	1	1	100
UP_TISSUE	Osteoclastoma	1	0.332226	1	Q9NZH7	277	8	18912	8.5343	1	1	100
UP_TISSUE	Chondrocyte	1	0.332226	1	O60565	277	16	18912	4.26715	1	1	100
UP_TISSUE	Kidney adenocarcinoma	1	0.332226	1	Q02297	277	2	18912	34.1372	1	1	100
UP_TISSUE	Peripheral blood mononuclear cells activated with phytohemaglutinine	1	0.332226	1	P01374	277	1	18912	68.2744	1	1	100
UP_TISSUE	Thymocyte	1	0.332226	1	O14788	277	6	18912	11.3791	1	1	100
UP_TISSUE	Colon mucosa	1	0.332226	1	Q8NFR9	277	70	18912	0.975348	1	1	100
UP_TISSUE	Brain hippocampus	1	0.332226	1	Q02297	277	2	18912	34.1372	1	1	100
UP_TISSUE	Milk	1	0.332226	1	P10451	277	34	18912	2.00807	1	1	100
UP_TISSUE	Erythroid cell	1	0.332226	1	P19235	277	5	18912	13.6549	1	1	100
UP_TISSUE	Fetal retina	1	0.332226	1	Q00604	277	4	18912	17.0686	1	1	100
UP_TISSUE	Bladder	1	0.332226	1	P42830	277	83	18912	0.822583	1	1	100
UP_TISSUE	Stomach	1	0.332226	1	Q14626	277	231	18912	0.29556	1	1	100
UP_TISSUE	Fetal spleen	1	0.332226	1	P61073	277	16	18912	4.26715	1	1	100
UP_TISSUE	Subthalamic nucleus	1	0.332226	1	P10451	277	62	18912	1.1012	1	1	100
UP_TISSUE	Colon carcinoma	1	0.332226	1	Q9NZH6	277	207	18912	0.329828	1	1	100
UP_TISSUE	Fetal B-cell	1	0.332226	1	Q9NZH6	277	1	18912	68.2744	1	1	100
UP_TISSUE	Ciliary body	1	0.332226	1	Q99788	277	1	18912	68.2744	1	1	100
UP_TISSUE	Breast cancer tissue	1	0.332226	1	Q8IZ96	277	1	18912	68.2744	1	1	100
UP_TISSUE	Dermoid cancer	1	0.332226	1	P08476	277	28	18912	2.43837	1	1	100
UP_TISSUE	Chronic myeloid leukemia cell	1	0.332226	1	P10145	277	12	18912	5.68953	1	1	100
UP_TISSUE	Urinary bladder	1	0.332226	1	Q14116	277	230	18912	0.296845	1	1	100
UP_TISSUE	Osteoblast	1	0.332226	1	Q9NRJ3	277	16	18912	4.26715	1	1	100
UP_TISSUE	Brain cortex	1	0.332226	1	Q96S42	277	127	18912	0.537593	1	1	100
UP_TISSUE	Caudate nucleus	1	0.332226	1	Q96DZ9	277	103	18912	0.662858	1	1	100
UP_TISSUE	Fetus	1	0.332226	1	Q99616	277	27	18912	2.52868	1	1	100
UP_TISSUE	Peripheral blood mononuclear cells	1	0.332226	1	P01374	277	4	18912	17.0686	1	1	100
UP_TISSUE	Articular cartilage	1	0.332226	1	P43026	277	14	18912	4.87674	1	1	100
UP_TISSUE	Neuroblastoma	1	0.332226	1	P12644	277	178	18912	0.383564	1	1	100
UP_TISSUE	Thyroid carcinoma	1	0.332226	1	P56159	277	12	18912	5.68953	1	1	100
UP_TISSUE	Lymphoblast	1	0.332226	1	P01568	277	44	18912	1.55169	1	1	100
UP_TISSUE	Thyroid	1	0.332226	1	Q9GZZ7	277	171	18912	0.399265	1	1	100
UP_TISSUE	Trophoblast	1	0.332226	1	P09603	277	2	18912	34.1372	1	1	100
UP_TISSUE	Cord blood	1	0.332226	1	O00421	277	41	18912	1.66523	1	1	100
UP_TISSUE	Glial tumor	1	0.332226	1	P13500	277	30	18912	2.27581	1	1	100
UP_TISSUE	Esophagus tumor	1	0.332226	1	Q14005	277	21	18912	3.25116	1	1	100
UP_TISSUE	Mesangial cell	1	0.332226	1	P41221	277	19	18912	3.59339	1	1	100
UP_TISSUE	Spinal cord	1	0.332226	1	P40222	277	97	18912	0.703859	1	1	100
UP_TISSUE	Breast tumor	1	0.332226	1	P16471	277	2	18912	34.1372	1	1	100
UP_TISSUE	PBMC	1	0.332226	1	P51681	277	2	18912	34.1372	1	1	100
UP_TISSUE	Peripheral blood lymphocyte	1	0.332226	1	P61073	277	32	18912	2.13357	1	1	100
UP_TISSUE	Clones donated by HIP	1	0.332226	1	Q9Y4X3	277	20	18912	3.41372	1	1	100
UP_TISSUE	Fetal colon	1	0.332226	1	Q9NZH6	277	1	18912	68.2744	1	1	100
UP_TISSUE	Mammary cancer	1	0.332226	1	Q02297	277	99	18912	0.68964	1	1	100
UP_TISSUE	Foreskin keratinocyte	1	0.332226	1	P02778	277	3	18912	22.7581	1	1	100
UP_TISSUE	Lymphoma	1	0.332226	1	Q13651	277	61	18912	1.11925	1	1	100
UP_TISSUE	T lymphoblast	1	0.332226	1	P09603	277	4	18912	17.0686	1	1	100
UP_TISSUE	Endometrium	1	0.332226	1	P09603	277	90	18912	0.758604	1	1	100
UP_TISSUE	Granulocyte	1	0.332226	1	P55000	277	4	18912	17.0686	1	1	100
UP_TISSUE	Lung fibroblast	1	0.332226	1	P38484	277	45	18912	1.51721	1	1	100
UP_TISSUE	Myeloblast cell line	1	0.332226	1	P09429	277	5	18912	13.6549	1	1	100
UP_TISSUE	Adrenal cortex	1	0.332226	1	Q8N6P7	277	44	18912	1.55169	1	1	100
UP_TISSUE	Renal glomerulus	1	0.332226	1	P15692	277	1	18912	68.2744	1	1	100
UP_TISSUE	Sciatic nerve	1	0.332226	1	P26441	277	6	18912	11.3791	1	1	100
UP_TISSUE	Pituitary adenoma	1	0.332226	1	Q9UHA7	277	14	18912	4.87674	1	1	100
UP_TISSUE	Bone marrow stroma	1	0.332226	1	Q13261	277	8	18912	8.5343	1	1	100
UP_TISSUE	Thyroid gland	1	0.332226	1	Q7Z5Y6	277	17	18912	4.01614	1	1	100
UP_TISSUE	Esophagus	1	0.332226	1	P18510	277	30	18912	2.27581	1	1	100
UP_TISSUE	Ovarian carcinoma	1	0.332226	1	Q86YJ6	277	169	18912	0.40399	1	1	100
UP_TISSUE	Skin fibroblast	1	0.332226	1	Q99616	277	26	18912	2.62594	1	1	100
UP_TISSUE	Endothelial cell	1	0.332226	1	O95760	277	60	18912	1.13791	1	1	100
UP_TISSUE	Urine	1	0.332226	1	P09603	277	27	18912	2.52868	1	1	100
UP_TISSUE	Urinary bladder carcinoma	1	0.332226	1	P01137	277	10	18912	6.82744	1	1	100
UP_TISSUE	Femur	1	0.332226	1	P55107	277	1	18912	68.2744	1	1	100
UP_TISSUE	Fetal heart	1	0.332226	1	Q9NRJ3	277	20	18912	3.41372	1	1	100
UP_TISSUE	Hemangioendothelioma	1	0.332226	1	P15692	277	1	18912	68.2744	1	1	100
UP_TISSUE	Epidermis	1	0.332226	1	P40933	277	21	18912	3.25116	1	1	100
UP_TISSUE	Substantia nigra	1	0.332226	1	P56159	277	56	18912	1.21919	1	1	100
UP_TISSUE	Microglia	1	0.332226	1	O00421	277	1	18912	68.2744	1	1	100
UP_TISSUE	Cervix carcinoma	1	0.332226	1	P26441	277	428	18912	0.15952	1	1	100
UP_TISSUE	Hepatoma	1	0.332226	1	P09038	277	244	18912	0.279813	1	1	100
UP_TISSUE	Synovial fluid	1	0.332226	1	P01033	277	5	18912	13.6549	1	1	100
